# Supplementary material for: Towards reliable isoform quantification using RNA-SEQ data
Source: BMC Bioinformatics. 2010 Apr 29;11(Suppl 3):S6. doi: 10.1186/1471-2105-11-S3-S6 (PMC2863065; doi:10.1186/1471-2105-11-S3-S6)
Supplement: Additional file 1 — DiffAS_Lister.xls [file 1471-2105-11-S3-S6-S1.xls]

## Sheet: Diff AS
Gene	Differential Gene Expr?	p.Value_AS	p.Value_Gene	Transcript	Tmt_A %	Tmt_B %	Diff	NumReads_A	NumReads_B	q.Value_AS	q.Value_Gene
AT1G79510	TRUE	7.00541e-16	2.77784e-20	AT1G79510.1	0	1	1	509	190	5.52191e-14	2.63993e-19
AT4G01650	FALSE	4.73486e-06	0.0878037	AT4G01650.1	1	0	1	82	47	6.4088e-05	0.119936
AT4G04223	TRUE	1.01301e-05	8.05791e-06	AT4G04223.1	0	1	1	1	22	0.000122042	2.12971e-05
AT2G36000	TRUE	1.02719e-05	2.50844e-05	AT2G36000.1	0	1	1	100	137	0.000122042	6.21315e-05
AT1G05790	FALSE	0.000498549	0.0372751	AT1G05790.1	0	1	1	313	289	0.00316614	0.0544696
AT4G00500	FALSE	0.000531715	0.0210369	AT4G00500.1	1	0	1	147	150	0.0032834	0.0321431
AT3G55080	FALSE	0.000704517	0.480953	AT3G55080.1	0.0002	0.9998	0.9996	99	69	0.00408681	0.544782
AT3G23830	FALSE	0.00160241	0.0459648	AT3G23830.1	0.0012	1	0.9988	184	177	0.00753416	0.0665031
AT3G07550	FALSE	0.00113215	0.0059185	AT3G07550.1	0.9979	0	0.9979	117	130	0.00585744	0.0100517
AT1G65120	TRUE	0.00147181	0.00151942	AT1G65120.1	0	0.9819	0.9819	20	38	0.00714577	0.0028636
AT1G48030	TRUE	0.000458823	7.97508e-08	AT1G48030.1	0.0168	0.9972	0.9804	2032	1310	0.00294173	2.69864e-07
AT5G04250	TRUE	0.00186903	2.10047e-06	AT5G04250.1	0.0568	1	0.9432	133	180	0.00840437	6.01417e-06
AT1G47278	TRUE	0.000150644	8.55751e-07	AT1G47278.1	0.0024	0.9444	0.942	120	170	0.00119163	2.57687e-06
AT4G05440	TRUE	0.000541504	3.24633e-08	AT4G05440.1	1	0.0596	0.9404	43	94	0.00332851	1.15694e-07
AT2G20490	FALSE	0.00116555	0.00974976	AT2G20490.1	1	0.0785	0.9215	45	59	0.00597427	0.015836
AT4G14695	TRUE	1.11364e-09	2.05544e-22	AT4G14695.1	1	0.1017	0.8983	31	151	3.47041e-08	2.2212e-21
AT1G03850	FALSE	0.000116704	0.583088	AT1G03850.1	1	0.1374	0.8626	37	25	0.000959403	0.637307
AT1G33415	TRUE	0.000621118	0.00260467	AT1G33415.1	0.0002	0.8581	0.8579	62	81	0.00368986	0.00470385
AT3G55010	FALSE	1.98792e-05	0.25095	AT3G55010.1	1	0.1424	0.8576	313	268	0.000218345	0.311673
AT1G30890	TRUE	5.80993e-05	0.000249588	AT1G30890.1	1	0.1706	0.8294	78	106	0.000548261	0.000541178
AT3G01340	TRUE	0.000102934	4.64355e-29	AT3G01340.1	0.0125	0.8349	0.8224	1132	496	0.000872984	8.29647e-28
AT2G47510	FALSE	0.000784328	0.184121	AT2G47510.1	0.9993	0.2021	0.7972	1421	1165	0.00439364	0.236551
AT2G45630	TRUE	0.000512413	4.84574e-05	AT2G45630.1	0	0.7899	0.7899	152	67	0.00320857	0.000115952
AT4G13830	FALSE	0.000179121	0.629265	AT4G13830.1	0.7892	0	0.7892	24	16	0.00135133	0.67883
AT5G59290	TRUE	5.66675e-18	1.36717e-06	AT5G59290.1	0.7777	0	0.7777	618	634	5.84111e-16	3.9913e-06
AT3G59820	TRUE	1.18667e-06	0.000230265	AT3G59820.1	1	0.2427	0.7573	886	825	1.89303e-05	0.000501715
AT2G44090	TRUE	4.72115e-05	2.66118e-07	AT2G44090.1	0.0001	0.7509	0.7508	501	539	0.000461777	8.43021e-07
AT1G14350	TRUE	0.00141923	3.92623e-29	AT1G14350.1	0.072	0.8048	0.7328	159	364	0.00694078	7.10965e-28
AT4G36730	FALSE	0.000967186	0.0874126	AT4G36730.1	0.1117	0.8439	0.7322	445	390	0.00521508	0.119523
AT4G25990	FALSE	0.00184404	0.180284	AT4G25990.1	1	0.2712	0.7288	80	49	0.00837634	0.231843
AT1G35470	TRUE	5.54743e-06	0.00029034	AT1G35470.1	0.7204	0	0.7204	210	232	7.2878e-05	0.000618531
AT5G55040	FALSE	0.000294457	0.495404	AT5G55040.1	0.0012	0.7169	0.7157	767	619	0.00202243	0.558319
AT4G33580	TRUE	1.27447e-05	1.7507e-17	AT4G33580.1	1	0.2928	0.7072	276	421	0.000148503	1.47543e-16
AT3G26100	FALSE	2.94532e-05	0.127864	AT3G26100.1	0.2965	0.9999	0.7034	636	541	0.000305948	0.169306
AT1G49340	TRUE	9.73526e-05	3.06545e-24	AT1G49340.1	0.8001	0.109	0.6911	1421	1610	0.000830908	3.80343e-23
AT2G40070	TRUE	4.12503e-12	1.05601e-09	AT2G40070.1	0.3371	1	0.6629	250	328	1.90605e-10	4.50653e-09
AT2G41720	FALSE	2.38824e-29	0.723292	AT2G41720.1	0.0848	0.7432	0.6584	585	445	5.33374e-27	0.76376
AT5G63190	TRUE	7.29084e-05	1.98666e-05	AT5G63190.1	0.344	1	0.656	689	413	0.000664607	5.004e-05
AT1G17720	TRUE	4.07838e-05	1.12928e-34	AT1G17720.1	0.6503	0	0.6503	653	960	0.000404508	2.70221e-33
AT5G55100	FALSE	0.000268878	0.552537	AT5G55100.1	0.7297	0.0914	0.6383	582	436	0.00187655	0.610026
AT2G37840	FALSE	7.81427e-07	0.0107018	AT2G37840.1	0.9375	0.3027	0.6348	341	324	1.30889e-05	0.0172569
AT1G77350	TRUE	0.000445874	4.60818e-12	AT1G77350.1	1	0.3657	0.6343	160	254	0.00288633	2.49998e-11
AT1G08800	TRUE	7.6494e-06	0.00431486	AT1G08800.1	0.9453	0.325	0.6203	374	360	9.49092e-05	0.00752852
AT5G64170	TRUE	0.000778304	0.000372974	AT5G64170.1	1	0.387	0.613	634	605	0.00438205	0.000780915
AT1G06470	TRUE	0.000441201	8.91961e-13	AT1G06470.1	0.594	0	0.594	191	293	0.00287334	5.24223e-12
AT5G41670	TRUE	6.44676e-06	0.00465224	AT5G41670.1	0.6655	0.0743	0.5912	1375	950	8.38705e-05	0.00806902
AT2G36080	FALSE	8.00084e-07	0.960835	AT2G36080.1	0.2725	0.8618	0.5893	33	26	1.3236e-05	0.97022
AT5G48150	TRUE	0.000892034	4.66442e-09	AT5G48150.1	0.9323	0.3465	0.5858	302	373	0.00486251	1.79093e-08
AT3G08780	FALSE	0.000573136	0.458017	AT3G08780.1	0.7659	0.1824	0.5835	124	87	0.00347512	0.521004
AT1G30210	TRUE	0.00213076	2.72228e-06	AT1G30210.1	0.0002	0.5801	0.5799	257	300	0.00948577	7.69589e-06
AT4G36530	FALSE	0.00117193	0.144193	AT4G36530.1	0.9999	0.4236	0.5763	284	193	0.00597427	0.189245
AT5G60980	TRUE	0.00139442	1.13658e-07	AT5G60980.1	0.2147	0.7733	0.5586	1060	635	0.0068949	3.72375e-07
AT5G66320	FALSE	1.72611e-05	0.597666	AT5G66320.1	0.9536	0.409	0.5446	147	122	0.000194368	0.650587
AT5G66055	TRUE	0.000295817	6.03512e-59	AT5G66055.1	0.8824	0.3495	0.5329	824	210	0.00202243	2.37855e-57
AT2G45170	FALSE	0.00137487	0.210426	AT2G45170.1	0.7596	0.2312	0.5284	113	73	0.00684878	0.265759
AT1G18210	FALSE	8.24266e-08	0.733314	AT1G18210.1	0.1247	0.6525	0.5278	405	307	1.78148e-06	0.773124
AT5G65640	FALSE	0.000854739	0.256375	AT5G65640.1	0.9973	0.4705	0.5268	240	208	0.00475249	0.317506
AT5G02020	FALSE	0.000686943	0.423031	AT5G02020.1	0	0.5231	0.5231	103	90	0.00400219	0.486159
AT2G27530	TRUE	4.51003e-08	2.04037e-27	AT2G27530.1	0.3037	0.8237	0.52	1747	1954	1.02431e-06	3.21658e-26
AT3G53460	TRUE	1.43265e-160	1.73846e-243	AT3G53460.1	0.4662	0.9791	0.5129	8532	3530	1.91974e-157	3.32791e-241
AT2G01930	FALSE	6.70119e-07	0.243324	AT2G01930.1	0.9672	0.4555	0.5117	198	174	1.15123e-05	0.303306
AT5G40830	TRUE	9.09696e-09	1.60836e-06	AT5G40830.1	0	0.5098	0.5098	132	180	2.39018e-07	4.63485e-06
AT4G38240	TRUE	0.00157309	3.97664e-08	AT4G38240.1	0.4939	1	0.5061	279	341	0.00747495	1.40229e-07
AT2G45500	TRUE	0.00153785	7.04854e-05	AT2G45500.1	0	0.504	0.504	123	156	0.00735971	0.000165123
AT3G08030	TRUE	3.16842e-08	1.55035e-06	AT3G08030.1	0.9498	0.4509	0.4989	582	601	7.79531e-07	4.49668e-06
AT3G52920	TRUE	0.00141381	1.90887e-26	AT3G52920.1	0.0845	0.5761	0.4916	465	694	0.00693959	2.72115e-25
AT1G08820	TRUE	0.00130858	4.55922e-06	AT1G08820.1	0.5777	0.0889	0.4888	364	397	0.00657374	1.24174e-05
AT5G16630	TRUE	7.79503e-05	4.27817e-09	AT5G16630.1	0	0.483	0.483	201	273	0.000696356	1.65686e-08
AT1G07770	FALSE	0.00116612	0.764242	AT1G07770.1	0.5773	0.1018	0.4755	1443	1109	0.00597427	0.804465
AT1G50570	FALSE	2.1512e-05	0.83634	AT1G50570.1	0.9786	0.5114	0.4672	467	358	0.000232468	0.869128
AT3G61950	TRUE	0.000218339	8.39007e-07	AT3G61950.1	1	0.5397	0.4603	22	59	0.00156457	2.53214e-06
AT1G13220	TRUE	0.000159122	1.21598e-09	AT1G13220.1	0.0002	0.4582	0.458	534	600	0.00122543	5.14011e-09
AT5G49030	TRUE	8.26494e-09	1.70175e-13	AT5G49030.1	0.9999	0.5447	0.4552	1072	1146	2.215e-07	1.04603e-12
AT1G19715	FALSE	0.000457102	0.0276172	AT1G19715.1	0.474	0.9235	0.4495	448	296	0.00294173	0.0412106
AT1G22370	FALSE	0.000669025	0.360725	AT1G22370.1	0	0.4409	0.4409	131	90	0.00393199	0.426406
AT3G06450	FALSE	3.19957e-08	0.00734819	AT3G06450.1	0.1293	0.5699	0.4406	1436	1001	7.79531e-07	0.0122318
AT1G19000	TRUE	1.10759e-06	6.87414e-08	AT1G19000.1	0.6227	0.1863	0.4364	942	552	1.78816e-05	2.34386e-07
AT3G62020	TRUE	2.33152e-05	4.06768e-19	AT3G62020.1	0.963	0.5286	0.4344	277	76	0.000247955	3.70795e-18
AT1G76040	TRUE	0.000108836	2.7418e-06	AT1G76040.1	0	0.434	0.434	100	145	0.000917237	7.73476e-06
AT3G26932	TRUE	0.000171826	1.22057e-08	AT3G26932.1	0.4715	0.9053	0.4338	213	281	0.00130822	4.51813e-08
AT5G30495	TRUE	0.00185156	0.00310746	AT5G30495.1	0.2712	0.6986	0.4274	80	98	0.00838206	0.00558177
AT5G42100	FALSE	3.99876e-08	0.110232	AT5G42100.1	0.5125	0.0865	0.426	271	243	9.40058e-07	0.148304
AT4G32640	TRUE	0.00106167	4.76578e-06	AT4G32640.1	1	0.58	0.42	501	521	0.00554508	1.29536e-05
AT5G16510	TRUE	2.36956e-05	1.43516e-13	AT5G16510.1	0.5177	0.1011	0.4166	483	596	0.000250017	8.94938e-13
AT5G24870	FALSE	0.000493357	0.0522381	AT5G24870.1	1	0.5842	0.4158	162	157	0.00314809	0.0750257
AT1G74960	FALSE	7.56255e-09	0.0171895	AT1G74960.1	0.1147	0.5294	0.4147	1292	907	2.10374e-07	0.0266905
AT4G34680	TRUE	0.000722025	0.00572598	AT4G34680.1	0.6009	1	0.3991	53	69	0.00415242	0.00978675
AT5G01030	FALSE	0.00159493	0.316635	AT5G01030.1	0.3918	0	0.3918	354	298	0.00752537	0.380189
AT1G12760	FALSE	2.25057e-05	0.00825459	AT1G12760.1	1	0.6095	0.3905	600	394	0.000241261	0.0136389
AT2G05810	TRUE	0.00180099	0.000597693	AT2G05810.1	0.3551	0.7453	0.3902	327	187	0.00824954	0.00120801
AT4G21750	TRUE	5.63376e-05	1.25393e-06	AT4G21750.1	0.7762	0.3957	0.3805	1623	1504	0.000535407	3.6812e-06
AT1G16890	TRUE	8.68575e-05	0.000264661	AT1G16890.1	0.6644	0.2905	0.3739	407	410	0.000760713	0.00056747
AT5G05610	FALSE	8.56764e-05	0.432497	AT5G05610.1	0.3737	0.7433	0.3696	453	333	0.000755305	0.495762
AT4G24390	TRUE	4.75473e-12	6.05467e-07	AT4G24390.1	0.6311	1	0.3689	194	246	2.12378e-10	1.85234e-06
AT2G04350	TRUE	2.83043e-06	1.79246e-19	AT2G04350.1	0.3149	0.6827	0.3678	377	544	3.99239e-05	1.65648e-18
AT4G00810	TRUE	1.47014e-05	0.00448686	AT4G00810.1	0.0262	0.3922	0.366	714	470	0.000169826	0.00779817
AT5G46150	TRUE	6.2473e-05	1.67371e-13	AT5G46150.1	0.0035	0.3681	0.3646	196	304	0.000585412	1.03354e-12
AT2G46420	TRUE	0.000674478	3.0291e-15	AT2G46420.1	0.6359	0.9996	0.3637	205	327	0.00394673	2.20597e-14
AT4G15415	TRUE	0.00164991	1.13677e-14	AT4G15415.1	0.0021	0.3651	0.363	405	530	0.0076501	7.77181e-14
AT3G01790	FALSE	1.53754e-05	0.337956	AT3G01790.1	0.3925	0.0331	0.3594	227	194	0.000174602	0.402543
AT1G15690	TRUE	6.81061e-21	1.54786e-40	AT1G15690.1	0.8899	0.5317	0.3582	9015	5610	1.01402e-18	4.23292e-39
AT4G32285	FALSE	0.00102502	0.252112	AT4G32285.1	0.9051	0.5473	0.3578	1144	936	0.00540757	0.312806
AT5G41100	FALSE	0.000118934	0.0297801	AT5G41100.1	0	0.3556	0.3556	145	146	0.00097178	0.044192
AT1G77290	FALSE	0.000892669	0.117361	AT1G77290.1	0	0.3538	0.3538	62	64	0.00486251	0.15695
AT2G46820	TRUE	1.91574e-05	1.14625e-09	AT2G46820.1	0.4585	0.8076	0.3491	1334	794	0.000213924	4.8761e-09
AT1G13390	FALSE	1.58941e-18	0.088651	AT1G13390.1	0.8399	0.498	0.3419	329	221	1.77484e-16	0.12097
AT3G44670	TRUE	1.57796e-06	1.23474e-34	AT3G44670.1	0.6582	1	0.3418	344	621	2.4028e-05	2.90272e-33
AT5G13650	TRUE	2.72509e-20	1.7304e-53	AT5G13650.1	0.3998	0.0619	0.3379	2014	2506	3.65162e-18	6.10194e-52
AT2G18750	FALSE	2.05368e-10	0.00925066	AT2G18750.1	0.9219	0.5846	0.3373	1380	963	7.43767e-09	0.0151539
AT5G24320	FALSE	0.00163841	0.881376	AT5G24320.1	0.6621	0.9992	0.3371	334	263	0.0076501	0.90581
AT3G02560	TRUE	0.00164475	1.5604e-05	AT3G02560.1	0.6143	0.9508	0.3365	1455	1335	0.0076501	3.97518e-05
AT5G46730	TRUE	7.25259e-05	8.91105e-21	AT5G46730.1	0.9396	0.6075	0.3321	752	324	0.000664607	8.65276e-20
AT5G01750	FALSE	0.000187462	0.214376	AT5G01750.1	0.217	0.549	0.332	457	325	0.00139138	0.270238
AT2G47240	TRUE	9.402e-15	6.54768e-145	AT2G47240.1	0.4727	0.8009	0.3282	4841	6216	6.63088e-13	6.26707e-143
AT4G10920	TRUE	0.00130984	5.5556e-17	AT4G10920.1	0.5077	0.8256	0.3179	148	275	0.00657374	4.51182e-16
AT2G22300	FALSE	0.00100754	0.783002	AT2G22300.1	0.6601	0.3423	0.3178	1097	864	0.00533636	0.820988
AT5G07540	TRUE	1.18241e-10	2.09674e-162	AT5G07540.1	0.9756	0.6584	0.3172	2911	871	4.52693e-09	2.16126e-160
AT5G18620	TRUE	0.00164804	5.22011e-16	AT5G18620.1	0.6689	0.3612	0.3077	1378	1460	0.0076501	3.99712e-15
AT5G67170	FALSE	0.00077013	0.00832666	AT5G67170.1	0	0.3028	0.3028	92	105	0.00435432	0.0137303
AT5G63530	TRUE	7.17312e-06	0.0032393	AT5G63530.1	0.2305	0.5292	0.2987	905	604	9.0679e-05	0.00578756
AT3G09100	FALSE	4.90925e-14	0.0219293	AT3G09100.1	0.0151	0.3122	0.2971	852	744	2.86017e-12	0.0333166
AT5G58700	TRUE	1.60314e-10	0.000930406	AT5G58700.1	0.5352	0.8312	0.296	267	277	5.96726e-09	0.00182345
AT2G22090	FALSE	8.41565e-05	0.0125551	AT2G22090.1	0.9529	0.6569	0.296	219	217	0.000746819	0.0200046
AT4G27440	TRUE	5.07924e-10	1.59519e-56	AT4G27440.1	0.6086	0.9033	0.2947	3932	2009	1.66004e-08	5.93766e-55
AT5G61960	TRUE	5.28019e-11	1.68346e-38	AT5G61960.1	0.2874	0.5758	0.2884	2023	2349	2.14408e-09	4.33814e-37
AT3G22420	TRUE	0.000123632	8.84398e-07	AT3G22420.1	0.9569	0.6693	0.2876	476	509	0.000992015	2.65716e-06
AT3G51950	TRUE	0.000151176	1.85274e-26	AT3G51950.1	0.9468	0.6603	0.2865	1861	2047	0.00119163	2.66954e-25
AT2G11910	FALSE	2.64511e-05	0.0154052	AT2G11910.1	0.4201	0.7034	0.2833	1115	775	0.00027691	0.0242005
AT3G48500	TRUE	0.00151769	0.00103488	AT3G48500.1	0.9778	0.6945	0.2833	707	658	0.00731547	0.00201269
AT2G19940	TRUE	0.00225841	3.62436e-08	AT2G19940.1	1	0.7225	0.2775	292	354	0.0099222	1.28823e-07
AT2G42810	FALSE	4.15773e-07	0.916271	AT2G42810.1	1	0.7234	0.2766	594	459	7.52887e-06	0.931565
AT4G33080	TRUE	0.000504126	3.58839e-09	AT4G33080.1	0.2409	0.5125	0.2716	1047	1057	0.00317149	1.4101e-08
AT2G03060	TRUE	0.000579319	9.42571e-09	AT2G03060.1	0.0909	0.3606	0.2697	78	139	0.00349679	3.52806e-08
AT3G28690	FALSE	0.000561572	0.0747333	AT3G28690.1	0.3465	0.6151	0.2686	609	527	0.00342048	0.10356
AT4G03510	TRUE	3.55077e-07	2.11125e-13	AT4G03510.1	0.8541	0.5872	0.2669	387	156	6.51785e-06	1.27932e-12
AT5G65310	TRUE	0.00140054	3.45514e-05	AT5G65310.1	0.3301	0.5965	0.2664	724	703	0.00689974	8.41799e-05
AT4G19120	TRUE	1.23969e-07	5.61763e-90	AT4G19120.1	1	0.7347	0.2653	787	1508	2.47937e-06	3.96191e-88
AT5G51410	TRUE	4.45505e-46	3.29985e-73	AT5G51410.1	0	0.2568	0.2568	1897	698	2.98488e-43	1.92252e-71
AT3G51620	FALSE	0.000990959	0.179973	AT3G51620.1	0.7221	0.4683	0.2538	541	385	0.00526938	0.231666
AT5G54280	FALSE	0.000550379	0.360415	AT5G54280.1	0.4432	0.1917	0.2515	756	618	0.00336761	0.426406
AT3G07610	TRUE	0.000123142	3.44933e-11	AT3G07610.1	0.4337	0.1839	0.2498	583	286	0.000992015	1.73112e-10
AT1G69420	FALSE	1.74515e-16	0.0095601	AT1G69420.1	0.7826	0.5366	0.246	1750	1492	1.46157e-14	0.0155659
AT5G16120	TRUE	0.000220475	0.00158955	AT5G16120.1	0.9848	0.7401	0.2447	358	213	0.00157147	0.00297901
AT2G25670	FALSE	3.28143e-05	0.188419	AT2G25670.1	0.9645	0.724	0.2405	1264	929	0.000335657	0.241378
AT4G22160	TRUE	9.85268e-06	1.60167e-09	AT4G22160.1	0.288	0.0496	0.2384	250	99	0.000121125	6.60204e-09
AT5G44720	FALSE	0.000110182	0.881475	AT5G44720.1	0.8993	0.6614	0.2379	341	262	0.000917592	0.90581
AT1G30330	TRUE	7.38804e-25	4.36876e-23	AT1G30330.1	0.8411	0.6033	0.2378	3632	2171	1.41428e-22	4.91945e-22
AT5G48880	TRUE	0.000744812	1.36431e-27	AT5G48880.1	0.3681	0.6016	0.2335	1536	1759	0.00426516	2.20261e-26
AT1G60560	FALSE	0.000986654	0.887812	AT1G60560.1	0.9992	0.777	0.2222	324	255	0.0052674	0.910159
AT3G47490	FALSE	0.00105272	0.119371	AT3G47490.1	0.855	0.6328	0.2222	138	87	0.00553193	0.159479
AT1G32200	FALSE	2.77009e-06	0.00676085	AT1G32200.1	0.6824	0.4616	0.2208	418	394	3.99132e-05	0.0113956
AT3G10640	TRUE	0.000275247	1.82133e-15	AT3G10640.1	1	0.7813	0.2187	59	156	0.00190119	1.35588e-14
AT3G14860	FALSE	0.0022359	0.385645	AT3G14860.1	0.214	0	0.214	333	278	0.00985563	0.451323
AT5G20680	FALSE	1.4232e-06	0.656928	AT5G20680.1	0.2592	0.4701	0.2109	283	229	2.21755e-05	0.704791
AT2G23930	TRUE	5.14075e-05	1.96495e-13	AT2G23930.1	1	0.7907	0.2093	203	311	0.000499174	1.2023e-12
AT4G14270	FALSE	0.000786921	0.137636	AT4G14270.1	0.9997	0.7912	0.2085	651	552	0.00439364	0.181707
AT3G55610	FALSE	0.00180382	0.025362	AT3G55610.1	0.6746	0.8824	0.2078	2138	1787	0.00824954	0.0381426
AT3G05220	FALSE	9.8363e-46	0.00941504	AT3G05220.1	0.5036	0.2971	0.2065	2319	1660	4.39355e-43	0.0153856
AT5G53490	TRUE	0.000208631	4.8981e-05	AT5G53490.1	0.1642	0.3705	0.2063	402	417	0.00151469	0.000116996
AT4G20830	TRUE	7.26047e-08	9.4044e-17	AT4G20830.1	0.0161	0.2222	0.2061	755	351	1.59492e-06	7.54605e-16
AT5G47180	TRUE	0.000528092	9.69984e-09	AT5G47180.1	0.5689	0.7736	0.2047	72	132	0.00327612	3.62055e-08
AT3G09470	FALSE	9.16759e-13	0.0166146	AT3G09470.1	0.0961	0.2988	0.2027	178	179	4.61624e-11	0.0258578
AT4G28260	TRUE	1.20752e-07	7.52303e-05	AT4G28260.1	1	0.798	0.202	1021	653	2.45163e-06	0.000175015
AT3G23540	TRUE	0.00156312	3.79776e-10	AT3G23540.1	0.5629	0.7594	0.1965	238	320	0.00745402	1.702e-09
AT5G05550	FALSE	1.66042e-06	0.0463905	AT5G05550.1	0.8095	1	0.1905	231	146	2.49996e-05	0.0669863
AT1G78070	FALSE	2.99797e-05	0.296577	AT1G78070.1	0.8153	1	0.1847	136	92	0.000309021	0.359091
AT1G05870	TRUE	2.74943e-06	0.000819218	AT1G05870.1	0.8819	0.6978	0.1841	201	218	3.99132e-05	0.00162919
AT1G80040	TRUE	0.00166615	0.00497694	AT1G80040.1	0.9698	0.7861	0.1837	328	319	0.00769876	0.00858313
AT3G10030	TRUE	0.000976785	3.14608e-07	AT3G10030.1	0.9365	0.754	0.1825	525	283	0.00523557	9.87296e-07
AT1G64430	FALSE	0.000187941	0.395369	AT1G64430.1	0.8238	1	0.1762	146	126	0.00139138	0.46083
AT3G50670	FALSE	1.12627e-07	0.931931	AT3G50670.1	0.9185	0.7426	0.1759	587	459	2.32186e-06	0.943193
AT3G08580	TRUE	5.48906e-06	6.40622e-49	AT3G08580.1	0.6216	0.7958	0.1742	4452	4729	7.28252e-05	2.04389e-47
AT2G37450	FALSE	0.000406058	0.100662	AT2G37450.1	0	0.1735	0.1735	70	72	0.00268039	0.136249
AT2G20100	FALSE	3.32659e-05	0.014091	AT2G20100.1	0.9861	0.8136	0.1725	116	62	0.000337662	0.0222664
AT1G07570	TRUE	0.00062232	9.57277e-05	AT1G07570.1	0.2106	0.3791	0.1685	399	226	0.00368986	0.000219274
AT1G79075	TRUE	7.69277e-09	6.65533e-05	AT1G79075.1	0.7912	0.9586	0.1674	84	117	2.10374e-07	0.000156646
AT4G16360	TRUE	9.19223e-07	7.82601e-13	AT4G16360.1	0.5267	0.6881	0.1614	292	399	1.50214e-05	4.6402e-12
AT3G25030	FALSE	0.000209118	0.360854	AT3G25030.1	0.1614	0	0.1614	157	136	0.00151469	0.426406
AT1G24267	TRUE	1.40621e-06	7.60587e-05	AT1G24267.1	0.7141	0.8743	0.1602	266	291	2.21685e-05	0.000176636
AT1G75560	FALSE	5.58125e-14	0.0175071	AT1G75560.1	0.6364	0.7953	0.1589	545	492	3.1162e-12	0.0270895
AT1G15920	FALSE	3.2107e-07	0.0341608	AT1G15920.1	0	0.1572	0.1572	339	220	5.97546e-06	0.0501924
AT2G24270	TRUE	2.03469e-07	2.63045e-71	AT2G24270.1	0.0878	0.2441	0.1563	3998	1932	4.00954e-06	1.40992e-69
AT5G21930	FALSE	5.26606e-05	0.0067375	AT5G21930.1	1	0.8469	0.1531	756	504	0.000507663	0.0113706
AT3G23080	TRUE	4.12225e-08	1.40044e-14	AT3G23080.1	0.2254	0.3776	0.1522	609	278	9.52382e-07	9.52582e-14
AT5G25280	FALSE	2.23281e-07	0.325327	AT5G25280.1	1	0.8509	0.1491	800	590	4.27423e-06	0.389991
AT2G44120	TRUE	1.01073e-05	5.97745e-13	AT2G44120.1	0.2528	0.1063	0.1465	1702	1700	0.000122042	3.55991e-12
AT1G18470	FALSE	0.000585226	0.992018	AT1G18470.1	1	0.8555	0.1445	343	267	0.00351661	0.992351
AT1G54080	TRUE	4.05407e-22	1.26844e-33	AT1G54080.1	1	0.8605	0.1395	1200	1504	6.79057e-20	2.93053e-32
AT4G08170	FALSE	7.65612e-05	0.0072453	AT4G08170.1	0.8258	0.6864	0.1394	86	100	0.000688537	0.0120755
AT5G19330	TRUE	0.00222657	1.77992e-08	AT5G19330.1	1	0.8649	0.1351	1264	763	0.0098469	6.42881e-08
AT1G24260	TRUE	0.000155505	0.0031038	AT1G24260.1	0.7838	0.6494	0.1344	1833	1579	0.00121858	0.00558177
AT1G64650	TRUE	4.86568e-10	1.11708e-05	AT1G64650.1	1	0.8658	0.1342	313	345	1.63e-08	2.89626e-05
AT3G52060	TRUE	0.000437106	8.78662e-05	AT3G52060.1	0.9999	0.8663	0.1336	277	146	0.00287118	0.000202582
AT4G10610	TRUE	0.000212278	3.93709e-16	AT4G10610.1	1	0.8668	0.1332	874	428	0.00152931	3.03201e-15
AT1G75080	FALSE	1.02916e-05	0.210239	AT1G75080.1	0.1318	0	0.1318	147	133	0.000122042	0.265759
AT3G18040	TRUE	0.00145492	2.03766e-15	AT3G18040.1	0.9575	0.8259	0.1316	287	416	0.00708944	1.50854e-14
AT4G21450	FALSE	0.000314669	0.0288752	AT4G21450.1	0.9897	0.8593	0.1304	406	370	0.00212958	0.0428967
AT4G15210	TRUE	2.03664e-05	0	AT4G15210.1	0.8719	1	0.1281	4703	1105	0.000221878	0
AT5G47880	TRUE	7.75275e-07	2.58812e-15	AT5G47880.1	1	0.8724	0.1276	456	587	1.30889e-05	1.90554e-14
AT3G54010	TRUE	0.00216095	1.19575e-13	AT3G54010.1	0.9999	0.8724	0.1275	476	590	0.00958834	7.66654e-13
AT1G49040	FALSE	3.4538e-08	0.407834	AT1G49040.1	0.8082	0.9355	0.1273	1128	845	8.26444e-07	0.473158
AT4G39330	TRUE	5.29748e-06	1.04496e-223	AT4G39330.1	0.8572	0.9843	0.1271	5831	7956	7.09862e-05	1.40024e-221
AT5G09600	TRUE	0.00189174	4.11075e-08	AT5G09600.1	0.9999	0.8742	0.1257	274	336	0.00847803	1.44199e-07
AT3G11200	TRUE	0.000179662	0.000160009	AT3G11200.1	1	0.8772	0.1228	812	512	0.00135133	0.00035795
AT3G29270	TRUE	0.000244527	6.59519e-08	AT3G29270.1	1	0.8776	0.1224	139	199	0.00172456	2.25448e-07
AT5G17920	TRUE	0.000319289	0.0003406	AT5G17920.1	0.1456	0.2679	0.1223	11787	8717	0.00214999	0.000717616
AT1G19180	TRUE	1.4984e-05	1.74456e-07	AT1G19180.1	1	0.8879	0.1121	214	271	0.000171612	5.63305e-07
AT3G01090	FALSE	8.57256e-08	0.688159	AT3G01090.1	0.902	0.79	0.112	1120	887	1.82337e-06	0.733015
AT2G21660	TRUE	3.14889e-14	1.0227e-59	AT2G21660.1	0.3168	0.2064	0.1104	31873	21502	2.00929e-12	4.1528e-58
AT5G18130	TRUE	0.00109231	1.24294e-05	AT5G18130.1	1	0.8937	0.1063	123	163	0.00567322	3.19069e-05
AT3G63500	FALSE	5.35115e-20	0.114994	AT3G63500.1	0	0.1051	0.1051	1639	1201	6.51867e-18	0.154092
AT2G06000	TRUE	3.10574e-07	0.00080074	AT2G06000.1	0.6745	0.5695	0.105	236	250	5.86153e-06	0.00159909
AT5G35620	TRUE	5.68179e-07	4.18593e-09	AT5G35620.1	1	0.8963	0.1037	372	441	1.00179e-05	1.62584e-08
AT3G54500	TRUE	0.000874989	5.35487e-12	AT3G54500.1	0.6759	0.7786	0.1027	522	243	0.00480981	2.87223e-11
AT2G46100	FALSE	0.00066082	0.521547	AT2G46100.1	1	0.9019	0.0981	125	89	0.00390088	0.582394
AT3G16857	TRUE	4.33529e-09	1.77876e-10	AT3G16857.1	0.8558	0.7602	0.0956	734	387	1.23602e-07	8.30501e-10
AT3G53990	TRUE	0.000157822	2.11248e-16	AT3G53990.1	1	0.9048	0.0952	1297	693	0.00122543	1.66513e-15
AT3G27320	TRUE	1.70315e-09	5.43857e-05	AT3G27320.1	0.7768	0.8708	0.094	253	129	5.18688e-08	0.000129214
AT4G03205	FALSE	0.000170371	0.221431	AT4G03205.1	0.7546	0.6633	0.0913	244	213	0.00130455	0.278347
AT3G07890	TRUE	2.55752e-06	0	AT3G07890.1	0.0901	0.0003	0.0898	2934	459	3.76603e-05	0
AT3G13430	FALSE	0.00185867	0.0148606	AT3G13430.1	0.8477	0.7581	0.0896	118	126	0.00838593	0.0234273
AT5G02870	TRUE	0.00169299	7.12433e-35	AT5G02870.1	0.9127	1	0.0873	1003	1321	0.00779589	1.73574e-33
AT1G54630	FALSE	0.000232542	0.0124027	AT1G54630.1	0.9612	0.8748	0.0864	630	567	0.00164871	0.0197853
AT1G51200	FALSE	0.000441723	0.227116	AT1G51200.1	0.9799	0.8947	0.0852	1282	947	0.00287334	0.284692
AT2G27775	FALSE	0.00152608	0.00940047	AT2G27775.1	0.3866	0.3032	0.0834	13	25	0.00732955	0.0153805
AT3G06960	FALSE	0.00117256	0.53201	AT3G06960.1	1	0.9168	0.0832	216	179	0.00597427	0.590633
AT1G14650	FALSE	2.65566e-10	0.0151527	AT1G14650.1	0.9918	0.9112	0.0806	881	773	9.3647e-09	0.0238596
AT5G67480	FALSE	7.01928e-13	0.297413	AT5G67480.1	0.5901	0.5102	0.0799	842	691	3.76233e-11	0.359687
AT1G06640	TRUE	0.000620034	1.0628e-12	AT1G06640.1	1	0.9205	0.0795	445	193	0.00368986	6.21902e-12
AT1G07940	TRUE	9.1501e-05	3.23326e-143	AT1G07940.1	0.945	0.8662	0.0788	11651	6137	0.000796178	2.70785e-141
AT1G01540	FALSE	0.0001132	0.467467	AT1G01540.1	0.0049	0.0829	0.078	938	756	0.000936346	0.530852
AT3G62840	TRUE	0.00133756	1.49592e-17	AT3G62840.1	0.4271	0.5044	0.0773	224	365	0.0066878	1.26869e-16
AT3G18780	TRUE	0.000901483	8.14168e-13	AT3G18780.1	0	0.0767	0.0767	2934	1851	0.00489064	4.8061e-12
AT4G16950	TRUE	0.000158902	4.33615e-14	AT4G16950.1	0.9352	0.8587	0.0765	1165	1239	0.00122543	2.87646e-13
AT5G11170	TRUE	4.72128e-06	5.89354e-24	AT5G11170.1	1	0.9243	0.0757	923	1133	6.4088e-05	6.9888e-23
AT2G45380	FALSE	0.000502501	0.309704	AT2G45380.1	0.7754	0.7002	0.0752	361	304	0.00317149	0.372535
AT1G14150	FALSE	6.39262e-08	0.223306	AT1G14150.1	0.5298	0.6043	0.0745	64	62	1.42769e-06	0.28044
AT2G34560	FALSE	6.94664e-06	0.588976	AT2G34560.1	0.7082	0.7811	0.0729	729	550	8.95048e-05	0.642171
AT1G79550	FALSE	7.53644e-05	0.871311	AT1G79550.1	0.0948	0.1631	0.0683	2366	1831	0.000682353	0.899147
AT1G68530	TRUE	4.83324e-11	1.95052e-33	AT1G68530.1	0.9818	0.9159	0.0659	2681	2895	2.02392e-09	4.42999e-32
AT4G12040	FALSE	0.00138068	0.280631	AT4G12040.1	1	0.9349	0.0651	323	229	0.00685226	0.343108
AT2G43810	TRUE	0.00121749	1.37728e-11	AT2G43810.1	0	0.064	0.064	135	223	0.00615635	7.18113e-11
AT1G29785	FALSE	0.00120015	0.491874	AT1G29785.1	0.9882	0.926	0.0622	66	45	0.00609166	0.55484
AT1G29800	TRUE	4.08453e-09	1.7834e-11	AT1G29800.1	1	0.9394	0.0606	856	456	1.18984e-07	9.15615e-11
AT4G32720	TRUE	0.00207148	4.13183e-10	AT4G32720.1	1	0.9412	0.0588	498	572	0.00925263	1.82728e-09
AT3G63250	FALSE	0.00150691	0.0653773	AT3G63250.1	0.9485	0.8914	0.0571	337	224	0.00728975	0.0920227
AT1G48610	FALSE	3.60461e-05	0.194606	AT1G48610.1	1	0.9449	0.0551	333	232	0.000360461	0.248354
AT4G31700	TRUE	2.2725e-08	2.40453e-39	AT4G31700.1	0.9998	0.9483	0.0515	1787	2134	5.85605e-07	6.44414e-38
AT1G02205	TRUE	5.52495e-05	1.81334e-28	AT1G02205.1	0	0.0507	0.0507	5002	4874	0.000528817	3.07579e-27
AT5G15230	TRUE	4.77249e-11	7.24256e-82	AT5G15230.1	1	0.9509	0.0491	913	1599	2.02392e-09	4.41137e-80
AT1G01920	FALSE	0.000717664	0.973848	AT1G01920.1	0.0084	0.0575	0.0491	303	235	0.00414513	0.979697
AT4G14410	FALSE	0.000385648	0.37246	AT4G14410.1	0.0781	0.127	0.0489	350	253	0.00255826	0.437804
AT4G32420	TRUE	0.000193515	0.000144279	AT4G32420.1	0.844	0.8922	0.0482	597	581	0.00142478	0.000323842
AT2G10940	TRUE	1.15824e-15	1.06288e-07	AT2G10940.1	0.9897	0.9418	0.0479	506	549	8.62243e-14	3.49942e-07
AT1G30040	FALSE	3.35558e-09	0.26641	AT1G30040.1	0.4937	0.4465	0.0472	282	198	9.99216e-08	0.328357
AT1G21600	FALSE	4.33355e-10	0.884006	AT1G21600.1	1	0.9549	0.0451	611	471	1.48896e-08	0.907715
AT1G22930	TRUE	9.50066e-08	0.00128702	AT1G22930.1	0.9999	0.9592	0.0407	2342	2010	1.9892e-06	0.00246372
AT5G05270	TRUE	0.000180514	1.01124e-08	AT5G05270.1	0.9211	0.9606	0.0395	386	450	0.00135133	3.76404e-08
AT1G09490	TRUE	2.3549e-12	6.97262e-05	AT1G09490.1	0.1571	0.1182	0.0389	126	159	1.12699e-10	0.000163631
AT3G09820	FALSE	3.35142e-05	0.499914	AT3G09820.1	0.9174	0.8791	0.0383	1314	1051	0.000337662	0.561043
AT4G23100	FALSE	0.000756832	0.353258	AT4G23100.1	1	0.9617	0.0383	2300	1737	0.00431555	0.41965
AT1G14710	FALSE	7.12427e-05	0.0107483	AT1G14710.1	0.7086	0.6711	0.0375	578	525	0.00065838	0.017311
AT5G18380	TRUE	1.99298e-41	2.00314e-06	AT5G18380.1	0.747	0.7832	0.0362	2888	1957	6.67647e-39	5.74778e-06
AT1G67090	FALSE	3.63741e-14	0.0247777	AT1G67090.1	1	0.9645	0.0355	4003	2949	2.21551e-12	0.0373057
AT2G39780	TRUE	7.52889e-06	0.000933979	AT2G39780.1	0.704	0.7372	0.0332	257	268	9.4287e-05	0.00182705
AT5G61920	TRUE	6.87905e-05	6.3592e-242	AT5G61920.1	0	0.032	0.032	4695	1471	0.000640134	1.06517e-239
AT5G11630	FALSE	0.000875477	0.28264	AT5G11630.1	0.4199	0.3894	0.0305	39	23	0.00480981	0.344974
AT1G44575	TRUE	2.33588e-06	0.00104488	AT1G44575.1	0.9946	0.9646	0.03	1773	1222	3.47787e-05	0.00202624
AT5G07090	TRUE	1.31699e-14	6.34787e-06	AT5G07090.1	1	0.9706	0.0294	2472	2197	8.82383e-13	1.70123e-05
AT5G42820	TRUE	4.97657e-07	1.2646e-15	AT5G42820.1	0.9957	0.9673	0.0284	1089	567	8.89147e-06	9.46683e-15
AT5G25760	FALSE	0.000143526	0.214636	AT5G25760.1	0.9532	0.9266	0.0266	194	172	0.00114479	0.270312
AT2G18876	FALSE	0.0010635	0.567734	AT2G18876.1	1	0.9734	0.0266	316	234	0.00554508	0.623066
AT5G07530	TRUE	1.99312e-17	2.80223e-06	AT5G07530.1	0.9737	0.9474	0.0263	13196	9642	1.9077e-15	7.8721e-06
AT1G52400	TRUE	9.30137e-13	3.45559e-10	AT1G52400.1	0.9749	1	0.0251	14413	10344	4.61624e-11	1.55386e-09
AT3G09200	FALSE	9.7075e-10	0.185622	AT3G09200.1	1	0.976	0.024	3781	2846	3.09715e-08	0.238251
AT1G59830	TRUE	0.000969071	0.00133513	AT1G59830.1	0.9999	0.976	0.0239	309	312	0.00521508	0.00254854
AT5G66240	TRUE	3.39738e-06	1.02221e-05	AT5G66240.1	0.8553	0.8784	0.0231	332	363	4.69328e-05	2.6701e-05
AT2G34250	FALSE	0.000199795	0.00789693	AT2G34250.1	0.9997	0.9766	0.0231	3255	2357	0.00146298	0.0130772
AT1G70090	FALSE	2.91678e-30	0.582466	AT1G70090.1	0.9347	0.9565	0.0218	931	744	7.81697e-28	0.637147
AT1G12440	TRUE	0.00158269	4.786e-06	AT1G12440.1	1	0.9783	0.0217	993	613	0.00749399	1.29823e-05
AT4G32440	TRUE	0.000875817	0.000193193	AT4G32440.1	0.6204	0.6418	0.0214	345	357	0.00480981	0.000427899
AT3G54480	FALSE	0.000123495	0.961531	AT3G54480.1	0.9298	0.9103	0.0195	248	192	0.000992015	0.97022
AT1G15930	FALSE	1.5003e-06	0.0416157	AT1G15930.1	0	0.0189	0.0189	1120	793	2.31081e-05	0.0605646
AT1G23440	FALSE	1.17634e-05	0.376294	AT1G23440.1	0.7416	0.7604	0.0188	283	203	0.000138272	0.441923
AT3G13030	TRUE	4.10546e-05	0.00148577	AT3G13030.1	0.6264	0.6441	0.0177	131	150	0.000404508	0.00281205
AT1G61520	TRUE	9.71396e-05	0	AT1G61520.1	0.9942	0.978	0.0162	12369	3464	0.000830908	0
AT3G12120	TRUE	0.000527108	3.48579e-06	AT3G12120.1	0.9967	0.9826	0.0141	4290	2990	0.00327612	9.65074e-06
AT3G09630	TRUE	9.49829e-05	2.01838e-13	AT3G09630.1	0.9873	1	0.0127	1687	1695	0.000821143	1.22938e-12
AT5G47710	FALSE	0.000313416	0.52749	AT5G47710.1	0.6043	0.5919	0.0124	201	146	0.00212958	0.58805
AT2G01250	TRUE	2.82318e-06	1.43591e-13	AT2G01250.1	0.9975	0.9855	0.012	2735	2610	3.99239e-05	8.94938e-13
AT4G38970	TRUE	7.12761e-06	2.34429e-143	AT4G38970.1	0.9979	0.9872	0.0107	7966	3826	9.0679e-05	2.09423e-141
AT5G56710	TRUE	0.000342351	1.2949e-27	AT5G56710.1	1	0.9894	0.0106	1252	1490	0.00229375	2.11606e-26
AT2G46590	TRUE	8.84414e-17	6.92624e-35	AT2G46590.1	0.4814	0.4919	0.0105	2230	1122	7.90076e-15	1.71873e-33
AT1G26880	TRUE	0.000272463	1.24159e-05	AT1G26880.1	0.9905	1	0.0095	552	560	0.00189171	3.19069e-05
AT5G40890	FALSE	0.000110248	0.0937233	AT5G40890.1	0.8303	0.825	0.0053	1162	838	0.000917592	0.1273
AT2G19480	TRUE	5.95706e-07	0.000104782	AT2G19480.1	0.9698	0.9661	0.0037	2135	1879	1.03668e-05	0.000239603
AT5G24780	TRUE	0.000382786	0	AT5G24780.1	0.9988	0.9977	0.0011	17229	7633	0.0025519	0
AT3G46110	FALSE	0.00181693	0.0549826	AT3G46110.1	0.9989	1	0.0011	34	15	0.00828125	0.0785466
AT3G02470	TRUE	2.11525e-07	3.96829e-11	AT3G02470.1	0.0002	0.0008	0.0006	2398	1506	4.10788e-06	1.98415e-10
AT3G15400	TRUE	5.9179e-11	1.99258e-225	AT3G15400.1	0.9904	0.9909	0.0005	16210	8297	2.33235e-09	2.96673e-223
AT4G24810	FALSE	0.000767453	0.846384	AT4G24810.1	0.0003	0	0.0003	171	136	0.00435432	0.877149
AT2G18280	TRUE	2.96913e-08	1.58365e-07	AT2G18280.1	1	1	0	637	353	7.50686e-07	5.13824e-07
AT5G61020	TRUE	3.35387e-06	7.12109e-22	AT5G61020.1	0	0	0	1564	1712	4.68144e-05	7.3402e-21
AT1G24350	FALSE	1.94037e-05	0.0163017	AT1G24350.1	1	1	0	48	60	0.000214884	0.0254135
AT1G34380	TRUE	0.000257807	3.58802e-06	AT1G34380.1	0	0	0	46	85	0.0018087	9.91328e-06

## Sheet: Annotated
Gene	Differential Gene Expr?	GO1	GO2	GO3	G04	GO5	GO6	GO7	GO8	GO9	GO10	p.Value_AS	p.Value_Gene	Transcript	Tmt_A %	Tmt_B %	Diff	NumReads_A	NumReads_B	q.Value_AS	q.Value_Gene
AT1G79510	TRUE	located in	chloroplast	GO:0009507	C	chloroplast	IEA	traceable computational prediction	AnalysisReference:501730133	TAIR	2009-05-15	7.00541e-16	2.77784e-20	AT1G79510.1	0	1	1	509	190	5.52191e-14	2.63993e-19
AT1G79510	TRUE	has	molecular_function	GO:0003674	F	unknown molecular functions	ND	none	Communication:501683652	TIGR	2003-10-04	7.00541e-16	2.77784e-20	AT1G79510.1	0	1	1	509	190	5.52191e-14	2.63993e-19
AT1G79510	TRUE	involved in	biological_process	GO:0008150	P	unknown biological processes	ND	Unknown biological process	Communication:1345790	TAIR	2006-10-19	7.00541e-16	2.77784e-20	AT1G79510.1	0	1	1	509	190	5.52191e-14	2.63993e-19
AT1G79510	TRUE	located in	chloroplast	GO:0009507	C	chloroplast	IEA	traceable computational prediction	AnalysisReference:501730133	TAIR	2009-05-15	7.00541e-16	2.77784e-20	AT1G79510.1	0	1	1	509	190	5.52191e-14	2.63993e-19
AT4G01650	FALSE	located in	chloroplast	GO:0009507	C	chloroplast	IDA	protein separation and fragment identification	Publication:501724486|PMID:18431481	kvanwijk	2008-09-26	4.73486e-06	0.0878037	AT4G01650.1	1	0	1	82	47	6.4088e-05	0.119936
AT4G01650	FALSE	has	molecular_function	GO:0003674	F	unknown molecular functions	ND	none	Communication:501683652	TIGR	2003-10-04	4.73486e-06	0.0878037	AT4G01650.1	1	0	1	82	47	6.4088e-05	0.119936
AT4G01650	FALSE	involved in	biological_process	GO:0008150	P	unknown biological processes	ND	Unknown biological process	Communication:1345790	TAIR	2006-10-19	4.73486e-06	0.0878037	AT4G01650.1	1	0	1	82	47	6.4088e-05	0.119936
AT4G01650	FALSE	located in	chloroplast	GO:0009507	C	chloroplast	IDA	protein separation and fragment identification	Publication:501724486|PMID:18431481	kvanwijk	2008-09-26	4.73486e-06	0.0878037	AT4G01650.1	1	0	1	82	47	6.4088e-05	0.119936
AT4G04223	TRUE	located in	cellular_component	GO:0005575	C	unknown cellular components	ND	Unknown cellular component	Communication:1345790	TAIR	2009-05-08	1.01301e-05	8.05791e-06	AT4G04223.1	0	1	1	1	22	0.000122042	2.12971e-05
AT4G04223	TRUE	has	molecular_function	GO:0003674	F	unknown molecular functions	ND	Unknown molecular function	Communication:1345790	TAIR	2009-05-08	1.01301e-05	8.05791e-06	AT4G04223.1	0	1	1	1	22	0.000122042	2.12971e-05
AT4G04223	TRUE	involved in	biological_process	GO:0008150	P	unknown biological processes	ND	Unknown biological process	Communication:1345790	TAIR	2009-05-08	1.01301e-05	8.05791e-06	AT4G04223.1	0	1	1	1	22	0.000122042	2.12971e-05
AT2G36000	TRUE	located in	chloroplast	GO:0009507	C	chloroplast	IEA	traceable computational prediction	AnalysisReference:501730133	TAIR	2009-05-15	1.02719e-05	2.50844e-05	AT2G36000.1	0	1	1	100	137	0.000122042	6.21315e-05
AT2G36000	TRUE	has	molecular_function	GO:0003674	F	unknown molecular functions	ND	none	Communication:501683652	TIGR	2003-09-13	1.02719e-05	2.50844e-05	AT2G36000.1	0	1	1	100	137	0.000122042	6.21315e-05
AT2G36000	TRUE	involved in	biological_process	GO:0008150	P	unknown biological processes	ND	none	Communication:501683652	TIGR	2003-09-13	1.02719e-05	2.50844e-05	AT2G36000.1	0	1	1	100	137	0.000122042	6.21315e-05
AT2G36000	TRUE	located in	chloroplast	GO:0009507	C	chloroplast	IEA	traceable computational prediction	AnalysisReference:501730133	TAIR	2009-05-15	1.02719e-05	2.50844e-05	AT2G36000.1	0	1	1	100	137	0.000122042	6.21315e-05
AT1G05790	FALSE	has	triglyceride lipase activity	GO:0004806	F	hydrolase activity	IEA	traceable computational prediction	AnalysisReference:501730468	TAIR	2009-04-29	0.000498549	0.0372751	AT1G05790.1	0	1	1	313	289	0.00316614	0.0544696
AT1G05790	FALSE	involved in	lipid metabolic process	GO:0006629	P	other metabolic processes	IEA	traceable computational prediction	AnalysisReference:501730468	TAIR	2009-04-29	0.000498549	0.0372751	AT1G05790.1	0	1	1	313	289	0.00316614	0.0544696
AT1G05790	FALSE	located in	endomembrane system	GO:0012505	C	other cellular components	IEA	traceable computational prediction	AnalysisReference:501730133	TAIR	2009-05-15	0.000498549	0.0372751	AT1G05790.1	0	1	1	313	289	0.00316614	0.0544696
AT1G05790	FALSE	has	triglyceride lipase activity	GO:0004806	F	hydrolase activity	ISS	manually reviewed TIGR computational analysis	Communication:501714663	TIGR	2003-09-08	0.000498549	0.0372751	AT1G05790.1	0	1	1	313	289	0.00316614	0.0544696
AT1G05790	FALSE	involved in	lipid metabolic process	GO:0006629	P	other metabolic processes	ISS	manually reviewed TIGR computational analysis	Communication:501714663	TIGR	2003-09-08	0.000498549	0.0372751	AT1G05790.1	0	1	1	313	289	0.00316614	0.0544696
AT1G05790	FALSE	has	triglyceride lipase activity	GO:0004806	F	hydrolase activity	IEA	traceable computational prediction	AnalysisReference:501730468	TAIR	2009-04-29	0.000498549	0.0372751	AT1G05790.1	0	1	1	313	289	0.00316614	0.0544696
AT1G05790	FALSE	involved in	lipid metabolic process	GO:0006629	P	other metabolic processes	IEA	traceable computational prediction	AnalysisReference:501730468	TAIR	2009-04-29	0.000498549	0.0372751	AT1G05790.1	0	1	1	313	289	0.00316614	0.0544696
AT4G00500	FALSE	involved in	lipid catabolic process	GO:0016042	P	other metabolic processes	IEA	traceable computational prediction	AnalysisReference:501730468	TAIR	2009-04-29	0.000531715	0.0210369	AT4G00500.1	1	0	1	147	150	0.0032834	0.0321431
AT4G00500	FALSE	involved in	lipid metabolic process	GO:0006629	P	other metabolic processes	IEA	traceable computational prediction	AnalysisReference:501730468	TAIR	2009-04-29	0.000531715	0.0210369	AT4G00500.1	1	0	1	147	150	0.0032834	0.0321431
AT4G00500	FALSE	located in	endomembrane system	GO:0012505	C	other cellular components	IEA	traceable computational prediction	AnalysisReference:501730133	TAIR	2009-05-15	0.000531715	0.0210369	AT4G00500.1	1	0	1	147	150	0.0032834	0.0321431
AT4G00500	FALSE	functions in	calmodulin binding	GO:0005516	F	protein binding	ISS	none	Publication:1546140|PMID:11782485	TIGR	2003-04-17	0.000531715	0.0210369	AT4G00500.1	1	0	1	147	150	0.0032834	0.0321431
AT4G00500	FALSE	functions in	calmodulin binding	GO:0005516	F	protein binding	ISS	Sequence similarity (homologue of/most closely related to)	Communication:1674994	TAIR	2006-10-04	0.000531715	0.0210369	AT4G00500.1	1	0	1	147	150	0.0032834	0.0321431
AT4G00500	FALSE	has	triglyceride lipase activity	GO:0004806	F	hydrolase activity	ISS	manually reviewed TIGR computational analysis	Communication:501714663	TIGR	2004-01-05	0.000531715	0.0210369	AT4G00500.1	1	0	1	147	150	0.0032834	0.0321431
AT4G00500	FALSE	involved in	lipid metabolic process	GO:0006629	P	other metabolic processes	ISS	manually reviewed TIGR computational analysis	Communication:501714663	TIGR	2004-01-05	0.000531715	0.0210369	AT4G00500.1	1	0	1	147	150	0.0032834	0.0321431
AT4G00500	FALSE	involved in	lipid catabolic process	GO:0016042	P	other metabolic processes	IEA	traceable computational prediction	AnalysisReference:501730468	TAIR	2009-04-29	0.000531715	0.0210369	AT4G00500.1	1	0	1	147	150	0.0032834	0.0321431
AT4G00500	FALSE	involved in	lipid metabolic process	GO:0006629	P	other metabolic processes	IEA	traceable computational prediction	AnalysisReference:501730468	TAIR	2009-04-29	0.000531715	0.0210369	AT4G00500.1	1	0	1	147	150	0.0032834	0.0321431
AT4G00500	FALSE	located in	endomembrane system	GO:0012505	C	other cellular components	IEA	traceable computational prediction	AnalysisReference:501730133	TAIR	2009-05-15	0.000531715	0.0210369	AT4G00500.1	1	0	1	147	150	0.0032834	0.0321431
AT3G55080	FALSE	located in	cellular_component	GO:0005575	C	unknown cellular components	ND	Unknown cellular component	Communication:1345790	TAIR	2009-05-08	0.000704517	0.480953	AT3G55080.1	0.0002	0.9998	0.9996	99	69	0.00408681	0.544782
AT3G55080	FALSE	has	molecular_function	GO:0003674	F	unknown molecular functions	ND	none	Communication:501683652	TIGR	2003-09-06	0.000704517	0.480953	AT3G55080.1	0.0002	0.9998	0.9996	99	69	0.00408681	0.544782
AT3G55080	FALSE	involved in	biological_process	GO:0008150	P	unknown biological processes	ND	none	Communication:501683652	TIGR	2003-09-06	0.000704517	0.480953	AT3G55080.1	0.0002	0.9998	0.9996	99	69	0.00408681	0.544782
AT3G23830	FALSE	functions in	RNA binding	GO:0003723	F	DNA or RNA binding	IDA	in vitro binding assay	Publication:501717944|PMID:16207746	TAIR	2006-10-04	0.00160241	0.0459648	AT3G23830.1	0.0012	1	0.9988	184	177	0.00753416	0.0665031
AT3G23830	FALSE	functions in	RNA binding	GO:0003723	F	DNA or RNA binding	ISS	manually reviewed TIGR computational analysis	Communication:501714663	TIGR	2002-03-22	0.00160241	0.0459648	AT3G23830.1	0.0012	1	0.9988	184	177	0.00753416	0.0665031
AT3G23830	FALSE	functions in	double-stranded DNA binding	GO:0003690	F	DNA or RNA binding	IDA	in vitro binding assay	Publication:501717944|PMID:16207746	TAIR	2006-10-04	0.00160241	0.0459648	AT3G23830.1	0.0012	1	0.9988	184	177	0.00753416	0.0665031
AT3G23830	FALSE	functions in	single-stranded DNA binding	GO:0003697	F	DNA or RNA binding	IDA	in vitro binding assay	Publication:501717944|PMID:16207746	TAIR	2006-10-04	0.00160241	0.0459648	AT3G23830.1	0.0012	1	0.9988	184	177	0.00753416	0.0665031
AT3G23830	FALSE	is downregulated by	response to osmotic stress	GO:0006970	P	response to stress	IEP	Transcript levels (e.g. RT-PCR)	Publication:501717944|PMID:16207746	TAIR	2006-06-09	0.00160241	0.0459648	AT3G23830.1	0.0012	1	0.9988	184	177	0.00753416	0.0665031
AT3G23830	FALSE	involved in	response to osmotic stress	GO:0006970	P	response to stress	IMP	Analysis of overexpression/ectopic expression phenotype	Publication:501717944|PMID:16207746	TAIR	2006-06-09	0.00160241	0.0459648	AT3G23830.1	0.0012	1	0.9988	184	177	0.00753416	0.0665031
AT3G23830	FALSE	is downregulated by	response to osmotic stress	GO:0006970	P	response to abiotic or biotic stimulus	IEP	Transcript levels (e.g. RT-PCR)	Publication:501717944|PMID:16207746	TAIR	2006-06-09	0.00160241	0.0459648	AT3G23830.1	0.0012	1	0.9988	184	177	0.00753416	0.0665031
AT3G23830	FALSE	involved in	response to osmotic stress	GO:0006970	P	response to abiotic or biotic stimulus	IMP	Analysis of overexpression/ectopic expression phenotype	Publication:501717944|PMID:16207746	TAIR	2006-06-09	0.00160241	0.0459648	AT3G23830.1	0.0012	1	0.9988	184	177	0.00753416	0.0665031
AT3G23830	FALSE	is downregulated by	response to salt stress	GO:0009651	P	response to stress	IEP	Transcript levels (e.g. RT-PCR)	Publication:501717944|PMID:16207746	TAIR	2006-06-09	0.00160241	0.0459648	AT3G23830.1	0.0012	1	0.9988	184	177	0.00753416	0.0665031
AT3G23830	FALSE	involved in	response to salt stress	GO:0009651	P	response to stress	IMP	Analysis of overexpression/ectopic expression phenotype	Publication:501717944|PMID:16207746	TAIR	2006-06-09	0.00160241	0.0459648	AT3G23830.1	0.0012	1	0.9988	184	177	0.00753416	0.0665031
AT3G23830	FALSE	is downregulated by	response to salt stress	GO:0009651	P	response to abiotic or biotic stimulus	IEP	Transcript levels (e.g. RT-PCR)	Publication:501717944|PMID:16207746	TAIR	2006-06-09	0.00160241	0.0459648	AT3G23830.1	0.0012	1	0.9988	184	177	0.00753416	0.0665031
AT3G23830	FALSE	involved in	response to salt stress	GO:0009651	P	response to abiotic or biotic stimulus	IMP	Analysis of overexpression/ectopic expression phenotype	Publication:501717944|PMID:16207746	TAIR	2006-06-09	0.00160241	0.0459648	AT3G23830.1	0.0012	1	0.9988	184	177	0.00753416	0.0665031
AT3G07550	FALSE	located in	cellular_component	GO:0005575	C	unknown cellular components	ND	Unknown cellular component	Communication:1345790	TAIR	2006-10-19	0.00113215	0.0059185	AT3G07550.1	0.9979	0	0.9979	117	130	0.00585744	0.0100517
AT3G07550	FALSE	has	ubiquitin-protein ligase activity	GO:0004842	F	other enzyme activity	ISS	manually reviewed TIGR computational analysis	Communication:501714663	TIGR	2002-01-03	0.00113215	0.0059185	AT3G07550.1	0.9979	0	0.9979	117	130	0.00585744	0.0100517
AT3G07550	FALSE	involved in	ubiquitin-dependent protein catabolic process	GO:0006511	P	protein metabolism	TAS	none	Publication:5891|PMID:11077244	TIGR	2003-04-17	0.00113215	0.0059185	AT3G07550.1	0.9979	0	0.9979	117	130	0.00585744	0.0100517
AT3G07550	FALSE	involved in	ubiquitin-dependent protein catabolic process	GO:0006511	P	protein metabolism	TAS	none	Publication:501683127|PMID:11019805	TIGR	2003-04-17	0.00113215	0.0059185	AT3G07550.1	0.9979	0	0.9979	117	130	0.00585744	0.0100517
AT3G07550	FALSE	involved in	ubiquitin-dependent protein catabolic process	GO:0006511	P	other cellular processes	TAS	none	Publication:5891|PMID:11077244	TIGR	2003-04-17	0.00113215	0.0059185	AT3G07550.1	0.9979	0	0.9979	117	130	0.00585744	0.0100517
AT3G07550	FALSE	involved in	ubiquitin-dependent protein catabolic process	GO:0006511	P	other metabolic processes	TAS	none	Publication:5891|PMID:11077244	TIGR	2003-04-17	0.00113215	0.0059185	AT3G07550.1	0.9979	0	0.9979	117	130	0.00585744	0.0100517
AT3G07550	FALSE	involved in	ubiquitin-dependent protein catabolic process	GO:0006511	P	other cellular processes	TAS	none	Publication:501683127|PMID:11019805	TIGR	2003-04-17	0.00113215	0.0059185	AT3G07550.1	0.9979	0	0.9979	117	130	0.00585744	0.0100517
AT3G07550	FALSE	involved in	ubiquitin-dependent protein catabolic process	GO:0006511	P	other metabolic processes	TAS	none	Publication:501683127|PMID:11019805	TIGR	2003-04-17	0.00113215	0.0059185	AT3G07550.1	0.9979	0	0.9979	117	130	0.00585744	0.0100517
AT1G65120	TRUE	located in	intracellular	GO:0005622	C	other intracellular components	IEA	traceable computational prediction	AnalysisReference:501730468	TAIR	2009-04-29	0.00147181	0.00151942	AT1G65120.1	0	0.9819	0.9819	20	38	0.00714577	0.0028636
AT1G65120	TRUE	has	ubiquitin thiolesterase activity	GO:0004221	F	hydrolase activity	IEA	traceable computational prediction	AnalysisReference:501730468	TAIR	2009-04-29	0.00147181	0.00151942	AT1G65120.1	0	0.9819	0.9819	20	38	0.00714577	0.0028636
AT1G65120	TRUE	has	zinc ion binding	GO:0008270	F	other binding	IEA	traceable computational prediction	AnalysisReference:501730468	TAIR	2009-04-29	0.00147181	0.00151942	AT1G65120.1	0	0.9819	0.9819	20	38	0.00714577	0.0028636
AT1G65120	TRUE	involved in	ubiquitin-dependent protein catabolic process	GO:0006511	P	protein metabolism	IEA	traceable computational prediction	AnalysisReference:501730468	TAIR	2009-04-29	0.00147181	0.00151942	AT1G65120.1	0	0.9819	0.9819	20	38	0.00714577	0.0028636
AT1G65120	TRUE	involved in	ubiquitin-dependent protein catabolic process	GO:0006511	P	other cellular processes	IEA	traceable computational prediction	AnalysisReference:501730468	TAIR	2009-04-29	0.00147181	0.00151942	AT1G65120.1	0	0.9819	0.9819	20	38	0.00714577	0.0028636
AT1G65120	TRUE	involved in	ubiquitin-dependent protein catabolic process	GO:0006511	P	other metabolic processes	IEA	traceable computational prediction	AnalysisReference:501730468	TAIR	2009-04-29	0.00147181	0.00151942	AT1G65120.1	0	0.9819	0.9819	20	38	0.00714577	0.0028636
AT1G65120	TRUE	located in	intracellular	GO:0005622	C	other intracellular components	IEA	traceable computational prediction	AnalysisReference:501730468	TAIR	2009-04-29	0.00147181	0.00151942	AT1G65120.1	0	0.9819	0.9819	20	38	0.00714577	0.0028636
AT1G65120	TRUE	has	ubiquitin thiolesterase activity	GO:0004221	F	hydrolase activity	IEA	traceable computational prediction	AnalysisReference:501730468	TAIR	2009-04-29	0.00147181	0.00151942	AT1G65120.1	0	0.9819	0.9819	20	38	0.00714577	0.0028636
AT1G65120	TRUE	has	zinc ion binding	GO:0008270	F	other binding	IEA	traceable computational prediction	AnalysisReference:501730468	TAIR	2009-04-29	0.00147181	0.00151942	AT1G65120.1	0	0.9819	0.9819	20	38	0.00714577	0.0028636
AT1G65120	TRUE	involved in	ubiquitin-dependent protein catabolic process	GO:0006511	P	protein metabolism	IEA	traceable computational prediction	AnalysisReference:501730468	TAIR	2009-04-29	0.00147181	0.00151942	AT1G65120.1	0	0.9819	0.9819	20	38	0.00714577	0.0028636
AT1G65120	TRUE	involved in	ubiquitin-dependent protein catabolic process	GO:0006511	P	other cellular processes	IEA	traceable computational prediction	AnalysisReference:501730468	TAIR	2009-04-29	0.00147181	0.00151942	AT1G65120.1	0	0.9819	0.9819	20	38	0.00714577	0.0028636
AT1G65120	TRUE	involved in	ubiquitin-dependent protein catabolic process	GO:0006511	P	other metabolic processes	IEA	traceable computational prediction	AnalysisReference:501730468	TAIR	2009-04-29	0.00147181	0.00151942	AT1G65120.1	0	0.9819	0.9819	20	38	0.00714577	0.0028636
AT1G48030	TRUE	located in	mitochondrial matrix	GO:0005759	C	mitochondria	ISS	none	Publication:1545947|PMID:11598235	TIGR	2003-05-12	0.000458823	7.97508e-08	AT1G48030.1	0.0168	0.9972	0.9804	2032	1310	0.00294173	2.69864e-07
AT1G48030	TRUE	located in	mitochondrial matrix	GO:0005759	C	other cytoplasmic components	ISS	none	Publication:1545947|PMID:11598235	TIGR	2003-05-12	0.000458823	7.97508e-08	AT1G48030.1	0.0168	0.9972	0.9804	2032	1310	0.00294173	2.69864e-07
AT1G48030	TRUE	located in	mitochondrial matrix	GO:0005759	C	other intracellular components	ISS	none	Publication:1545947|PMID:11598235	TIGR	2003-05-12	0.000458823	7.97508e-08	AT1G48030.1	0.0168	0.9972	0.9804	2032	1310	0.00294173	2.69864e-07
AT1G48030	TRUE	located in	mitochondrion	GO:0005739	C	mitochondria	IDA	protein separation and fragment identification	Publication:1546214|PMID:11743115	hmillar	2005-01-20	0.000458823	7.97508e-08	AT1G48030.1	0.0168	0.9972	0.9804	2032	1310	0.00294173	2.69864e-07
AT1G48030	TRUE	located in	mitochondrion	GO:0005739	C	mitochondria	IDA	protein separation and fragment identification	Publication:501711651|PMID:14671022	hmillar	2005-01-20	0.000458823	7.97508e-08	AT1G48030.1	0.0168	0.9972	0.9804	2032	1310	0.00294173	2.69864e-07
AT1G48030	TRUE	functions in	copper ion binding	GO:0005507	F	other binding	IDA	affinity capture	Publication:501735675|PMID:20018591	TAIR	2010-01-22	0.000458823	7.97508e-08	AT1G48030.1	0.0168	0.9972	0.9804	2032	1310	0.00294173	2.69864e-07
AT1G48030	TRUE	has	dihydrolipoyl dehydrogenase activity	GO:0004148	F	other enzyme activity	ISS	none	Publication:1545947|PMID:11598235	TIGR	2003-05-12	0.000458823	7.97508e-08	AT1G48030.1	0.0168	0.9972	0.9804	2032	1310	0.00294173	2.69864e-07
AT1G48030	TRUE	functions in	zinc ion binding	GO:0008270	F	other binding	IDA	affinity capture	Publication:501735675|PMID:20018591	TAIR	2010-01-27	0.000458823	7.97508e-08	AT1G48030.1	0.0168	0.9972	0.9804	2032	1310	0.00294173	2.69864e-07
AT1G48030	TRUE	involved in	response to light stimulus	GO:0009416	P	response to abiotic or biotic stimulus	IEP	none	Publication:1545947|PMID:11598235	TIGR	2003-05-12	0.000458823	7.97508e-08	AT1G48030.1	0.0168	0.9972	0.9804	2032	1310	0.00294173	2.69864e-07
AT1G48030	TRUE	involved in	response to cadmium ion	GO:0046686	P	other biological processes	IDA	protein separation and fragment identification	Publication:501735733|PMID:20005002	TAIR	2010-01-29	0.000458823	7.97508e-08	AT1G48030.1	0.0168	0.9972	0.9804	2032	1310	0.00294173	2.69864e-07
AT1G48030	TRUE	functions in	cobalt ion binding	GO:0050897	F	other binding	IDA	affinity capture	Publication:501735675|PMID:20018591	TAIR	2010-01-27	0.000458823	7.97508e-08	AT1G48030.1	0.0168	0.9972	0.9804	2032	1310	0.00294173	2.69864e-07
AT1G48030	TRUE	located in	mitochondrion	GO:0005739	C	mitochondria	IDA	protein separation and fragment identification	Publication:501720283|PMID:17137349	kvanwijk	2008-09-30	0.000458823	7.97508e-08	AT1G48030.1	0.0168	0.9972	0.9804	2032	1310	0.00294173	2.69864e-07
AT1G48030	TRUE	located in	mitochondrion	GO:0005739	C	mitochondria	IDA	protein separation and fragment identification	Publication:501724621|PMID:18385124	kvanwijk	2008-09-26	0.000458823	7.97508e-08	AT1G48030.1	0.0168	0.9972	0.9804	2032	1310	0.00294173	2.69864e-07
AT1G48030	TRUE	functions in	ATP binding	GO:0005524	F	nucleotide binding	IDA	affinity capture	Publication:501720283|PMID:17137349	kvanwijk	2008-09-30	0.000458823	7.97508e-08	AT1G48030.1	0.0168	0.9972	0.9804	2032	1310	0.00294173	2.69864e-07
AT1G48030	TRUE	involved in	response to cadmium ion	GO:0046686	P	other biological processes	IEP	Correlation of expression with a physiological assay	Publication:501718481|PMID:16502469	kvanwijk	2008-10-03	0.000458823	7.97508e-08	AT1G48030.1	0.0168	0.9972	0.9804	2032	1310	0.00294173	2.69864e-07
AT1G48030	TRUE	located in	apoplast	GO:0048046	C	extracellular	IDA	protein separation and fragment identification	Publication:501725189|PMID:18538804	kvanwijk	2008-09-25	0.000458823	7.97508e-08	AT1G48030.1	0.0168	0.9972	0.9804	2032	1310	0.00294173	2.69864e-07
AT1G48030	TRUE	located in	mitochondrion	GO:0005739	C	mitochondria	IDA	protein separation and fragment identification	Publication:501720283|PMID:17137349	kvanwijk	2008-09-30	0.000458823	7.97508e-08	AT1G48030.1	0.0168	0.9972	0.9804	2032	1310	0.00294173	2.69864e-07
AT1G48030	TRUE	located in	mitochondrion	GO:0005739	C	mitochondria	IDA	protein separation and fragment identification	Publication:501724621|PMID:18385124	kvanwijk	2008-09-26	0.000458823	7.97508e-08	AT1G48030.1	0.0168	0.9972	0.9804	2032	1310	0.00294173	2.69864e-07
AT1G48030	TRUE	functions in	ATP binding	GO:0005524	F	nucleotide binding	IDA	affinity capture	Publication:501720283|PMID:17137349	kvanwijk	2008-09-30	0.000458823	7.97508e-08	AT1G48030.1	0.0168	0.9972	0.9804	2032	1310	0.00294173	2.69864e-07
AT1G48030	TRUE	involved in	response to cadmium ion	GO:0046686	P	other biological processes	IEP	Correlation of expression with a physiological assay	Publication:501718481|PMID:16502469	kvanwijk	2008-10-03	0.000458823	7.97508e-08	AT1G48030.1	0.0168	0.9972	0.9804	2032	1310	0.00294173	2.69864e-07
AT1G48030	TRUE	located in	apoplast	GO:0048046	C	extracellular	IDA	protein separation and fragment identification	Publication:501725189|PMID:18538804	kvanwijk	2008-09-25	0.000458823	7.97508e-08	AT1G48030.1	0.0168	0.9972	0.9804	2032	1310	0.00294173	2.69864e-07
AT5G04250	TRUE	located in	cellular_component	GO:0005575	C	unknown cellular components	ND	none	Communication:501683652	TIGR	2003-09-13	0.00186903	2.10047e-06	AT5G04250.1	0.0568	1	0.9432	133	180	0.00840437	6.01417e-06
AT5G04250	TRUE	involved in	biological_process	GO:0008150	P	unknown biological processes	ND	none	Communication:501683652	TIGR	2003-09-13	0.00186903	2.10047e-06	AT5G04250.1	0.0568	1	0.9432	133	180	0.00840437	6.01417e-06
AT1G47278	TRUE	located in	cellular_component	GO:0005575	C	unknown cellular components	ND	Unknown cellular component	Communication:1345790	TAIR	2009-05-08	0.000150644	8.55751e-07	AT1G47278.1	0.0024	0.9444	0.942	120	170	0.00119163	2.57687e-06
AT1G47278	TRUE	has	molecular_function	GO:0003674	F	unknown molecular functions	ND	Unknown molecular function	Communication:1345790	TAIR	2009-05-08	0.000150644	8.55751e-07	AT1G47278.1	0.0024	0.9444	0.942	120	170	0.00119163	2.57687e-06
AT1G47278	TRUE	involved in	biological_process	GO:0008150	P	unknown biological processes	ND	Unknown biological process	Communication:1345790	TAIR	2009-05-08	0.000150644	8.55751e-07	AT1G47278.1	0.0024	0.9444	0.942	120	170	0.00119163	2.57687e-06
AT4G05440	TRUE	located in	cellular_component	GO:0005575	C	unknown cellular components	ND	Unknown cellular component	Communication:1345790	TAIR	2006-10-19	0.000541504	3.24633e-08	AT4G05440.1	1	0.0596	0.9404	43	94	0.00332851	1.15694e-07
AT4G05440	TRUE	has	molecular_function	GO:0003674	F	unknown molecular functions	ND	none	Communication:501683652	TIGR	2004-02-06	0.000541504	3.24633e-08	AT4G05440.1	1	0.0596	0.9404	43	94	0.00332851	1.15694e-07
AT4G05440	TRUE	involved in	polar nucleus fusion	GO:0010197	P	developmental processes	IMP	analysis of visible trait	Publication:501714637|PMID:15634699	TAIR	2007-03-07	0.000541504	3.24633e-08	AT4G05440.1	1	0.0596	0.9404	43	94	0.00332851	1.15694e-07
AT4G05440	TRUE	involved in	polar nucleus fusion	GO:0010197	P	other cellular processes	IMP	analysis of visible trait	Publication:501714637|PMID:15634699	TAIR	2007-03-07	0.000541504	3.24633e-08	AT4G05440.1	1	0.0596	0.9404	43	94	0.00332851	1.15694e-07
AT4G05440	TRUE	involved in	polar nucleus fusion	GO:0010197	P	cell organization and biogenesis	IMP	analysis of visible trait	Publication:501714637|PMID:15634699	TAIR	2007-03-07	0.000541504	3.24633e-08	AT4G05440.1	1	0.0596	0.9404	43	94	0.00332851	1.15694e-07
AT2G20490	FALSE	located in	nucleolus	GO:0005730	C	nucleus	IDA	protein separation and fragment identification	Publication:501714224|PMID:15496452	kvanwijk	2008-09-24	0.00116555	0.00974976	AT2G20490.1	1	0.0785	0.9215	45	59	0.00597427	0.015836
AT2G20490	FALSE	located in	nucleolus	GO:0005730	C	other intracellular components	IDA	protein separation and fragment identification	Publication:501714224|PMID:15496452	kvanwijk	2008-09-24	0.00116555	0.00974976	AT2G20490.1	1	0.0785	0.9215	45	59	0.00597427	0.015836
AT2G20490	FALSE	located in	Cajal body	GO:0015030	C	nucleus	IDA	localization of GFP/YFP fusion protein	Publication:501712496|PMID:15133128	TAIR	2004-09-30	0.00116555	0.00974976	AT2G20490.1	1	0.0785	0.9215	45	59	0.00597427	0.015836
AT2G20490	FALSE	located in	Cajal body	GO:0015030	C	other intracellular components	IDA	localization of GFP/YFP fusion protein	Publication:501712496|PMID:15133128	TAIR	2004-09-30	0.00116555	0.00974976	AT2G20490.1	1	0.0785	0.9215	45	59	0.00597427	0.015836
AT2G20490	FALSE	located in	nucleolus	GO:0005730	C	nucleus	IDA	localization of GFP/YFP fusion protein	Publication:501712496|PMID:15133128	TAIR	2004-09-30	0.00116555	0.00974976	AT2G20490.1	1	0.0785	0.9215	45	59	0.00597427	0.015836
AT2G20490	FALSE	located in	nucleolus	GO:0005730	C	other intracellular components	IDA	localization of GFP/YFP fusion protein	Publication:501712496|PMID:15133128	TAIR	2004-09-30	0.00116555	0.00974976	AT2G20490.1	1	0.0785	0.9215	45	59	0.00597427	0.015836
AT2G20490	FALSE	functions in	RNA binding	GO:0003723	F	DNA or RNA binding	ISS	manually reviewed TIGR computational analysis	Communication:501714663	TIGR	2003-10-13	0.00116555	0.00974976	AT2G20490.1	1	0.0785	0.9215	45	59	0.00597427	0.015836
AT2G20490	FALSE	involved in	polar nucleus fusion	GO:0010197	P	developmental processes	IMP	analysis of visible trait	Publication:501714637|PMID:15634699	TAIR	2007-03-07	0.00116555	0.00974976	AT2G20490.1	1	0.0785	0.9215	45	59	0.00597427	0.015836
AT2G20490	FALSE	involved in	polar nucleus fusion	GO:0010197	P	other cellular processes	IMP	analysis of visible trait	Publication:501714637|PMID:15634699	TAIR	2007-03-07	0.00116555	0.00974976	AT2G20490.1	1	0.0785	0.9215	45	59	0.00597427	0.015836
AT2G20490	FALSE	involved in	polar nucleus fusion	GO:0010197	P	cell organization and biogenesis	IMP	analysis of visible trait	Publication:501714637|PMID:15634699	TAIR	2007-03-07	0.00116555	0.00974976	AT2G20490.1	1	0.0785	0.9215	45	59	0.00597427	0.015836
AT2G20490	FALSE	located in	nucleolus	GO:0005730	C	nucleus	IDA	protein separation and fragment identification	Publication:501714224|PMID:15496452	kvanwijk	2008-09-24	0.00116555	0.00974976	AT2G20490.1	1	0.0785	0.9215	45	59	0.00597427	0.015836
AT2G20490	FALSE	located in	nucleolus	GO:0005730	C	other intracellular components	IDA	protein separation and fragment identification	Publication:501714224|PMID:15496452	kvanwijk	2008-09-24	0.00116555	0.00974976	AT2G20490.1	1	0.0785	0.9215	45	59	0.00597427	0.015836
AT4G14695	TRUE	located in	mitochondrion	GO:0005739	C	mitochondria	IDA	protein separation and fragment identification	Publication:501711651|PMID:14671022	hmillar	2005-01-20	1.11364e-09	2.05544e-22	AT4G14695.1	1	0.1017	0.8983	31	151	3.47041e-08	2.2212e-21
AT4G14695	TRUE	involved in	biological_process	GO:0008150	P	unknown biological processes	ND	Unknown biological process	Communication:1345790	TAIR	2006-10-19	1.11364e-09	2.05544e-22	AT4G14695.1	1	0.1017	0.8983	31	151	3.47041e-08	2.2212e-21
AT1G03850	FALSE	has	electron carrier activity	GO:0009055	F	other molecular functions	IEA	traceable computational prediction	AnalysisReference:501730468	TAIR	2009-04-29	0.000116704	0.583088	AT1G03850.1	1	0.1374	0.8626	37	25	0.000959403	0.637307
AT1G03850	FALSE	has	protein disulfide oxidoreductase activity	GO:0015035	F	other enzyme activity	IEA	traceable computational prediction	AnalysisReference:501730468	TAIR	2009-04-29	0.000116704	0.583088	AT1G03850.1	1	0.1374	0.8626	37	25	0.000959403	0.637307
AT1G03850	FALSE	involved in	response to cytokinin stimulus	GO:0009735	P	other biological processes	IEP	Transcript levels (e.g. Northerns)	Publication:501717764|PMID:16212609	TAIR	2005-11-04	0.000116704	0.583088	AT1G03850.1	1	0.1374	0.8626	37	25	0.000959403	0.637307
AT1G03850	FALSE	has	electron carrier activity	GO:0009055	F	other molecular functions	IEA	traceable computational prediction	AnalysisReference:501730468	TAIR	2009-04-29	0.000116704	0.583088	AT1G03850.1	1	0.1374	0.8626	37	25	0.000959403	0.637307
AT1G03850	FALSE	has	protein disulfide oxidoreductase activity	GO:0015035	F	other enzyme activity	IEA	traceable computational prediction	AnalysisReference:501730468	TAIR	2009-04-29	0.000116704	0.583088	AT1G03850.1	1	0.1374	0.8626	37	25	0.000959403	0.637307
AT1G33415	TRUE	located in	cellular_component	GO:0005575	C	unknown cellular components	ND	Unknown cellular component	Communication:1345790	TAIR	2009-05-08	0.000621118	0.00260467	AT1G33415.1	0.0002	0.8581	0.8579	62	81	0.00368986	0.00470385
AT1G33415	TRUE	has	molecular_function	GO:0003674	F	unknown molecular functions	ND	Unknown molecular function	Communication:1345790	TAIR	2009-05-08	0.000621118	0.00260467	AT1G33415.1	0.0002	0.8581	0.8579	62	81	0.00368986	0.00470385
AT1G33415	TRUE	involved in	biological_process	GO:0008150	P	unknown biological processes	ND	Unknown biological process	Communication:1345790	TAIR	2009-05-08	0.000621118	0.00260467	AT1G33415.1	0.0002	0.8581	0.8579	62	81	0.00368986	0.00470385
AT3G55010	FALSE	located in	chloroplast	GO:0009507	C	chloroplast	IDA	protein separation and fragment identification	Publication:501724486|PMID:18431481	kvanwijk	2008-09-26	1.98792e-05	0.25095	AT3G55010.1	1	0.1424	0.8576	313	268	0.000218345	0.311673
AT3G55010	FALSE	located in	mitochondrion	GO:0005739	C	mitochondria	IDA	protein separation and fragment identification	Publication:501720283|PMID:17137349	kvanwijk	2008-09-30	1.98792e-05	0.25095	AT3G55010.1	1	0.1424	0.8576	313	268	0.000218345	0.311673
AT3G55010	FALSE	functions in	ATP binding	GO:0005524	F	nucleotide binding	IDA	affinity capture	Publication:501720283|PMID:17137349	kvanwijk	2008-09-30	1.98792e-05	0.25095	AT3G55010.1	1	0.1424	0.8576	313	268	0.000218345	0.311673
AT3G55010	FALSE	functions in	copper ion binding	GO:0005507	F	other binding	IDA	affinity capture	Publication:501735675|PMID:20018591	TAIR	2010-01-22	1.98792e-05	0.25095	AT3G55010.1	1	0.1424	0.8576	313	268	0.000218345	0.311673
AT3G55010	FALSE	has	phosphoribosylformylglycinamidine cyclo-ligase activity	GO:0004641	F	other enzyme activity	IGI	Functional complementation in heterologous system	Publication:4825|PMID:7920700	TAIR	2007-03-20	1.98792e-05	0.25095	AT3G55010.1	1	0.1424	0.8576	313	268	0.000218345	0.311673
AT3G55010	FALSE	has	phosphoribosylformylglycinamidine cyclo-ligase activity	GO:0004641	F	other enzyme activity	IGI	Functional complementation in heterologous system	Publication:5185|PMID:8108507	TAIR	2007-03-20	1.98792e-05	0.25095	AT3G55010.1	1	0.1424	0.8576	313	268	0.000218345	0.311673
AT3G55010	FALSE	has	phosphoribosylformylglycinamidine cyclo-ligase activity	GO:0004641	F	other enzyme activity	ISS	manually reviewed TIGR computational analysis	Communication:501714663	TIGR	2003-09-15	1.98792e-05	0.25095	AT3G55010.1	1	0.1424	0.8576	313	268	0.000218345	0.311673
AT3G55010	FALSE	involved in	purine nucleotide biosynthetic process	GO:0006164	P	other cellular processes	IGI	Functional complementation in heterologous system	Publication:4825|PMID:7920700	TAIR	2007-03-20	1.98792e-05	0.25095	AT3G55010.1	1	0.1424	0.8576	313	268	0.000218345	0.311673
AT3G55010	FALSE	involved in	purine nucleotide biosynthetic process	GO:0006164	P	other cellular processes	IGI	Functional complementation in heterologous system	Publication:5185|PMID:8108507	TAIR	2007-03-20	1.98792e-05	0.25095	AT3G55010.1	1	0.1424	0.8576	313	268	0.000218345	0.311673
AT3G55010	FALSE	involved in	purine nucleotide biosynthetic process	GO:0006164	P	other metabolic processes	IGI	Functional complementation in heterologous system	Publication:4825|PMID:7920700	TAIR	2007-03-20	1.98792e-05	0.25095	AT3G55010.1	1	0.1424	0.8576	313	268	0.000218345	0.311673
AT3G55010	FALSE	involved in	purine nucleotide biosynthetic process	GO:0006164	P	other metabolic processes	IGI	Functional complementation in heterologous system	Publication:5185|PMID:8108507	TAIR	2007-03-20	1.98792e-05	0.25095	AT3G55010.1	1	0.1424	0.8576	313	268	0.000218345	0.311673
AT3G55010	FALSE	located in	chloroplast	GO:0009507	C	chloroplast	IDA	protein separation and fragment identification	Publication:501724486|PMID:18431481	kvanwijk	2008-09-26	1.98792e-05	0.25095	AT3G55010.1	1	0.1424	0.8576	313	268	0.000218345	0.311673
AT3G55010	FALSE	located in	mitochondrion	GO:0005739	C	mitochondria	IDA	protein separation and fragment identification	Publication:501720283|PMID:17137349	kvanwijk	2008-09-30	1.98792e-05	0.25095	AT3G55010.1	1	0.1424	0.8576	313	268	0.000218345	0.311673
AT3G55010	FALSE	functions in	ATP binding	GO:0005524	F	nucleotide binding	IDA	affinity capture	Publication:501720283|PMID:17137349	kvanwijk	2008-09-30	1.98792e-05	0.25095	AT3G55010.1	1	0.1424	0.8576	313	268	0.000218345	0.311673
AT1G30890	TRUE	located in	integral to membrane	GO:0016021	C	other membranes	ISS	manually reviewed TIGR computational analysis	Communication:501714663	TIGR	2003-09-17	5.80993e-05	0.000249588	AT1G30890.1	1	0.1706	0.8294	78	106	0.000548261	0.000541178
AT1G30890	TRUE	has	molecular_function	GO:0003674	F	unknown molecular functions	ND	none	Communication:501683652	TIGR	2003-09-27	5.80993e-05	0.000249588	AT1G30890.1	1	0.1706	0.8294	78	106	0.000548261	0.000541178
AT1G30890	TRUE	involved in	biological_process	GO:0008150	P	unknown biological processes	ND	Unknown biological process	Communication:1345790	TAIR	2006-10-19	5.80993e-05	0.000249588	AT1G30890.1	1	0.1706	0.8294	78	106	0.000548261	0.000541178
AT3G01340	TRUE	located in	cellular_component	GO:0005575	C	unknown cellular components	ND	Unknown cellular component	Communication:1345790	TAIR	2006-10-19	0.000102934	4.64355e-29	AT3G01340.1	0.0125	0.8349	0.8224	1132	496	0.000872984	8.29647e-28
AT3G01340	TRUE	functions in	nucleotide binding	GO:0000166	F	nucleotide binding	ISS	manually reviewed TIGR computational analysis	Communication:501714663	TIGR	2003-09-26	0.000102934	4.64355e-29	AT3G01340.1	0.0125	0.8349	0.8224	1132	496	0.000872984	8.29647e-28
AT3G01340	TRUE	involved in	intracellular protein transport	GO:0006886	P	transport	ISS	manually reviewed TIGR computational analysis	Communication:501714663	TIGR	2002-08-19	0.000102934	4.64355e-29	AT3G01340.1	0.0125	0.8349	0.8224	1132	496	0.000872984	8.29647e-28
AT3G01340	TRUE	involved in	intracellular protein transport	GO:0006886	P	other cellular processes	ISS	manually reviewed TIGR computational analysis	Communication:501714663	TIGR	2002-08-19	0.000102934	4.64355e-29	AT3G01340.1	0.0125	0.8349	0.8224	1132	496	0.000872984	8.29647e-28
AT3G01340	TRUE	involved in	membrane budding	GO:0006900	P	transport	ISS	none	Publication:501683189|PMID:8432727	TIGR	2004-02-07	0.000102934	4.64355e-29	AT3G01340.1	0.0125	0.8349	0.8224	1132	496	0.000872984	8.29647e-28
AT3G01340	TRUE	involved in	membrane budding	GO:0006900	P	other cellular processes	ISS	none	Publication:501683189|PMID:8432727	TIGR	2004-02-07	0.000102934	4.64355e-29	AT3G01340.1	0.0125	0.8349	0.8224	1132	496	0.000872984	8.29647e-28
AT3G01340	TRUE	involved in	membrane budding	GO:0006900	P	cell organization and biogenesis	ISS	none	Publication:501683189|PMID:8432727	TIGR	2004-02-07	0.000102934	4.64355e-29	AT3G01340.1	0.0125	0.8349	0.8224	1132	496	0.000872984	8.29647e-28
AT2G47510	FALSE	located in	mitochondrion	GO:0005739	C	mitochondria	IDA	protein separation and fragment identification	Publication:501724621|PMID:18385124	kvanwijk	2008-09-26	0.000784328	0.184121	AT2G47510.1	0.9993	0.2021	0.7972	1421	1165	0.00439364	0.236551
AT2G47510	FALSE	involved in	response to salt stress	GO:0009651	P	response to stress	IEP	Correlation of expression with a physiological assay	Publication:501723430|PMID:17916636	kvanwijk	2008-10-03	0.000784328	0.184121	AT2G47510.1	0.9993	0.2021	0.7972	1421	1165	0.00439364	0.236551
AT2G47510	FALSE	involved in	response to salt stress	GO:0009651	P	response to abiotic or biotic stimulus	IEP	Correlation of expression with a physiological assay	Publication:501723430|PMID:17916636	kvanwijk	2008-10-03	0.000784328	0.184121	AT2G47510.1	0.9993	0.2021	0.7972	1421	1165	0.00439364	0.236551
AT2G47510	FALSE	located in	mitochondrion	GO:0005739	C	mitochondria	IDA	protein separation and fragment identification	Publication:1546214|PMID:11743115	hmillar	2005-01-20	0.000784328	0.184121	AT2G47510.1	0.9993	0.2021	0.7972	1421	1165	0.00439364	0.236551
AT2G47510	FALSE	located in	mitochondrion	GO:0005739	C	mitochondria	IDA	protein separation and fragment identification	Publication:501682846|PMID:12492832	hmillar	2005-01-20	0.000784328	0.184121	AT2G47510.1	0.9993	0.2021	0.7972	1421	1165	0.00439364	0.236551
AT2G47510	FALSE	located in	mitochondrion	GO:0005739	C	mitochondria	IDA	protein separation and fragment identification	Publication:501711651|PMID:14671022	hmillar	2005-01-20	0.000784328	0.184121	AT2G47510.1	0.9993	0.2021	0.7972	1421	1165	0.00439364	0.236551
AT2G47510	FALSE	has	fumarate hydratase activity	GO:0004333	F	other enzyme activity	ISS	manually reviewed TIGR computational analysis	Communication:501714663	TIGR	2003-08-27	0.000784328	0.184121	AT2G47510.1	0.9993	0.2021	0.7972	1421	1165	0.00439364	0.236551
AT2G47510	FALSE	functions in	protein binding	GO:0005515	F	protein binding	IPI	tandem affinity purification	Publication:501730377|PMID:19452453	ira420	2009-10-29	0.000784328	0.184121	AT2G47510.1	0.9993	0.2021	0.7972	1421	1165	0.00439364	0.236551
AT2G47510	FALSE	involved in	response to oxidative stress	GO:0006979	P	response to stress	IDA	protein separation and fragment identification	Publication:501682846|PMID:12492832	TAIR	2006-06-16	0.000784328	0.184121	AT2G47510.1	0.9993	0.2021	0.7972	1421	1165	0.00439364	0.236551
AT2G47510	FALSE	involved in	pollen tube development	GO:0048868	P	developmental processes	IMP	analysis of visible trait	Publication:501729801|PMID:19237690	TAIR	2009-03-25	0.000784328	0.184121	AT2G47510.1	0.9993	0.2021	0.7972	1421	1165	0.00439364	0.236551
AT2G47510	FALSE	located in	mitochondrion	GO:0005739	C	mitochondria	IDA	protein separation and fragment identification	Publication:501724621|PMID:18385124	kvanwijk	2008-09-26	0.000784328	0.184121	AT2G47510.1	0.9993	0.2021	0.7972	1421	1165	0.00439364	0.236551
AT2G47510	FALSE	involved in	response to salt stress	GO:0009651	P	response to stress	IEP	Correlation of expression with a physiological assay	Publication:501723430|PMID:17916636	kvanwijk	2008-10-03	0.000784328	0.184121	AT2G47510.1	0.9993	0.2021	0.7972	1421	1165	0.00439364	0.236551
AT2G47510	FALSE	involved in	response to salt stress	GO:0009651	P	response to abiotic or biotic stimulus	IEP	Correlation of expression with a physiological assay	Publication:501723430|PMID:17916636	kvanwijk	2008-10-03	0.000784328	0.184121	AT2G47510.1	0.9993	0.2021	0.7972	1421	1165	0.00439364	0.236551
AT2G45630	TRUE	has	catalytic activity	GO:0003824	F	other enzyme activity	IEA	traceable computational prediction	AnalysisReference:501730468	TAIR	2009-04-29	0.000512413	4.84574e-05	AT2G45630.1	0	0.7899	0.7899	152	67	0.00320857	0.000115952
AT2G45630	TRUE	has	binding	GO:0005488	F	other binding	IEA	traceable computational prediction	AnalysisReference:501730468	TAIR	2009-04-29	0.000512413	4.84574e-05	AT2G45630.1	0	0.7899	0.7899	152	67	0.00320857	0.000115952
AT2G45630	TRUE	has	oxidoreductase activity, acting on the CH-OH group of donors, NAD or NADP as acceptor	GO:0016616	F	other enzyme activity	IEA	traceable computational prediction	AnalysisReference:501730468	TAIR	2009-04-29	0.000512413	4.84574e-05	AT2G45630.1	0	0.7899	0.7899	152	67	0.00320857	0.000115952
AT2G45630	TRUE	involved in	metabolic process	GO:0008152	P	other metabolic processes	IEA	traceable computational prediction	AnalysisReference:501730468	TAIR	2009-04-29	0.000512413	4.84574e-05	AT2G45630.1	0	0.7899	0.7899	152	67	0.00320857	0.000115952
AT2G45630	TRUE	has	NAD or NADH binding	GO:0051287	F	other binding	IEA	traceable computational prediction	AnalysisReference:501730468	TAIR	2009-04-29	0.000512413	4.84574e-05	AT2G45630.1	0	0.7899	0.7899	152	67	0.00320857	0.000115952
AT2G45630	TRUE	has	oxidoreductase activity, acting on the CH-OH group of donors, NAD or NADP as acceptor	GO:0016616	F	other enzyme activity	ISS	manually reviewed TIGR computational analysis	Communication:501714663	TIGR	2003-10-13	0.000512413	4.84574e-05	AT2G45630.1	0	0.7899	0.7899	152	67	0.00320857	0.000115952
AT2G45630	TRUE	has	catalytic activity	GO:0003824	F	other enzyme activity	IEA	traceable computational prediction	AnalysisReference:501730468	TAIR	2009-04-29	0.000512413	4.84574e-05	AT2G45630.1	0	0.7899	0.7899	152	67	0.00320857	0.000115952
AT2G45630	TRUE	has	binding	GO:0005488	F	other binding	IEA	traceable computational prediction	AnalysisReference:501730468	TAIR	2009-04-29	0.000512413	4.84574e-05	AT2G45630.1	0	0.7899	0.7899	152	67	0.00320857	0.000115952
AT2G45630	TRUE	has	oxidoreductase activity, acting on the CH-OH group of donors, NAD or NADP as acceptor	GO:0016616	F	other enzyme activity	IEA	traceable computational prediction	AnalysisReference:501730468	TAIR	2009-04-29	0.000512413	4.84574e-05	AT2G45630.1	0	0.7899	0.7899	152	67	0.00320857	0.000115952
AT2G45630	TRUE	involved in	metabolic process	GO:0008152	P	other metabolic processes	IEA	traceable computational prediction	AnalysisReference:501730468	TAIR	2009-04-29	0.000512413	4.84574e-05	AT2G45630.1	0	0.7899	0.7899	152	67	0.00320857	0.000115952
AT2G45630	TRUE	has	cofactor binding	GO:0048037	F	other binding	IEA	traceable computational prediction	AnalysisReference:501730468	TAIR	2009-04-29	0.000512413	4.84574e-05	AT2G45630.1	0	0.7899	0.7899	152	67	0.00320857	0.000115952
AT2G45630	TRUE	has	NAD or NADH binding	GO:0051287	F	other binding	IEA	traceable computational prediction	AnalysisReference:501730468	TAIR	2009-04-29	0.000512413	4.84574e-05	AT2G45630.1	0	0.7899	0.7899	152	67	0.00320857	0.000115952
AT4G13830	FALSE	has	heat shock protein binding	GO:0031072	F	protein binding	IEA	traceable computational prediction	AnalysisReference:501730468	TAIR	2009-04-29	0.000179121	0.629265	AT4G13830.1	0.7892	0	0.7892	24	16	0.00135133	0.67883
AT4G13830	FALSE	involved in	protein folding	GO:0006457	P	protein metabolism	ISS	manually reviewed TIGR computational analysis	Communication:501714663	TIGR	2003-08-26	0.000179121	0.629265	AT4G13830.1	0.7892	0	0.7892	24	16	0.00135133	0.67883
AT4G13830	FALSE	involved in	protein folding	GO:0006457	P	other cellular processes	ISS	manually reviewed TIGR computational analysis	Communication:501714663	TIGR	2003-08-26	0.000179121	0.629265	AT4G13830.1	0.7892	0	0.7892	24	16	0.00135133	0.67883
AT4G13830	FALSE	involved in	protein folding	GO:0006457	P	other metabolic processes	ISS	manually reviewed TIGR computational analysis	Communication:501714663	TIGR	2003-08-26	0.000179121	0.629265	AT4G13830.1	0.7892	0	0.7892	24	16	0.00135133	0.67883
AT4G13830	FALSE	has	heat shock protein binding	GO:0031072	F	protein binding	IEA	traceable computational prediction	AnalysisReference:501730468	TAIR	2009-04-29	0.000179121	0.629265	AT4G13830.1	0.7892	0	0.7892	24	16	0.00135133	0.67883
AT5G59290	TRUE	located in	cytosol	GO:0005829	C	cytosol	IDA	localization of GFP/YFP fusion protein	Publication:501714500|PMID:15655675	TAIR	2005-03-27	5.66675e-18	1.36717e-06	AT5G59290.1	0.7777	0	0.7777	618	634	5.84111e-16	3.9913e-06
AT5G59290	TRUE	located in	cytosol	GO:0005829	C	cytosol	TAS	inferred by author, from sequence similarity	Publication:501682867|PMID:12481102	TAIR	2003-07-18	5.66675e-18	1.36717e-06	AT5G59290.1	0.7777	0	0.7777	618	634	5.84111e-16	3.9913e-06
AT5G59290	TRUE	has	catalytic activity	GO:0003824	F	other enzyme activity	ISS	manually reviewed TIGR computational analysis	Communication:501714663	TIGR	2002-11-04	5.66675e-18	1.36717e-06	AT5G59290.1	0.7777	0	0.7777	618	634	5.84111e-16	3.9913e-06
AT5G59290	TRUE	involved in	nucleotide-sugar metabolic process	GO:0009225	P	other cellular processes	ISS	manually reviewed TIGR computational analysis	Communication:501714663	TIGR	2002-11-04	5.66675e-18	1.36717e-06	AT5G59290.1	0.7777	0	0.7777	618	634	5.84111e-16	3.9913e-06
AT5G59290	TRUE	involved in	nucleotide-sugar metabolic process	GO:0009225	P	other metabolic processes	ISS	manually reviewed TIGR computational analysis	Communication:501714663	TIGR	2002-11-04	5.66675e-18	1.36717e-06	AT5G59290.1	0.7777	0	0.7777	618	634	5.84111e-16	3.9913e-06
AT5G59290	TRUE	has	UDP-glucuronate decarboxylase activity	GO:0048040	F	other enzyme activity	IDA	Enzyme assays	Publication:501682867|PMID:12481102	TAIR	2003-07-18	5.66675e-18	1.36717e-06	AT5G59290.1	0.7777	0	0.7777	618	634	5.84111e-16	3.9913e-06
AT5G59290	TRUE	involved in	D-xylose metabolic process	GO:0042732	P	other cellular processes	IDA	Enzyme assays	Publication:501682867|PMID:12481102	TAIR	2003-07-18	5.66675e-18	1.36717e-06	AT5G59290.1	0.7777	0	0.7777	618	634	5.84111e-16	3.9913e-06
AT5G59290	TRUE	involved in	D-xylose metabolic process	GO:0042732	P	other metabolic processes	IDA	Enzyme assays	Publication:501682867|PMID:12481102	TAIR	2003-07-18	5.66675e-18	1.36717e-06	AT5G59290.1	0.7777	0	0.7777	618	634	5.84111e-16	3.9913e-06
AT3G59820	TRUE	located in	mitochondrion	GO:0005739	C	mitochondria	IDA	protein separation and fragment identification	Publication:501712789|PMID:15276431	kvanwijk	2008-09-23	1.18667e-06	0.000230265	AT3G59820.1	1	0.2427	0.7573	886	825	1.89303e-05	0.000501715
AT3G59820	TRUE	has	calcium ion binding	GO:0005509	F	other binding	IEA	traceable computational prediction	AnalysisReference:501730468	TAIR	2009-04-29	1.18667e-06	0.000230265	AT3G59820.1	1	0.2427	0.7573	886	825	1.89303e-05	0.000501715
AT3G59820	TRUE	located in	mitochondrion	GO:0005739	C	mitochondria	IDA	protein separation and fragment identification	Publication:501711651|PMID:14671022	hmillar	2005-01-20	1.18667e-06	0.000230265	AT3G59820.1	1	0.2427	0.7573	886	825	1.89303e-05	0.000501715
AT2G44090	TRUE	located in	cellular_component	GO:0005575	C	unknown cellular components	ND	Unknown cellular component	Communication:1345790	TAIR	2006-10-19	4.72115e-05	2.66118e-07	AT2G44090.1	0.0001	0.7509	0.7508	501	539	0.000461777	8.43021e-07
AT2G44090	TRUE	has	molecular_function	GO:0003674	F	unknown molecular functions	ND	none	Communication:501683652	TIGR	2003-10-04	4.72115e-05	2.66118e-07	AT2G44090.1	0.0001	0.7509	0.7508	501	539	0.000461777	8.43021e-07
AT2G44090	TRUE	involved in	biological_process	GO:0008150	P	unknown biological processes	ND	Unknown biological process	Communication:1345790	TAIR	2006-10-19	4.72115e-05	2.66118e-07	AT2G44090.1	0.0001	0.7509	0.7508	501	539	0.000461777	8.43021e-07
AT1G14350	TRUE	functions in	DNA binding	GO:0003677	F	DNA or RNA binding	ISS	none	Publication:1545956|PMID:11597504	TIGR	2003-04-17	0.00141923	3.92623e-29	AT1G14350.1	0.072	0.8048	0.7328	159	364	0.00694078	7.10965e-28
AT1G14350	TRUE	has	transcription factor activity	GO:0003700	F	transcription factor activity	ISS	Recognized domains	Publication:1345963|PMID:11118137	TAIR	2003-06-06	0.00141923	3.92623e-29	AT1G14350.1	0.072	0.8048	0.7328	159	364	0.00694078	7.10965e-28
AT1G14350	TRUE	has	transcription factor activity	GO:0003700	F	transcription factor activity	ISS	manually reviewed TIGR computational analysis	Communication:501714663	TIGR	2002-02-12	0.00141923	3.92623e-29	AT1G14350.1	0.072	0.8048	0.7328	159	364	0.00694078	7.10965e-28
AT1G14350	TRUE	involved in	regulation of transcription, DNA-dependent	GO:0006355	P	transcription	ISS	none	Publication:1545956|PMID:11597504	TIGR	2003-04-17	0.00141923	3.92623e-29	AT1G14350.1	0.072	0.8048	0.7328	159	364	0.00694078	7.10965e-28
AT1G14350	TRUE	involved in	regulation of transcription, DNA-dependent	GO:0006355	P	other cellular processes	ISS	none	Publication:1545956|PMID:11597504	TIGR	2003-04-17	0.00141923	3.92623e-29	AT1G14350.1	0.072	0.8048	0.7328	159	364	0.00694078	7.10965e-28
AT1G14350	TRUE	involved in	regulation of transcription, DNA-dependent	GO:0006355	P	other metabolic processes	ISS	none	Publication:1545956|PMID:11597504	TIGR	2003-04-17	0.00141923	3.92623e-29	AT1G14350.1	0.072	0.8048	0.7328	159	364	0.00694078	7.10965e-28
AT1G14350	TRUE	involved in	guard cell differentiation	GO:0010052	P	developmental processes	NAS	meeting abstract	Publication:1546490	TAIR	2003-04-23	0.00141923	3.92623e-29	AT1G14350.1	0.072	0.8048	0.7328	159	364	0.00694078	7.10965e-28
AT1G14350	TRUE	involved in	guard cell differentiation	GO:0010052	P	other cellular processes	NAS	meeting abstract	Publication:1546490	TAIR	2003-04-23	0.00141923	3.92623e-29	AT1G14350.1	0.072	0.8048	0.7328	159	364	0.00694078	7.10965e-28
AT1G14350	TRUE	involved in	guard cell differentiation	GO:0010052	P	developmental processes	IGI	double mutant analysis	Publication:501717726|PMID:16155180	TAIR	2005-10-24	0.00141923	3.92623e-29	AT1G14350.1	0.072	0.8048	0.7328	159	364	0.00694078	7.10965e-28
AT1G14350	TRUE	involved in	guard cell differentiation	GO:0010052	P	other cellular processes	IGI	double mutant analysis	Publication:501717726|PMID:16155180	TAIR	2005-10-24	0.00141923	3.92623e-29	AT1G14350.1	0.072	0.8048	0.7328	159	364	0.00694078	7.10965e-28
AT1G14350	TRUE	involved in	guard cell differentiation	GO:0010052	P	developmental processes	IGI	double mutant analysis	Publication:501717726|PMID:16155180	jfemery	2005-10-24	0.00141923	3.92623e-29	AT1G14350.1	0.072	0.8048	0.7328	159	364	0.00694078	7.10965e-28
AT1G14350	TRUE	involved in	guard cell differentiation	GO:0010052	P	other cellular processes	IGI	double mutant analysis	Publication:501717726|PMID:16155180	jfemery	2005-10-24	0.00141923	3.92623e-29	AT1G14350.1	0.072	0.8048	0.7328	159	364	0.00694078	7.10965e-28
AT4G36730	FALSE	involved in	regulation of transcription, DNA-dependent	GO:0006355	P	transcription	IEA	traceable computational prediction	AnalysisReference:501730468	TAIR	2009-04-29	0.000967186	0.0874126	AT4G36730.1	0.1117	0.8439	0.7322	445	390	0.00521508	0.119523
AT4G36730	FALSE	involved in	regulation of transcription, DNA-dependent	GO:0006355	P	other cellular processes	IEA	traceable computational prediction	AnalysisReference:501730468	TAIR	2009-04-29	0.000967186	0.0874126	AT4G36730.1	0.1117	0.8439	0.7322	445	390	0.00521508	0.119523
AT4G36730	FALSE	involved in	regulation of transcription, DNA-dependent	GO:0006355	P	other metabolic processes	IEA	traceable computational prediction	AnalysisReference:501730468	TAIR	2009-04-29	0.000967186	0.0874126	AT4G36730.1	0.1117	0.8439	0.7322	445	390	0.00521508	0.119523
AT4G36730	FALSE	involved in	transcription, DNA-dependent	GO:0006351	P	transcription	IEA	traceable computational prediction	AnalysisReference:501730468	TAIR	2009-04-29	0.000967186	0.0874126	AT4G36730.1	0.1117	0.8439	0.7322	445	390	0.00521508	0.119523
AT4G36730	FALSE	involved in	transcription, DNA-dependent	GO:0006351	P	other cellular processes	IEA	traceable computational prediction	AnalysisReference:501730468	TAIR	2009-04-29	0.000967186	0.0874126	AT4G36730.1	0.1117	0.8439	0.7322	445	390	0.00521508	0.119523
AT4G36730	FALSE	involved in	transcription, DNA-dependent	GO:0006351	P	other metabolic processes	IEA	traceable computational prediction	AnalysisReference:501730468	TAIR	2009-04-29	0.000967186	0.0874126	AT4G36730.1	0.1117	0.8439	0.7322	445	390	0.00521508	0.119523
AT4G36730	FALSE	involved in	regulation of transcription	GO:0045449	P	transcription	IEA	traceable computational prediction	AnalysisReference:501730468	TAIR	2009-04-29	0.000967186	0.0874126	AT4G36730.1	0.1117	0.8439	0.7322	445	390	0.00521508	0.119523
AT4G36730	FALSE	involved in	regulation of transcription	GO:0045449	P	other cellular processes	IEA	traceable computational prediction	AnalysisReference:501730468	TAIR	2009-04-29	0.000967186	0.0874126	AT4G36730.1	0.1117	0.8439	0.7322	445	390	0.00521508	0.119523
AT4G36730	FALSE	involved in	regulation of transcription	GO:0045449	P	other metabolic processes	IEA	traceable computational prediction	AnalysisReference:501730468	TAIR	2009-04-29	0.000967186	0.0874126	AT4G36730.1	0.1117	0.8439	0.7322	445	390	0.00521508	0.119523
AT4G36730	FALSE	located in	cytoplasm	GO:0005737	C	other cytoplasmic components	IDA	immunolocalization	Publication:3263|PMID:9193069	TAIR	2003-03-31	0.000967186	0.0874126	AT4G36730.1	0.1117	0.8439	0.7322	445	390	0.00521508	0.119523
AT4G36730	FALSE	located in	cytoplasm	GO:0005737	C	other cytoplasmic components	IDA	localization of GUS fusion protein	Publication:3263|PMID:9193069	TAIR	2003-04-14	0.000967186	0.0874126	AT4G36730.1	0.1117	0.8439	0.7322	445	390	0.00521508	0.119523
AT4G36730	FALSE	has	transcription factor activity	GO:0003700	F	transcription factor activity	ISS	Recognized domains	Publication:1345963|PMID:11118137	TAIR	2003-06-06	0.000967186	0.0874126	AT4G36730.1	0.1117	0.8439	0.7322	445	390	0.00521508	0.119523
AT4G36730	FALSE	has	transcription factor activity	GO:0003700	F	transcription factor activity	ISS	Recognized domains	Publication:1547369|PMID:11906833	TAIR	2004-02-26	0.000967186	0.0874126	AT4G36730.1	0.1117	0.8439	0.7322	445	390	0.00521508	0.119523
AT4G36730	FALSE	functions in	sequence-specific DNA binding	GO:0043565	F	DNA or RNA binding	IDA	in vitro binding assay	Publication:5425|PMID:1373374	TAIR	2006-10-04	0.000967186	0.0874126	AT4G36730.1	0.1117	0.8439	0.7322	445	390	0.00521508	0.119523
AT4G36730	FALSE	involved in	regulation of transcription, DNA-dependent	GO:0006355	P	transcription	IEA	traceable computational prediction	AnalysisReference:501730468	TAIR	2009-04-29	0.000967186	0.0874126	AT4G36730.1	0.1117	0.8439	0.7322	445	390	0.00521508	0.119523
AT4G36730	FALSE	involved in	regulation of transcription, DNA-dependent	GO:0006355	P	other cellular processes	IEA	traceable computational prediction	AnalysisReference:501730468	TAIR	2009-04-29	0.000967186	0.0874126	AT4G36730.1	0.1117	0.8439	0.7322	445	390	0.00521508	0.119523
AT4G36730	FALSE	involved in	regulation of transcription, DNA-dependent	GO:0006355	P	other metabolic processes	IEA	traceable computational prediction	AnalysisReference:501730468	TAIR	2009-04-29	0.000967186	0.0874126	AT4G36730.1	0.1117	0.8439	0.7322	445	390	0.00521508	0.119523
AT4G36730	FALSE	involved in	transcription, DNA-dependent	GO:0006351	P	transcription	IEA	traceable computational prediction	AnalysisReference:501730468	TAIR	2009-04-29	0.000967186	0.0874126	AT4G36730.1	0.1117	0.8439	0.7322	445	390	0.00521508	0.119523
AT4G36730	FALSE	involved in	transcription, DNA-dependent	GO:0006351	P	other cellular processes	IEA	traceable computational prediction	AnalysisReference:501730468	TAIR	2009-04-29	0.000967186	0.0874126	AT4G36730.1	0.1117	0.8439	0.7322	445	390	0.00521508	0.119523
AT4G36730	FALSE	involved in	transcription, DNA-dependent	GO:0006351	P	other metabolic processes	IEA	traceable computational prediction	AnalysisReference:501730468	TAIR	2009-04-29	0.000967186	0.0874126	AT4G36730.1	0.1117	0.8439	0.7322	445	390	0.00521508	0.119523
AT4G36730	FALSE	involved in	regulation of transcription	GO:0045449	P	transcription	IEA	traceable computational prediction	AnalysisReference:501730468	TAIR	2009-04-29	0.000967186	0.0874126	AT4G36730.1	0.1117	0.8439	0.7322	445	390	0.00521508	0.119523
AT4G36730	FALSE	involved in	regulation of transcription	GO:0045449	P	other cellular processes	IEA	traceable computational prediction	AnalysisReference:501730468	TAIR	2009-04-29	0.000967186	0.0874126	AT4G36730.1	0.1117	0.8439	0.7322	445	390	0.00521508	0.119523
AT4G36730	FALSE	involved in	regulation of transcription	GO:0045449	P	other metabolic processes	IEA	traceable computational prediction	AnalysisReference:501730468	TAIR	2009-04-29	0.000967186	0.0874126	AT4G36730.1	0.1117	0.8439	0.7322	445	390	0.00521508	0.119523
AT4G25990	FALSE	has	molecular_function	GO:0003674	F	unknown molecular functions	ND	none	Communication:501683652	TIGR	2003-10-04	0.00184404	0.180284	AT4G25990.1	1	0.2712	0.7288	80	49	0.00837634	0.231843
AT4G25990	FALSE	involved in	biological_process	GO:0008150	P	unknown biological processes	ND	none	Communication:501683652	TIGR	2003-10-04	0.00184404	0.180284	AT4G25990.1	1	0.2712	0.7288	80	49	0.00837634	0.231843
AT4G25990	FALSE	located in	chloroplast	GO:0009507	C	chloroplast	IEA	traceable computational prediction	AnalysisReference:501730133	TAIR	2009-05-15	0.00184404	0.180284	AT4G25990.1	1	0.2712	0.7288	80	49	0.00837634	0.231843
AT4G25990	FALSE	located in	chloroplast	GO:0009507	C	chloroplast	IEA	traceable computational prediction	AnalysisReference:501730133	TAIR	2009-05-15	0.00184404	0.180284	AT4G25990.1	1	0.2712	0.7288	80	49	0.00837634	0.231843
AT1G35470	TRUE	located in	cellular_component	GO:0005575	C	unknown cellular components	ND	none	Communication:501683652	TIGR	2003-09-06	5.54743e-06	0.00029034	AT1G35470.1	0.7204	0	0.7204	210	232	7.2878e-05	0.000618531
AT1G35470	TRUE	has	molecular_function	GO:0003674	F	unknown molecular functions	ND	Unknown molecular function	Communication:1345790	TAIR	2009-05-08	5.54743e-06	0.00029034	AT1G35470.1	0.7204	0	0.7204	210	232	7.2878e-05	0.000618531
AT1G35470	TRUE	involved in	biological_process	GO:0008150	P	unknown biological processes	ND	Unknown biological process	Communication:1345790	TAIR	2009-05-08	5.54743e-06	0.00029034	AT1G35470.1	0.7204	0	0.7204	210	232	7.2878e-05	0.000618531
AT5G55040	FALSE	functions in	DNA binding	GO:0003677	F	DNA or RNA binding	ISS	manually reviewed TIGR computational analysis	Communication:501714663	TIGR	2003-09-26	0.000294457	0.495404	AT5G55040.1	0.0012	0.7169	0.7157	767	619	0.00202243	0.558319
AT5G55040	FALSE	involved in	biological_process	GO:0008150	P	unknown biological processes	ND	Unknown biological process	Communication:1345790	TAIR	2006-10-19	0.000294457	0.495404	AT5G55040.1	0.0012	0.7169	0.7157	767	619	0.00202243	0.558319
AT5G55040	FALSE	located in	mitochondrion	GO:0005739	C	mitochondria	IEA	traceable computational prediction	AnalysisReference:501730133	TAIR	2009-05-15	0.000294457	0.495404	AT5G55040.1	0.0012	0.7169	0.7157	767	619	0.00202243	0.558319
AT5G55040	FALSE	located in	mitochondrion	GO:0005739	C	mitochondria	IEA	traceable computational prediction	AnalysisReference:501730133	TAIR	2009-05-15	0.000294457	0.495404	AT5G55040.1	0.0012	0.7169	0.7157	767	619	0.00202243	0.558319
AT4G33580	TRUE	located in	chloroplast	GO:0009507	C	chloroplast	IDA	protein separation and fragment identification	Publication:501724486|PMID:18431481	kvanwijk	2008-09-26	1.27447e-05	1.7507e-17	AT4G33580.1	1	0.2928	0.7072	276	421	0.000148503	1.47543e-16
AT4G33580	TRUE	has	carbonate dehydratase activity	GO:0004089	F	other enzyme activity	IEA	traceable computational prediction	AnalysisReference:501730468	TAIR	2009-04-29	1.27447e-05	1.7507e-17	AT4G33580.1	1	0.2928	0.7072	276	421	0.000148503	1.47543e-16
AT4G33580	TRUE	has	zinc ion binding	GO:0008270	F	other binding	IEA	traceable computational prediction	AnalysisReference:501730468	TAIR	2009-04-29	1.27447e-05	1.7507e-17	AT4G33580.1	1	0.2928	0.7072	276	421	0.000148503	1.47543e-16
AT4G33580	TRUE	involved in	carbon utilization	GO:0015976	P	other metabolic processes	IEA	traceable computational prediction	AnalysisReference:501730468	TAIR	2009-04-29	1.27447e-05	1.7507e-17	AT4G33580.1	1	0.2928	0.7072	276	421	0.000148503	1.47543e-16
AT4G33580	TRUE	located in	chloroplast	GO:0009507	C	chloroplast	IDA	localization of GFP/YFP fusion protein	Publication:501721475|PMID:17407539	TAIR	2008-03-05	1.27447e-05	1.7507e-17	AT4G33580.1	1	0.2928	0.7072	276	421	0.000148503	1.47543e-16
AT4G33580	TRUE	has	carbonate dehydratase activity	GO:0004089	F	other enzyme activity	ISS	manually reviewed TIGR computational analysis	Communication:501714663	TIGR	2003-08-29	1.27447e-05	1.7507e-17	AT4G33580.1	1	0.2928	0.7072	276	421	0.000148503	1.47543e-16
AT4G33580	TRUE	functions in	zinc ion binding	GO:0008270	F	other binding	ISS	manually reviewed TIGR computational analysis	Communication:501714663	TIGR	2003-08-29	1.27447e-05	1.7507e-17	AT4G33580.1	1	0.2928	0.7072	276	421	0.000148503	1.47543e-16
AT4G33580	TRUE	involved in	carbon utilization	GO:0015976	P	other metabolic processes	ISS	manually reviewed TIGR computational analysis	Communication:501714663	TIGR	2003-08-29	1.27447e-05	1.7507e-17	AT4G33580.1	1	0.2928	0.7072	276	421	0.000148503	1.47543e-16
AT4G33580	TRUE	located in	chloroplast	GO:0009507	C	chloroplast	IDA	protein separation and fragment identification	Publication:501724486|PMID:18431481	kvanwijk	2008-09-26	1.27447e-05	1.7507e-17	AT4G33580.1	1	0.2928	0.7072	276	421	0.000148503	1.47543e-16
AT4G33580	TRUE	has	carbonate dehydratase activity	GO:0004089	F	other enzyme activity	IEA	traceable computational prediction	AnalysisReference:501730468	TAIR	2009-04-29	1.27447e-05	1.7507e-17	AT4G33580.1	1	0.2928	0.7072	276	421	0.000148503	1.47543e-16
AT4G33580	TRUE	has	zinc ion binding	GO:0008270	F	other binding	IEA	traceable computational prediction	AnalysisReference:501730468	TAIR	2009-04-29	1.27447e-05	1.7507e-17	AT4G33580.1	1	0.2928	0.7072	276	421	0.000148503	1.47543e-16
AT4G33580	TRUE	involved in	carbon utilization	GO:0015976	P	other metabolic processes	IEA	traceable computational prediction	AnalysisReference:501730468	TAIR	2009-04-29	1.27447e-05	1.7507e-17	AT4G33580.1	1	0.2928	0.7072	276	421	0.000148503	1.47543e-16
AT3G26100	FALSE	functions in	Ran GTPase binding	GO:0008536	F	protein binding	ISS	manually reviewed TIGR computational analysis	Communication:501714663	TIGR	2003-09-11	2.94532e-05	0.127864	AT3G26100.1	0.2965	0.9999	0.7034	636	541	0.000305948	0.169306
AT3G26100	FALSE	involved in	biological_process	GO:0008150	P	unknown biological processes	ND	Unknown biological process	Communication:1345790	TAIR	2006-10-19	2.94532e-05	0.127864	AT3G26100.1	0.2965	0.9999	0.7034	636	541	0.000305948	0.169306
AT1G49340	TRUE	located in	plasma membrane	GO:0005886	C	plasma membrane	IDA	protein separation and fragment identification	Publication:501720929|PMID:17317660	kvanwijk	2008-09-25	9.73526e-05	3.06545e-24	AT1G49340.1	0.8001	0.109	0.6911	1421	1610	0.000830908	3.80343e-23
AT1G49340	TRUE	has	1-phosphatidylinositol 4-kinase activity	GO:0004430	F	kinase activity	IDA	Enzyme assays	Publication:2241|PMID:9712908	TAIR	2004-02-04	9.73526e-05	3.06545e-24	AT1G49340.1	0.8001	0.109	0.6911	1421	1610	0.000830908	3.80343e-23
AT1G49340	TRUE	has	1-phosphatidylinositol 4-kinase activity	GO:0004430	F	transferase activity	IDA	Enzyme assays	Publication:2241|PMID:9712908	TAIR	2004-02-04	9.73526e-05	3.06545e-24	AT1G49340.1	0.8001	0.109	0.6911	1421	1610	0.000830908	3.80343e-23
AT1G49340	TRUE	has	inositol or phosphatidylinositol kinase activity	GO:0004428	F	kinase activity	ISS	manually reviewed TIGR computational analysis	Communication:501714663	TIGR	2003-08-27	9.73526e-05	3.06545e-24	AT1G49340.1	0.8001	0.109	0.6911	1421	1610	0.000830908	3.80343e-23
AT1G49340	TRUE	involved in	protein amino acid phosphorylation	GO:0006468	P	protein metabolism	IDA	Enzyme assays	Publication:2241|PMID:9712908	TAIR	2004-02-04	9.73526e-05	3.06545e-24	AT1G49340.1	0.8001	0.109	0.6911	1421	1610	0.000830908	3.80343e-23
AT1G49340	TRUE	involved in	protein amino acid phosphorylation	GO:0006468	P	other cellular processes	IDA	Enzyme assays	Publication:2241|PMID:9712908	TAIR	2004-02-04	9.73526e-05	3.06545e-24	AT1G49340.1	0.8001	0.109	0.6911	1421	1610	0.000830908	3.80343e-23
AT1G49340	TRUE	involved in	protein amino acid phosphorylation	GO:0006468	P	other metabolic processes	IDA	Enzyme assays	Publication:2241|PMID:9712908	TAIR	2004-02-04	9.73526e-05	3.06545e-24	AT1G49340.1	0.8001	0.109	0.6911	1421	1610	0.000830908	3.80343e-23
AT1G49340	TRUE	located in	plasma membrane	GO:0005886	C	plasma membrane	IDA	protein separation and fragment identification	Publication:501720929|PMID:17317660	kvanwijk	2008-09-25	9.73526e-05	3.06545e-24	AT1G49340.1	0.8001	0.109	0.6911	1421	1610	0.000830908	3.80343e-23
AT2G40070	TRUE	located in	cellular_component	GO:0005575	C	unknown cellular components	ND	Unknown cellular component	Communication:1345790	TAIR	2009-05-08	4.12503e-12	1.05601e-09	AT2G40070.1	0.3371	1	0.6629	250	328	1.90605e-10	4.50653e-09
AT2G40070	TRUE	has	molecular_function	GO:0003674	F	unknown molecular functions	ND	Unknown molecular function	Communication:1345790	TAIR	2009-05-08	4.12503e-12	1.05601e-09	AT2G40070.1	0.3371	1	0.6629	250	328	1.90605e-10	4.50653e-09
AT2G40070	TRUE	involved in	biological_process	GO:0008150	P	unknown biological processes	ND	Unknown biological process	Communication:1345790	TAIR	2009-05-08	4.12503e-12	1.05601e-09	AT2G40070.1	0.3371	1	0.6629	250	328	1.90605e-10	4.50653e-09
AT2G41720	FALSE	involved in	embryonic development ending in seed dormancy	GO:0009793	P	developmental processes	NAS	Database entries that dont cite a paper (e.g. SwissProt records)	Communication:501718471	TAIR	2006-02-22	2.38824e-29	0.723292	AT2G41720.1	0.0848	0.7432	0.6584	585	445	5.33374e-27	0.76376
AT5G63190	TRUE	located in	cellular_component	GO:0005575	C	unknown cellular components	ND	Unknown cellular component	Communication:1345790	TAIR	2006-10-19	7.29084e-05	1.98666e-05	AT5G63190.1	0.344	1	0.656	689	413	0.000664607	5.004e-05
AT5G63190	TRUE	has	molecular_function	GO:0003674	F	unknown molecular functions	ND	Unknown molecular function	Communication:1345790	TAIR	2006-10-20	7.29084e-05	1.98666e-05	AT5G63190.1	0.344	1	0.656	689	413	0.000664607	5.004e-05
AT5G63190	TRUE	involved in	biological_process	GO:0008150	P	unknown biological processes	ND	none	Communication:501683652	TIGR	2003-09-13	7.29084e-05	1.98666e-05	AT5G63190.1	0.344	1	0.656	689	413	0.000664607	5.004e-05
AT1G17720	TRUE	located in	protein phosphatase type 2A complex	GO:0000159	C	other intracellular components	ISS	Sequence similarity (homologue of/most closely related to)	Publication:3893|PMID:8756607	TAIR	2003-05-08	4.07838e-05	1.12928e-34	AT1G17720.1	0.6503	0	0.6503	653	960	0.000404508	2.70221e-33
AT1G17720	TRUE	functions in	nucleotide binding	GO:0000166	F	nucleotide binding	ISS	manually reviewed TIGR computational analysis	Communication:501714663	TIGR	2003-09-25	4.07838e-05	1.12928e-34	AT1G17720.1	0.6503	0	0.6503	653	960	0.000404508	2.70221e-33
AT1G17720	TRUE	has	protein phosphatase type 2A regulator activity	GO:0008601	F	other molecular functions	ISS	Sequence similarity (homologue of/most closely related to)	Publication:3893|PMID:8756607	TAIR	2003-05-08	4.07838e-05	1.12928e-34	AT1G17720.1	0.6503	0	0.6503	653	960	0.000404508	2.70221e-33
AT1G17720	TRUE	involved in	protein amino acid dephosphorylation	GO:0006470	P	protein metabolism	ISS	Sequence similarity (homologue of/most closely related to)	Publication:3893|PMID:8756607	TAIR	2003-05-08	4.07838e-05	1.12928e-34	AT1G17720.1	0.6503	0	0.6503	653	960	0.000404508	2.70221e-33
AT1G17720	TRUE	involved in	protein amino acid dephosphorylation	GO:0006470	P	other cellular processes	ISS	Sequence similarity (homologue of/most closely related to)	Publication:3893|PMID:8756607	TAIR	2003-05-08	4.07838e-05	1.12928e-34	AT1G17720.1	0.6503	0	0.6503	653	960	0.000404508	2.70221e-33
AT1G17720	TRUE	involved in	protein amino acid dephosphorylation	GO:0006470	P	other metabolic processes	ISS	Sequence similarity (homologue of/most closely related to)	Publication:3893|PMID:8756607	TAIR	2003-05-08	4.07838e-05	1.12928e-34	AT1G17720.1	0.6503	0	0.6503	653	960	0.000404508	2.70221e-33
AT5G55100	FALSE	has	RNA binding	GO:0003723	F	DNA or RNA binding	IEA	traceable computational prediction	AnalysisReference:501730468	TAIR	2009-04-29	0.000268878	0.552537	AT5G55100.1	0.7297	0.0914	0.6383	582	436	0.00187655	0.610026
AT5G55100	FALSE	involved in	RNA processing	GO:0006396	P	other cellular processes	IEA	traceable computational prediction	AnalysisReference:501730468	TAIR	2009-04-29	0.000268878	0.552537	AT5G55100.1	0.7297	0.0914	0.6383	582	436	0.00187655	0.610026
AT5G55100	FALSE	involved in	RNA processing	GO:0006396	P	other metabolic processes	IEA	traceable computational prediction	AnalysisReference:501730468	TAIR	2009-04-29	0.000268878	0.552537	AT5G55100.1	0.7297	0.0914	0.6383	582	436	0.00187655	0.610026
AT5G55100	FALSE	located in	cellular_component	GO:0005575	C	unknown cellular components	ND	Unknown cellular component	Communication:1345790	TAIR	2006-10-19	0.000268878	0.552537	AT5G55100.1	0.7297	0.0914	0.6383	582	436	0.00187655	0.610026
AT5G55100	FALSE	functions in	RNA binding	GO:0003723	F	DNA or RNA binding	ISS	manually reviewed TIGR computational analysis	Communication:501714663	TIGR	2003-09-23	0.000268878	0.552537	AT5G55100.1	0.7297	0.0914	0.6383	582	436	0.00187655	0.610026
AT5G55100	FALSE	involved in	RNA processing	GO:0006396	P	other cellular processes	ISS	manually reviewed TIGR computational analysis	Communication:501714663	TIGR	2003-09-23	0.000268878	0.552537	AT5G55100.1	0.7297	0.0914	0.6383	582	436	0.00187655	0.610026
AT5G55100	FALSE	involved in	RNA processing	GO:0006396	P	other metabolic processes	ISS	manually reviewed TIGR computational analysis	Communication:501714663	TIGR	2003-09-23	0.000268878	0.552537	AT5G55100.1	0.7297	0.0914	0.6383	582	436	0.00187655	0.610026
AT5G55100	FALSE	has	RNA binding	GO:0003723	F	DNA or RNA binding	IEA	traceable computational prediction	AnalysisReference:501730468	TAIR	2009-04-29	0.000268878	0.552537	AT5G55100.1	0.7297	0.0914	0.6383	582	436	0.00187655	0.610026
AT5G55100	FALSE	involved in	RNA processing	GO:0006396	P	other cellular processes	IEA	traceable computational prediction	AnalysisReference:501730468	TAIR	2009-04-29	0.000268878	0.552537	AT5G55100.1	0.7297	0.0914	0.6383	582	436	0.00187655	0.610026
AT5G55100	FALSE	involved in	RNA processing	GO:0006396	P	other metabolic processes	IEA	traceable computational prediction	AnalysisReference:501730468	TAIR	2009-04-29	0.000268878	0.552537	AT5G55100.1	0.7297	0.0914	0.6383	582	436	0.00187655	0.610026
AT2G37840	FALSE	has	ATP binding	GO:0005524	F	nucleotide binding	IEA	traceable computational prediction	AnalysisReference:501730468	TAIR	2009-04-29	7.81427e-07	0.0107018	AT2G37840.1	0.9375	0.3027	0.6348	341	324	1.30889e-05	0.0172569
AT2G37840	FALSE	has	protein kinase activity	GO:0004672	F	kinase activity	IEA	traceable computational prediction	AnalysisReference:501730468	TAIR	2009-04-29	7.81427e-07	0.0107018	AT2G37840.1	0.9375	0.3027	0.6348	341	324	1.30889e-05	0.0172569
AT2G37840	FALSE	has	protein kinase activity	GO:0004672	F	transferase activity	IEA	traceable computational prediction	AnalysisReference:501730468	TAIR	2009-04-29	7.81427e-07	0.0107018	AT2G37840.1	0.9375	0.3027	0.6348	341	324	1.30889e-05	0.0172569
AT2G37840	FALSE	has	protein serine/threonine kinase activity	GO:0004674	F	kinase activity	IEA	traceable computational prediction	AnalysisReference:501730468	TAIR	2009-04-29	7.81427e-07	0.0107018	AT2G37840.1	0.9375	0.3027	0.6348	341	324	1.30889e-05	0.0172569
AT2G37840	FALSE	has	protein serine/threonine kinase activity	GO:0004674	F	transferase activity	IEA	traceable computational prediction	AnalysisReference:501730468	TAIR	2009-04-29	7.81427e-07	0.0107018	AT2G37840.1	0.9375	0.3027	0.6348	341	324	1.30889e-05	0.0172569
AT2G37840	FALSE	has	protein tyrosine kinase activity	GO:0004713	F	kinase activity	IEA	traceable computational prediction	AnalysisReference:501730468	TAIR	2009-04-29	7.81427e-07	0.0107018	AT2G37840.1	0.9375	0.3027	0.6348	341	324	1.30889e-05	0.0172569
AT2G37840	FALSE	has	protein tyrosine kinase activity	GO:0004713	F	transferase activity	IEA	traceable computational prediction	AnalysisReference:501730468	TAIR	2009-04-29	7.81427e-07	0.0107018	AT2G37840.1	0.9375	0.3027	0.6348	341	324	1.30889e-05	0.0172569
AT2G37840	FALSE	involved in	protein amino acid phosphorylation	GO:0006468	P	protein metabolism	IEA	traceable computational prediction	AnalysisReference:501730468	TAIR	2009-04-29	7.81427e-07	0.0107018	AT2G37840.1	0.9375	0.3027	0.6348	341	324	1.30889e-05	0.0172569
AT2G37840	FALSE	involved in	protein amino acid phosphorylation	GO:0006468	P	other cellular processes	IEA	traceable computational prediction	AnalysisReference:501730468	TAIR	2009-04-29	7.81427e-07	0.0107018	AT2G37840.1	0.9375	0.3027	0.6348	341	324	1.30889e-05	0.0172569
AT2G37840	FALSE	involved in	protein amino acid phosphorylation	GO:0006468	P	other metabolic processes	IEA	traceable computational prediction	AnalysisReference:501730468	TAIR	2009-04-29	7.81427e-07	0.0107018	AT2G37840.1	0.9375	0.3027	0.6348	341	324	1.30889e-05	0.0172569
AT2G37840	FALSE	has	kinase activity	GO:0016301	F	kinase activity	ISS	manually reviewed TIGR computational analysis	Communication:501714663	TIGR	2003-08-29	7.81427e-07	0.0107018	AT2G37840.1	0.9375	0.3027	0.6348	341	324	1.30889e-05	0.0172569
AT2G37840	FALSE	has	ATP binding	GO:0005524	F	nucleotide binding	IEA	traceable computational prediction	AnalysisReference:501730468	TAIR	2009-04-29	7.81427e-07	0.0107018	AT2G37840.1	0.9375	0.3027	0.6348	341	324	1.30889e-05	0.0172569
AT2G37840	FALSE	has	protein kinase activity	GO:0004672	F	kinase activity	IEA	traceable computational prediction	AnalysisReference:501730468	TAIR	2009-04-29	7.81427e-07	0.0107018	AT2G37840.1	0.9375	0.3027	0.6348	341	324	1.30889e-05	0.0172569
AT2G37840	FALSE	has	protein kinase activity	GO:0004672	F	transferase activity	IEA	traceable computational prediction	AnalysisReference:501730468	TAIR	2009-04-29	7.81427e-07	0.0107018	AT2G37840.1	0.9375	0.3027	0.6348	341	324	1.30889e-05	0.0172569
AT2G37840	FALSE	involved in	protein amino acid phosphorylation	GO:0006468	P	protein metabolism	IEA	traceable computational prediction	AnalysisReference:501730468	TAIR	2009-04-29	7.81427e-07	0.0107018	AT2G37840.1	0.9375	0.3027	0.6348	341	324	1.30889e-05	0.0172569
AT2G37840	FALSE	involved in	protein amino acid phosphorylation	GO:0006468	P	other cellular processes	IEA	traceable computational prediction	AnalysisReference:501730468	TAIR	2009-04-29	7.81427e-07	0.0107018	AT2G37840.1	0.9375	0.3027	0.6348	341	324	1.30889e-05	0.0172569
AT2G37840	FALSE	involved in	protein amino acid phosphorylation	GO:0006468	P	other metabolic processes	IEA	traceable computational prediction	AnalysisReference:501730468	TAIR	2009-04-29	7.81427e-07	0.0107018	AT2G37840.1	0.9375	0.3027	0.6348	341	324	1.30889e-05	0.0172569
AT1G77350	TRUE	located in	endomembrane system	GO:0012505	C	other cellular components	IEA	traceable computational prediction	AnalysisReference:501730133	TAIR	2009-05-15	0.000445874	4.60818e-12	AT1G77350.1	1	0.3657	0.6343	160	254	0.00288633	2.49998e-11
AT1G77350	TRUE	has	molecular_function	GO:0003674	F	unknown molecular functions	ND	none	Communication:501683652	TIGR	2003-10-04	0.000445874	4.60818e-12	AT1G77350.1	1	0.3657	0.6343	160	254	0.00288633	2.49998e-11
AT1G77350	TRUE	involved in	biological_process	GO:0008150	P	unknown biological processes	ND	Unknown biological process	Communication:1345790	TAIR	2009-05-08	0.000445874	4.60818e-12	AT1G77350.1	1	0.3657	0.6343	160	254	0.00288633	2.49998e-11
AT1G77350	TRUE	located in	endomembrane system	GO:0012505	C	other cellular components	IEA	traceable computational prediction	AnalysisReference:501730133	TAIR	2009-05-15	0.000445874	4.60818e-12	AT1G77350.1	1	0.3657	0.6343	160	254	0.00288633	2.49998e-11
AT1G08800	TRUE	has protein modification of type	N-terminal protein myristoylation	GO:0006499	P	protein metabolism	IEA	traceable computational prediction	Publication:501710157|PMID:12912986	TAIR	2004-02-05	7.6494e-06	0.00431486	AT1G08800.1	0.9453	0.325	0.6203	374	360	9.49092e-05	0.00752852
AT1G08800	TRUE	has protein modification of type	N-terminal protein myristoylation	GO:0006499	P	other cellular processes	IEA	traceable computational prediction	Publication:501710157|PMID:12912986	TAIR	2004-02-05	7.6494e-06	0.00431486	AT1G08800.1	0.9453	0.325	0.6203	374	360	9.49092e-05	0.00752852
AT1G08800	TRUE	has protein modification of type	N-terminal protein myristoylation	GO:0006499	P	other metabolic processes	IEA	traceable computational prediction	Publication:501710157|PMID:12912986	TAIR	2004-02-05	7.6494e-06	0.00431486	AT1G08800.1	0.9453	0.325	0.6203	374	360	9.49092e-05	0.00752852
AT1G08800	TRUE	located in	endomembrane system	GO:0012505	C	other cellular components	IEA	traceable computational prediction	AnalysisReference:501730133	TAIR	2009-05-15	7.6494e-06	0.00431486	AT1G08800.1	0.9453	0.325	0.6203	374	360	9.49092e-05	0.00752852
AT1G08800	TRUE	located in	endomembrane system	GO:0012505	C	other cellular components	IEA	traceable computational prediction	AnalysisReference:501730133	TAIR	2009-05-15	7.6494e-06	0.00431486	AT1G08800.1	0.9453	0.325	0.6203	374	360	9.49092e-05	0.00752852
AT5G64170	TRUE	located in	cellular_component	GO:0005575	C	unknown cellular components	ND	Unknown cellular component	Communication:1345790	TAIR	2006-10-19	0.000778304	0.000372974	AT5G64170.1	1	0.387	0.613	634	605	0.00438205	0.000780915
AT5G64170	TRUE	has	molecular_function	GO:0003674	F	unknown molecular functions	ND	none	Communication:501683652	TIGR	2004-02-06	0.000778304	0.000372974	AT5G64170.1	1	0.387	0.613	634	605	0.00438205	0.000780915
AT5G64170	TRUE	involved in	biological_process	GO:0008150	P	unknown biological processes	ND	Unknown biological process	Communication:1345790	TAIR	2006-10-19	0.000778304	0.000372974	AT5G64170.1	1	0.387	0.613	634	605	0.00438205	0.000780915
AT1G06470	TRUE	located in	membrane	GO:0016020	C	other membranes	ISS	none	Publication:501714762|PMID:11152613	TIGR	2003-10-14	0.000441201	8.91961e-13	AT1G06470.1	0.594	0	0.594	191	293	0.00287334	5.24223e-12
AT5G41670	TRUE	located in	chloroplast	GO:0009507	C	chloroplast	IDA	protein separation and fragment identification	Publication:501724486|PMID:18431481	kvanwijk	2008-09-26	6.44676e-06	0.00465224	AT5G41670.1	0.6655	0.0743	0.5912	1375	950	8.38705e-05	0.00806902
AT5G41670	TRUE	has	catalytic activity	GO:0003824	F	other enzyme activity	IEA	traceable computational prediction	AnalysisReference:501730468	TAIR	2009-04-29	6.44676e-06	0.00465224	AT5G41670.1	0.6655	0.0743	0.5912	1375	950	8.38705e-05	0.00806902
AT5G41670	TRUE	has	binding	GO:0005488	F	other binding	IEA	traceable computational prediction	AnalysisReference:501730468	TAIR	2009-04-29	6.44676e-06	0.00465224	AT5G41670.1	0.6655	0.0743	0.5912	1375	950	8.38705e-05	0.00806902
AT5G41670	TRUE	has	oxidoreductase activity	GO:0016491	F	other enzyme activity	IEA	traceable computational prediction	AnalysisReference:501730468	TAIR	2009-04-29	6.44676e-06	0.00465224	AT5G41670.1	0.6655	0.0743	0.5912	1375	950	8.38705e-05	0.00806902
AT5G41670	TRUE	has	phosphogluconate dehydrogenase (decarboxylating) activity	GO:0004616	F	other enzyme activity	IEA	traceable computational prediction	AnalysisReference:501730468	TAIR	2009-04-29	6.44676e-06	0.00465224	AT5G41670.1	0.6655	0.0743	0.5912	1375	950	8.38705e-05	0.00806902
AT5G41670	TRUE	involved in	response to cadmium ion	GO:0046686	P	other biological processes	IEP	Correlation of expression with a physiological assay	Publication:501718481|PMID:16502469	kvanwijk	2008-10-03	6.44676e-06	0.00465224	AT5G41670.1	0.6655	0.0743	0.5912	1375	950	8.38705e-05	0.00806902
AT5G41670	TRUE	has	coenzyme binding	GO:0050662	F	other binding	IEA	traceable computational prediction	AnalysisReference:501730468	TAIR	2009-04-29	6.44676e-06	0.00465224	AT5G41670.1	0.6655	0.0743	0.5912	1375	950	8.38705e-05	0.00806902
AT5G41670	TRUE	has	NADP or NADPH binding	GO:0050661	F	other binding	IEA	traceable computational prediction	AnalysisReference:501730468	TAIR	2009-04-29	6.44676e-06	0.00465224	AT5G41670.1	0.6655	0.0743	0.5912	1375	950	8.38705e-05	0.00806902
AT5G41670	TRUE	located in	mitochondrion	GO:0005739	C	mitochondria	IDA	protein separation and fragment identification	Publication:501711651|PMID:14671022	hmillar	2005-01-20	6.44676e-06	0.00465224	AT5G41670.1	0.6655	0.0743	0.5912	1375	950	8.38705e-05	0.00806902
AT5G41670	TRUE	has	phosphogluconate dehydrogenase (decarboxylating) activity	GO:0004616	F	other enzyme activity	ISS	manually reviewed TIGR computational analysis	Communication:501714663	TIGR	2003-08-25	6.44676e-06	0.00465224	AT5G41670.1	0.6655	0.0743	0.5912	1375	950	8.38705e-05	0.00806902
AT5G41670	TRUE	involved in	response to sucrose stimulus	GO:0009744	P	other biological processes	IEP	Transcript levels (e.g. RT-PCR)	Publication:501718563|PMID:16463203	TAIR	2009-03-09	6.44676e-06	0.00465224	AT5G41670.1	0.6655	0.0743	0.5912	1375	950	8.38705e-05	0.00806902
AT5G41670	TRUE	involved in	response to fructose stimulus	GO:0009750	P	other biological processes	IEP	Transcript levels (e.g. RT-PCR)	Publication:501718563|PMID:16463203	TAIR	2009-03-09	6.44676e-06	0.00465224	AT5G41670.1	0.6655	0.0743	0.5912	1375	950	8.38705e-05	0.00806902
AT5G41670	TRUE	involved in	response to glucose stimulus	GO:0009749	P	other biological processes	IEP	Transcript levels (e.g. RT-PCR)	Publication:501718563|PMID:16463203	TAIR	2009-03-09	6.44676e-06	0.00465224	AT5G41670.1	0.6655	0.0743	0.5912	1375	950	8.38705e-05	0.00806902
AT5G41670	TRUE	located in	chloroplast	GO:0009507	C	chloroplast	IDA	protein separation and fragment identification	Publication:501724486|PMID:18431481	kvanwijk	2008-09-26	6.44676e-06	0.00465224	AT5G41670.1	0.6655	0.0743	0.5912	1375	950	8.38705e-05	0.00806902
AT5G41670	TRUE	has	catalytic activity	GO:0003824	F	other enzyme activity	IEA	traceable computational prediction	AnalysisReference:501730468	TAIR	2009-04-29	6.44676e-06	0.00465224	AT5G41670.1	0.6655	0.0743	0.5912	1375	950	8.38705e-05	0.00806902
AT5G41670	TRUE	has	binding	GO:0005488	F	other binding	IEA	traceable computational prediction	AnalysisReference:501730468	TAIR	2009-04-29	6.44676e-06	0.00465224	AT5G41670.1	0.6655	0.0743	0.5912	1375	950	8.38705e-05	0.00806902
AT5G41670	TRUE	has	oxidoreductase activity	GO:0016491	F	other enzyme activity	IEA	traceable computational prediction	AnalysisReference:501730468	TAIR	2009-04-29	6.44676e-06	0.00465224	AT5G41670.1	0.6655	0.0743	0.5912	1375	950	8.38705e-05	0.00806902
AT5G41670	TRUE	has	phosphogluconate dehydrogenase (decarboxylating) activity	GO:0004616	F	other enzyme activity	IEA	traceable computational prediction	AnalysisReference:501730468	TAIR	2009-04-29	6.44676e-06	0.00465224	AT5G41670.1	0.6655	0.0743	0.5912	1375	950	8.38705e-05	0.00806902
AT5G41670	TRUE	involved in	response to cadmium ion	GO:0046686	P	other biological processes	IEP	Correlation of expression with a physiological assay	Publication:501718481|PMID:16502469	kvanwijk	2008-10-03	6.44676e-06	0.00465224	AT5G41670.1	0.6655	0.0743	0.5912	1375	950	8.38705e-05	0.00806902
AT5G41670	TRUE	has	coenzyme binding	GO:0050662	F	other binding	IEA	traceable computational prediction	AnalysisReference:501730468	TAIR	2009-04-29	6.44676e-06	0.00465224	AT5G41670.1	0.6655	0.0743	0.5912	1375	950	8.38705e-05	0.00806902
AT5G41670	TRUE	has	NADP or NADPH binding	GO:0050661	F	other binding	IEA	traceable computational prediction	AnalysisReference:501730468	TAIR	2009-04-29	6.44676e-06	0.00465224	AT5G41670.1	0.6655	0.0743	0.5912	1375	950	8.38705e-05	0.00806902
AT2G36080	FALSE	located in	cellular_component	GO:0005575	C	unknown cellular components	ND	Unknown cellular component	Communication:1345790	TAIR	2006-10-19	8.00084e-07	0.960835	AT2G36080.1	0.2725	0.8618	0.5893	33	26	1.3236e-05	0.97022
AT2G36080	FALSE	has	transcription factor activity	GO:0003700	F	transcription factor activity	ISS	Recognized domains	Publication:1345963|PMID:11118137	TAIR	2003-06-06	8.00084e-07	0.960835	AT2G36080.1	0.2725	0.8618	0.5893	33	26	1.3236e-05	0.97022
AT2G36080	FALSE	has	transcription repressor activity	GO:0016564	F	other molecular functions	IDA	transcriptional activation assay	Publication:501729963|PMID:19324928	TAIR	2009-04-15	8.00084e-07	0.960835	AT2G36080.1	0.2725	0.8618	0.5893	33	26	1.3236e-05	0.97022
AT2G36080	FALSE	involved in	regulation of transcription, DNA-dependent	GO:0006355	P	transcription	IEA	traceable computational prediction	AnalysisReference:501730468	TAIR	2009-04-29	8.00084e-07	0.960835	AT2G36080.1	0.2725	0.8618	0.5893	33	26	1.3236e-05	0.97022
AT2G36080	FALSE	involved in	regulation of transcription, DNA-dependent	GO:0006355	P	other cellular processes	IEA	traceable computational prediction	AnalysisReference:501730468	TAIR	2009-04-29	8.00084e-07	0.960835	AT2G36080.1	0.2725	0.8618	0.5893	33	26	1.3236e-05	0.97022
AT2G36080	FALSE	involved in	regulation of transcription, DNA-dependent	GO:0006355	P	other metabolic processes	IEA	traceable computational prediction	AnalysisReference:501730468	TAIR	2009-04-29	8.00084e-07	0.960835	AT2G36080.1	0.2725	0.8618	0.5893	33	26	1.3236e-05	0.97022
AT2G36080	FALSE	involved in	regulation of transcription, DNA-dependent	GO:0006355	P	transcription	IEA	traceable computational prediction	AnalysisReference:501730468	TAIR	2009-04-29	8.00084e-07	0.960835	AT2G36080.1	0.2725	0.8618	0.5893	33	26	1.3236e-05	0.97022
AT2G36080	FALSE	involved in	regulation of transcription, DNA-dependent	GO:0006355	P	other cellular processes	IEA	traceable computational prediction	AnalysisReference:501730468	TAIR	2009-04-29	8.00084e-07	0.960835	AT2G36080.1	0.2725	0.8618	0.5893	33	26	1.3236e-05	0.97022
AT2G36080	FALSE	involved in	regulation of transcription, DNA-dependent	GO:0006355	P	other metabolic processes	IEA	traceable computational prediction	AnalysisReference:501730468	TAIR	2009-04-29	8.00084e-07	0.960835	AT2G36080.1	0.2725	0.8618	0.5893	33	26	1.3236e-05	0.97022
AT5G48150	TRUE	located in	cytoplasm	GO:0005737	C	other cytoplasmic components	IDA	localization of GFP/YFP fusion protein	Publication:406|PMID:10817761	TAIR	2003-04-14	0.000892034	4.66442e-09	AT5G48150.1	0.9323	0.3465	0.5858	302	373	0.00486251	1.79093e-08
AT5G48150	TRUE	has	signal transducer activity	GO:0004871	F	other molecular functions	IMP	analysis of physiological response	Publication:406|PMID:10817761	TAIR	2004-02-10	0.000892034	4.66442e-09	AT5G48150.1	0.9323	0.3465	0.5858	302	373	0.00486251	1.79093e-08
AT5G48150	TRUE	has	transcription factor activity	GO:0003700	F	transcription factor activity	ISS	Recognized domains	Publication:1345963|PMID:11118137	TAIR	2003-06-06	0.000892034	4.66442e-09	AT5G48150.1	0.9323	0.3465	0.5858	302	373	0.00486251	1.79093e-08
AT5G48150	TRUE	has	transcription factor activity	GO:0003700	F	transcription factor activity	ISS	manually reviewed TIGR computational analysis	Communication:501714663	TIGR	2003-09-01	0.000892034	4.66442e-09	AT5G48150.1	0.9323	0.3465	0.5858	302	373	0.00486251	1.79093e-08
AT5G48150	TRUE	involved in	photomorphogenesis	GO:0009640	P	developmental processes	IMP	analysis of physiological response	Publication:406|PMID:10817761	TAIR	2003-03-31	0.000892034	4.66442e-09	AT5G48150.1	0.9323	0.3465	0.5858	302	373	0.00486251	1.79093e-08
AT5G48150	TRUE	involved in	photomorphogenesis	GO:0009640	P	response to abiotic or biotic stimulus	IMP	analysis of physiological response	Publication:406|PMID:10817761	TAIR	2003-03-31	0.000892034	4.66442e-09	AT5G48150.1	0.9323	0.3465	0.5858	302	373	0.00486251	1.79093e-08
AT3G08780	FALSE	located in	cellular_component	GO:0005575	C	unknown cellular components	ND	Unknown cellular component	Communication:1345790	TAIR	2006-10-19	0.000573136	0.458017	AT3G08780.1	0.7659	0.1824	0.5835	124	87	0.00347512	0.521004
AT3G08780	FALSE	has	molecular_function	GO:0003674	F	unknown molecular functions	ND	none	Communication:501683652	TIGR	2003-10-04	0.000573136	0.458017	AT3G08780.1	0.7659	0.1824	0.5835	124	87	0.00347512	0.521004
AT3G08780	FALSE	involved in	biological_process	GO:0008150	P	unknown biological processes	ND	Unknown biological process	Communication:1345790	TAIR	2006-10-19	0.000573136	0.458017	AT3G08780.1	0.7659	0.1824	0.5835	124	87	0.00347512	0.521004
AT1G30210	TRUE	located in	cellular_component	GO:0005575	C	unknown cellular components	ND	Unknown cellular component	Communication:1345790	TAIR	2006-10-19	0.00213076	2.72228e-06	AT1G30210.1	0.0002	0.5801	0.5799	257	300	0.00948577	7.69589e-06
AT1G30210	TRUE	has	transcription factor activity	GO:0003700	F	transcription factor activity	ISS	Recognized domains	Publication:1345963|PMID:11118137	TAIR	2003-06-06	0.00213076	2.72228e-06	AT1G30210.1	0.0002	0.5801	0.5799	257	300	0.00948577	7.69589e-06
AT1G30210	TRUE	has	transcription factor activity	GO:0003700	F	transcription factor activity	ISS	manually reviewed TIGR computational analysis	Communication:501714663	TIGR	2003-04-23	0.00213076	2.72228e-06	AT1G30210.1	0.0002	0.5801	0.5799	257	300	0.00948577	7.69589e-06
AT1G30210	TRUE	involved in	cell differentiation	GO:0030154	P	other cellular processes	IGI	quintuple mutant analysis	Publication:501728682|PMID:18805992	TAIR	2008-10-24	0.00213076	2.72228e-06	AT1G30210.1	0.0002	0.5801	0.5799	257	300	0.00948577	7.69589e-06
AT1G30210	TRUE	involved in	regulation of transcription	GO:0045449	P	transcription	TAS	inferred by author, from sequence similarity	Publication:1345963|PMID:11118137	TAIR	2003-12-03	0.00213076	2.72228e-06	AT1G30210.1	0.0002	0.5801	0.5799	257	300	0.00948577	7.69589e-06
AT1G30210	TRUE	involved in	regulation of transcription	GO:0045449	P	other cellular processes	TAS	inferred by author, from sequence similarity	Publication:1345963|PMID:11118137	TAIR	2003-12-03	0.00213076	2.72228e-06	AT1G30210.1	0.0002	0.5801	0.5799	257	300	0.00948577	7.69589e-06
AT1G30210	TRUE	involved in	regulation of transcription	GO:0045449	P	other metabolic processes	TAS	inferred by author, from sequence similarity	Publication:1345963|PMID:11118137	TAIR	2003-12-03	0.00213076	2.72228e-06	AT1G30210.1	0.0002	0.5801	0.5799	257	300	0.00948577	7.69589e-06
AT1G30210	TRUE	involved in	positive regulation of development, heterochronic	GO:0045962	P	other biological processes	IGI	quintuple mutant analysis	Publication:501728682|PMID:18805992	TAIR	2008-10-24	0.00213076	2.72228e-06	AT1G30210.1	0.0002	0.5801	0.5799	257	300	0.00948577	7.69589e-06
AT1G30210	TRUE	involved in	leaf morphogenesis	GO:0009965	P	developmental processes	IGI	quintuple mutant analysis	Publication:501728682|PMID:18805992	TAIR	2008-10-24	0.00213076	2.72228e-06	AT1G30210.1	0.0002	0.5801	0.5799	257	300	0.00948577	7.69589e-06
AT1G30210	TRUE	involved in	leaf development	GO:0048366	P	developmental processes	TAS	none	Publication:501717683|PMID:16169896	TAIR	2005-10-24	0.00213076	2.72228e-06	AT1G30210.1	0.0002	0.5801	0.5799	257	300	0.00948577	7.69589e-06
AT4G36530	FALSE	located in	chloroplast	GO:0009507	C	chloroplast	IDA	protein separation and fragment identification	Publication:501724486|PMID:18431481	kvanwijk	2008-09-26	0.00117193	0.144193	AT4G36530.1	0.9999	0.4236	0.5763	284	193	0.00597427	0.189245
AT4G36530	FALSE	has	hydrolase activity	GO:0016787	F	hydrolase activity	ISS	manually reviewed TIGR computational analysis	Communication:501714663	TIGR	2003-09-05	0.00117193	0.144193	AT4G36530.1	0.9999	0.4236	0.5763	284	193	0.00597427	0.189245
AT4G36530	FALSE	located in	chloroplast	GO:0009507	C	chloroplast	IDA	protein separation and fragment identification	Publication:501724486|PMID:18431481	kvanwijk	2008-09-26	0.00117193	0.144193	AT4G36530.1	0.9999	0.4236	0.5763	284	193	0.00597427	0.189245
AT5G60980	TRUE	located in	intracellular	GO:0005622	C	other intracellular components	IEA	traceable computational prediction	AnalysisReference:501730468	TAIR	2009-04-29	0.00139442	1.13658e-07	AT5G60980.1	0.2147	0.7733	0.5586	1060	635	0.0068949	3.72375e-07
AT5G60980	TRUE	has	nucleic acid binding	GO:0003676	F	nucleic acid binding	IEA	traceable computational prediction	AnalysisReference:501730468	TAIR	2009-04-29	0.00139442	1.13658e-07	AT5G60980.1	0.2147	0.7733	0.5586	1060	635	0.0068949	3.72375e-07
AT5G60980	TRUE	has	nucleotide binding	GO:0000166	F	nucleotide binding	IEA	traceable computational prediction	AnalysisReference:501730468	TAIR	2009-04-29	0.00139442	1.13658e-07	AT5G60980.1	0.2147	0.7733	0.5586	1060	635	0.0068949	3.72375e-07
AT5G60980	TRUE	involved in	transport	GO:0006810	P	transport	IEA	traceable computational prediction	AnalysisReference:501730468	TAIR	2009-04-29	0.00139442	1.13658e-07	AT5G60980.1	0.2147	0.7733	0.5586	1060	635	0.0068949	3.72375e-07
AT5G60980	TRUE	functions in	RNA binding	GO:0003723	F	DNA or RNA binding	ISS	manually reviewed TIGR computational analysis	Communication:501714663	TIGR	2002-03-18	0.00139442	1.13658e-07	AT5G60980.1	0.2147	0.7733	0.5586	1060	635	0.0068949	3.72375e-07
AT5G60980	TRUE	involved in	nucleocytoplasmic transport	GO:0006913	P	transport	ISS	manually reviewed TIGR computational analysis	Communication:501714663	TIGR	2002-03-18	0.00139442	1.13658e-07	AT5G60980.1	0.2147	0.7733	0.5586	1060	635	0.0068949	3.72375e-07
AT5G60980	TRUE	involved in	nucleocytoplasmic transport	GO:0006913	P	other cellular processes	ISS	manually reviewed TIGR computational analysis	Communication:501714663	TIGR	2002-03-18	0.00139442	1.13658e-07	AT5G60980.1	0.2147	0.7733	0.5586	1060	635	0.0068949	3.72375e-07
AT5G60980	TRUE	located in	intracellular	GO:0005622	C	other intracellular components	IEA	traceable computational prediction	AnalysisReference:501730468	TAIR	2009-04-29	0.00139442	1.13658e-07	AT5G60980.1	0.2147	0.7733	0.5586	1060	635	0.0068949	3.72375e-07
AT5G60980	TRUE	has	nucleic acid binding	GO:0003676	F	nucleic acid binding	IEA	traceable computational prediction	AnalysisReference:501730468	TAIR	2009-04-29	0.00139442	1.13658e-07	AT5G60980.1	0.2147	0.7733	0.5586	1060	635	0.0068949	3.72375e-07
AT5G60980	TRUE	has	nucleotide binding	GO:0000166	F	nucleotide binding	IEA	traceable computational prediction	AnalysisReference:501730468	TAIR	2009-04-29	0.00139442	1.13658e-07	AT5G60980.1	0.2147	0.7733	0.5586	1060	635	0.0068949	3.72375e-07
AT5G60980	TRUE	involved in	transport	GO:0006810	P	transport	IEA	traceable computational prediction	AnalysisReference:501730468	TAIR	2009-04-29	0.00139442	1.13658e-07	AT5G60980.1	0.2147	0.7733	0.5586	1060	635	0.0068949	3.72375e-07
AT5G66320	FALSE	located in	nucleus	GO:0005634	C	nucleus	IEA	traceable computational prediction	AnalysisReference:501730468	TAIR	2009-04-29	1.72611e-05	0.597666	AT5G66320.1	0.9536	0.409	0.5446	147	122	0.000194368	0.650587
AT5G66320	FALSE	involved in	regulation of transcription, DNA-dependent	GO:0006355	P	transcription	IEA	traceable computational prediction	AnalysisReference:501730468	TAIR	2009-04-29	1.72611e-05	0.597666	AT5G66320.1	0.9536	0.409	0.5446	147	122	0.000194368	0.650587
AT5G66320	FALSE	involved in	regulation of transcription, DNA-dependent	GO:0006355	P	other cellular processes	IEA	traceable computational prediction	AnalysisReference:501730468	TAIR	2009-04-29	1.72611e-05	0.597666	AT5G66320.1	0.9536	0.409	0.5446	147	122	0.000194368	0.650587
AT5G66320	FALSE	involved in	regulation of transcription, DNA-dependent	GO:0006355	P	other metabolic processes	IEA	traceable computational prediction	AnalysisReference:501730468	TAIR	2009-04-29	1.72611e-05	0.597666	AT5G66320.1	0.9536	0.409	0.5446	147	122	0.000194368	0.650587
AT5G66320	FALSE	has	transcription factor activity	GO:0003700	F	transcription factor activity	ISS	Recognized domains	Publication:1345963|PMID:11118137	TAIR	2003-06-06	1.72611e-05	0.597666	AT5G66320.1	0.9536	0.409	0.5446	147	122	0.000194368	0.650587
AT5G66320	FALSE	has	transcription factor activity	GO:0003700	F	transcription factor activity	ISS	manually reviewed TIGR computational analysis	Communication:501714663	TIGR	2002-05-09	1.72611e-05	0.597666	AT5G66320.1	0.9536	0.409	0.5446	147	122	0.000194368	0.650587
AT5G66320	FALSE	located in	nucleus	GO:0005634	C	nucleus	IEA	traceable computational prediction	AnalysisReference:501730468	TAIR	2009-04-29	1.72611e-05	0.597666	AT5G66320.1	0.9536	0.409	0.5446	147	122	0.000194368	0.650587
AT5G66320	FALSE	involved in	regulation of transcription, DNA-dependent	GO:0006355	P	transcription	IEA	traceable computational prediction	AnalysisReference:501730468	TAIR	2009-04-29	1.72611e-05	0.597666	AT5G66320.1	0.9536	0.409	0.5446	147	122	0.000194368	0.650587
AT5G66320	FALSE	involved in	regulation of transcription, DNA-dependent	GO:0006355	P	other cellular processes	IEA	traceable computational prediction	AnalysisReference:501730468	TAIR	2009-04-29	1.72611e-05	0.597666	AT5G66320.1	0.9536	0.409	0.5446	147	122	0.000194368	0.650587
AT5G66320	FALSE	involved in	regulation of transcription, DNA-dependent	GO:0006355	P	other metabolic processes	IEA	traceable computational prediction	AnalysisReference:501730468	TAIR	2009-04-29	1.72611e-05	0.597666	AT5G66320.1	0.9536	0.409	0.5446	147	122	0.000194368	0.650587
AT5G66055	TRUE	involved in	embryonic development ending in seed dormancy	GO:0009793	P	developmental processes	IMP	analysis of visible trait	Publication:501675938	TAIR	2006-02-22	0.000295817	6.03512e-59	AT5G66055.1	0.8824	0.3495	0.5329	824	210	0.00202243	2.37855e-57
AT5G66055	TRUE	located in	chloroplast	GO:0009507	C	chloroplast	IDA	localization of GFP/YFP fusion protein	Publication:501720407|PMID:17092312	TAIR	2007-01-25	0.000295817	6.03512e-59	AT5G66055.1	0.8824	0.3495	0.5329	824	210	0.00202243	2.37855e-57
AT5G66055	TRUE	functions in	protein binding	GO:0005515	F	protein binding	ISS	manually reviewed TIGR computational analysis	Communication:501714663	TIGR	2003-08-29	0.000295817	6.03512e-59	AT5G66055.1	0.8824	0.3495	0.5329	824	210	0.00202243	2.37855e-57
AT5G66055	TRUE	involved in	embryonic development ending in seed dormancy	GO:0009793	P	developmental processes	NAS	Database entries that dont cite a paper (e.g. SwissProt records)	Communication:501718471	TAIR	2006-02-22	0.000295817	6.03512e-59	AT5G66055.1	0.8824	0.3495	0.5329	824	210	0.00202243	2.37855e-57
AT2G45170	FALSE	located in	autophagic vacuole	GO:0005776	C	other cytoplasmic components	IDA	Immunolocalization of epitope-tagged protein	Publication:501715279|PMID:15860017	TAIR	2005-10-17	0.00137487	0.210426	AT2G45170.1	0.7596	0.2312	0.5284	113	73	0.00684878	0.265759
AT2G45170	FALSE	located in	autophagic vacuole	GO:0005776	C	other intracellular components	IDA	Immunolocalization of epitope-tagged protein	Publication:501715279|PMID:15860017	TAIR	2005-10-17	0.00137487	0.210426	AT2G45170.1	0.7596	0.2312	0.5284	113	73	0.00684878	0.265759
AT2G45170	FALSE	located in	cytoplasm	GO:0005737	C	other cytoplasmic components	IDA	localization of GFP/YFP fusion protein	Publication:501715279|PMID:15860017	TAIR	2005-10-17	0.00137487	0.210426	AT2G45170.1	0.7596	0.2312	0.5284	113	73	0.00684878	0.265759
AT2G45170	FALSE	located in	membrane	GO:0016020	C	other membranes	IDA	Cell fractionation (for cellular component)	Publication:501715279|PMID:15860017	TAIR	2005-10-17	0.00137487	0.210426	AT2G45170.1	0.7596	0.2312	0.5284	113	73	0.00684878	0.265759
AT2G45170	FALSE	functions in	microtubule binding	GO:0008017	F	protein binding	ISS	manually reviewed TIGR computational analysis	Communication:501714663	TIGR	2003-09-09	0.00137487	0.210426	AT2G45170.1	0.7596	0.2312	0.5284	113	73	0.00684878	0.265759
AT2G45170	FALSE	involved in	autophagy	GO:0006914	P	other cellular processes	ISS	manually reviewed TIGR computational analysis	Communication:501714663	TIGR	2003-09-09	0.00137487	0.210426	AT2G45170.1	0.7596	0.2312	0.5284	113	73	0.00684878	0.265759
AT2G45170	FALSE	involved in	autophagy	GO:0006914	P	other metabolic processes	ISS	manually reviewed TIGR computational analysis	Communication:501714663	TIGR	2003-09-09	0.00137487	0.210426	AT2G45170.1	0.7596	0.2312	0.5284	113	73	0.00684878	0.265759
AT2G45170	FALSE	involved in	cellular response to starvation	GO:0009267	P	response to stress	IEP	Transcript levels (e.g. RT-PCR)	Publication:501715279|PMID:15860017	TAIR	2005-10-17	0.00137487	0.210426	AT2G45170.1	0.7596	0.2312	0.5284	113	73	0.00684878	0.265759
AT2G45170	FALSE	involved in	cellular response to starvation	GO:0009267	P	response to stress	IEP	Transcript levels (e.g. Northerns)	Publication:501715279|PMID:15860017	TAIR	2005-10-17	0.00137487	0.210426	AT2G45170.1	0.7596	0.2312	0.5284	113	73	0.00684878	0.265759
AT2G45170	FALSE	involved in	cellular response to starvation	GO:0009267	P	other cellular processes	IEP	Transcript levels (e.g. RT-PCR)	Publication:501715279|PMID:15860017	TAIR	2005-10-17	0.00137487	0.210426	AT2G45170.1	0.7596	0.2312	0.5284	113	73	0.00684878	0.265759
AT2G45170	FALSE	involved in	cellular response to starvation	GO:0009267	P	other cellular processes	IEP	Transcript levels (e.g. Northerns)	Publication:501715279|PMID:15860017	TAIR	2005-10-17	0.00137487	0.210426	AT2G45170.1	0.7596	0.2312	0.5284	113	73	0.00684878	0.265759
AT1G18210	FALSE	functions in	calcium ion binding	GO:0005509	F	other binding	ISS	manually reviewed TIGR computational analysis	Communication:501714663	TIGR	2003-09-26	8.24266e-08	0.733314	AT1G18210.1	0.1247	0.6525	0.5278	405	307	1.78148e-06	0.773124
AT1G18210	FALSE	involved in	biological_process	GO:0008150	P	unknown biological processes	ND	Unknown biological process	Communication:1345790	TAIR	2006-10-19	8.24266e-08	0.733314	AT1G18210.1	0.1247	0.6525	0.5278	405	307	1.78148e-06	0.773124
AT1G18210	FALSE	located in	plasma membrane	GO:0005886	C	plasma membrane	IDA	protein separation and fragment identification	Publication:501720929|PMID:17317660	kvanwijk	2008-09-25	8.24266e-08	0.733314	AT1G18210.1	0.1247	0.6525	0.5278	405	307	1.78148e-06	0.773124
AT1G18210	FALSE	located in	vacuole	GO:0005773	C	other cytoplasmic components	IDA	protein separation and fragment identification	Publication:501714874|PMID:15539469	kvanwijk	2008-09-24	8.24266e-08	0.733314	AT1G18210.1	0.1247	0.6525	0.5278	405	307	1.78148e-06	0.773124
AT1G18210	FALSE	located in	vacuole	GO:0005773	C	other intracellular components	IDA	protein separation and fragment identification	Publication:501714874|PMID:15539469	kvanwijk	2008-09-24	8.24266e-08	0.733314	AT1G18210.1	0.1247	0.6525	0.5278	405	307	1.78148e-06	0.773124
AT1G18210	FALSE	has	calcium ion binding	GO:0005509	F	other binding	IEA	traceable computational prediction	AnalysisReference:501730468	TAIR	2009-04-29	8.24266e-08	0.733314	AT1G18210.1	0.1247	0.6525	0.5278	405	307	1.78148e-06	0.773124
AT1G18210	FALSE	located in	plasma membrane	GO:0005886	C	plasma membrane	IDA	protein separation and fragment identification	Publication:501720929|PMID:17317660	kvanwijk	2008-09-25	8.24266e-08	0.733314	AT1G18210.1	0.1247	0.6525	0.5278	405	307	1.78148e-06	0.773124
AT1G18210	FALSE	located in	vacuole	GO:0005773	C	other cytoplasmic components	IDA	protein separation and fragment identification	Publication:501714874|PMID:15539469	kvanwijk	2008-09-24	8.24266e-08	0.733314	AT1G18210.1	0.1247	0.6525	0.5278	405	307	1.78148e-06	0.773124
AT1G18210	FALSE	located in	vacuole	GO:0005773	C	other intracellular components	IDA	protein separation and fragment identification	Publication:501714874|PMID:15539469	kvanwijk	2008-09-24	8.24266e-08	0.733314	AT1G18210.1	0.1247	0.6525	0.5278	405	307	1.78148e-06	0.773124
AT1G18210	FALSE	has	calcium ion binding	GO:0005509	F	other binding	IEA	traceable computational prediction	AnalysisReference:501730468	TAIR	2009-04-29	8.24266e-08	0.733314	AT1G18210.1	0.1247	0.6525	0.5278	405	307	1.78148e-06	0.773124
AT5G65640	FALSE	located in	nucleus	GO:0005634	C	nucleus	IEA	traceable computational prediction	AnalysisReference:501730468	TAIR	2009-04-29	0.000854739	0.256375	AT5G65640.1	0.9973	0.4705	0.5268	240	208	0.00475249	0.317506
AT5G65640	FALSE	involved in	regulation of transcription	GO:0045449	P	transcription	IEA	traceable computational prediction	AnalysisReference:501730468	TAIR	2009-04-29	0.000854739	0.256375	AT5G65640.1	0.9973	0.4705	0.5268	240	208	0.00475249	0.317506
AT5G65640	FALSE	involved in	regulation of transcription	GO:0045449	P	other cellular processes	IEA	traceable computational prediction	AnalysisReference:501730468	TAIR	2009-04-29	0.000854739	0.256375	AT5G65640.1	0.9973	0.4705	0.5268	240	208	0.00475249	0.317506
AT5G65640	FALSE	involved in	regulation of transcription	GO:0045449	P	other metabolic processes	IEA	traceable computational prediction	AnalysisReference:501730468	TAIR	2009-04-29	0.000854739	0.256375	AT5G65640.1	0.9973	0.4705	0.5268	240	208	0.00475249	0.317506
AT5G65640	FALSE	functions in	DNA binding	GO:0003677	F	DNA or RNA binding	ISS	manually reviewed TIGR computational analysis	Communication:501714663	TIGR	2002-03-14	0.000854739	0.256375	AT5G65640.1	0.9973	0.4705	0.5268	240	208	0.00475249	0.317506
AT5G65640	FALSE	has	transcription factor activity	GO:0003700	F	transcription factor activity	ISS	Recognized domains	Publication:1345963|PMID:11118137	TAIR	2003-06-06	0.000854739	0.256375	AT5G65640.1	0.9973	0.4705	0.5268	240	208	0.00475249	0.317506
AT5G65640	FALSE	has	transcription factor activity	GO:0003700	F	transcription factor activity	ISS	Recognized domains	Publication:501705886|PMID:12679534	TAIR	2004-03-01	0.000854739	0.256375	AT5G65640.1	0.9973	0.4705	0.5268	240	208	0.00475249	0.317506
AT5G65640	FALSE	located in	nucleus	GO:0005634	C	nucleus	IEA	traceable computational prediction	AnalysisReference:501730468	TAIR	2009-04-29	0.000854739	0.256375	AT5G65640.1	0.9973	0.4705	0.5268	240	208	0.00475249	0.317506
AT5G65640	FALSE	involved in	regulation of transcription	GO:0045449	P	transcription	IEA	traceable computational prediction	AnalysisReference:501730468	TAIR	2009-04-29	0.000854739	0.256375	AT5G65640.1	0.9973	0.4705	0.5268	240	208	0.00475249	0.317506
AT5G65640	FALSE	involved in	regulation of transcription	GO:0045449	P	other cellular processes	IEA	traceable computational prediction	AnalysisReference:501730468	TAIR	2009-04-29	0.000854739	0.256375	AT5G65640.1	0.9973	0.4705	0.5268	240	208	0.00475249	0.317506
AT5G65640	FALSE	involved in	regulation of transcription	GO:0045449	P	other metabolic processes	IEA	traceable computational prediction	AnalysisReference:501730468	TAIR	2009-04-29	0.000854739	0.256375	AT5G65640.1	0.9973	0.4705	0.5268	240	208	0.00475249	0.317506
AT5G02020	FALSE	located in	chloroplast	GO:0009507	C	chloroplast	IEA	traceable computational prediction	AnalysisReference:501730133	TAIR	2009-05-15	0.000686943	0.423031	AT5G02020.1	0	0.5231	0.5231	103	90	0.00400219	0.486159
AT5G02020	FALSE	has	molecular_function	GO:0003674	F	unknown molecular functions	ND	none	Communication:501683652	TIGR	2003-10-04	0.000686943	0.423031	AT5G02020.1	0	0.5231	0.5231	103	90	0.00400219	0.486159
AT5G02020	FALSE	involved in	biological_process	GO:0008150	P	unknown biological processes	ND	Unknown biological process	Communication:1345790	TAIR	2006-10-19	0.000686943	0.423031	AT5G02020.1	0	0.5231	0.5231	103	90	0.00400219	0.486159
AT5G02020	FALSE	located in	chloroplast	GO:0009507	C	chloroplast	IEA	traceable computational prediction	AnalysisReference:501730133	TAIR	2009-05-15	0.000686943	0.423031	AT5G02020.1	0	0.5231	0.5231	103	90	0.00400219	0.486159
AT2G27530	TRUE	located in	large ribosomal subunit	GO:0015934	C	ribosome	ISS	manually reviewed TIGR computational analysis	Communication:501714663	TIGR	2003-09-30	4.51003e-08	2.04037e-27	AT2G27530.1	0.3037	0.8237	0.52	1747	1954	1.02431e-06	3.21658e-26
AT2G27530	TRUE	located in	large ribosomal subunit	GO:0015934	C	other cytoplasmic components	ISS	manually reviewed TIGR computational analysis	Communication:501714663	TIGR	2003-09-30	4.51003e-08	2.04037e-27	AT2G27530.1	0.3037	0.8237	0.52	1747	1954	1.02431e-06	3.21658e-26
AT2G27530	TRUE	located in	large ribosomal subunit	GO:0015934	C	other intracellular components	ISS	manually reviewed TIGR computational analysis	Communication:501714663	TIGR	2003-09-30	4.51003e-08	2.04037e-27	AT2G27530.1	0.3037	0.8237	0.52	1747	1954	1.02431e-06	3.21658e-26
AT2G27530	TRUE	functions as	structural constituent of ribosome	GO:0003735	F	structural molecule activity	ISS	manually reviewed TIGR computational analysis	Communication:501714663	TIGR	2003-09-30	4.51003e-08	2.04037e-27	AT2G27530.1	0.3037	0.8237	0.52	1747	1954	1.02431e-06	3.21658e-26
AT2G27530	TRUE	involved in	translation	GO:0006412	P	protein metabolism	ISS	manually reviewed TIGR computational analysis	Communication:501714663	TIGR	2003-09-30	4.51003e-08	2.04037e-27	AT2G27530.1	0.3037	0.8237	0.52	1747	1954	1.02431e-06	3.21658e-26
AT2G27530	TRUE	involved in	translation	GO:0006412	P	other cellular processes	ISS	manually reviewed TIGR computational analysis	Communication:501714663	TIGR	2003-09-30	4.51003e-08	2.04037e-27	AT2G27530.1	0.3037	0.8237	0.52	1747	1954	1.02431e-06	3.21658e-26
AT2G27530	TRUE	involved in	translation	GO:0006412	P	other metabolic processes	ISS	manually reviewed TIGR computational analysis	Communication:501714663	TIGR	2003-09-30	4.51003e-08	2.04037e-27	AT2G27530.1	0.3037	0.8237	0.52	1747	1954	1.02431e-06	3.21658e-26
AT2G27530	TRUE	involved in	adaxial/abaxial pattern formation	GO:0009955	P	developmental processes	IGI	double mutant analysis	Publication:501724040|PMID:18305008	TAIR	2008-03-23	4.51003e-08	2.04037e-27	AT2G27530.1	0.3037	0.8237	0.52	1747	1954	1.02431e-06	3.21658e-26
AT2G27530	TRUE	involved in	post-embryonic organ development	GO:0048569	P	developmental processes	IGI	double mutant analysis	Publication:501724040|PMID:18305008	TAIR	2008-08-06	4.51003e-08	2.04037e-27	AT2G27530.1	0.3037	0.8237	0.52	1747	1954	1.02431e-06	3.21658e-26
AT2G27530	TRUE	located in	cytosolic large ribosomal subunit	GO:0022625	C	cytosol	IDA	protein separation and fragment identification	Publication:501723363|PMID:17934214	TAIR	2008-08-11	4.51003e-08	2.04037e-27	AT2G27530.1	0.3037	0.8237	0.52	1747	1954	1.02431e-06	3.21658e-26
AT2G27530	TRUE	located in	cytosolic large ribosomal subunit	GO:0022625	C	ribosome	IDA	protein separation and fragment identification	Publication:501723363|PMID:17934214	TAIR	2008-08-11	4.51003e-08	2.04037e-27	AT2G27530.1	0.3037	0.8237	0.52	1747	1954	1.02431e-06	3.21658e-26
AT2G27530	TRUE	located in	cytosolic large ribosomal subunit	GO:0022625	C	other cytoplasmic components	IDA	protein separation and fragment identification	Publication:501723363|PMID:17934214	TAIR	2008-08-11	4.51003e-08	2.04037e-27	AT2G27530.1	0.3037	0.8237	0.52	1747	1954	1.02431e-06	3.21658e-26
AT2G27530	TRUE	located in	cytosolic large ribosomal subunit	GO:0022625	C	other intracellular components	IDA	protein separation and fragment identification	Publication:501723363|PMID:17934214	TAIR	2008-08-11	4.51003e-08	2.04037e-27	AT2G27530.1	0.3037	0.8237	0.52	1747	1954	1.02431e-06	3.21658e-26
AT2G27530	TRUE	has	RNA binding	GO:0003723	F	DNA or RNA binding	IEA	traceable computational prediction	AnalysisReference:501730468	TAIR	2009-04-29	4.51003e-08	2.04037e-27	AT2G27530.1	0.3037	0.8237	0.52	1747	1954	1.02431e-06	3.21658e-26
AT2G27530	TRUE	functions as	structural constituent of ribosome	GO:0003735	F	structural molecule activity	IEA	traceable computational prediction	AnalysisReference:501730468	TAIR	2009-04-29	4.51003e-08	2.04037e-27	AT2G27530.1	0.3037	0.8237	0.52	1747	1954	1.02431e-06	3.21658e-26
AT2G27530	TRUE	located in	cytosolic ribosome	GO:0022626	C	cytosol	IDA	protein separation and fragment identification	Publication:501714926|PMID:15734919	kvanwijk	2008-09-24	4.51003e-08	2.04037e-27	AT2G27530.1	0.3037	0.8237	0.52	1747	1954	1.02431e-06	3.21658e-26
AT2G27530	TRUE	located in	cytosolic ribosome	GO:0022626	C	ribosome	IDA	protein separation and fragment identification	Publication:501714926|PMID:15734919	kvanwijk	2008-09-24	4.51003e-08	2.04037e-27	AT2G27530.1	0.3037	0.8237	0.52	1747	1954	1.02431e-06	3.21658e-26
AT2G27530	TRUE	located in	cytosolic ribosome	GO:0022626	C	other cytoplasmic components	IDA	protein separation and fragment identification	Publication:501714926|PMID:15734919	kvanwijk	2008-09-24	4.51003e-08	2.04037e-27	AT2G27530.1	0.3037	0.8237	0.52	1747	1954	1.02431e-06	3.21658e-26
AT2G27530	TRUE	located in	cytosolic ribosome	GO:0022626	C	other intracellular components	IDA	protein separation and fragment identification	Publication:501714926|PMID:15734919	kvanwijk	2008-09-24	4.51003e-08	2.04037e-27	AT2G27530.1	0.3037	0.8237	0.52	1747	1954	1.02431e-06	3.21658e-26
AT2G27530	TRUE	has	RNA binding	GO:0003723	F	DNA or RNA binding	IEA	traceable computational prediction	AnalysisReference:501730468	TAIR	2009-04-29	4.51003e-08	2.04037e-27	AT2G27530.1	0.3037	0.8237	0.52	1747	1954	1.02431e-06	3.21658e-26
AT2G27530	TRUE	functions as	structural constituent of ribosome	GO:0003735	F	structural molecule activity	IEA	traceable computational prediction	AnalysisReference:501730468	TAIR	2009-04-29	4.51003e-08	2.04037e-27	AT2G27530.1	0.3037	0.8237	0.52	1747	1954	1.02431e-06	3.21658e-26
AT2G27530	TRUE	located in	cytosolic ribosome	GO:0022626	C	cytosol	IDA	protein separation and fragment identification	Publication:501714926|PMID:15734919	kvanwijk	2008-09-24	4.51003e-08	2.04037e-27	AT2G27530.1	0.3037	0.8237	0.52	1747	1954	1.02431e-06	3.21658e-26
AT2G27530	TRUE	located in	cytosolic ribosome	GO:0022626	C	ribosome	IDA	protein separation and fragment identification	Publication:501714926|PMID:15734919	kvanwijk	2008-09-24	4.51003e-08	2.04037e-27	AT2G27530.1	0.3037	0.8237	0.52	1747	1954	1.02431e-06	3.21658e-26
AT2G27530	TRUE	located in	cytosolic ribosome	GO:0022626	C	other cytoplasmic components	IDA	protein separation and fragment identification	Publication:501714926|PMID:15734919	kvanwijk	2008-09-24	4.51003e-08	2.04037e-27	AT2G27530.1	0.3037	0.8237	0.52	1747	1954	1.02431e-06	3.21658e-26
AT2G27530	TRUE	located in	cytosolic ribosome	GO:0022626	C	other intracellular components	IDA	protein separation and fragment identification	Publication:501714926|PMID:15734919	kvanwijk	2008-09-24	4.51003e-08	2.04037e-27	AT2G27530.1	0.3037	0.8237	0.52	1747	1954	1.02431e-06	3.21658e-26
AT3G53460	TRUE	located in	chloroplast	GO:0009507	C	chloroplast	IDA	protein separation and fragment identification	Publication:501724486|PMID:18431481	kvanwijk	2008-09-26	1.43265e-160	1.73846e-243	AT3G53460.1	0.4662	0.9791	0.5129	8532	3530	1.91974e-157	3.32791e-241
AT3G53460	TRUE	located in	chloroplast stroma	GO:0009570	C	plastid	IDA	protein separation and fragment identification	Publication:501727324|PMID:18633119	kvanwijk	2008-10-08	1.43265e-160	1.73846e-243	AT3G53460.1	0.4662	0.9791	0.5129	8532	3530	1.91974e-157	3.32791e-241
AT3G53460	TRUE	located in	chloroplast stroma	GO:0009570	C	chloroplast	IDA	protein separation and fragment identification	Publication:501727324|PMID:18633119	kvanwijk	2008-10-08	1.43265e-160	1.73846e-243	AT3G53460.1	0.4662	0.9791	0.5129	8532	3530	1.91974e-157	3.32791e-241
AT3G53460	TRUE	located in	chloroplast stroma	GO:0009570	C	other cytoplasmic components	IDA	protein separation and fragment identification	Publication:501727324|PMID:18633119	kvanwijk	2008-10-08	1.43265e-160	1.73846e-243	AT3G53460.1	0.4662	0.9791	0.5129	8532	3530	1.91974e-157	3.32791e-241
AT3G53460	TRUE	located in	chloroplast stroma	GO:0009570	C	other intracellular components	IDA	protein separation and fragment identification	Publication:501727324|PMID:18633119	kvanwijk	2008-10-08	1.43265e-160	1.73846e-243	AT3G53460.1	0.4662	0.9791	0.5129	8532	3530	1.91974e-157	3.32791e-241
AT3G53460	TRUE	located in	thylakoid	GO:0009579	C	other intracellular components	IDA	protein separation and fragment identification	Publication:501681963|PMID:11826309	kvanwijk	2008-10-08	1.43265e-160	1.73846e-243	AT3G53460.1	0.4662	0.9791	0.5129	8532	3530	1.91974e-157	3.32791e-241
AT3G53460	TRUE	located in	thylakoid	GO:0009579	C	other intracellular components	IDA	protein separation and fragment identification	Publication:501719172|PMID:16648217	kvanwijk	2008-09-25	1.43265e-160	1.73846e-243	AT3G53460.1	0.4662	0.9791	0.5129	8532	3530	1.91974e-157	3.32791e-241
AT3G53460	TRUE	located in	chloroplast	GO:0009507	C	chloroplast	IDA	none	Publication:4512|PMID:7894017	TIGR	2003-04-17	1.43265e-160	1.73846e-243	AT3G53460.1	0.4662	0.9791	0.5129	8532	3530	1.91974e-157	3.32791e-241
AT3G53460	TRUE	located in	chloroplast	GO:0009507	C	chloroplast	IDA	in vitro import assay	Publication:4512|PMID:7894017	TAIR	2002-10-15	1.43265e-160	1.73846e-243	AT3G53460.1	0.4662	0.9791	0.5129	8532	3530	1.91974e-157	3.32791e-241
AT3G53460	TRUE	functions in	RNA binding	GO:0003723	F	DNA or RNA binding	ISS	Recognized domains	Publication:4512|PMID:7894017	TAIR	2006-10-04	1.43265e-160	1.73846e-243	AT3G53460.1	0.4662	0.9791	0.5129	8532	3530	1.91974e-157	3.32791e-241
AT3G53460	TRUE	functions in	RNA binding	GO:0003723	F	DNA or RNA binding	ISS	none	Publication:4512|PMID:7894017	TIGR	2003-04-17	1.43265e-160	1.73846e-243	AT3G53460.1	0.4662	0.9791	0.5129	8532	3530	1.91974e-157	3.32791e-241
AT3G53460	TRUE	functions in	RNA binding	GO:0003723	F	DNA or RNA binding	ISS	manually reviewed TIGR computational analysis	Communication:501714663	TIGR	2002-03-15	1.43265e-160	1.73846e-243	AT3G53460.1	0.4662	0.9791	0.5129	8532	3530	1.91974e-157	3.32791e-241
AT3G53460	TRUE	functions in	poly(U) RNA binding	GO:0008266	F	DNA or RNA binding	IDA	affinity capture	Publication:501721569|PMID:17511964	TAIR	2008-01-28	1.43265e-160	1.73846e-243	AT3G53460.1	0.4662	0.9791	0.5129	8532	3530	1.91974e-157	3.32791e-241
AT3G53460	TRUE	located in	chloroplast	GO:0009507	C	chloroplast	IDA	protein separation and fragment identification	Publication:501724486|PMID:18431481	kvanwijk	2008-09-26	1.43265e-160	1.73846e-243	AT3G53460.1	0.4662	0.9791	0.5129	8532	3530	1.91974e-157	3.32791e-241
AT3G53460	TRUE	located in	thylakoid	GO:0009579	C	other intracellular components	IDA	protein separation and fragment identification	Publication:501681963|PMID:11826309	kvanwijk	2008-10-08	1.43265e-160	1.73846e-243	AT3G53460.1	0.4662	0.9791	0.5129	8532	3530	1.91974e-157	3.32791e-241
AT3G53460	TRUE	located in	thylakoid	GO:0009579	C	other intracellular components	IDA	protein separation and fragment identification	Publication:501719172|PMID:16648217	kvanwijk	2008-09-25	1.43265e-160	1.73846e-243	AT3G53460.1	0.4662	0.9791	0.5129	8532	3530	1.91974e-157	3.32791e-241
AT2G01930	FALSE	located in	nucleus	GO:0005634	C	nucleus	IDA	localization of GFP/YFP fusion protein	Publication:501711763|PMID:14731261	TAIR	2006-08-14	6.70119e-07	0.243324	AT2G01930.1	0.9672	0.4555	0.5117	198	174	1.15123e-05	0.303306
AT2G01930	FALSE	functions in	DNA binding	GO:0003677	F	DNA or RNA binding	IDA	in vitro binding assay	Publication:501714708|PMID:15722463	TAIR	2006-10-04	6.70119e-07	0.243324	AT2G01930.1	0.9672	0.4555	0.5117	198	174	1.15123e-05	0.303306
AT2G01930	FALSE	functions in	DNA binding	GO:0003677	F	DNA or RNA binding	IPI	yeast one-hybrid assay	Publication:501711763|PMID:14731261	TAIR	2006-10-04	6.70119e-07	0.243324	AT2G01930.1	0.9672	0.4555	0.5117	198	174	1.15123e-05	0.303306
AT2G01930	FALSE	functions in	DNA binding	GO:0003677	F	DNA or RNA binding	IDA	in vitro binding assay	Publication:501714708|PMID:15722463	mmoseyko	2006-10-04	6.70119e-07	0.243324	AT2G01930.1	0.9672	0.4555	0.5117	198	174	1.15123e-05	0.303306
AT2G01930	FALSE	has	specific transcriptional repressor activity	GO:0016566	F	other molecular functions	IMP	expression of another gene in a mutant background of this gene	Publication:501714708|PMID:15722463	TAIR	2005-05-03	6.70119e-07	0.243324	AT2G01930.1	0.9672	0.4555	0.5117	198	174	1.15123e-05	0.303306
AT2G01930	FALSE	has	specific transcriptional repressor activity	GO:0016566	F	other molecular functions	IMP	expression of another gene in a mutant background of this gene	Publication:501714708|PMID:15722463	mmoseyko	2005-05-03	6.70119e-07	0.243324	AT2G01930.1	0.9672	0.4555	0.5117	198	174	1.15123e-05	0.303306
AT2G01930	FALSE	has	transcription factor activity	GO:0003700	F	transcription factor activity	IPI	yeast one-hybrid assay	Publication:501711763|PMID:14731261	TAIR	2006-08-14	6.70119e-07	0.243324	AT2G01930.1	0.9672	0.4555	0.5117	198	174	1.15123e-05	0.303306
AT2G01930	FALSE	involved in	regulation of transcription, DNA-dependent	GO:0006355	P	transcription	IPI	yeast one-hybrid assay	Publication:501711763|PMID:14731261	TAIR	2006-08-14	6.70119e-07	0.243324	AT2G01930.1	0.9672	0.4555	0.5117	198	174	1.15123e-05	0.303306
AT2G01930	FALSE	involved in	regulation of transcription, DNA-dependent	GO:0006355	P	other cellular processes	IPI	yeast one-hybrid assay	Publication:501711763|PMID:14731261	TAIR	2006-08-14	6.70119e-07	0.243324	AT2G01930.1	0.9672	0.4555	0.5117	198	174	1.15123e-05	0.303306
AT2G01930	FALSE	involved in	regulation of transcription, DNA-dependent	GO:0006355	P	other metabolic processes	IPI	yeast one-hybrid assay	Publication:501711763|PMID:14731261	TAIR	2006-08-14	6.70119e-07	0.243324	AT2G01930.1	0.9672	0.4555	0.5117	198	174	1.15123e-05	0.303306
AT5G40830	TRUE	has	methyltransferase activity	GO:0008168	F	transferase activity	IEA	traceable computational prediction	AnalysisReference:501730468	TAIR	2009-04-29	9.09696e-09	1.60836e-06	AT5G40830.1	0	0.5098	0.5098	132	180	2.39018e-07	4.63485e-06
AT5G40830	TRUE	involved in	metabolic process	GO:0008152	P	other metabolic processes	IEA	traceable computational prediction	AnalysisReference:501730468	TAIR	2009-04-29	9.09696e-09	1.60836e-06	AT5G40830.1	0	0.5098	0.5098	132	180	2.39018e-07	4.63485e-06
AT5G40830	TRUE	has	methyltransferase activity	GO:0008168	F	transferase activity	IEA	traceable computational prediction	AnalysisReference:501730468	TAIR	2009-04-29	9.09696e-09	1.60836e-06	AT5G40830.1	0	0.5098	0.5098	132	180	2.39018e-07	4.63485e-06
AT5G40830	TRUE	involved in	metabolic process	GO:0008152	P	other metabolic processes	IEA	traceable computational prediction	AnalysisReference:501730468	TAIR	2009-04-29	9.09696e-09	1.60836e-06	AT5G40830.1	0	0.5098	0.5098	132	180	2.39018e-07	4.63485e-06
AT4G38240	TRUE	located in	Golgi apparatus	GO:0005794	C	Golgi apparatus	IC	none	Publication:1281|PMID:10441510	TIGR	2003-04-17	0.00157309	3.97664e-08	AT4G38240.1	0.4939	1	0.5061	279	341	0.00747495	1.40229e-07
AT4G38240	TRUE	located in	Golgi apparatus	GO:0005794	C	Golgi apparatus	IDA	co-fractionation	Publication:501718909|PMID:16618929	TAIR	2007-08-09	0.00157309	3.97664e-08	AT4G38240.1	0.4939	1	0.5061	279	341	0.00747495	1.40229e-07
AT4G38240	TRUE	located in	Golgi apparatus	GO:0005794	C	Golgi apparatus	IDA	localization of GFP/YFP fusion protein	Publication:501728828|PMID:18768906	avonschaew	2008-10-03	0.00157309	3.97664e-08	AT4G38240.1	0.4939	1	0.5061	279	341	0.00747495	1.40229e-07
AT4G38240	TRUE	located in	Golgi apparatus	GO:0005794	C	Golgi apparatus	TAS	original experiments are traceable through an article	Publication:5134|PMID:8278542	TAIR	2003-07-08	0.00157309	3.97664e-08	AT4G38240.1	0.4939	1	0.5061	279	341	0.00747495	1.40229e-07
AT4G38240	TRUE	has	alpha-1,3-mannosylglycoprotein 2-beta-N-acetylglucosaminyltransferase activity	GO:0003827	F	transferase activity	IDA	Enzyme assays	Publication:501715200|PMID:15537386	TAIR	2007-03-23	0.00157309	3.97664e-08	AT4G38240.1	0.4939	1	0.5061	279	341	0.00747495	1.40229e-07
AT4G38240	TRUE	has	protein N-acetylglucosaminyltransferase activity	GO:0016262	F	transferase activity	IMP	biochemical/chemical analysis	Publication:5134|PMID:8278542	TAIR	2003-07-08	0.00157309	3.97664e-08	AT4G38240.1	0.4939	1	0.5061	279	341	0.00747495	1.40229e-07
AT4G38240	TRUE	involved in	N-glycan processing	GO:0006491	P	protein metabolism	IMP	biochemical/chemical analysis	Publication:501728828|PMID:18768906	avonschaew	2008-10-03	0.00157309	3.97664e-08	AT4G38240.1	0.4939	1	0.5061	279	341	0.00747495	1.40229e-07
AT4G38240	TRUE	involved in	N-glycan processing	GO:0006491	P	other cellular processes	IMP	biochemical/chemical analysis	Publication:501728828|PMID:18768906	avonschaew	2008-10-03	0.00157309	3.97664e-08	AT4G38240.1	0.4939	1	0.5061	279	341	0.00747495	1.40229e-07
AT4G38240	TRUE	involved in	N-glycan processing	GO:0006491	P	other metabolic processes	IMP	biochemical/chemical analysis	Publication:501728828|PMID:18768906	avonschaew	2008-10-03	0.00157309	3.97664e-08	AT4G38240.1	0.4939	1	0.5061	279	341	0.00747495	1.40229e-07
AT4G38240	TRUE	involved in	hyperosmotic response	GO:0006972	P	response to stress	IMP	analysis of visible trait	Publication:501724552|PMID:18408158	TAIR	2008-05-06	0.00157309	3.97664e-08	AT4G38240.1	0.4939	1	0.5061	279	341	0.00747495	1.40229e-07
AT4G38240	TRUE	involved in	hyperosmotic response	GO:0006972	P	response to abiotic or biotic stimulus	IMP	analysis of visible trait	Publication:501724552|PMID:18408158	TAIR	2008-05-06	0.00157309	3.97664e-08	AT4G38240.1	0.4939	1	0.5061	279	341	0.00747495	1.40229e-07
AT4G38240	TRUE	involved in	protein amino acid glycosylation	GO:0006486	P	protein metabolism	IMP	biochemical/chemical analysis	Publication:5134|PMID:8278542	TAIR	2003-07-08	0.00157309	3.97664e-08	AT4G38240.1	0.4939	1	0.5061	279	341	0.00747495	1.40229e-07
AT4G38240	TRUE	involved in	protein amino acid glycosylation	GO:0006486	P	other cellular processes	IMP	biochemical/chemical analysis	Publication:5134|PMID:8278542	TAIR	2003-07-08	0.00157309	3.97664e-08	AT4G38240.1	0.4939	1	0.5061	279	341	0.00747495	1.40229e-07
AT4G38240	TRUE	involved in	protein amino acid glycosylation	GO:0006486	P	other metabolic processes	IMP	biochemical/chemical analysis	Publication:5134|PMID:8278542	TAIR	2003-07-08	0.00157309	3.97664e-08	AT4G38240.1	0.4939	1	0.5061	279	341	0.00747495	1.40229e-07
AT4G38240	TRUE	has	transferase activity, transferring glycosyl groups	GO:0016757	F	transferase activity	ISS	Recognized domains	Communication:1674999	TAIR	2004-04-21	0.00157309	3.97664e-08	AT4G38240.1	0.4939	1	0.5061	279	341	0.00747495	1.40229e-07
AT4G38240	TRUE	has	transferase activity, transferring glycosyl groups	GO:0016757	F	transferase activity	IMP	biochemical/chemical analysis	Publication:501728828|PMID:18768906	avonschaew	2008-10-29	0.00157309	3.97664e-08	AT4G38240.1	0.4939	1	0.5061	279	341	0.00747495	1.40229e-07
AT2G45500	TRUE	has	ATP binding	GO:0005524	F	nucleotide binding	IEA	traceable computational prediction	AnalysisReference:501730468	TAIR	2009-04-29	0.00153785	7.04854e-05	AT2G45500.1	0	0.504	0.504	123	156	0.00735971	0.000165123
AT2G45500	TRUE	has	nucleotide binding	GO:0000166	F	nucleotide binding	IEA	traceable computational prediction	AnalysisReference:501730468	TAIR	2009-04-29	0.00153785	7.04854e-05	AT2G45500.1	0	0.504	0.504	123	156	0.00735971	0.000165123
AT2G45500	TRUE	has	nucleoside-triphosphatase activity	GO:0017111	F	hydrolase activity	IEA	traceable computational prediction	AnalysisReference:501730468	TAIR	2009-04-29	0.00153785	7.04854e-05	AT2G45500.1	0	0.504	0.504	123	156	0.00735971	0.000165123
AT2G45500	TRUE	functions in	ATP binding	GO:0005524	F	nucleotide binding	ISS	manually reviewed TIGR computational analysis	Communication:501714663	TIGR	2003-10-13	0.00153785	7.04854e-05	AT2G45500.1	0	0.504	0.504	123	156	0.00735971	0.000165123
AT2G45500	TRUE	has	ATP binding	GO:0005524	F	nucleotide binding	IEA	traceable computational prediction	AnalysisReference:501730468	TAIR	2009-04-29	0.00153785	7.04854e-05	AT2G45500.1	0	0.504	0.504	123	156	0.00735971	0.000165123
AT2G45500	TRUE	has	nucleotide binding	GO:0000166	F	nucleotide binding	IEA	traceable computational prediction	AnalysisReference:501730468	TAIR	2009-04-29	0.00153785	7.04854e-05	AT2G45500.1	0	0.504	0.504	123	156	0.00735971	0.000165123
AT2G45500	TRUE	has	nucleoside-triphosphatase activity	GO:0017111	F	hydrolase activity	IEA	traceable computational prediction	AnalysisReference:501730468	TAIR	2009-04-29	0.00153785	7.04854e-05	AT2G45500.1	0	0.504	0.504	123	156	0.00735971	0.000165123
AT3G08030	TRUE	located in	cell wall	GO:0005618	C	cell wall	IDA	protein separation and fragment identification	Publication:501714811|PMID:15593128	kvanwijk	2008-09-24	3.16842e-08	1.55035e-06	AT3G08030.1	0.9498	0.4509	0.4989	582	601	7.79531e-07	4.49668e-06
AT3G08030	TRUE	has	molecular_function	GO:0003674	F	unknown molecular functions	ND	none	Communication:501683652	TIGR	2003-09-13	3.16842e-08	1.55035e-06	AT3G08030.1	0.9498	0.4509	0.4989	582	601	7.79531e-07	4.49668e-06
AT3G08030	TRUE	involved in	biological_process	GO:0008150	P	unknown biological processes	ND	none	Communication:501683652	TIGR	2003-09-13	3.16842e-08	1.55035e-06	AT3G08030.1	0.9498	0.4509	0.4989	582	601	7.79531e-07	4.49668e-06
AT3G08030	TRUE	located in	cell wall	GO:0005618	C	cell wall	IDA	protein separation and fragment identification	Publication:501714811|PMID:15593128	kvanwijk	2008-09-24	3.16842e-08	1.55035e-06	AT3G08030.1	0.9498	0.4509	0.4989	582	601	7.79531e-07	4.49668e-06
AT3G52920	TRUE	located in	plasma membrane	GO:0005886	C	plasma membrane	IDA	protein separation and fragment identification	Publication:501720929|PMID:17317660	kvanwijk	2008-09-25	0.00141381	1.90887e-26	AT3G52920.1	0.0845	0.5761	0.4916	465	694	0.00693959	2.72115e-25
AT3G52920	TRUE	located in	plasma membrane	GO:0005886	C	plasma membrane	IDA	protein separation and fragment identification	Publication:501720929|PMID:17317660	kvanwijk	2008-09-25	0.00141381	1.90887e-26	AT3G52920.1	0.0845	0.5761	0.4916	465	694	0.00693959	2.72115e-25
AT1G08820	TRUE	located in	plasma membrane	GO:0005886	C	plasma membrane	IDA	protein separation and fragment identification	Publication:501720929|PMID:17317660	kvanwijk	2008-09-25	0.00130858	4.55922e-06	AT1G08820.1	0.5777	0.0889	0.4888	364	397	0.00657374	1.24174e-05
AT1G08820	TRUE	located in	plasma membrane	GO:0005886	C	plasma membrane	IDA	protein separation and fragment identification	Publication:501722708|PMID:17644812	kvanwijk	2008-09-26	0.00130858	4.55922e-06	AT1G08820.1	0.5777	0.0889	0.4888	364	397	0.00657374	1.24174e-05
AT1G08820	TRUE	has	structural molecule activity	GO:0005198	F	structural molecule activity	IEA	traceable computational prediction	AnalysisReference:501730468	TAIR	2009-04-29	0.00130858	4.55922e-06	AT1G08820.1	0.5777	0.0889	0.4888	364	397	0.00657374	1.24174e-05
AT1G08820	TRUE	located in	endoplasmic reticulum membrane	GO:0005789	C	ER	IDA	localization of GFP/YFP fusion protein	Publication:501681392|PMID:11907339	TAIR	2003-08-06	0.00130858	4.55922e-06	AT1G08820.1	0.5777	0.0889	0.4888	364	397	0.00657374	1.24174e-05
AT1G08820	TRUE	located in	endoplasmic reticulum membrane	GO:0005789	C	other membranes	IDA	localization of GFP/YFP fusion protein	Publication:501681392|PMID:11907339	TAIR	2003-08-06	0.00130858	4.55922e-06	AT1G08820.1	0.5777	0.0889	0.4888	364	397	0.00657374	1.24174e-05
AT1G08820	TRUE	located in	endoplasmic reticulum membrane	GO:0005789	C	other cytoplasmic components	IDA	localization of GFP/YFP fusion protein	Publication:501681392|PMID:11907339	TAIR	2003-08-06	0.00130858	4.55922e-06	AT1G08820.1	0.5777	0.0889	0.4888	364	397	0.00657374	1.24174e-05
AT1G08820	TRUE	located in	endoplasmic reticulum membrane	GO:0005789	C	other intracellular components	IDA	localization of GFP/YFP fusion protein	Publication:501681392|PMID:11907339	TAIR	2003-08-06	0.00130858	4.55922e-06	AT1G08820.1	0.5777	0.0889	0.4888	364	397	0.00657374	1.24174e-05
AT1G08820	TRUE	involved in	intracellular transport	GO:0046907	P	transport	TAS	inferred by the author, from expression pattern	Publication:501681392|PMID:11907339	TAIR	2003-08-06	0.00130858	4.55922e-06	AT1G08820.1	0.5777	0.0889	0.4888	364	397	0.00657374	1.24174e-05
AT1G08820	TRUE	involved in	intracellular transport	GO:0046907	P	other cellular processes	TAS	inferred by the author, from expression pattern	Publication:501681392|PMID:11907339	TAIR	2003-08-06	0.00130858	4.55922e-06	AT1G08820.1	0.5777	0.0889	0.4888	364	397	0.00657374	1.24174e-05
AT1G08820	TRUE	located in	plasma membrane	GO:0005886	C	plasma membrane	IDA	protein separation and fragment identification	Publication:501720929|PMID:17317660	kvanwijk	2008-09-25	0.00130858	4.55922e-06	AT1G08820.1	0.5777	0.0889	0.4888	364	397	0.00657374	1.24174e-05
AT1G08820	TRUE	located in	plasma membrane	GO:0005886	C	plasma membrane	IDA	protein separation and fragment identification	Publication:501722708|PMID:17644812	kvanwijk	2008-09-26	0.00130858	4.55922e-06	AT1G08820.1	0.5777	0.0889	0.4888	364	397	0.00657374	1.24174e-05
AT1G08820	TRUE	has	structural molecule activity	GO:0005198	F	structural molecule activity	IEA	traceable computational prediction	AnalysisReference:501730468	TAIR	2009-04-29	0.00130858	4.55922e-06	AT1G08820.1	0.5777	0.0889	0.4888	364	397	0.00657374	1.24174e-05
AT5G16630	TRUE	located in	chloroplast	GO:0009507	C	chloroplast	IDA	protein separation and fragment identification	Publication:501724486|PMID:18431481	kvanwijk	2008-09-26	7.79503e-05	4.27817e-09	AT5G16630.1	0	0.483	0.483	201	273	0.000696356	1.65686e-08
AT5G16630	TRUE	has	damaged DNA binding	GO:0003684	F	DNA or RNA binding	IEA	traceable computational prediction	AnalysisReference:501730468	TAIR	2009-04-29	7.79503e-05	4.27817e-09	AT5G16630.1	0	0.483	0.483	201	273	0.000696356	1.65686e-08
AT5G16630	TRUE	involved in	nucleotide-excision repair	GO:0006289	P	DNA or RNA metabolism	IEA	traceable computational prediction	AnalysisReference:501730468	TAIR	2009-04-29	7.79503e-05	4.27817e-09	AT5G16630.1	0	0.483	0.483	201	273	0.000696356	1.65686e-08
AT5G16630	TRUE	located in	nucleus	GO:0005634	C	nucleus	ISS	manually reviewed TIGR computational analysis	Communication:501714663	TIGR	2003-10-14	7.79503e-05	4.27817e-09	AT5G16630.1	0	0.483	0.483	201	273	0.000696356	1.65686e-08
AT5G16630	TRUE	functions in	damaged DNA binding	GO:0003684	F	DNA or RNA binding	ISS	manually reviewed TIGR computational analysis	Communication:501714663	TIGR	2003-10-14	7.79503e-05	4.27817e-09	AT5G16630.1	0	0.483	0.483	201	273	0.000696356	1.65686e-08
AT5G16630	TRUE	involved in	nucleotide-excision repair	GO:0006289	P	DNA or RNA metabolism	ISS	manually reviewed TIGR computational analysis	Communication:501714663	TIGR	2003-10-14	7.79503e-05	4.27817e-09	AT5G16630.1	0	0.483	0.483	201	273	0.000696356	1.65686e-08
AT5G16630	TRUE	located in	chloroplast	GO:0009507	C	chloroplast	IDA	protein separation and fragment identification	Publication:501724486|PMID:18431481	kvanwijk	2008-09-26	7.79503e-05	4.27817e-09	AT5G16630.1	0	0.483	0.483	201	273	0.000696356	1.65686e-08
AT5G16630	TRUE	has	damaged DNA binding	GO:0003684	F	DNA or RNA binding	IEA	traceable computational prediction	AnalysisReference:501730468	TAIR	2009-04-29	7.79503e-05	4.27817e-09	AT5G16630.1	0	0.483	0.483	201	273	0.000696356	1.65686e-08
AT5G16630	TRUE	involved in	nucleotide-excision repair	GO:0006289	P	DNA or RNA metabolism	IEA	traceable computational prediction	AnalysisReference:501730468	TAIR	2009-04-29	7.79503e-05	4.27817e-09	AT5G16630.1	0	0.483	0.483	201	273	0.000696356	1.65686e-08
AT1G07770	FALSE	located in	cell wall	GO:0005618	C	cell wall	IDA	protein separation and fragment identification	Publication:501718077|PMID:16287169	kvanwijk	2008-09-24	0.00116612	0.764242	AT1G07770.1	0.5773	0.1018	0.4755	1443	1109	0.00597427	0.804465
AT1G07770	FALSE	located in	membrane	GO:0016020	C	other membranes	IDA	protein separation and fragment identification	Publication:501721401|PMID:17432890	kvanwijk	2008-09-30	0.00116612	0.764242	AT1G07770.1	0.5773	0.1018	0.4755	1443	1109	0.00597427	0.804465
AT1G07770	FALSE	located in	plasma membrane	GO:0005886	C	plasma membrane	IDA	protein separation and fragment identification	Publication:501720626|PMID:17151019	kvanwijk	2008-09-25	0.00116612	0.764242	AT1G07770.1	0.5773	0.1018	0.4755	1443	1109	0.00597427	0.804465
AT1G07770	FALSE	located in	plasma membrane	GO:0005886	C	plasma membrane	IDA	protein separation and fragment identification	Publication:501720929|PMID:17317660	kvanwijk	2008-09-25	0.00116612	0.764242	AT1G07770.1	0.5773	0.1018	0.4755	1443	1109	0.00597427	0.804465
AT1G07770	FALSE	located in	cytosolic ribosome	GO:0022626	C	cytosol	IDA	protein separation and fragment identification	Publication:501714926|PMID:15734919	kvanwijk	2008-09-24	0.00116612	0.764242	AT1G07770.1	0.5773	0.1018	0.4755	1443	1109	0.00597427	0.804465
AT1G07770	FALSE	located in	cytosolic ribosome	GO:0022626	C	cytosol	IDA	protein separation and fragment identification	Publication:501714975|PMID:15821981	kvanwijk	2008-09-24	0.00116612	0.764242	AT1G07770.1	0.5773	0.1018	0.4755	1443	1109	0.00597427	0.804465
AT1G07770	FALSE	located in	cytosolic ribosome	GO:0022626	C	ribosome	IDA	protein separation and fragment identification	Publication:501714926|PMID:15734919	kvanwijk	2008-09-24	0.00116612	0.764242	AT1G07770.1	0.5773	0.1018	0.4755	1443	1109	0.00597427	0.804465
AT1G07770	FALSE	located in	cytosolic ribosome	GO:0022626	C	ribosome	IDA	protein separation and fragment identification	Publication:501714975|PMID:15821981	kvanwijk	2008-09-24	0.00116612	0.764242	AT1G07770.1	0.5773	0.1018	0.4755	1443	1109	0.00597427	0.804465
AT1G07770	FALSE	located in	cytosolic ribosome	GO:0022626	C	other cytoplasmic components	IDA	protein separation and fragment identification	Publication:501714926|PMID:15734919	kvanwijk	2008-09-24	0.00116612	0.764242	AT1G07770.1	0.5773	0.1018	0.4755	1443	1109	0.00597427	0.804465
AT1G07770	FALSE	located in	cytosolic ribosome	GO:0022626	C	other cytoplasmic components	IDA	protein separation and fragment identification	Publication:501714975|PMID:15821981	kvanwijk	2008-09-24	0.00116612	0.764242	AT1G07770.1	0.5773	0.1018	0.4755	1443	1109	0.00597427	0.804465
AT1G07770	FALSE	located in	cytosolic ribosome	GO:0022626	C	other intracellular components	IDA	protein separation and fragment identification	Publication:501714926|PMID:15734919	kvanwijk	2008-09-24	0.00116612	0.764242	AT1G07770.1	0.5773	0.1018	0.4755	1443	1109	0.00597427	0.804465
AT1G07770	FALSE	located in	cytosolic ribosome	GO:0022626	C	other intracellular components	IDA	protein separation and fragment identification	Publication:501714975|PMID:15821981	kvanwijk	2008-09-24	0.00116612	0.764242	AT1G07770.1	0.5773	0.1018	0.4755	1443	1109	0.00597427	0.804465
AT1G07770	FALSE	functions as	structural constituent of ribosome	GO:0003735	F	structural molecule activity	ISS	none	Publication:1545953|PMID:11598216	TIGR	2003-04-17	0.00116612	0.764242	AT1G07770.1	0.5773	0.1018	0.4755	1443	1109	0.00597427	0.804465
AT1G07770	FALSE	involved in	translation	GO:0006412	P	protein metabolism	ISS	none	Publication:1545953|PMID:11598216	TIGR	2003-04-17	0.00116612	0.764242	AT1G07770.1	0.5773	0.1018	0.4755	1443	1109	0.00597427	0.804465
AT1G07770	FALSE	involved in	translation	GO:0006412	P	other cellular processes	ISS	none	Publication:1545953|PMID:11598216	TIGR	2003-04-17	0.00116612	0.764242	AT1G07770.1	0.5773	0.1018	0.4755	1443	1109	0.00597427	0.804465
AT1G07770	FALSE	involved in	translation	GO:0006412	P	other metabolic processes	ISS	none	Publication:1545953|PMID:11598216	TIGR	2003-04-17	0.00116612	0.764242	AT1G07770.1	0.5773	0.1018	0.4755	1443	1109	0.00597427	0.804465
AT1G07770	FALSE	located in	cytosolic ribosome	GO:0022626	C	cytosol	IDA	protein separation and fragment identification	Publication:501714975|PMID:15821981	TAIR	2008-01-16	0.00116612	0.764242	AT1G07770.1	0.5773	0.1018	0.4755	1443	1109	0.00597427	0.804465
AT1G07770	FALSE	located in	cytosolic ribosome	GO:0022626	C	ribosome	IDA	protein separation and fragment identification	Publication:501714975|PMID:15821981	TAIR	2008-01-16	0.00116612	0.764242	AT1G07770.1	0.5773	0.1018	0.4755	1443	1109	0.00597427	0.804465
AT1G07770	FALSE	is subunit of	cytosolic ribosome	GO:0022626	C	cytosol	ISS	Sequence similarity (homologue of/most closely related to)	Publication:4752|PMID:7972526	TAIR	2008-01-16	0.00116612	0.764242	AT1G07770.1	0.5773	0.1018	0.4755	1443	1109	0.00597427	0.804465
AT1G07770	FALSE	is subunit of	cytosolic ribosome	GO:0022626	C	ribosome	ISS	Sequence similarity (homologue of/most closely related to)	Publication:4752|PMID:7972526	TAIR	2008-01-16	0.00116612	0.764242	AT1G07770.1	0.5773	0.1018	0.4755	1443	1109	0.00597427	0.804465
AT1G07770	FALSE	located in	cytosolic ribosome	GO:0022626	C	other cytoplasmic components	IDA	protein separation and fragment identification	Publication:501714975|PMID:15821981	TAIR	2008-01-16	0.00116612	0.764242	AT1G07770.1	0.5773	0.1018	0.4755	1443	1109	0.00597427	0.804465
AT1G07770	FALSE	located in	cytosolic ribosome	GO:0022626	C	other intracellular components	IDA	protein separation and fragment identification	Publication:501714975|PMID:15821981	TAIR	2008-01-16	0.00116612	0.764242	AT1G07770.1	0.5773	0.1018	0.4755	1443	1109	0.00597427	0.804465
AT1G07770	FALSE	is subunit of	cytosolic ribosome	GO:0022626	C	other cytoplasmic components	ISS	Sequence similarity (homologue of/most closely related to)	Publication:4752|PMID:7972526	TAIR	2008-01-16	0.00116612	0.764242	AT1G07770.1	0.5773	0.1018	0.4755	1443	1109	0.00597427	0.804465
AT1G07770	FALSE	is subunit of	cytosolic ribosome	GO:0022626	C	other intracellular components	ISS	Sequence similarity (homologue of/most closely related to)	Publication:4752|PMID:7972526	TAIR	2008-01-16	0.00116612	0.764242	AT1G07770.1	0.5773	0.1018	0.4755	1443	1109	0.00597427	0.804465
AT1G07770	FALSE	located in	cytosolic small ribosomal subunit	GO:0022627	C	cytosol	ISS	none	Publication:1545953|PMID:11598216	TIGR	2008-01-16	0.00116612	0.764242	AT1G07770.1	0.5773	0.1018	0.4755	1443	1109	0.00597427	0.804465
AT1G07770	FALSE	located in	cytosolic small ribosomal subunit	GO:0022627	C	ribosome	ISS	none	Publication:1545953|PMID:11598216	TIGR	2008-01-16	0.00116612	0.764242	AT1G07770.1	0.5773	0.1018	0.4755	1443	1109	0.00597427	0.804465
AT1G07770	FALSE	located in	cytosolic small ribosomal subunit	GO:0022627	C	other cytoplasmic components	ISS	none	Publication:1545953|PMID:11598216	TIGR	2008-01-16	0.00116612	0.764242	AT1G07770.1	0.5773	0.1018	0.4755	1443	1109	0.00597427	0.804465
AT1G07770	FALSE	located in	cytosolic small ribosomal subunit	GO:0022627	C	other intracellular components	ISS	none	Publication:1545953|PMID:11598216	TIGR	2008-01-16	0.00116612	0.764242	AT1G07770.1	0.5773	0.1018	0.4755	1443	1109	0.00597427	0.804465
AT1G07770	FALSE	located in	cell wall	GO:0005618	C	cell wall	IDA	protein separation and fragment identification	Publication:501718077|PMID:16287169	kvanwijk	2008-09-24	0.00116612	0.764242	AT1G07770.1	0.5773	0.1018	0.4755	1443	1109	0.00597427	0.804465
AT1G07770	FALSE	located in	membrane	GO:0016020	C	other membranes	IDA	protein separation and fragment identification	Publication:501721401|PMID:17432890	kvanwijk	2008-09-30	0.00116612	0.764242	AT1G07770.1	0.5773	0.1018	0.4755	1443	1109	0.00597427	0.804465
AT1G07770	FALSE	located in	plasma membrane	GO:0005886	C	plasma membrane	IDA	protein separation and fragment identification	Publication:501720626|PMID:17151019	kvanwijk	2008-09-25	0.00116612	0.764242	AT1G07770.1	0.5773	0.1018	0.4755	1443	1109	0.00597427	0.804465
AT1G07770	FALSE	located in	plasma membrane	GO:0005886	C	plasma membrane	IDA	protein separation and fragment identification	Publication:501720929|PMID:17317660	kvanwijk	2008-09-25	0.00116612	0.764242	AT1G07770.1	0.5773	0.1018	0.4755	1443	1109	0.00597427	0.804465
AT1G07770	FALSE	located in	cytosolic ribosome	GO:0022626	C	cytosol	IDA	protein separation and fragment identification	Publication:501714926|PMID:15734919	kvanwijk	2008-09-24	0.00116612	0.764242	AT1G07770.1	0.5773	0.1018	0.4755	1443	1109	0.00597427	0.804465
AT1G07770	FALSE	located in	cytosolic ribosome	GO:0022626	C	cytosol	IDA	protein separation and fragment identification	Publication:501714975|PMID:15821981	kvanwijk	2008-09-24	0.00116612	0.764242	AT1G07770.1	0.5773	0.1018	0.4755	1443	1109	0.00597427	0.804465
AT1G07770	FALSE	located in	cytosolic ribosome	GO:0022626	C	ribosome	IDA	protein separation and fragment identification	Publication:501714926|PMID:15734919	kvanwijk	2008-09-24	0.00116612	0.764242	AT1G07770.1	0.5773	0.1018	0.4755	1443	1109	0.00597427	0.804465
AT1G07770	FALSE	located in	cytosolic ribosome	GO:0022626	C	ribosome	IDA	protein separation and fragment identification	Publication:501714975|PMID:15821981	kvanwijk	2008-09-24	0.00116612	0.764242	AT1G07770.1	0.5773	0.1018	0.4755	1443	1109	0.00597427	0.804465
AT1G07770	FALSE	located in	cytosolic ribosome	GO:0022626	C	other cytoplasmic components	IDA	protein separation and fragment identification	Publication:501714926|PMID:15734919	kvanwijk	2008-09-24	0.00116612	0.764242	AT1G07770.1	0.5773	0.1018	0.4755	1443	1109	0.00597427	0.804465
AT1G07770	FALSE	located in	cytosolic ribosome	GO:0022626	C	other cytoplasmic components	IDA	protein separation and fragment identification	Publication:501714975|PMID:15821981	kvanwijk	2008-09-24	0.00116612	0.764242	AT1G07770.1	0.5773	0.1018	0.4755	1443	1109	0.00597427	0.804465
AT1G07770	FALSE	located in	cytosolic ribosome	GO:0022626	C	other intracellular components	IDA	protein separation and fragment identification	Publication:501714926|PMID:15734919	kvanwijk	2008-09-24	0.00116612	0.764242	AT1G07770.1	0.5773	0.1018	0.4755	1443	1109	0.00597427	0.804465
AT1G07770	FALSE	located in	cytosolic ribosome	GO:0022626	C	other intracellular components	IDA	protein separation and fragment identification	Publication:501714975|PMID:15821981	kvanwijk	2008-09-24	0.00116612	0.764242	AT1G07770.1	0.5773	0.1018	0.4755	1443	1109	0.00597427	0.804465
AT1G50570	FALSE	located in	cellular_component	GO:0005575	C	unknown cellular components	ND	none	Communication:501683652	TIGR	2003-08-30	2.1512e-05	0.83634	AT1G50570.1	0.9786	0.5114	0.4672	467	358	0.000232468	0.869128
AT1G50570	FALSE	has	molecular_function	GO:0003674	F	unknown molecular functions	ND	none	Communication:501683652	TIGR	2003-08-30	2.1512e-05	0.83634	AT1G50570.1	0.9786	0.5114	0.4672	467	358	0.000232468	0.869128
AT1G50570	FALSE	involved in	biological_process	GO:0008150	P	unknown biological processes	ND	none	Communication:501683652	TIGR	2003-08-30	2.1512e-05	0.83634	AT1G50570.1	0.9786	0.5114	0.4672	467	358	0.000232468	0.869128
AT3G61950	TRUE	located in	nucleus	GO:0005634	C	nucleus	IEA	traceable computational prediction	AnalysisReference:501730468	TAIR	2009-04-29	0.000218339	8.39007e-07	AT3G61950.1	1	0.5397	0.4603	22	59	0.00156457	2.53214e-06
AT3G61950	TRUE	functions in	DNA binding	GO:0003677	F	DNA or RNA binding	ISS	manually reviewed TIGR computational analysis	Communication:501714663	TIGR	2002-08-09	0.000218339	8.39007e-07	AT3G61950.1	1	0.5397	0.4603	22	59	0.00156457	2.53214e-06
AT3G61950	TRUE	has	transcription factor activity	GO:0003700	F	transcription factor activity	ISS	Recognized domains	Publication:1345963|PMID:11118137	TAIR	2003-06-06	0.000218339	8.39007e-07	AT3G61950.1	1	0.5397	0.4603	22	59	0.00156457	2.53214e-06
AT3G61950	TRUE	has	transcription factor activity	GO:0003700	F	transcription factor activity	ISS	Recognized domains	Publication:501705886|PMID:12679534	TAIR	2004-03-01	0.000218339	8.39007e-07	AT3G61950.1	1	0.5397	0.4603	22	59	0.00156457	2.53214e-06
AT3G61950	TRUE	involved in	regulation of transcription	GO:0045449	P	transcription	TAS	inferred by author, from sequence similarity	Publication:1345963|PMID:11118137	TAIR	2003-12-03	0.000218339	8.39007e-07	AT3G61950.1	1	0.5397	0.4603	22	59	0.00156457	2.53214e-06
AT3G61950	TRUE	involved in	regulation of transcription	GO:0045449	P	other cellular processes	TAS	inferred by author, from sequence similarity	Publication:1345963|PMID:11118137	TAIR	2003-12-03	0.000218339	8.39007e-07	AT3G61950.1	1	0.5397	0.4603	22	59	0.00156457	2.53214e-06
AT3G61950	TRUE	involved in	regulation of transcription	GO:0045449	P	other metabolic processes	TAS	inferred by author, from sequence similarity	Publication:1345963|PMID:11118137	TAIR	2003-12-03	0.000218339	8.39007e-07	AT3G61950.1	1	0.5397	0.4603	22	59	0.00156457	2.53214e-06
AT3G61950	TRUE	located in	nucleus	GO:0005634	C	nucleus	IEA	traceable computational prediction	AnalysisReference:501730468	TAIR	2009-04-29	0.000218339	8.39007e-07	AT3G61950.1	1	0.5397	0.4603	22	59	0.00156457	2.53214e-06
AT1G13220	TRUE	located in	nucleoplasm	GO:0005654	C	nucleus	IDA	localization of GFP/YFP fusion protein	Publication:501723149|PMID:17873096	TAIR	2007-10-18	0.000159122	1.21598e-09	AT1G13220.1	0.0002	0.4582	0.458	534	600	0.00122543	5.14011e-09
AT1G13220	TRUE	located in	nucleoplasm	GO:0005654	C	other intracellular components	IDA	localization of GFP/YFP fusion protein	Publication:501723149|PMID:17873096	TAIR	2007-10-18	0.000159122	1.21598e-09	AT1G13220.1	0.0002	0.4582	0.458	534	600	0.00122543	5.14011e-09
AT1G13220	TRUE	involved in	nucleus organization	GO:0006997	P	cell organization and biogenesis	IGI	double mutant analysis	Publication:501723149|PMID:17873096	TAIR	2007-10-18	0.000159122	1.21598e-09	AT1G13220.1	0.0002	0.4582	0.458	534	600	0.00122543	5.14011e-09
AT5G49030	TRUE	located in	chloroplast	GO:0009507	C	chloroplast	IDA	protein separation and fragment identification	Publication:501712079|PMID:15028209	kvanwijk	2008-09-23	8.26494e-09	1.70175e-13	AT5G49030.1	0.9999	0.5447	0.4552	1072	1146	2.215e-07	1.04603e-12
AT5G49030	TRUE	located in	chloroplast	GO:0009507	C	chloroplast	IDA	protein separation and fragment identification	Publication:501724486|PMID:18431481	kvanwijk	2008-09-26	8.26494e-09	1.70175e-13	AT5G49030.1	0.9999	0.5447	0.4552	1072	1146	2.215e-07	1.04603e-12
AT5G49030	TRUE	has	ATP binding	GO:0005524	F	nucleotide binding	IEA	traceable computational prediction	AnalysisReference:501730468	TAIR	2009-04-29	8.26494e-09	1.70175e-13	AT5G49030.1	0.9999	0.5447	0.4552	1072	1146	2.215e-07	1.04603e-12
AT5G49030	TRUE	has	catalytic activity	GO:0003824	F	other enzyme activity	IEA	traceable computational prediction	AnalysisReference:501730468	TAIR	2009-04-29	8.26494e-09	1.70175e-13	AT5G49030.1	0.9999	0.5447	0.4552	1072	1146	2.215e-07	1.04603e-12
AT5G49030	TRUE	has	isoleucine-tRNA ligase activity	GO:0004822	F	other enzyme activity	IEA	traceable computational prediction	AnalysisReference:501730468	TAIR	2009-04-29	8.26494e-09	1.70175e-13	AT5G49030.1	0.9999	0.5447	0.4552	1072	1146	2.215e-07	1.04603e-12
AT5G49030	TRUE	has	nucleotide binding	GO:0000166	F	nucleotide binding	IEA	traceable computational prediction	AnalysisReference:501730468	TAIR	2009-04-29	8.26494e-09	1.70175e-13	AT5G49030.1	0.9999	0.5447	0.4552	1072	1146	2.215e-07	1.04603e-12
AT5G49030	TRUE	has	aminoacyl-tRNA ligase activity	GO:0004812	F	other enzyme activity	IEA	traceable computational prediction	AnalysisReference:501730468	TAIR	2009-04-29	8.26494e-09	1.70175e-13	AT5G49030.1	0.9999	0.5447	0.4552	1072	1146	2.215e-07	1.04603e-12
AT5G49030	TRUE	functions in	ATP binding	GO:0005524	F	nucleotide binding	ISS	manually reviewed TIGR computational analysis	Communication:501714663	TIGR	2003-08-25	8.26494e-09	1.70175e-13	AT5G49030.1	0.9999	0.5447	0.4552	1072	1146	2.215e-07	1.04603e-12
AT5G49030	TRUE	has	aminoacyl-tRNA ligase activity	GO:0004812	F	other enzyme activity	ISS	manually reviewed TIGR computational analysis	Communication:501714663	TIGR	2003-08-25	8.26494e-09	1.70175e-13	AT5G49030.1	0.9999	0.5447	0.4552	1072	1146	2.215e-07	1.04603e-12
AT5G49030	TRUE	involved in	tRNA aminoacylation for protein translation	GO:0006418	P	protein metabolism	ISS	manually reviewed TIGR computational analysis	Communication:501714663	TIGR	2003-08-25	8.26494e-09	1.70175e-13	AT5G49030.1	0.9999	0.5447	0.4552	1072	1146	2.215e-07	1.04603e-12
AT5G49030	TRUE	involved in	tRNA aminoacylation for protein translation	GO:0006418	P	other cellular processes	ISS	manually reviewed TIGR computational analysis	Communication:501714663	TIGR	2003-08-25	8.26494e-09	1.70175e-13	AT5G49030.1	0.9999	0.5447	0.4552	1072	1146	2.215e-07	1.04603e-12
AT5G49030	TRUE	involved in	tRNA aminoacylation for protein translation	GO:0006418	P	other metabolic processes	ISS	manually reviewed TIGR computational analysis	Communication:501714663	TIGR	2003-08-25	8.26494e-09	1.70175e-13	AT5G49030.1	0.9999	0.5447	0.4552	1072	1146	2.215e-07	1.04603e-12
AT5G49030	TRUE	involved in	ovule development	GO:0048481	P	developmental processes	IMP	analysis of visible trait	Publication:501718049|PMID:16297076	TAIR	2005-12-19	8.26494e-09	1.70175e-13	AT5G49030.1	0.9999	0.5447	0.4552	1072	1146	2.215e-07	1.04603e-12
AT5G49030	TRUE	located in	chloroplast	GO:0009507	C	chloroplast	IDA	protein separation and fragment identification	Publication:501724486|PMID:18431481	kvanwijk	2008-09-26	8.26494e-09	1.70175e-13	AT5G49030.1	0.9999	0.5447	0.4552	1072	1146	2.215e-07	1.04603e-12
AT5G49030	TRUE	has	ATP binding	GO:0005524	F	nucleotide binding	IEA	traceable computational prediction	AnalysisReference:501730468	TAIR	2009-04-29	8.26494e-09	1.70175e-13	AT5G49030.1	0.9999	0.5447	0.4552	1072	1146	2.215e-07	1.04603e-12
AT5G49030	TRUE	has	isoleucine-tRNA ligase activity	GO:0004822	F	other enzyme activity	IEA	traceable computational prediction	AnalysisReference:501730468	TAIR	2009-04-29	8.26494e-09	1.70175e-13	AT5G49030.1	0.9999	0.5447	0.4552	1072	1146	2.215e-07	1.04603e-12
AT5G49030	TRUE	has	nucleotide binding	GO:0000166	F	nucleotide binding	IEA	traceable computational prediction	AnalysisReference:501730468	TAIR	2009-04-29	8.26494e-09	1.70175e-13	AT5G49030.1	0.9999	0.5447	0.4552	1072	1146	2.215e-07	1.04603e-12
AT5G49030	TRUE	has	aminoacyl-tRNA ligase activity	GO:0004812	F	other enzyme activity	IEA	traceable computational prediction	AnalysisReference:501730468	TAIR	2009-04-29	8.26494e-09	1.70175e-13	AT5G49030.1	0.9999	0.5447	0.4552	1072	1146	2.215e-07	1.04603e-12
AT1G19715	FALSE	located in	cellular_component	GO:0005575	C	unknown cellular components	ND	Unknown cellular component	Communication:1345790	TAIR	2006-10-19	0.000457102	0.0276172	AT1G19715.1	0.474	0.9235	0.4495	448	296	0.00294173	0.0412106
AT1G19715	FALSE	has	molecular_function	GO:0003674	F	unknown molecular functions	ND	none	Communication:501683652	TIGR	2004-02-06	0.000457102	0.0276172	AT1G19715.1	0.474	0.9235	0.4495	448	296	0.00294173	0.0412106
AT1G19715	FALSE	involved in	biological_process	GO:0008150	P	unknown biological processes	ND	Unknown biological process	Communication:1345790	TAIR	2006-10-19	0.000457102	0.0276172	AT1G19715.1	0.474	0.9235	0.4495	448	296	0.00294173	0.0412106
AT1G22370	FALSE	involved in	metabolic process	GO:0008152	P	other metabolic processes	IEA	traceable computational prediction	AnalysisReference:501730468	TAIR	2009-04-29	0.000669025	0.360725	AT1G22370.1	0	0.4409	0.4409	131	90	0.00393199	0.426406
AT1G22370	FALSE	has	glucuronosyltransferase activity	GO:0015020	F	transferase activity	ISS	Sequence similarity (homologue of/most closely related to)	Publication:501721592|PMID:17498920	TAIR	2007-08-29	0.000669025	0.360725	AT1G22370.1	0	0.4409	0.4409	131	90	0.00393199	0.426406
AT1G22370	FALSE	has	transferase activity, transferring glycosyl groups	GO:0016757	F	transferase activity	ISS	Recognized domains	Communication:1674999	TAIR	2004-04-21	0.000669025	0.360725	AT1G22370.1	0	0.4409	0.4409	131	90	0.00393199	0.426406
AT1G22370	FALSE	has	transferase activity, transferring glycosyl groups	GO:0016757	F	transferase activity	ISS	manually reviewed TIGR computational analysis	Communication:501714663	TIGR	2002-07-22	0.000669025	0.360725	AT1G22370.1	0	0.4409	0.4409	131	90	0.00393199	0.426406
AT1G22370	FALSE	involved in	metabolic process	GO:0008152	P	other metabolic processes	IEA	traceable computational prediction	AnalysisReference:501730468	TAIR	2009-04-29	0.000669025	0.360725	AT1G22370.1	0	0.4409	0.4409	131	90	0.00393199	0.426406
AT3G06450	FALSE	located in	plasma membrane	GO:0005886	C	plasma membrane	IDA	protein separation and fragment identification	Publication:501710480|PMID:14506206	kvanwijk	2008-09-24	3.19957e-08	0.00734819	AT3G06450.1	0.1293	0.5699	0.4406	1436	1001	7.79531e-07	0.0122318
AT3G06450	FALSE	located in	plasma membrane	GO:0005886	C	plasma membrane	IDA	protein separation and fragment identification	Publication:501720929|PMID:17317660	kvanwijk	2008-09-25	3.19957e-08	0.00734819	AT3G06450.1	0.1293	0.5699	0.4406	1436	1001	7.79531e-07	0.0122318
AT3G06450	FALSE	involved in	anion transport	GO:0006820	P	transport	IEA	traceable computational prediction	AnalysisReference:501730468	TAIR	2009-04-29	3.19957e-08	0.00734819	AT3G06450.1	0.1293	0.5699	0.4406	1436	1001	7.79531e-07	0.0122318
AT3G06450	FALSE	has	anion exchanger activity	GO:0015380	F	transporter activity	ISS	Sequence similarity (homologue of/most closely related to)	Communication:1674994	TAIR	2003-03-29	3.19957e-08	0.00734819	AT3G06450.1	0.1293	0.5699	0.4406	1436	1001	7.79531e-07	0.0122318
AT3G06450	FALSE	has	anion exchanger activity	GO:0015380	F	transporter activity	ISS	manually reviewed TIGR computational analysis	Communication:501714663	TIGR	2002-09-12	3.19957e-08	0.00734819	AT3G06450.1	0.1293	0.5699	0.4406	1436	1001	7.79531e-07	0.0122318
AT3G06450	FALSE	located in	plasma membrane	GO:0005886	C	plasma membrane	IDA	protein separation and fragment identification	Publication:501720929|PMID:17317660	kvanwijk	2008-09-25	3.19957e-08	0.00734819	AT3G06450.1	0.1293	0.5699	0.4406	1436	1001	7.79531e-07	0.0122318
AT3G06450	FALSE	involved in	anion transport	GO:0006820	P	transport	IEA	traceable computational prediction	AnalysisReference:501730468	TAIR	2009-04-29	3.19957e-08	0.00734819	AT3G06450.1	0.1293	0.5699	0.4406	1436	1001	7.79531e-07	0.0122318
AT1G19000	TRUE	functions in	DNA binding	GO:0003677	F	DNA or RNA binding	ISS	manually reviewed TIGR computational analysis	Communication:501714663	TIGR	2002-02-12	1.10759e-06	6.87414e-08	AT1G19000.1	0.6227	0.1863	0.4364	942	552	1.78816e-05	2.34386e-07
AT1G19000	TRUE	has	transcription factor activity	GO:0003700	F	transcription factor activity	ISS	Recognized domains	Publication:1345963|PMID:11118137	TAIR	2003-06-06	1.10759e-06	6.87414e-08	AT1G19000.1	0.6227	0.1863	0.4364	942	552	1.78816e-05	2.34386e-07
AT1G19000	TRUE	has	transcription factor activity	GO:0003700	F	transcription factor activity	ISS	manually reviewed TIGR computational analysis	Communication:501714663	TIGR	2002-02-12	1.10759e-06	6.87414e-08	AT1G19000.1	0.6227	0.1863	0.4364	942	552	1.78816e-05	2.34386e-07
AT1G19000	TRUE	involved in	regulation of transcription, DNA-dependent	GO:0006355	P	transcription	ISS	manually reviewed TIGR computational analysis	Communication:501714663	TIGR	2002-02-12	1.10759e-06	6.87414e-08	AT1G19000.1	0.6227	0.1863	0.4364	942	552	1.78816e-05	2.34386e-07
AT1G19000	TRUE	involved in	regulation of transcription, DNA-dependent	GO:0006355	P	other cellular processes	ISS	manually reviewed TIGR computational analysis	Communication:501714663	TIGR	2002-02-12	1.10759e-06	6.87414e-08	AT1G19000.1	0.6227	0.1863	0.4364	942	552	1.78816e-05	2.34386e-07
AT1G19000	TRUE	involved in	regulation of transcription, DNA-dependent	GO:0006355	P	other metabolic processes	ISS	manually reviewed TIGR computational analysis	Communication:501714663	TIGR	2002-02-12	1.10759e-06	6.87414e-08	AT1G19000.1	0.6227	0.1863	0.4364	942	552	1.78816e-05	2.34386e-07
AT3G62020	TRUE	located in	cell wall	GO:0005618	C	cell wall	IDA	protein separation and fragment identification	Publication:501714811|PMID:15593128	kvanwijk	2008-09-24	2.33152e-05	4.06768e-19	AT3G62020.1	0.963	0.5286	0.4344	277	76	0.000247955	3.70795e-18
AT3G62020	TRUE	has	manganese ion binding	GO:0030145	F	other binding	IEA	traceable computational prediction	AnalysisReference:501730468	TAIR	2009-04-29	2.33152e-05	4.06768e-19	AT3G62020.1	0.963	0.5286	0.4344	277	76	0.000247955	3.70795e-18
AT3G62020	TRUE	has	nutrient reservoir activity	GO:0045735	F	other molecular functions	IEA	traceable computational prediction	AnalysisReference:501730468	TAIR	2009-04-29	2.33152e-05	4.06768e-19	AT3G62020.1	0.963	0.5286	0.4344	277	76	0.000247955	3.70795e-18
AT3G62020	TRUE	located in	plant-type cell wall	GO:0009505	C	cell wall	IDA	protein separation and fragment identification	Publication:501718077|PMID:16287169	TAIR	2005-12-23	2.33152e-05	4.06768e-19	AT3G62020.1	0.963	0.5286	0.4344	277	76	0.000247955	3.70795e-18
AT3G62020	TRUE	involved in	biological_process	GO:0008150	P	unknown biological processes	ND	none	Communication:501683652	TIGR	2003-04-17	2.33152e-05	4.06768e-19	AT3G62020.1	0.963	0.5286	0.4344	277	76	0.000247955	3.70795e-18
AT3G62020	TRUE	located in	cell wall	GO:0005618	C	cell wall	IDA	protein separation and fragment identification	Publication:501714811|PMID:15593128	kvanwijk	2008-09-24	2.33152e-05	4.06768e-19	AT3G62020.1	0.963	0.5286	0.4344	277	76	0.000247955	3.70795e-18
AT3G62020	TRUE	has	manganese ion binding	GO:0030145	F	other binding	IEA	traceable computational prediction	AnalysisReference:501730468	TAIR	2009-04-29	2.33152e-05	4.06768e-19	AT3G62020.1	0.963	0.5286	0.4344	277	76	0.000247955	3.70795e-18
AT3G62020	TRUE	has	nutrient reservoir activity	GO:0045735	F	other molecular functions	IEA	traceable computational prediction	AnalysisReference:501730468	TAIR	2009-04-29	2.33152e-05	4.06768e-19	AT3G62020.1	0.963	0.5286	0.4344	277	76	0.000247955	3.70795e-18
AT1G76040	TRUE	located in	plasma membrane	GO:0005886	C	plasma membrane	IDA	protein separation and fragment identification	Publication:501720929|PMID:17317660	kvanwijk	2008-09-25	0.000108836	2.7418e-06	AT1G76040.1	0	0.434	0.434	100	145	0.000917237	7.73476e-06
AT1G76040	TRUE	has	ATP binding	GO:0005524	F	nucleotide binding	IEA	traceable computational prediction	AnalysisReference:501730468	TAIR	2009-04-29	0.000108836	2.7418e-06	AT1G76040.1	0	0.434	0.434	100	145	0.000917237	7.73476e-06
AT1G76040	TRUE	has	calcium ion binding	GO:0005509	F	other binding	IEA	traceable computational prediction	AnalysisReference:501730468	TAIR	2009-04-29	0.000108836	2.7418e-06	AT1G76040.1	0	0.434	0.434	100	145	0.000917237	7.73476e-06
AT1G76040	TRUE	has	protein kinase activity	GO:0004672	F	kinase activity	IEA	traceable computational prediction	AnalysisReference:501730468	TAIR	2009-04-29	0.000108836	2.7418e-06	AT1G76040.1	0	0.434	0.434	100	145	0.000917237	7.73476e-06
AT1G76040	TRUE	has	protein kinase activity	GO:0004672	F	transferase activity	IEA	traceable computational prediction	AnalysisReference:501730468	TAIR	2009-04-29	0.000108836	2.7418e-06	AT1G76040.1	0	0.434	0.434	100	145	0.000917237	7.73476e-06
AT1G76040	TRUE	involved in	protein amino acid phosphorylation	GO:0006468	P	protein metabolism	IEA	traceable computational prediction	AnalysisReference:501730468	TAIR	2009-04-29	0.000108836	2.7418e-06	AT1G76040.1	0	0.434	0.434	100	145	0.000917237	7.73476e-06
AT1G76040	TRUE	involved in	protein amino acid phosphorylation	GO:0006468	P	other cellular processes	IEA	traceable computational prediction	AnalysisReference:501730468	TAIR	2009-04-29	0.000108836	2.7418e-06	AT1G76040.1	0	0.434	0.434	100	145	0.000917237	7.73476e-06
AT1G76040	TRUE	involved in	protein amino acid phosphorylation	GO:0006468	P	other metabolic processes	IEA	traceable computational prediction	AnalysisReference:501730468	TAIR	2009-04-29	0.000108836	2.7418e-06	AT1G76040.1	0	0.434	0.434	100	145	0.000917237	7.73476e-06
AT1G76040	TRUE	located in	cytoplasm	GO:0005737	C	other cytoplasmic components	IDA	localization of GFP/YFP fusion protein	Publication:501714452|PMID:15610358	TAIR	2005-05-03	0.000108836	2.7418e-06	AT1G76040.1	0	0.434	0.434	100	145	0.000917237	7.73476e-06
AT1G76040	TRUE	located in	nucleus	GO:0005634	C	nucleus	IDA	localization of GFP/YFP fusion protein	Publication:501714452|PMID:15610358	TAIR	2005-05-03	0.000108836	2.7418e-06	AT1G76040.1	0	0.434	0.434	100	145	0.000917237	7.73476e-06
AT1G76040	TRUE	located in	plasma membrane	GO:0005886	C	plasma membrane	IDA	co-fractionation	Publication:501718909|PMID:16618929	TAIR	2007-08-09	0.000108836	2.7418e-06	AT1G76040.1	0	0.434	0.434	100	145	0.000917237	7.73476e-06
AT1G76040	TRUE	has	calmodulin-dependent protein kinase activity	GO:0004683	F	kinase activity	ISS	manually reviewed TIGR computational analysis	Communication:501714663	TIGR	2003-08-21	0.000108836	2.7418e-06	AT1G76040.1	0	0.434	0.434	100	145	0.000917237	7.73476e-06
AT1G76040	TRUE	has	calmodulin-dependent protein kinase activity	GO:0004683	F	transferase activity	ISS	manually reviewed TIGR computational analysis	Communication:501714663	TIGR	2003-08-21	0.000108836	2.7418e-06	AT1G76040.1	0	0.434	0.434	100	145	0.000917237	7.73476e-06
AT1G76040	TRUE	has	kinase activity	GO:0016301	F	kinase activity	ISS	manually reviewed TIGR computational analysis	Communication:501714663	TIGR	2003-08-28	0.000108836	2.7418e-06	AT1G76040.1	0	0.434	0.434	100	145	0.000917237	7.73476e-06
AT1G76040	TRUE	involved in	protein amino acid phosphorylation	GO:0006468	P	protein metabolism	ISS	manually reviewed TIGR computational analysis	Communication:501714663	TIGR	2003-08-21	0.000108836	2.7418e-06	AT1G76040.1	0	0.434	0.434	100	145	0.000917237	7.73476e-06
AT1G76040	TRUE	involved in	protein amino acid phosphorylation	GO:0006468	P	other cellular processes	ISS	manually reviewed TIGR computational analysis	Communication:501714663	TIGR	2003-08-21	0.000108836	2.7418e-06	AT1G76040.1	0	0.434	0.434	100	145	0.000917237	7.73476e-06
AT1G76040	TRUE	involved in	protein amino acid phosphorylation	GO:0006468	P	other metabolic processes	ISS	manually reviewed TIGR computational analysis	Communication:501714663	TIGR	2003-08-21	0.000108836	2.7418e-06	AT1G76040.1	0	0.434	0.434	100	145	0.000917237	7.73476e-06
AT1G76040	TRUE	located in	plasma membrane	GO:0005886	C	plasma membrane	IDA	protein separation and fragment identification	Publication:501720929|PMID:17317660	kvanwijk	2008-09-25	0.000108836	2.7418e-06	AT1G76040.1	0	0.434	0.434	100	145	0.000917237	7.73476e-06
AT1G76040	TRUE	has	ATP binding	GO:0005524	F	nucleotide binding	IEA	traceable computational prediction	AnalysisReference:501730468	TAIR	2009-04-29	0.000108836	2.7418e-06	AT1G76040.1	0	0.434	0.434	100	145	0.000917237	7.73476e-06
AT1G76040	TRUE	has	calcium ion binding	GO:0005509	F	other binding	IEA	traceable computational prediction	AnalysisReference:501730468	TAIR	2009-04-29	0.000108836	2.7418e-06	AT1G76040.1	0	0.434	0.434	100	145	0.000917237	7.73476e-06
AT1G76040	TRUE	has	protein kinase activity	GO:0004672	F	kinase activity	IEA	traceable computational prediction	AnalysisReference:501730468	TAIR	2009-04-29	0.000108836	2.7418e-06	AT1G76040.1	0	0.434	0.434	100	145	0.000917237	7.73476e-06
AT1G76040	TRUE	has	protein kinase activity	GO:0004672	F	transferase activity	IEA	traceable computational prediction	AnalysisReference:501730468	TAIR	2009-04-29	0.000108836	2.7418e-06	AT1G76040.1	0	0.434	0.434	100	145	0.000917237	7.73476e-06
AT1G76040	TRUE	has	protein serine/threonine kinase activity	GO:0004674	F	kinase activity	IEA	traceable computational prediction	AnalysisReference:501730468	TAIR	2009-04-29	0.000108836	2.7418e-06	AT1G76040.1	0	0.434	0.434	100	145	0.000917237	7.73476e-06
AT1G76040	TRUE	has	protein serine/threonine kinase activity	GO:0004674	F	transferase activity	IEA	traceable computational prediction	AnalysisReference:501730468	TAIR	2009-04-29	0.000108836	2.7418e-06	AT1G76040.1	0	0.434	0.434	100	145	0.000917237	7.73476e-06
AT1G76040	TRUE	has	protein tyrosine kinase activity	GO:0004713	F	kinase activity	IEA	traceable computational prediction	AnalysisReference:501730468	TAIR	2009-04-29	0.000108836	2.7418e-06	AT1G76040.1	0	0.434	0.434	100	145	0.000917237	7.73476e-06
AT1G76040	TRUE	has	protein tyrosine kinase activity	GO:0004713	F	transferase activity	IEA	traceable computational prediction	AnalysisReference:501730468	TAIR	2009-04-29	0.000108836	2.7418e-06	AT1G76040.1	0	0.434	0.434	100	145	0.000917237	7.73476e-06
AT1G76040	TRUE	involved in	protein amino acid phosphorylation	GO:0006468	P	protein metabolism	IEA	traceable computational prediction	AnalysisReference:501730468	TAIR	2009-04-29	0.000108836	2.7418e-06	AT1G76040.1	0	0.434	0.434	100	145	0.000917237	7.73476e-06
AT1G76040	TRUE	involved in	protein amino acid phosphorylation	GO:0006468	P	other cellular processes	IEA	traceable computational prediction	AnalysisReference:501730468	TAIR	2009-04-29	0.000108836	2.7418e-06	AT1G76040.1	0	0.434	0.434	100	145	0.000917237	7.73476e-06
AT1G76040	TRUE	involved in	protein amino acid phosphorylation	GO:0006468	P	other metabolic processes	IEA	traceable computational prediction	AnalysisReference:501730468	TAIR	2009-04-29	0.000108836	2.7418e-06	AT1G76040.1	0	0.434	0.434	100	145	0.000917237	7.73476e-06
AT3G26932	TRUE	located in	intracellular	GO:0005622	C	other intracellular components	IEA	traceable computational prediction	AnalysisReference:501730468	TAIR	2009-04-29	0.000171826	1.22057e-08	AT3G26932.1	0.4715	0.9053	0.4338	213	281	0.00130822	4.51813e-08
AT3G26932	TRUE	has	RNA binding	GO:0003723	F	DNA or RNA binding	IEA	traceable computational prediction	AnalysisReference:501730468	TAIR	2009-04-29	0.000171826	1.22057e-08	AT3G26932.1	0.4715	0.9053	0.4338	213	281	0.00130822	4.51813e-08
AT3G26932	TRUE	has	double-stranded RNA binding	GO:0003725	F	DNA or RNA binding	IEA	traceable computational prediction	AnalysisReference:501730468	TAIR	2009-04-29	0.000171826	1.22057e-08	AT3G26932.1	0.4715	0.9053	0.4338	213	281	0.00130822	4.51813e-08
AT3G26932	TRUE	functions in	double-stranded RNA binding	GO:0003725	F	DNA or RNA binding	ISS	manually reviewed TIGR computational analysis	Communication:501714663	TIGR	2003-08-21	0.000171826	1.22057e-08	AT3G26932.1	0.4715	0.9053	0.4338	213	281	0.00130822	4.51813e-08
AT3G26932	TRUE	involved in	biological_process	GO:0008150	P	unknown biological processes	ND	Unknown biological process	Communication:1345790	TAIR	2006-10-19	0.000171826	1.22057e-08	AT3G26932.1	0.4715	0.9053	0.4338	213	281	0.00130822	4.51813e-08
AT3G26932	TRUE	located in	intracellular	GO:0005622	C	other intracellular components	IEA	traceable computational prediction	AnalysisReference:501730468	TAIR	2009-04-29	0.000171826	1.22057e-08	AT3G26932.1	0.4715	0.9053	0.4338	213	281	0.00130822	4.51813e-08
AT3G26932	TRUE	has	RNA binding	GO:0003723	F	DNA or RNA binding	IEA	traceable computational prediction	AnalysisReference:501730468	TAIR	2009-04-29	0.000171826	1.22057e-08	AT3G26932.1	0.4715	0.9053	0.4338	213	281	0.00130822	4.51813e-08
AT3G26932	TRUE	has	double-stranded RNA binding	GO:0003725	F	DNA or RNA binding	IEA	traceable computational prediction	AnalysisReference:501730468	TAIR	2009-04-29	0.000171826	1.22057e-08	AT3G26932.1	0.4715	0.9053	0.4338	213	281	0.00130822	4.51813e-08
AT5G30495	TRUE	located in	cellular_component	GO:0005575	C	unknown cellular components	ND	Unknown cellular component	Communication:1345790	TAIR	2006-10-19	0.00185156	0.00310746	AT5G30495.1	0.2712	0.6986	0.4274	80	98	0.00838206	0.00558177
AT5G30495	TRUE	has	molecular_function	GO:0003674	F	unknown molecular functions	ND	Unknown molecular function	Communication:1345790	TAIR	2006-10-20	0.00185156	0.00310746	AT5G30495.1	0.2712	0.6986	0.4274	80	98	0.00838206	0.00558177
AT5G30495	TRUE	involved in	biological_process	GO:0008150	P	unknown biological processes	ND	Unknown biological process	Communication:1345790	TAIR	2006-10-19	0.00185156	0.00310746	AT5G30495.1	0.2712	0.6986	0.4274	80	98	0.00838206	0.00558177
AT5G42100	FALSE	located in	cell wall	GO:0005618	C	cell wall	IDA	protein separation and fragment identification	Publication:501718077|PMID:16287169	kvanwijk	2008-09-24	3.99876e-08	0.110232	AT5G42100.1	0.5125	0.0865	0.426	271	243	9.40058e-07	0.148304
AT5G42100	FALSE	located in	plasma membrane	GO:0005886	C	plasma membrane	IDA	protein separation and fragment identification	Publication:501720929|PMID:17317660	kvanwijk	2008-09-25	3.99876e-08	0.110232	AT5G42100.1	0.5125	0.0865	0.426	271	243	9.40058e-07	0.148304
AT5G42100	FALSE	located in	anchored to plasma membrane	GO:0046658	C	other membranes	IDA	protein separation and fragment identification	Publication:501728848|PMID:14517339	kvanwijk	2008-10-13	3.99876e-08	0.110232	AT5G42100.1	0.5125	0.0865	0.426	271	243	9.40058e-07	0.148304
AT5G42100	FALSE	located in	anchored to plasma membrane	GO:0046658	C	plasma membrane	IDA	protein separation and fragment identification	Publication:501728848|PMID:14517339	kvanwijk	2008-10-13	3.99876e-08	0.110232	AT5G42100.1	0.5125	0.0865	0.426	271	243	9.40058e-07	0.148304
AT5G42100	FALSE	located in	plant-type cell wall	GO:0009505	C	cell wall	IDA	protein separation and fragment identification	Publication:501718077|PMID:16287169	TAIR	2005-12-23	3.99876e-08	0.110232	AT5G42100.1	0.5125	0.0865	0.426	271	243	9.40058e-07	0.148304
AT5G42100	FALSE	located in	endoplasmic reticulum	GO:0005783	C	ER	IDA	localization of GFP/YFP fusion protein	Publication:501721062|PMID:17270015	TAIR	2007-03-07	3.99876e-08	0.110232	AT5G42100.1	0.5125	0.0865	0.426	271	243	9.40058e-07	0.148304
AT5G42100	FALSE	located in	plasmodesma	GO:0009506	C	other membranes	IDA	localization of GFP/YFP fusion protein	Publication:501721062|PMID:17270015	TAIR	2007-03-07	3.99876e-08	0.110232	AT5G42100.1	0.5125	0.0865	0.426	271	243	9.40058e-07	0.148304
AT5G42100	FALSE	located in	plasmodesma	GO:0009506	C	plasma membrane	IDA	localization of GFP/YFP fusion protein	Publication:501721062|PMID:17270015	TAIR	2007-03-07	3.99876e-08	0.110232	AT5G42100.1	0.5125	0.0865	0.426	271	243	9.40058e-07	0.148304
AT5G42100	FALSE	has	hydrolase activity, hydrolyzing O-glycosyl compounds	GO:0004553	F	hydrolase activity	ISS	manually reviewed TIGR computational analysis	Communication:501714663	TIGR	2002-06-21	3.99876e-08	0.110232	AT5G42100.1	0.5125	0.0865	0.426	271	243	9.40058e-07	0.148304
AT5G42100	FALSE	involved in	cell communication	GO:0007154	P	other cellular processes	IMP	biochemical/chemical analysis	Publication:501721062|PMID:17270015	TAIR	2007-03-07	3.99876e-08	0.110232	AT5G42100.1	0.5125	0.0865	0.426	271	243	9.40058e-07	0.148304
AT5G42100	FALSE	has	glucan endo-1,3-beta-D-glucosidase activity	GO:0042973	F	hydrolase activity	IMP	biochemical/chemical analysis	Publication:501721062|PMID:17270015	TAIR	2007-03-07	3.99876e-08	0.110232	AT5G42100.1	0.5125	0.0865	0.426	271	243	9.40058e-07	0.148304
AT5G42100	FALSE	located in	anchored to membrane	GO:0031225	C	other membranes	TAS	inferred by author, from sequence similarity	Publication:501681566|PMID:12068095	dupree	2005-03-04	3.99876e-08	0.110232	AT5G42100.1	0.5125	0.0865	0.426	271	243	9.40058e-07	0.148304
AT5G42100	FALSE	located in	anchored to membrane	GO:0031225	C	other membranes	TAS	inferred by author, from sequence similarity	Publication:501706978|PMID:12805588	dupree	2005-03-04	3.99876e-08	0.110232	AT5G42100.1	0.5125	0.0865	0.426	271	243	9.40058e-07	0.148304
AT5G42100	FALSE	located in	cell wall	GO:0005618	C	cell wall	IDA	protein separation and fragment identification	Publication:501718077|PMID:16287169	kvanwijk	2008-09-24	3.99876e-08	0.110232	AT5G42100.1	0.5125	0.0865	0.426	271	243	9.40058e-07	0.148304
AT5G42100	FALSE	located in	plasma membrane	GO:0005886	C	plasma membrane	IDA	protein separation and fragment identification	Publication:501720929|PMID:17317660	kvanwijk	2008-09-25	3.99876e-08	0.110232	AT5G42100.1	0.5125	0.0865	0.426	271	243	9.40058e-07	0.148304
AT5G42100	FALSE	located in	anchored to plasma membrane	GO:0046658	C	other membranes	IDA	protein separation and fragment identification	Publication:501728848|PMID:14517339	kvanwijk	2008-10-13	3.99876e-08	0.110232	AT5G42100.1	0.5125	0.0865	0.426	271	243	9.40058e-07	0.148304
AT5G42100	FALSE	located in	anchored to plasma membrane	GO:0046658	C	plasma membrane	IDA	protein separation and fragment identification	Publication:501728848|PMID:14517339	kvanwijk	2008-10-13	3.99876e-08	0.110232	AT5G42100.1	0.5125	0.0865	0.426	271	243	9.40058e-07	0.148304
AT4G32640	TRUE	has	protein binding	GO:0005515	F	protein binding	IEA	traceable computational prediction	AnalysisReference:501730468	TAIR	2009-04-29	0.00106167	4.76578e-06	AT4G32640.1	1	0.58	0.42	501	521	0.00554508	1.29536e-05
AT4G32640	TRUE	has	zinc ion binding	GO:0008270	F	other binding	IEA	traceable computational prediction	AnalysisReference:501730468	TAIR	2009-04-29	0.00106167	4.76578e-06	AT4G32640.1	1	0.58	0.42	501	521	0.00554508	1.29536e-05
AT4G32640	TRUE	involved in	ER to Golgi vesicle-mediated transport	GO:0006888	P	transport	IEA	traceable computational prediction	AnalysisReference:501730468	TAIR	2009-04-29	0.00106167	4.76578e-06	AT4G32640.1	1	0.58	0.42	501	521	0.00554508	1.29536e-05
AT4G32640	TRUE	involved in	ER to Golgi vesicle-mediated transport	GO:0006888	P	other cellular processes	IEA	traceable computational prediction	AnalysisReference:501730468	TAIR	2009-04-29	0.00106167	4.76578e-06	AT4G32640.1	1	0.58	0.42	501	521	0.00554508	1.29536e-05
AT4G32640	TRUE	involved in	intracellular protein transport	GO:0006886	P	transport	IEA	traceable computational prediction	AnalysisReference:501730468	TAIR	2009-04-29	0.00106167	4.76578e-06	AT4G32640.1	1	0.58	0.42	501	521	0.00554508	1.29536e-05
AT4G32640	TRUE	involved in	intracellular protein transport	GO:0006886	P	other cellular processes	IEA	traceable computational prediction	AnalysisReference:501730468	TAIR	2009-04-29	0.00106167	4.76578e-06	AT4G32640.1	1	0.58	0.42	501	521	0.00554508	1.29536e-05
AT4G32640	TRUE	located in	COPII vesicle coat	GO:0030127	C	Golgi apparatus	IEA	traceable computational prediction	AnalysisReference:501730468	TAIR	2009-04-29	0.00106167	4.76578e-06	AT4G32640.1	1	0.58	0.42	501	521	0.00554508	1.29536e-05
AT4G32640	TRUE	located in	COPII vesicle coat	GO:0030127	C	other membranes	IEA	traceable computational prediction	AnalysisReference:501730468	TAIR	2009-04-29	0.00106167	4.76578e-06	AT4G32640.1	1	0.58	0.42	501	521	0.00554508	1.29536e-05
AT4G32640	TRUE	located in	COPII vesicle coat	GO:0030127	C	other cytoplasmic components	IEA	traceable computational prediction	AnalysisReference:501730468	TAIR	2009-04-29	0.00106167	4.76578e-06	AT4G32640.1	1	0.58	0.42	501	521	0.00554508	1.29536e-05
AT4G32640	TRUE	located in	COPII vesicle coat	GO:0030127	C	other intracellular components	IEA	traceable computational prediction	AnalysisReference:501730468	TAIR	2009-04-29	0.00106167	4.76578e-06	AT4G32640.1	1	0.58	0.42	501	521	0.00554508	1.29536e-05
AT4G32640	TRUE	has	protein binding	GO:0005515	F	protein binding	IEA	traceable computational prediction	AnalysisReference:501730468	TAIR	2009-04-29	0.00106167	4.76578e-06	AT4G32640.1	1	0.58	0.42	501	521	0.00554508	1.29536e-05
AT4G32640	TRUE	has	zinc ion binding	GO:0008270	F	other binding	IEA	traceable computational prediction	AnalysisReference:501730468	TAIR	2009-04-29	0.00106167	4.76578e-06	AT4G32640.1	1	0.58	0.42	501	521	0.00554508	1.29536e-05
AT4G32640	TRUE	involved in	ER to Golgi vesicle-mediated transport	GO:0006888	P	transport	IEA	traceable computational prediction	AnalysisReference:501730468	TAIR	2009-04-29	0.00106167	4.76578e-06	AT4G32640.1	1	0.58	0.42	501	521	0.00554508	1.29536e-05
AT4G32640	TRUE	involved in	ER to Golgi vesicle-mediated transport	GO:0006888	P	other cellular processes	IEA	traceable computational prediction	AnalysisReference:501730468	TAIR	2009-04-29	0.00106167	4.76578e-06	AT4G32640.1	1	0.58	0.42	501	521	0.00554508	1.29536e-05
AT4G32640	TRUE	involved in	intracellular protein transport	GO:0006886	P	transport	IEA	traceable computational prediction	AnalysisReference:501730468	TAIR	2009-04-29	0.00106167	4.76578e-06	AT4G32640.1	1	0.58	0.42	501	521	0.00554508	1.29536e-05
AT4G32640	TRUE	involved in	intracellular protein transport	GO:0006886	P	other cellular processes	IEA	traceable computational prediction	AnalysisReference:501730468	TAIR	2009-04-29	0.00106167	4.76578e-06	AT4G32640.1	1	0.58	0.42	501	521	0.00554508	1.29536e-05
AT4G32640	TRUE	located in	COPII vesicle coat	GO:0030127	C	Golgi apparatus	IEA	traceable computational prediction	AnalysisReference:501730468	TAIR	2009-04-29	0.00106167	4.76578e-06	AT4G32640.1	1	0.58	0.42	501	521	0.00554508	1.29536e-05
AT4G32640	TRUE	located in	COPII vesicle coat	GO:0030127	C	other membranes	IEA	traceable computational prediction	AnalysisReference:501730468	TAIR	2009-04-29	0.00106167	4.76578e-06	AT4G32640.1	1	0.58	0.42	501	521	0.00554508	1.29536e-05
AT4G32640	TRUE	located in	COPII vesicle coat	GO:0030127	C	other cytoplasmic components	IEA	traceable computational prediction	AnalysisReference:501730468	TAIR	2009-04-29	0.00106167	4.76578e-06	AT4G32640.1	1	0.58	0.42	501	521	0.00554508	1.29536e-05
AT4G32640	TRUE	located in	COPII vesicle coat	GO:0030127	C	other intracellular components	IEA	traceable computational prediction	AnalysisReference:501730468	TAIR	2009-04-29	0.00106167	4.76578e-06	AT4G32640.1	1	0.58	0.42	501	521	0.00554508	1.29536e-05
AT5G16510	TRUE	located in	Golgi apparatus	GO:0005794	C	Golgi apparatus	IEA	traceable computational prediction	AnalysisReference:501730468	TAIR	2009-04-29	2.36956e-05	1.43516e-13	AT5G16510.1	0.5177	0.1011	0.4166	483	596	0.000250017	8.94938e-13
AT5G16510	TRUE	located in	plant-type cell wall	GO:0009505	C	cell wall	IEA	traceable computational prediction	AnalysisReference:501730468	TAIR	2009-04-29	2.36956e-05	1.43516e-13	AT5G16510.1	0.5177	0.1011	0.4166	483	596	0.000250017	8.94938e-13
AT5G16510	TRUE	has	transferase activity, transferring hexosyl groups	GO:0016758	F	transferase activity	IEA	traceable computational prediction	AnalysisReference:501730468	TAIR	2009-04-29	2.36956e-05	1.43516e-13	AT5G16510.1	0.5177	0.1011	0.4166	483	596	0.000250017	8.94938e-13
AT5G16510	TRUE	involved in	response to salt stress	GO:0009651	P	response to stress	IEP	Correlation of expression with a physiological assay	Publication:501723430|PMID:17916636	kvanwijk	2008-10-03	2.36956e-05	1.43516e-13	AT5G16510.1	0.5177	0.1011	0.4166	483	596	0.000250017	8.94938e-13
AT5G16510	TRUE	involved in	response to salt stress	GO:0009651	P	response to abiotic or biotic stimulus	IEP	Correlation of expression with a physiological assay	Publication:501723430|PMID:17916636	kvanwijk	2008-10-03	2.36956e-05	1.43516e-13	AT5G16510.1	0.5177	0.1011	0.4166	483	596	0.000250017	8.94938e-13
AT5G16510	TRUE	located in	cell junction	GO:0030054	C	other membranes	IEA	traceable computational prediction	AnalysisReference:501730468	TAIR	2009-04-29	2.36956e-05	1.43516e-13	AT5G16510.1	0.5177	0.1011	0.4166	483	596	0.000250017	8.94938e-13
AT5G16510	TRUE	located in	cell junction	GO:0030054	C	plasma membrane	IEA	traceable computational prediction	AnalysisReference:501730468	TAIR	2009-04-29	2.36956e-05	1.43516e-13	AT5G16510.1	0.5177	0.1011	0.4166	483	596	0.000250017	8.94938e-13
AT5G16510	TRUE	located in	Golgi apparatus	GO:0005794	C	Golgi apparatus	IEA	traceable computational prediction	AnalysisReference:501730468	TAIR	2009-04-29	2.36956e-05	1.43516e-13	AT5G16510.1	0.5177	0.1011	0.4166	483	596	0.000250017	8.94938e-13
AT5G16510	TRUE	located in	plant-type cell wall	GO:0009505	C	cell wall	IEA	traceable computational prediction	AnalysisReference:501730468	TAIR	2009-04-29	2.36956e-05	1.43516e-13	AT5G16510.1	0.5177	0.1011	0.4166	483	596	0.000250017	8.94938e-13
AT5G16510	TRUE	has	transferase activity, transferring hexosyl groups	GO:0016758	F	transferase activity	IEA	traceable computational prediction	AnalysisReference:501730468	TAIR	2009-04-29	2.36956e-05	1.43516e-13	AT5G16510.1	0.5177	0.1011	0.4166	483	596	0.000250017	8.94938e-13
AT5G16510	TRUE	involved in	response to salt stress	GO:0009651	P	response to stress	IEP	Correlation of expression with a physiological assay	Publication:501723430|PMID:17916636	kvanwijk	2008-10-03	2.36956e-05	1.43516e-13	AT5G16510.1	0.5177	0.1011	0.4166	483	596	0.000250017	8.94938e-13
AT5G16510	TRUE	involved in	response to salt stress	GO:0009651	P	response to abiotic or biotic stimulus	IEP	Correlation of expression with a physiological assay	Publication:501723430|PMID:17916636	kvanwijk	2008-10-03	2.36956e-05	1.43516e-13	AT5G16510.1	0.5177	0.1011	0.4166	483	596	0.000250017	8.94938e-13
AT5G16510	TRUE	located in	cell junction	GO:0030054	C	other membranes	IEA	traceable computational prediction	AnalysisReference:501730468	TAIR	2009-04-29	2.36956e-05	1.43516e-13	AT5G16510.1	0.5177	0.1011	0.4166	483	596	0.000250017	8.94938e-13
AT5G16510	TRUE	located in	cell junction	GO:0030054	C	plasma membrane	IEA	traceable computational prediction	AnalysisReference:501730468	TAIR	2009-04-29	2.36956e-05	1.43516e-13	AT5G16510.1	0.5177	0.1011	0.4166	483	596	0.000250017	8.94938e-13
AT5G24870	FALSE	has	protein binding	GO:0005515	F	protein binding	IEA	traceable computational prediction	AnalysisReference:501730468	TAIR	2009-04-29	0.000493357	0.0522381	AT5G24870.1	1	0.5842	0.4158	162	157	0.00314809	0.0750257
AT5G24870	FALSE	has	zinc ion binding	GO:0008270	F	other binding	IEA	traceable computational prediction	AnalysisReference:501730468	TAIR	2009-04-29	0.000493357	0.0522381	AT5G24870.1	1	0.5842	0.4158	162	157	0.00314809	0.0750257
AT5G24870	FALSE	functions in	protein binding	GO:0005515	F	protein binding	ISS	manually reviewed TIGR computational analysis	Communication:501714663	TIGR	2003-09-08	0.000493357	0.0522381	AT5G24870.1	1	0.5842	0.4158	162	157	0.00314809	0.0750257
AT5G24870	FALSE	functions in	zinc ion binding	GO:0008270	F	other binding	ISS	manually reviewed TIGR computational analysis	Communication:501714663	TIGR	2003-08-28	0.000493357	0.0522381	AT5G24870.1	1	0.5842	0.4158	162	157	0.00314809	0.0750257
AT5G24870	FALSE	has	protein binding	GO:0005515	F	protein binding	IEA	traceable computational prediction	AnalysisReference:501730468	TAIR	2009-04-29	0.000493357	0.0522381	AT5G24870.1	1	0.5842	0.4158	162	157	0.00314809	0.0750257
AT5G24870	FALSE	has	zinc ion binding	GO:0008270	F	other binding	IEA	traceable computational prediction	AnalysisReference:501730468	TAIR	2009-04-29	0.000493357	0.0522381	AT5G24870.1	1	0.5842	0.4158	162	157	0.00314809	0.0750257
AT1G74960	FALSE	located in	plastid	GO:0009536	C	plastid	ISS	targeting sequence prediction	Publication:501681875|PMID:12148534	TAIR	2005-02-11	7.56255e-09	0.0171895	AT1G74960.1	0.1147	0.5294	0.4147	1292	907	2.10374e-07	0.0266905
AT1G74960	FALSE	has	3-oxoacyl-[acyl-carrier-protein] synthase activity	GO:0004315	F	transferase activity	IDA	Enzyme assays	Publication:501681875|PMID:12148534	TAIR	2005-02-11	7.56255e-09	0.0171895	AT1G74960.1	0.1147	0.5294	0.4147	1292	907	2.10374e-07	0.0266905
AT1G74960	FALSE	has	3-oxoacyl-[acyl-carrier-protein] synthase activity	GO:0004315	F	transferase activity	IMP	Functional complementation	Publication:501681875|PMID:12148534	TAIR	2006-10-02	7.56255e-09	0.0171895	AT1G74960.1	0.1147	0.5294	0.4147	1292	907	2.10374e-07	0.0266905
AT1G74960	FALSE	has	fatty-acid synthase activity	GO:0004312	F	transferase activity	ISS	manually reviewed TIGR computational analysis	Communication:501714663	TIGR	2003-09-09	7.56255e-09	0.0171895	AT1G74960.1	0.1147	0.5294	0.4147	1292	907	2.10374e-07	0.0266905
AT1G74960	FALSE	involved in	fatty acid biosynthetic process	GO:0006633	P	other cellular processes	IDA	Enzyme assays	Publication:501681875|PMID:12148534	TAIR	2005-02-11	7.56255e-09	0.0171895	AT1G74960.1	0.1147	0.5294	0.4147	1292	907	2.10374e-07	0.0266905
AT1G74960	FALSE	involved in	fatty acid biosynthetic process	GO:0006633	P	other metabolic processes	IDA	Enzyme assays	Publication:501681875|PMID:12148534	TAIR	2005-02-11	7.56255e-09	0.0171895	AT1G74960.1	0.1147	0.5294	0.4147	1292	907	2.10374e-07	0.0266905
AT1G74960	FALSE	involved in	unsaturated fatty acid biosynthetic process	GO:0006636	P	other cellular processes	TAS	original experiments are traceable through an article	Publication:501681535|PMID:12068126	TAIR	2003-02-26	7.56255e-09	0.0171895	AT1G74960.1	0.1147	0.5294	0.4147	1292	907	2.10374e-07	0.0266905
AT1G74960	FALSE	involved in	unsaturated fatty acid biosynthetic process	GO:0006636	P	other cellular processes	TAS	original experiments are traceable through an article	Publication:501681535|PMID:12068126	JYOON	2003-02-26	7.56255e-09	0.0171895	AT1G74960.1	0.1147	0.5294	0.4147	1292	907	2.10374e-07	0.0266905
AT1G74960	FALSE	involved in	unsaturated fatty acid biosynthetic process	GO:0006636	P	other metabolic processes	TAS	original experiments are traceable through an article	Publication:501681535|PMID:12068126	TAIR	2003-02-26	7.56255e-09	0.0171895	AT1G74960.1	0.1147	0.5294	0.4147	1292	907	2.10374e-07	0.0266905
AT1G74960	FALSE	involved in	unsaturated fatty acid biosynthetic process	GO:0006636	P	other metabolic processes	TAS	original experiments are traceable through an article	Publication:501681535|PMID:12068126	JYOON	2003-02-26	7.56255e-09	0.0171895	AT1G74960.1	0.1147	0.5294	0.4147	1292	907	2.10374e-07	0.0266905
AT1G74960	FALSE	located in	chloroplast	GO:0009507	C	chloroplast	IDA	protein separation and fragment identification	Publication:501724486|PMID:18431481	kvanwijk	2008-09-26	7.56255e-09	0.0171895	AT1G74960.1	0.1147	0.5294	0.4147	1292	907	2.10374e-07	0.0266905
AT1G74960	FALSE	located in	chloroplast	GO:0009507	C	chloroplast	IDA	protein separation and fragment identification	Publication:501724486|PMID:18431481	kvanwijk	2008-09-26	7.56255e-09	0.0171895	AT1G74960.1	0.1147	0.5294	0.4147	1292	907	2.10374e-07	0.0266905
AT4G34680	TRUE	located in	nucleolus	GO:0005730	C	nucleus	IDA	localization of GFP/YFP fusion protein	Publication:501714452|PMID:15610358	TAIR	2005-05-03	0.000722025	0.00572598	AT4G34680.1	0.6009	1	0.3991	53	69	0.00415242	0.00978675
AT4G34680	TRUE	located in	nucleolus	GO:0005730	C	other intracellular components	IDA	localization of GFP/YFP fusion protein	Publication:501714452|PMID:15610358	TAIR	2005-05-03	0.000722025	0.00572598	AT4G34680.1	0.6009	1	0.3991	53	69	0.00415242	0.00978675
AT4G34680	TRUE	located in	nucleus	GO:0005634	C	nucleus	IDA	localization of GFP/YFP fusion protein	Publication:501714452|PMID:15610358	TAIR	2005-05-03	0.000722025	0.00572598	AT4G34680.1	0.6009	1	0.3991	53	69	0.00415242	0.00978675
AT4G34680	TRUE	has	transcription factor activity	GO:0003700	F	transcription factor activity	ISS	Recognized domains	Publication:1345963|PMID:11118137	TAIR	2003-06-06	0.000722025	0.00572598	AT4G34680.1	0.6009	1	0.3991	53	69	0.00415242	0.00978675
AT4G34680	TRUE	involved in	circadian rhythm	GO:0007623	P	other biological processes	IEP	Transcript levels (e.g. RT-PCR)	Publication:501720844|PMID:17208962	TAIR	2010-01-20	0.000722025	0.00572598	AT4G34680.1	0.6009	1	0.3991	53	69	0.00415242	0.00978675
AT5G01030	FALSE	located in	cellular_component	GO:0005575	C	unknown cellular components	ND	Unknown cellular component	Communication:1345790	TAIR	2006-10-19	0.00159493	0.316635	AT5G01030.1	0.3918	0	0.3918	354	298	0.00752537	0.380189
AT5G01030	FALSE	has	molecular_function	GO:0003674	F	unknown molecular functions	ND	none	Communication:501683652	TIGR	2003-10-04	0.00159493	0.316635	AT5G01030.1	0.3918	0	0.3918	354	298	0.00752537	0.380189
AT5G01030	FALSE	involved in	biological_process	GO:0008150	P	unknown biological processes	ND	Unknown biological process	Communication:1345790	TAIR	2006-10-19	0.00159493	0.316635	AT5G01030.1	0.3918	0	0.3918	354	298	0.00752537	0.380189
AT1G12760	FALSE	located in	chloroplast	GO:0009507	C	chloroplast	IEA	traceable computational prediction	AnalysisReference:501730133	TAIR	2009-05-15	2.25057e-05	0.00825459	AT1G12760.1	1	0.6095	0.3905	600	394	0.000241261	0.0136389
AT1G12760	FALSE	functions in	protein binding	GO:0005515	F	protein binding	ISS	manually reviewed TIGR computational analysis	Communication:501714663	TIGR	2003-09-08	2.25057e-05	0.00825459	AT1G12760.1	1	0.6095	0.3905	600	394	0.000241261	0.0136389
AT1G12760	FALSE	has	ubiquitin-protein ligase activity	GO:0004842	F	other enzyme activity	IDA	Enzyme assays	Publication:501716570|PMID:15644464	TAIR	2005-12-01	2.25057e-05	0.00825459	AT1G12760.1	1	0.6095	0.3905	600	394	0.000241261	0.0136389
AT1G12760	FALSE	functions in	zinc ion binding	GO:0008270	F	other binding	ISS	manually reviewed TIGR computational analysis	Communication:501714663	TIGR	2003-08-29	2.25057e-05	0.00825459	AT1G12760.1	1	0.6095	0.3905	600	394	0.000241261	0.0136389
AT2G05810	TRUE	has	binding	GO:0005488	F	other binding	IEA	traceable computational prediction	AnalysisReference:501730468	TAIR	2009-04-29	0.00180099	0.000597693	AT2G05810.1	0.3551	0.7453	0.3902	327	187	0.00824954	0.00120801
AT2G05810	TRUE	located in	cellular_component	GO:0005575	C	unknown cellular components	ND	Unknown cellular component	Communication:1345790	TAIR	2006-10-19	0.00180099	0.000597693	AT2G05810.1	0.3551	0.7453	0.3902	327	187	0.00824954	0.00120801
AT2G05810	TRUE	has	binding	GO:0005488	F	other binding	IEA	traceable computational prediction	AnalysisReference:501730468	TAIR	2009-04-29	0.00180099	0.000597693	AT2G05810.1	0.3551	0.7453	0.3902	327	187	0.00824954	0.00120801
AT4G21750	TRUE	located in	nucleus	GO:0005634	C	nucleus	IEA	traceable computational prediction	AnalysisReference:501730468	TAIR	2009-04-29	5.63376e-05	1.25393e-06	AT4G21750.1	0.7762	0.3957	0.3805	1623	1504	0.000535407	3.6812e-06
AT4G21750	TRUE	located in	nucleus	GO:0005634	C	nucleus	ISS	manually reviewed TIGR computational analysis	Communication:501714663	TIGR	2003-08-21	5.63376e-05	1.25393e-06	AT4G21750.1	0.7762	0.3957	0.3805	1623	1504	0.000535407	3.6812e-06
AT4G21750	TRUE	functions in	DNA binding	GO:0003677	F	DNA or RNA binding	ISS	none	Publication:3555|PMID:8989876	TIGR	2003-04-17	5.63376e-05	1.25393e-06	AT4G21750.1	0.7762	0.3957	0.3805	1623	1504	0.000535407	3.6812e-06
AT4G21750	TRUE	functions in	DNA binding	GO:0003677	F	DNA or RNA binding	ISS	Recognized domains	Publication:3555|PMID:8989876	TAIR	2006-10-04	5.63376e-05	1.25393e-06	AT4G21750.1	0.7762	0.3957	0.3805	1623	1504	0.000535407	3.6812e-06
AT4G21750	TRUE	functions in	DNA binding	GO:0003677	F	DNA or RNA binding	ISS	manually reviewed TIGR computational analysis	Communication:501714663	TIGR	2003-01-08	5.63376e-05	1.25393e-06	AT4G21750.1	0.7762	0.3957	0.3805	1623	1504	0.000535407	3.6812e-06
AT4G21750	TRUE	has	transcription factor activity	GO:0003700	F	transcription factor activity	ISS	Recognized domains	Publication:1345963|PMID:11118137	TAIR	2003-06-06	5.63376e-05	1.25393e-06	AT4G21750.1	0.7762	0.3957	0.3805	1623	1504	0.000535407	3.6812e-06
AT4G21750	TRUE	has	transcription factor activity	GO:0003700	F	transcription factor activity	ISS	Sequence similarity (homologue of/most closely related to)	Publication:3555|PMID:8989876	TAIR	2004-02-10	5.63376e-05	1.25393e-06	AT4G21750.1	0.7762	0.3957	0.3805	1623	1504	0.000535407	3.6812e-06
AT4G21750	TRUE	involved in	regulation of transcription, DNA-dependent	GO:0006355	P	transcription	ISS	manually reviewed TIGR computational analysis	Communication:501714663	TIGR	2003-08-21	5.63376e-05	1.25393e-06	AT4G21750.1	0.7762	0.3957	0.3805	1623	1504	0.000535407	3.6812e-06
AT4G21750	TRUE	involved in	regulation of transcription, DNA-dependent	GO:0006355	P	other cellular processes	ISS	manually reviewed TIGR computational analysis	Communication:501714663	TIGR	2003-08-21	5.63376e-05	1.25393e-06	AT4G21750.1	0.7762	0.3957	0.3805	1623	1504	0.000535407	3.6812e-06
AT4G21750	TRUE	involved in	regulation of transcription, DNA-dependent	GO:0006355	P	other metabolic processes	ISS	manually reviewed TIGR computational analysis	Communication:501714663	TIGR	2003-08-21	5.63376e-05	1.25393e-06	AT4G21750.1	0.7762	0.3957	0.3805	1623	1504	0.000535407	3.6812e-06
AT4G21750	TRUE	involved in	epidermal cell differentiation	GO:0009913	P	developmental processes	IGI	double mutant analysis	Publication:501683077|PMID:12505995	TAIR	2003-02-24	5.63376e-05	1.25393e-06	AT4G21750.1	0.7762	0.3957	0.3805	1623	1504	0.000535407	3.6812e-06
AT4G21750	TRUE	involved in	epidermal cell differentiation	GO:0009913	P	other cellular processes	IGI	double mutant analysis	Publication:501683077|PMID:12505995	TAIR	2003-02-24	5.63376e-05	1.25393e-06	AT4G21750.1	0.7762	0.3957	0.3805	1623	1504	0.000535407	3.6812e-06
AT4G21750	TRUE	functions in	sequence-specific DNA binding	GO:0043565	F	DNA or RNA binding	IDA	electrophoretic mobility shift (EMSA)	Publication:501680788|PMID:11439135	TAIR	2008-07-19	5.63376e-05	1.25393e-06	AT4G21750.1	0.7762	0.3957	0.3805	1623	1504	0.000535407	3.6812e-06
AT4G21750	TRUE	involved in	cotyledon development	GO:0048825	P	developmental processes	IGI	double mutant analysis	Publication:501719395|PMID:16778018	TAIR	2008-06-27	5.63376e-05	1.25393e-06	AT4G21750.1	0.7762	0.3957	0.3805	1623	1504	0.000535407	3.6812e-06
AT4G21750	TRUE	located in	nucleus	GO:0005634	C	nucleus	IEA	traceable computational prediction	AnalysisReference:501730468	TAIR	2009-04-29	5.63376e-05	1.25393e-06	AT4G21750.1	0.7762	0.3957	0.3805	1623	1504	0.000535407	3.6812e-06
AT1G16890	TRUE	functions in	protein binding	GO:0005515	F	protein binding	IPI	yeast two-hybrid assay	Publication:501724002|PMID:18178771	TAIR	2008-02-26	8.68575e-05	0.000264661	AT1G16890.1	0.6644	0.2905	0.3739	407	410	0.000760713	0.00056747
AT1G16890	TRUE	functions in	protein binding	GO:0005515	F	protein binding	IPI	yeast two-hybrid assay	Publication:501724002|PMID:18178771	TAIR	2008-02-26	8.68575e-05	0.000264661	AT1G16890.1	0.6644	0.2905	0.3739	407	410	0.000760713	0.00056747
AT1G16890	TRUE	functions in	protein binding	GO:0005515	F	protein binding	IPI	yeast two-hybrid assay	Publication:501724002|PMID:18178771	TAIR	2008-02-26	8.68575e-05	0.000264661	AT1G16890.1	0.6644	0.2905	0.3739	407	410	0.000760713	0.00056747
AT1G16890	TRUE	functions in	protein binding	GO:0005515	F	protein binding	IPI	yeast two-hybrid assay	Publication:501724002|PMID:18178771	TAIR	2008-02-26	8.68575e-05	0.000264661	AT1G16890.1	0.6644	0.2905	0.3739	407	410	0.000760713	0.00056747
AT1G16890	TRUE	has	ubiquitin-protein ligase activity	GO:0004842	F	other enzyme activity	IDA	in vitro assay	Publication:501718259|PMID:16339806	TAIR	2007-02-21	8.68575e-05	0.000264661	AT1G16890.1	0.6644	0.2905	0.3739	407	410	0.000760713	0.00056747
AT1G16890	TRUE	has	ubiquitin-protein ligase activity	GO:0004842	F	other enzyme activity	ISS	manually reviewed TIGR computational analysis	Communication:501714663	TIGR	2003-09-26	8.68575e-05	0.000264661	AT1G16890.1	0.6644	0.2905	0.3739	407	410	0.000760713	0.00056747
AT1G16890	TRUE	involved in	ubiquitin-dependent protein catabolic process	GO:0006511	P	protein metabolism	IDA	in vitro assay	Publication:501718259|PMID:16339806	TAIR	2006-03-30	8.68575e-05	0.000264661	AT1G16890.1	0.6644	0.2905	0.3739	407	410	0.000760713	0.00056747
AT1G16890	TRUE	involved in	ubiquitin-dependent protein catabolic process	GO:0006511	P	other cellular processes	IDA	in vitro assay	Publication:501718259|PMID:16339806	TAIR	2006-03-30	8.68575e-05	0.000264661	AT1G16890.1	0.6644	0.2905	0.3739	407	410	0.000760713	0.00056747
AT1G16890	TRUE	involved in	ubiquitin-dependent protein catabolic process	GO:0006511	P	other metabolic processes	IDA	in vitro assay	Publication:501718259|PMID:16339806	TAIR	2006-03-30	8.68575e-05	0.000264661	AT1G16890.1	0.6644	0.2905	0.3739	407	410	0.000760713	0.00056747
AT1G16890	TRUE	located in	UBC13-MMS2 complex	GO:0031372	C	other intracellular components	IPI	yeast two-hybrid assay	Publication:501724002|PMID:18178771	TAIR	2008-02-26	8.68575e-05	0.000264661	AT1G16890.1	0.6644	0.2905	0.3739	407	410	0.000760713	0.00056747
AT1G16890	TRUE	located in	plasma membrane	GO:0005886	C	plasma membrane	IDA	protein separation and fragment identification	Publication:501722708|PMID:17644812	kvanwijk	2008-09-26	8.68575e-05	0.000264661	AT1G16890.1	0.6644	0.2905	0.3739	407	410	0.000760713	0.00056747
AT1G16890	TRUE	located in	plasma membrane	GO:0005886	C	plasma membrane	IDA	protein separation and fragment identification	Publication:501722708|PMID:17644812	kvanwijk	2008-09-26	8.68575e-05	0.000264661	AT1G16890.1	0.6644	0.2905	0.3739	407	410	0.000760713	0.00056747
AT5G05610	FALSE	located in	nucleus	GO:0005634	C	nucleus	IDA	localization of GFP/YFP fusion protein	Publication:501729526|PMID:19154204	TAIR	2009-03-02	8.56764e-05	0.432497	AT5G05610.1	0.3737	0.7433	0.3696	453	333	0.000755305	0.495762
AT5G05610	FALSE	functions in	DNA binding	GO:0003677	F	DNA or RNA binding	ISS	manually reviewed TIGR computational analysis	Communication:501714663	TIGR	2003-09-24	8.56764e-05	0.432497	AT5G05610.1	0.3737	0.7433	0.3696	453	333	0.000755305	0.495762
AT5G05610	FALSE	involved in	regulation of transcription, DNA-dependent	GO:0006355	P	transcription	ISS	manually reviewed TIGR computational analysis	Communication:501714663	TIGR	2003-09-24	8.56764e-05	0.432497	AT5G05610.1	0.3737	0.7433	0.3696	453	333	0.000755305	0.495762
AT5G05610	FALSE	involved in	regulation of transcription, DNA-dependent	GO:0006355	P	other cellular processes	ISS	manually reviewed TIGR computational analysis	Communication:501714663	TIGR	2003-09-24	8.56764e-05	0.432497	AT5G05610.1	0.3737	0.7433	0.3696	453	333	0.000755305	0.495762
AT5G05610	FALSE	involved in	regulation of transcription, DNA-dependent	GO:0006355	P	other metabolic processes	ISS	manually reviewed TIGR computational analysis	Communication:501714663	TIGR	2003-09-24	8.56764e-05	0.432497	AT5G05610.1	0.3737	0.7433	0.3696	453	333	0.000755305	0.495762
AT5G05610	FALSE	functions in	methylated histone residue binding	GO:0035064	F	protein binding	IDA	in vitro binding assay	Publication:501729526|PMID:19154204	TAIR	2009-03-02	8.56764e-05	0.432497	AT5G05610.1	0.3737	0.7433	0.3696	453	333	0.000755305	0.495762
AT4G24390	TRUE	has	ubiquitin-protein ligase activity	GO:0004842	F	other enzyme activity	ISS	manually reviewed TIGR computational analysis	Communication:501714663	TIGR	2002-01-03	4.75473e-12	6.05467e-07	AT4G24390.1	0.6311	1	0.3689	194	246	2.12378e-10	1.85234e-06
AT4G24390	TRUE	involved in	ubiquitin-dependent protein catabolic process	GO:0006511	P	protein metabolism	TAS	none	Publication:5891|PMID:11077244	TIGR	2003-04-17	4.75473e-12	6.05467e-07	AT4G24390.1	0.6311	1	0.3689	194	246	2.12378e-10	1.85234e-06
AT4G24390	TRUE	involved in	ubiquitin-dependent protein catabolic process	GO:0006511	P	protein metabolism	TAS	none	Publication:501683127|PMID:11019805	TIGR	2003-04-17	4.75473e-12	6.05467e-07	AT4G24390.1	0.6311	1	0.3689	194	246	2.12378e-10	1.85234e-06
AT4G24390	TRUE	involved in	ubiquitin-dependent protein catabolic process	GO:0006511	P	other cellular processes	TAS	none	Publication:5891|PMID:11077244	TIGR	2003-04-17	4.75473e-12	6.05467e-07	AT4G24390.1	0.6311	1	0.3689	194	246	2.12378e-10	1.85234e-06
AT4G24390	TRUE	involved in	ubiquitin-dependent protein catabolic process	GO:0006511	P	other metabolic processes	TAS	none	Publication:5891|PMID:11077244	TIGR	2003-04-17	4.75473e-12	6.05467e-07	AT4G24390.1	0.6311	1	0.3689	194	246	2.12378e-10	1.85234e-06
AT4G24390	TRUE	involved in	ubiquitin-dependent protein catabolic process	GO:0006511	P	other cellular processes	TAS	none	Publication:501683127|PMID:11019805	TIGR	2003-04-17	4.75473e-12	6.05467e-07	AT4G24390.1	0.6311	1	0.3689	194	246	2.12378e-10	1.85234e-06
AT4G24390	TRUE	involved in	ubiquitin-dependent protein catabolic process	GO:0006511	P	other metabolic processes	TAS	none	Publication:501683127|PMID:11019805	TIGR	2003-04-17	4.75473e-12	6.05467e-07	AT4G24390.1	0.6311	1	0.3689	194	246	2.12378e-10	1.85234e-06
AT2G04350	TRUE	located in	endoplasmic reticulum	GO:0005783	C	ER	IDA	co-fractionation	Publication:501718909|PMID:16618929	TAIR	2007-08-09	2.83043e-06	1.79246e-19	AT2G04350.1	0.3149	0.6827	0.3678	377	544	3.99239e-05	1.65648e-18
AT2G04350	TRUE	has	long-chain-fatty-acid-CoA ligase activity	GO:0004467	F	other enzyme activity	ISS	manually reviewed TIGR computational analysis	Communication:501714663	TIGR	2002-09-20	2.83043e-06	1.79246e-19	AT2G04350.1	0.3149	0.6827	0.3678	377	544	3.99239e-05	1.65648e-18
AT2G04350	TRUE	involved in	fatty acid biosynthetic process	GO:0006633	P	other cellular processes	ISS	manually reviewed TIGR computational analysis	Communication:501714663	TIGR	2002-09-20	2.83043e-06	1.79246e-19	AT2G04350.1	0.3149	0.6827	0.3678	377	544	3.99239e-05	1.65648e-18
AT2G04350	TRUE	involved in	fatty acid biosynthetic process	GO:0006633	P	other metabolic processes	ISS	manually reviewed TIGR computational analysis	Communication:501714663	TIGR	2002-09-20	2.83043e-06	1.79246e-19	AT2G04350.1	0.3149	0.6827	0.3678	377	544	3.99239e-05	1.65648e-18
AT2G04350	TRUE	has	catalytic activity	GO:0003824	F	other enzyme activity	IEA	traceable computational prediction	AnalysisReference:501730468	TAIR	2009-04-29	2.83043e-06	1.79246e-19	AT2G04350.1	0.3149	0.6827	0.3678	377	544	3.99239e-05	1.65648e-18
AT2G04350	TRUE	involved in	metabolic process	GO:0008152	P	other metabolic processes	IEA	traceable computational prediction	AnalysisReference:501730468	TAIR	2009-04-29	2.83043e-06	1.79246e-19	AT2G04350.1	0.3149	0.6827	0.3678	377	544	3.99239e-05	1.65648e-18
AT2G04350	TRUE	has	catalytic activity	GO:0003824	F	other enzyme activity	IEA	traceable computational prediction	AnalysisReference:501730468	TAIR	2009-04-29	2.83043e-06	1.79246e-19	AT2G04350.1	0.3149	0.6827	0.3678	377	544	3.99239e-05	1.65648e-18
AT2G04350	TRUE	involved in	metabolic process	GO:0008152	P	other metabolic processes	IEA	traceable computational prediction	AnalysisReference:501730468	TAIR	2009-04-29	2.83043e-06	1.79246e-19	AT2G04350.1	0.3149	0.6827	0.3678	377	544	3.99239e-05	1.65648e-18
AT4G00810	TRUE	functions as	structural constituent of ribosome	GO:0003735	F	structural molecule activity	IEA	traceable computational prediction	AnalysisReference:501730468	TAIR	2009-04-29	1.47014e-05	0.00448686	AT4G00810.1	0.0262	0.3922	0.366	714	470	0.000169826	0.00779817
AT4G00810	TRUE	involved in	translational elongation	GO:0006414	P	protein metabolism	IEA	traceable computational prediction	AnalysisReference:501730468	TAIR	2009-04-29	1.47014e-05	0.00448686	AT4G00810.1	0.0262	0.3922	0.366	714	470	0.000169826	0.00779817
AT4G00810	TRUE	involved in	translational elongation	GO:0006414	P	other cellular processes	IEA	traceable computational prediction	AnalysisReference:501730468	TAIR	2009-04-29	1.47014e-05	0.00448686	AT4G00810.1	0.0262	0.3922	0.366	714	470	0.000169826	0.00779817
AT4G00810	TRUE	involved in	translational elongation	GO:0006414	P	other metabolic processes	IEA	traceable computational prediction	AnalysisReference:501730468	TAIR	2009-04-29	1.47014e-05	0.00448686	AT4G00810.1	0.0262	0.3922	0.366	714	470	0.000169826	0.00779817
AT4G00810	TRUE	located in	cytosol	GO:0005829	C	cytosol	IDA	Cell fractionation (for cellular component)	Publication:501724483|PMID:18433157	TAIR	2009-05-04	1.47014e-05	0.00448686	AT4G00810.1	0.0262	0.3922	0.366	714	470	0.000169826	0.00779817
AT4G00810	TRUE	located in	nucleus	GO:0005634	C	nucleus	IDA	Cell fractionation (for cellular component)	Publication:501724483|PMID:18433157	TAIR	2009-05-04	1.47014e-05	0.00448686	AT4G00810.1	0.0262	0.3922	0.366	714	470	0.000169826	0.00779817
AT4G00810	TRUE	located in	ribosome	GO:0005840	C	ribosome	ISS	manually reviewed TIGR computational analysis	Communication:501714663	TIGR	2003-09-26	1.47014e-05	0.00448686	AT4G00810.1	0.0262	0.3922	0.366	714	470	0.000169826	0.00779817
AT4G00810	TRUE	functions as	structural constituent of ribosome	GO:0003735	F	structural molecule activity	ISS	manually reviewed TIGR computational analysis	Communication:501714663	TIGR	2003-09-26	1.47014e-05	0.00448686	AT4G00810.1	0.0262	0.3922	0.366	714	470	0.000169826	0.00779817
AT4G00810	TRUE	involved in	translational elongation	GO:0006414	P	protein metabolism	ISS	manually reviewed TIGR computational analysis	Communication:501714663	TIGR	2003-09-26	1.47014e-05	0.00448686	AT4G00810.1	0.0262	0.3922	0.366	714	470	0.000169826	0.00779817
AT4G00810	TRUE	involved in	translational elongation	GO:0006414	P	other cellular processes	ISS	manually reviewed TIGR computational analysis	Communication:501714663	TIGR	2003-09-26	1.47014e-05	0.00448686	AT4G00810.1	0.0262	0.3922	0.366	714	470	0.000169826	0.00779817
AT4G00810	TRUE	involved in	translational elongation	GO:0006414	P	other metabolic processes	ISS	manually reviewed TIGR computational analysis	Communication:501714663	TIGR	2003-09-26	1.47014e-05	0.00448686	AT4G00810.1	0.0262	0.3922	0.366	714	470	0.000169826	0.00779817
AT4G00810	TRUE	located in	cytosolic ribosome	GO:0022626	C	cytosol	IDA	protein separation and fragment identification	Publication:501723363|PMID:17934214	TAIR	2008-08-13	1.47014e-05	0.00448686	AT4G00810.1	0.0262	0.3922	0.366	714	470	0.000169826	0.00779817
AT4G00810	TRUE	located in	cytosolic ribosome	GO:0022626	C	ribosome	IDA	protein separation and fragment identification	Publication:501723363|PMID:17934214	TAIR	2008-08-13	1.47014e-05	0.00448686	AT4G00810.1	0.0262	0.3922	0.366	714	470	0.000169826	0.00779817
AT4G00810	TRUE	located in	cytosolic ribosome	GO:0022626	C	other cytoplasmic components	IDA	protein separation and fragment identification	Publication:501723363|PMID:17934214	TAIR	2008-08-13	1.47014e-05	0.00448686	AT4G00810.1	0.0262	0.3922	0.366	714	470	0.000169826	0.00779817
AT4G00810	TRUE	located in	cytosolic ribosome	GO:0022626	C	other intracellular components	IDA	protein separation and fragment identification	Publication:501723363|PMID:17934214	TAIR	2008-08-13	1.47014e-05	0.00448686	AT4G00810.1	0.0262	0.3922	0.366	714	470	0.000169826	0.00779817
AT4G00810	TRUE	functions as	structural constituent of ribosome	GO:0003735	F	structural molecule activity	IEA	traceable computational prediction	AnalysisReference:501730468	TAIR	2009-04-29	1.47014e-05	0.00448686	AT4G00810.1	0.0262	0.3922	0.366	714	470	0.000169826	0.00779817
AT4G00810	TRUE	involved in	translational elongation	GO:0006414	P	protein metabolism	IEA	traceable computational prediction	AnalysisReference:501730468	TAIR	2009-04-29	1.47014e-05	0.00448686	AT4G00810.1	0.0262	0.3922	0.366	714	470	0.000169826	0.00779817
AT4G00810	TRUE	involved in	translational elongation	GO:0006414	P	other cellular processes	IEA	traceable computational prediction	AnalysisReference:501730468	TAIR	2009-04-29	1.47014e-05	0.00448686	AT4G00810.1	0.0262	0.3922	0.366	714	470	0.000169826	0.00779817
AT4G00810	TRUE	involved in	translational elongation	GO:0006414	P	other metabolic processes	IEA	traceable computational prediction	AnalysisReference:501730468	TAIR	2009-04-29	1.47014e-05	0.00448686	AT4G00810.1	0.0262	0.3922	0.366	714	470	0.000169826	0.00779817
AT5G46150	TRUE	located in	membrane	GO:0016020	C	other membranes	IEA	traceable computational prediction	AnalysisReference:501730468	TAIR	2009-04-29	6.2473e-05	1.67371e-13	AT5G46150.1	0.0035	0.3681	0.3646	196	304	0.000585412	1.03354e-12
AT5G46150	TRUE	located in	membrane	GO:0016020	C	other membranes	ISS	manually reviewed TIGR computational analysis	Communication:501714663	TIGR	2002-01-25	6.2473e-05	1.67371e-13	AT5G46150.1	0.0035	0.3681	0.3646	196	304	0.000585412	1.03354e-12
AT5G46150	TRUE	has	molecular_function	GO:0003674	F	unknown molecular functions	ND	Unknown molecular function	Communication:1345790	TAIR	2009-05-08	6.2473e-05	1.67371e-13	AT5G46150.1	0.0035	0.3681	0.3646	196	304	0.000585412	1.03354e-12
AT5G46150	TRUE	involved in	biological_process	GO:0008150	P	unknown biological processes	ND	Unknown biological process	Communication:1345790	TAIR	2006-10-19	6.2473e-05	1.67371e-13	AT5G46150.1	0.0035	0.3681	0.3646	196	304	0.000585412	1.03354e-12
AT5G46150	TRUE	located in	membrane	GO:0016020	C	other membranes	IEA	traceable computational prediction	AnalysisReference:501730468	TAIR	2009-04-29	6.2473e-05	1.67371e-13	AT5G46150.1	0.0035	0.3681	0.3646	196	304	0.000585412	1.03354e-12
AT2G46420	TRUE	located in	cellular_component	GO:0005575	C	unknown cellular components	ND	none	Communication:501683652	TIGR	2003-09-13	0.000674478	3.0291e-15	AT2G46420.1	0.6359	0.9996	0.3637	205	327	0.00394673	2.20597e-14
AT2G46420	TRUE	has	molecular_function	GO:0003674	F	unknown molecular functions	ND	none	Communication:501683652	TIGR	2003-09-13	0.000674478	3.0291e-15	AT2G46420.1	0.6359	0.9996	0.3637	205	327	0.00394673	2.20597e-14
AT2G46420	TRUE	involved in	biological_process	GO:0008150	P	unknown biological processes	ND	none	Communication:501683652	TIGR	2003-09-13	0.000674478	3.0291e-15	AT2G46420.1	0.6359	0.9996	0.3637	205	327	0.00394673	2.20597e-14
AT4G15415	TRUE	located in	protein phosphatase type 2A complex	GO:0000159	C	other intracellular components	IEA	traceable computational prediction	AnalysisReference:501730468	TAIR	2009-04-29	0.00164991	1.13677e-14	AT4G15415.1	0.0021	0.3651	0.363	405	530	0.0076501	7.77181e-14
AT4G15415	TRUE	involved in	signal transduction	GO:0007165	P	signal transduction	IEA	traceable computational prediction	AnalysisReference:501730468	TAIR	2009-04-29	0.00164991	1.13677e-14	AT4G15415.1	0.0021	0.3651	0.363	405	530	0.0076501	7.77181e-14
AT4G15415	TRUE	located in	protein phosphatase type 2A complex	GO:0000159	C	other intracellular components	ISS	manually reviewed TIGR computational analysis	Communication:501714663	TIGR	2003-09-23	0.00164991	1.13677e-14	AT4G15415.1	0.0021	0.3651	0.363	405	530	0.0076501	7.77181e-14
AT4G15415	TRUE	functions in	poly(U) RNA binding	GO:0008266	F	DNA or RNA binding	IDA	affinity capture	Publication:501721569|PMID:17511964	TAIR	2008-01-28	0.00164991	1.13677e-14	AT4G15415.1	0.0021	0.3651	0.363	405	530	0.0076501	7.77181e-14
AT4G15415	TRUE	has	protein phosphatase type 2A regulator activity	GO:0008601	F	other molecular functions	ISS	manually reviewed TIGR computational analysis	Communication:501714663	TIGR	2003-09-23	0.00164991	1.13677e-14	AT4G15415.1	0.0021	0.3651	0.363	405	530	0.0076501	7.77181e-14
AT4G15415	TRUE	involved in	signal transduction	GO:0007165	P	signal transduction	ISS	manually reviewed TIGR computational analysis	Communication:501714663	TIGR	2003-09-23	0.00164991	1.13677e-14	AT4G15415.1	0.0021	0.3651	0.363	405	530	0.0076501	7.77181e-14
AT4G15415	TRUE	located in	protein phosphatase type 2A complex	GO:0000159	C	other intracellular components	IEA	traceable computational prediction	AnalysisReference:501730468	TAIR	2009-04-29	0.00164991	1.13677e-14	AT4G15415.1	0.0021	0.3651	0.363	405	530	0.0076501	7.77181e-14
AT4G15415	TRUE	involved in	signal transduction	GO:0007165	P	signal transduction	IEA	traceable computational prediction	AnalysisReference:501730468	TAIR	2009-04-29	0.00164991	1.13677e-14	AT4G15415.1	0.0021	0.3651	0.363	405	530	0.0076501	7.77181e-14
AT3G01790	FALSE	located in	intracellular	GO:0005622	C	other intracellular components	IEA	traceable computational prediction	AnalysisReference:501730468	TAIR	2009-04-29	1.53754e-05	0.337956	AT3G01790.1	0.3925	0.0331	0.3594	227	194	0.000174602	0.402543
AT3G01790	FALSE	located in	ribosome	GO:0005840	C	ribosome	IEA	traceable computational prediction	AnalysisReference:501730468	TAIR	2009-04-29	1.53754e-05	0.337956	AT3G01790.1	0.3925	0.0331	0.3594	227	194	0.000174602	0.402543
AT3G01790	FALSE	functions as	structural constituent of ribosome	GO:0003735	F	structural molecule activity	IEA	traceable computational prediction	AnalysisReference:501730468	TAIR	2009-04-29	1.53754e-05	0.337956	AT3G01790.1	0.3925	0.0331	0.3594	227	194	0.000174602	0.402543
AT3G01790	FALSE	involved in	translation	GO:0006412	P	protein metabolism	IEA	traceable computational prediction	AnalysisReference:501730468	TAIR	2009-04-29	1.53754e-05	0.337956	AT3G01790.1	0.3925	0.0331	0.3594	227	194	0.000174602	0.402543
AT3G01790	FALSE	involved in	translation	GO:0006412	P	other cellular processes	IEA	traceable computational prediction	AnalysisReference:501730468	TAIR	2009-04-29	1.53754e-05	0.337956	AT3G01790.1	0.3925	0.0331	0.3594	227	194	0.000174602	0.402543
AT3G01790	FALSE	involved in	translation	GO:0006412	P	other metabolic processes	IEA	traceable computational prediction	AnalysisReference:501730468	TAIR	2009-04-29	1.53754e-05	0.337956	AT3G01790.1	0.3925	0.0331	0.3594	227	194	0.000174602	0.402543
AT3G01790	FALSE	located in	large ribosomal subunit	GO:0015934	C	ribosome	ISS	manually reviewed TIGR computational analysis	Communication:501714663	TIGR	2003-09-29	1.53754e-05	0.337956	AT3G01790.1	0.3925	0.0331	0.3594	227	194	0.000174602	0.402543
AT3G01790	FALSE	located in	large ribosomal subunit	GO:0015934	C	other cytoplasmic components	ISS	manually reviewed TIGR computational analysis	Communication:501714663	TIGR	2003-09-29	1.53754e-05	0.337956	AT3G01790.1	0.3925	0.0331	0.3594	227	194	0.000174602	0.402543
AT3G01790	FALSE	located in	large ribosomal subunit	GO:0015934	C	other intracellular components	ISS	manually reviewed TIGR computational analysis	Communication:501714663	TIGR	2003-09-29	1.53754e-05	0.337956	AT3G01790.1	0.3925	0.0331	0.3594	227	194	0.000174602	0.402543
AT3G01790	FALSE	functions as	structural constituent of ribosome	GO:0003735	F	structural molecule activity	ISS	manually reviewed TIGR computational analysis	Communication:501714663	TIGR	2003-09-29	1.53754e-05	0.337956	AT3G01790.1	0.3925	0.0331	0.3594	227	194	0.000174602	0.402543
AT3G01790	FALSE	involved in	translation	GO:0006412	P	protein metabolism	ISS	manually reviewed TIGR computational analysis	Communication:501714663	TIGR	2003-09-29	1.53754e-05	0.337956	AT3G01790.1	0.3925	0.0331	0.3594	227	194	0.000174602	0.402543
AT3G01790	FALSE	involved in	translation	GO:0006412	P	other cellular processes	ISS	manually reviewed TIGR computational analysis	Communication:501714663	TIGR	2003-09-29	1.53754e-05	0.337956	AT3G01790.1	0.3925	0.0331	0.3594	227	194	0.000174602	0.402543
AT3G01790	FALSE	involved in	translation	GO:0006412	P	other metabolic processes	ISS	manually reviewed TIGR computational analysis	Communication:501714663	TIGR	2003-09-29	1.53754e-05	0.337956	AT3G01790.1	0.3925	0.0331	0.3594	227	194	0.000174602	0.402543
AT3G01790	FALSE	located in	intracellular	GO:0005622	C	other intracellular components	IEA	traceable computational prediction	AnalysisReference:501730468	TAIR	2009-04-29	1.53754e-05	0.337956	AT3G01790.1	0.3925	0.0331	0.3594	227	194	0.000174602	0.402543
AT3G01790	FALSE	located in	ribosome	GO:0005840	C	ribosome	IEA	traceable computational prediction	AnalysisReference:501730468	TAIR	2009-04-29	1.53754e-05	0.337956	AT3G01790.1	0.3925	0.0331	0.3594	227	194	0.000174602	0.402543
AT3G01790	FALSE	functions as	structural constituent of ribosome	GO:0003735	F	structural molecule activity	IEA	traceable computational prediction	AnalysisReference:501730468	TAIR	2009-04-29	1.53754e-05	0.337956	AT3G01790.1	0.3925	0.0331	0.3594	227	194	0.000174602	0.402543
AT3G01790	FALSE	involved in	translation	GO:0006412	P	protein metabolism	IEA	traceable computational prediction	AnalysisReference:501730468	TAIR	2009-04-29	1.53754e-05	0.337956	AT3G01790.1	0.3925	0.0331	0.3594	227	194	0.000174602	0.402543
AT3G01790	FALSE	involved in	translation	GO:0006412	P	other cellular processes	IEA	traceable computational prediction	AnalysisReference:501730468	TAIR	2009-04-29	1.53754e-05	0.337956	AT3G01790.1	0.3925	0.0331	0.3594	227	194	0.000174602	0.402543
AT3G01790	FALSE	involved in	translation	GO:0006412	P	other metabolic processes	IEA	traceable computational prediction	AnalysisReference:501730468	TAIR	2009-04-29	1.53754e-05	0.337956	AT3G01790.1	0.3925	0.0331	0.3594	227	194	0.000174602	0.402543
AT1G15690	TRUE	located in	chloroplast	GO:0009507	C	chloroplast	IDA	protein separation and fragment identification	Publication:501712079|PMID:15028209	kvanwijk	2008-09-23	6.81061e-21	1.54786e-40	AT1G15690.1	0.8899	0.5317	0.3582	9015	5610	1.01402e-18	4.23292e-39
AT1G15690	TRUE	located in	chloroplast	GO:0009507	C	chloroplast	IDA	protein separation and fragment identification	Publication:501724486|PMID:18431481	kvanwijk	2008-09-26	6.81061e-21	1.54786e-40	AT1G15690.1	0.8899	0.5317	0.3582	9015	5610	1.01402e-18	4.23292e-39
AT1G15690	TRUE	located in	membrane	GO:0016020	C	other membranes	IDA	protein separation and fragment identification	Publication:501721401|PMID:17432890	kvanwijk	2008-09-30	6.81061e-21	1.54786e-40	AT1G15690.1	0.8899	0.5317	0.3582	9015	5610	1.01402e-18	4.23292e-39
AT1G15690	TRUE	located in	plasma membrane	GO:0005886	C	plasma membrane	IDA	protein separation and fragment identification	Publication:501720626|PMID:17151019	kvanwijk	2008-09-25	6.81061e-21	1.54786e-40	AT1G15690.1	0.8899	0.5317	0.3582	9015	5610	1.01402e-18	4.23292e-39
AT1G15690	TRUE	located in	plasma membrane	GO:0005886	C	plasma membrane	IDA	protein separation and fragment identification	Publication:501720929|PMID:17317660	kvanwijk	2008-09-25	6.81061e-21	1.54786e-40	AT1G15690.1	0.8899	0.5317	0.3582	9015	5610	1.01402e-18	4.23292e-39
AT1G15690	TRUE	located in	plasma membrane	GO:0005886	C	plasma membrane	IDA	protein separation and fragment identification	Publication:501722708|PMID:17644812	kvanwijk	2008-09-26	6.81061e-21	1.54786e-40	AT1G15690.1	0.8899	0.5317	0.3582	9015	5610	1.01402e-18	4.23292e-39
AT1G15690	TRUE	located in	vacuole	GO:0005773	C	other cytoplasmic components	IDA	protein separation and fragment identification	Publication:501711987|PMID:14760709	kvanwijk	2008-09-23	6.81061e-21	1.54786e-40	AT1G15690.1	0.8899	0.5317	0.3582	9015	5610	1.01402e-18	4.23292e-39
AT1G15690	TRUE	located in	vacuole	GO:0005773	C	other cytoplasmic components	IDA	protein separation and fragment identification	Publication:501712581|PMID:15215502	kvanwijk	2008-09-23	6.81061e-21	1.54786e-40	AT1G15690.1	0.8899	0.5317	0.3582	9015	5610	1.01402e-18	4.23292e-39
AT1G15690	TRUE	located in	vacuole	GO:0005773	C	other cytoplasmic components	IDA	protein separation and fragment identification	Publication:501714874|PMID:15539469	kvanwijk	2008-09-24	6.81061e-21	1.54786e-40	AT1G15690.1	0.8899	0.5317	0.3582	9015	5610	1.01402e-18	4.23292e-39
AT1G15690	TRUE	located in	vacuole	GO:0005773	C	other intracellular components	IDA	protein separation and fragment identification	Publication:501711987|PMID:14760709	kvanwijk	2008-09-23	6.81061e-21	1.54786e-40	AT1G15690.1	0.8899	0.5317	0.3582	9015	5610	1.01402e-18	4.23292e-39
AT1G15690	TRUE	located in	vacuole	GO:0005773	C	other intracellular components	IDA	protein separation and fragment identification	Publication:501712581|PMID:15215502	kvanwijk	2008-09-23	6.81061e-21	1.54786e-40	AT1G15690.1	0.8899	0.5317	0.3582	9015	5610	1.01402e-18	4.23292e-39
AT1G15690	TRUE	located in	vacuole	GO:0005773	C	other intracellular components	IDA	protein separation and fragment identification	Publication:501714874|PMID:15539469	kvanwijk	2008-09-24	6.81061e-21	1.54786e-40	AT1G15690.1	0.8899	0.5317	0.3582	9015	5610	1.01402e-18	4.23292e-39
AT1G15690	TRUE	located in	plant-type vacuole	GO:0000325	C	other cytoplasmic components	IDA	protein separation and fragment identification	Publication:501718909|PMID:16618929	kvanwijk	2008-09-29	6.81061e-21	1.54786e-40	AT1G15690.1	0.8899	0.5317	0.3582	9015	5610	1.01402e-18	4.23292e-39
AT1G15690	TRUE	located in	plant-type vacuole	GO:0000325	C	other intracellular components	IDA	protein separation and fragment identification	Publication:501718909|PMID:16618929	kvanwijk	2008-09-29	6.81061e-21	1.54786e-40	AT1G15690.1	0.8899	0.5317	0.3582	9015	5610	1.01402e-18	4.23292e-39
AT1G15690	TRUE	located in	chloroplast envelope	GO:0009941	C	plastid	IDA	protein separation and fragment identification	Publication:501710686|PMID:12938931	kvanwijk	2008-09-23	6.81061e-21	1.54786e-40	AT1G15690.1	0.8899	0.5317	0.3582	9015	5610	1.01402e-18	4.23292e-39
AT1G15690	TRUE	located in	chloroplast envelope	GO:0009941	C	chloroplast	IDA	protein separation and fragment identification	Publication:501710686|PMID:12938931	kvanwijk	2008-09-23	6.81061e-21	1.54786e-40	AT1G15690.1	0.8899	0.5317	0.3582	9015	5610	1.01402e-18	4.23292e-39
AT1G15690	TRUE	located in	chloroplast envelope	GO:0009941	C	other cytoplasmic components	IDA	protein separation and fragment identification	Publication:501710686|PMID:12938931	kvanwijk	2008-09-23	6.81061e-21	1.54786e-40	AT1G15690.1	0.8899	0.5317	0.3582	9015	5610	1.01402e-18	4.23292e-39
AT1G15690	TRUE	located in	chloroplast envelope	GO:0009941	C	other intracellular components	IDA	protein separation and fragment identification	Publication:501710686|PMID:12938931	kvanwijk	2008-09-23	6.81061e-21	1.54786e-40	AT1G15690.1	0.8899	0.5317	0.3582	9015	5610	1.01402e-18	4.23292e-39
AT1G15690	TRUE	located in	mitochondrion	GO:0005739	C	mitochondria	IDA	protein separation and fragment identification	Publication:501711651|PMID:14671022	hmillar	2005-01-20	6.81061e-21	1.54786e-40	AT1G15690.1	0.8899	0.5317	0.3582	9015	5610	1.01402e-18	4.23292e-39
AT1G15690	TRUE	located in	plasma membrane	GO:0005886	C	plasma membrane	IDA	Cell fractionation (for cellular component)	Publication:501717938|PMID:16210544	TAIR	2006-06-13	6.81061e-21	1.54786e-40	AT1G15690.1	0.8899	0.5317	0.3582	9015	5610	1.01402e-18	4.23292e-39
AT1G15690	TRUE	located in	vacuolar membrane	GO:0005774	C	other membranes	IDA	co-fractionation	Publication:501718909|PMID:16618929	TAIR	2007-08-09	6.81061e-21	1.54786e-40	AT1G15690.1	0.8899	0.5317	0.3582	9015	5610	1.01402e-18	4.23292e-39
AT1G15690	TRUE	located in	vacuolar membrane	GO:0005774	C	other cytoplasmic components	IDA	co-fractionation	Publication:501718909|PMID:16618929	TAIR	2007-08-09	6.81061e-21	1.54786e-40	AT1G15690.1	0.8899	0.5317	0.3582	9015	5610	1.01402e-18	4.23292e-39
AT1G15690	TRUE	located in	vacuolar membrane	GO:0005774	C	other intracellular components	IDA	co-fractionation	Publication:501718909|PMID:16618929	TAIR	2007-08-09	6.81061e-21	1.54786e-40	AT1G15690.1	0.8899	0.5317	0.3582	9015	5610	1.01402e-18	4.23292e-39
AT1G15690	TRUE	has	ATPase activity	GO:0016887	F	hydrolase activity	ISS	Sequence similarity (homologue of/most closely related to)	Communication:1674994	TAIR	2003-03-29	6.81061e-21	1.54786e-40	AT1G15690.1	0.8899	0.5317	0.3582	9015	5610	1.01402e-18	4.23292e-39
AT1G15690	TRUE	has	ATPase activity	GO:0016887	F	hydrolase activity	ISS	Sequence similarity (homologue of/most closely related to)	Communication:1674994	adoyle	2003-03-29	6.81061e-21	1.54786e-40	AT1G15690.1	0.8899	0.5317	0.3582	9015	5610	1.01402e-18	4.23292e-39
AT1G15690	TRUE	has	hydrogen-translocating pyrophosphatase activity	GO:0009678	F	hydrolase activity	IDA	Enzyme assays	Publication:5443|PMID:1311852	TAIR	2006-06-13	6.81061e-21	1.54786e-40	AT1G15690.1	0.8899	0.5317	0.3582	9015	5610	1.01402e-18	4.23292e-39
AT1G15690	TRUE	has	hydrogen-translocating pyrophosphatase activity	GO:0009678	F	transporter activity	IDA	Enzyme assays	Publication:5443|PMID:1311852	TAIR	2006-06-13	6.81061e-21	1.54786e-40	AT1G15690.1	0.8899	0.5317	0.3582	9015	5610	1.01402e-18	4.23292e-39
AT1G15690	TRUE	involved in	response to water deprivation	GO:0009414	P	response to stress	IMP	Analysis of overexpression/ectopic expression phenotype	Publication:501716042|PMID:11572991	TAIR	2006-06-13	6.81061e-21	1.54786e-40	AT1G15690.1	0.8899	0.5317	0.3582	9015	5610	1.01402e-18	4.23292e-39
AT1G15690	TRUE	involved in	response to water deprivation	GO:0009414	P	response to abiotic or biotic stimulus	IMP	Analysis of overexpression/ectopic expression phenotype	Publication:501716042|PMID:11572991	TAIR	2006-06-13	6.81061e-21	1.54786e-40	AT1G15690.1	0.8899	0.5317	0.3582	9015	5610	1.01402e-18	4.23292e-39
AT1G15690	TRUE	involved in	response to salt stress	GO:0009651	P	response to stress	IMP	Analysis of overexpression/ectopic expression phenotype	Publication:501716042|PMID:11572991	TAIR	2006-06-13	6.81061e-21	1.54786e-40	AT1G15690.1	0.8899	0.5317	0.3582	9015	5610	1.01402e-18	4.23292e-39
AT1G15690	TRUE	involved in	response to salt stress	GO:0009651	P	response to abiotic or biotic stimulus	IMP	Analysis of overexpression/ectopic expression phenotype	Publication:501716042|PMID:11572991	TAIR	2006-06-13	6.81061e-21	1.54786e-40	AT1G15690.1	0.8899	0.5317	0.3582	9015	5610	1.01402e-18	4.23292e-39
AT1G15690	TRUE	located in	plant-type vacuole membrane	GO:0009705	C	other membranes	IDA	Cell fractionation (for cellular component)	Publication:5443|PMID:1311852	TAIR	2006-06-13	6.81061e-21	1.54786e-40	AT1G15690.1	0.8899	0.5317	0.3582	9015	5610	1.01402e-18	4.23292e-39
AT1G15690	TRUE	located in	plant-type vacuole membrane	GO:0009705	C	other cytoplasmic components	IDA	Cell fractionation (for cellular component)	Publication:5443|PMID:1311852	TAIR	2006-06-13	6.81061e-21	1.54786e-40	AT1G15690.1	0.8899	0.5317	0.3582	9015	5610	1.01402e-18	4.23292e-39
AT1G15690	TRUE	located in	plant-type vacuole membrane	GO:0009705	C	other intracellular components	IDA	Cell fractionation (for cellular component)	Publication:5443|PMID:1311852	TAIR	2006-06-13	6.81061e-21	1.54786e-40	AT1G15690.1	0.8899	0.5317	0.3582	9015	5610	1.01402e-18	4.23292e-39
AT1G15690	TRUE	involved in	auxin polar transport	GO:0009926	P	transport	IGI	Inference about one gene drawn from the phenotype of a mutation in a different gene	Publication:501717938|PMID:16210544	TAIR	2008-08-06	6.81061e-21	1.54786e-40	AT1G15690.1	0.8899	0.5317	0.3582	9015	5610	1.01402e-18	4.23292e-39
AT1G15690	TRUE	located in	endosome membrane	GO:0010008	C	other membranes	IDA	Cell fractionation (for cellular component)	Publication:501717938|PMID:16210544	TAIR	2006-06-13	6.81061e-21	1.54786e-40	AT1G15690.1	0.8899	0.5317	0.3582	9015	5610	1.01402e-18	4.23292e-39
AT1G15690	TRUE	located in	endosome membrane	GO:0010008	C	other cytoplasmic components	IDA	Cell fractionation (for cellular component)	Publication:501717938|PMID:16210544	TAIR	2006-06-13	6.81061e-21	1.54786e-40	AT1G15690.1	0.8899	0.5317	0.3582	9015	5610	1.01402e-18	4.23292e-39
AT1G15690	TRUE	located in	endosome membrane	GO:0010008	C	other intracellular components	IDA	Cell fractionation (for cellular component)	Publication:501717938|PMID:16210544	TAIR	2006-06-13	6.81061e-21	1.54786e-40	AT1G15690.1	0.8899	0.5317	0.3582	9015	5610	1.01402e-18	4.23292e-39
AT1G15690	TRUE	involved in	establishment or maintenance of transmembrane electrochemical gradient	GO:0010248	P	transport	TAS	text book or dictionary; -material has become common knowledge	Publication:5443|PMID:1311852	TAIR	2006-06-13	6.81061e-21	1.54786e-40	AT1G15690.1	0.8899	0.5317	0.3582	9015	5610	1.01402e-18	4.23292e-39
AT1G15690	TRUE	located in	chloroplast	GO:0009507	C	chloroplast	IDA	protein separation and fragment identification	Publication:501724486|PMID:18431481	kvanwijk	2008-09-26	6.81061e-21	1.54786e-40	AT1G15690.1	0.8899	0.5317	0.3582	9015	5610	1.01402e-18	4.23292e-39
AT1G15690	TRUE	located in	membrane	GO:0016020	C	other membranes	IDA	protein separation and fragment identification	Publication:501721401|PMID:17432890	kvanwijk	2008-09-30	6.81061e-21	1.54786e-40	AT1G15690.1	0.8899	0.5317	0.3582	9015	5610	1.01402e-18	4.23292e-39
AT1G15690	TRUE	located in	plasma membrane	GO:0005886	C	plasma membrane	IDA	protein separation and fragment identification	Publication:501720626|PMID:17151019	kvanwijk	2008-09-25	6.81061e-21	1.54786e-40	AT1G15690.1	0.8899	0.5317	0.3582	9015	5610	1.01402e-18	4.23292e-39
AT1G15690	TRUE	located in	plasma membrane	GO:0005886	C	plasma membrane	IDA	protein separation and fragment identification	Publication:501720929|PMID:17317660	kvanwijk	2008-09-25	6.81061e-21	1.54786e-40	AT1G15690.1	0.8899	0.5317	0.3582	9015	5610	1.01402e-18	4.23292e-39
AT1G15690	TRUE	located in	plasma membrane	GO:0005886	C	plasma membrane	IDA	protein separation and fragment identification	Publication:501722708|PMID:17644812	kvanwijk	2008-09-26	6.81061e-21	1.54786e-40	AT1G15690.1	0.8899	0.5317	0.3582	9015	5610	1.01402e-18	4.23292e-39
AT4G32285	FALSE	located in	plasma membrane	GO:0005886	C	plasma membrane	IDA	protein separation and fragment identification	Publication:501720929|PMID:17317660	kvanwijk	2008-09-25	0.00102502	0.252112	AT4G32285.1	0.9051	0.5473	0.3578	1144	936	0.00540757	0.312806
AT4G32285	FALSE	has	phosphatidylinositol binding	GO:0005545	F	other binding	IEA	traceable computational prediction	AnalysisReference:501730468	TAIR	2009-04-29	0.00102502	0.252112	AT4G32285.1	0.9051	0.5473	0.3578	1144	936	0.00540757	0.312806
AT4G32285	FALSE	has	phospholipid binding	GO:0005543	F	other binding	IEA	traceable computational prediction	AnalysisReference:501730468	TAIR	2009-04-29	0.00102502	0.252112	AT4G32285.1	0.9051	0.5473	0.3578	1144	936	0.00540757	0.312806
AT4G32285	FALSE	has	clathrin binding	GO:0030276	F	protein binding	IEA	traceable computational prediction	AnalysisReference:501730468	TAIR	2009-04-29	0.00102502	0.252112	AT4G32285.1	0.9051	0.5473	0.3578	1144	936	0.00540757	0.312806
AT4G32285	FALSE	involved in	clathrin coat assembly	GO:0048268	P	transport	IEA	traceable computational prediction	AnalysisReference:501730468	TAIR	2009-04-29	0.00102502	0.252112	AT4G32285.1	0.9051	0.5473	0.3578	1144	936	0.00540757	0.312806
AT4G32285	FALSE	involved in	clathrin coat assembly	GO:0048268	P	other cellular processes	IEA	traceable computational prediction	AnalysisReference:501730468	TAIR	2009-04-29	0.00102502	0.252112	AT4G32285.1	0.9051	0.5473	0.3578	1144	936	0.00540757	0.312806
AT4G32285	FALSE	involved in	clathrin coat assembly	GO:0048268	P	cell organization and biogenesis	IEA	traceable computational prediction	AnalysisReference:501730468	TAIR	2009-04-29	0.00102502	0.252112	AT4G32285.1	0.9051	0.5473	0.3578	1144	936	0.00540757	0.312806
AT4G32285	FALSE	located in	cytosol	GO:0005829	C	cytosol	IDA	Cell fractionation (for cellular component)	Publication:501724483|PMID:18433157	TAIR	2009-05-04	0.00102502	0.252112	AT4G32285.1	0.9051	0.5473	0.3578	1144	936	0.00540757	0.312806
AT4G32285	FALSE	located in	nucleus	GO:0005634	C	nucleus	IDA	Cell fractionation (for cellular component)	Publication:501724483|PMID:18433157	TAIR	2009-05-04	0.00102502	0.252112	AT4G32285.1	0.9051	0.5473	0.3578	1144	936	0.00540757	0.312806
AT4G32285	FALSE	functions in	binding	GO:0005488	F	other binding	ISS	manually reviewed TIGR computational analysis	Communication:501714663	TIGR	2003-09-16	0.00102502	0.252112	AT4G32285.1	0.9051	0.5473	0.3578	1144	936	0.00540757	0.312806
AT4G32285	FALSE	located in	plasma membrane	GO:0005886	C	plasma membrane	IDA	protein separation and fragment identification	Publication:501720929|PMID:17317660	kvanwijk	2008-09-25	0.00102502	0.252112	AT4G32285.1	0.9051	0.5473	0.3578	1144	936	0.00540757	0.312806
AT4G32285	FALSE	has	phosphatidylinositol binding	GO:0005545	F	other binding	IEA	traceable computational prediction	AnalysisReference:501730468	TAIR	2009-04-29	0.00102502	0.252112	AT4G32285.1	0.9051	0.5473	0.3578	1144	936	0.00540757	0.312806
AT4G32285	FALSE	has	phospholipid binding	GO:0005543	F	other binding	IEA	traceable computational prediction	AnalysisReference:501730468	TAIR	2009-04-29	0.00102502	0.252112	AT4G32285.1	0.9051	0.5473	0.3578	1144	936	0.00540757	0.312806
AT4G32285	FALSE	has	clathrin binding	GO:0030276	F	protein binding	IEA	traceable computational prediction	AnalysisReference:501730468	TAIR	2009-04-29	0.00102502	0.252112	AT4G32285.1	0.9051	0.5473	0.3578	1144	936	0.00540757	0.312806
AT4G32285	FALSE	involved in	clathrin coat assembly	GO:0048268	P	transport	IEA	traceable computational prediction	AnalysisReference:501730468	TAIR	2009-04-29	0.00102502	0.252112	AT4G32285.1	0.9051	0.5473	0.3578	1144	936	0.00540757	0.312806
AT4G32285	FALSE	involved in	clathrin coat assembly	GO:0048268	P	other cellular processes	IEA	traceable computational prediction	AnalysisReference:501730468	TAIR	2009-04-29	0.00102502	0.252112	AT4G32285.1	0.9051	0.5473	0.3578	1144	936	0.00540757	0.312806
AT4G32285	FALSE	involved in	clathrin coat assembly	GO:0048268	P	cell organization and biogenesis	IEA	traceable computational prediction	AnalysisReference:501730468	TAIR	2009-04-29	0.00102502	0.252112	AT4G32285.1	0.9051	0.5473	0.3578	1144	936	0.00540757	0.312806
AT5G41100	FALSE	located in	plasma membrane	GO:0005886	C	plasma membrane	IDA	protein separation and fragment identification	Publication:501720929|PMID:17317660	kvanwijk	2008-09-25	0.000118934	0.0297801	AT5G41100.1	0	0.3556	0.3556	145	146	0.00097178	0.044192
AT5G41100	FALSE	has	molecular_function	GO:0003674	F	unknown molecular functions	ND	Unknown molecular function	Communication:1345790	TAIR	2009-05-08	0.000118934	0.0297801	AT5G41100.1	0	0.3556	0.3556	145	146	0.00097178	0.044192
AT5G41100	FALSE	involved in	biological_process	GO:0008150	P	unknown biological processes	ND	Unknown biological process	Communication:1345790	TAIR	2009-05-08	0.000118934	0.0297801	AT5G41100.1	0	0.3556	0.3556	145	146	0.00097178	0.044192
AT5G41100	FALSE	located in	plasma membrane	GO:0005886	C	plasma membrane	IDA	protein separation and fragment identification	Publication:501720929|PMID:17317660	kvanwijk	2008-09-25	0.000118934	0.0297801	AT5G41100.1	0	0.3556	0.3556	145	146	0.00097178	0.044192
AT1G77290	FALSE	located in	plasma membrane	GO:0005886	C	plasma membrane	IDA	protein separation and fragment identification	Publication:501720929|PMID:17317660	kvanwijk	2008-09-25	0.000892669	0.117361	AT1G77290.1	0	0.3538	0.3538	62	64	0.00486251	0.15695
AT1G77290	FALSE	related to	pentachlorophenol catabolic process	GO:0019338	P	other cellular processes	IEA	traceable computational prediction	AnalysisReference:1445901	TAIR	2003-03-24	0.000892669	0.117361	AT1G77290.1	0	0.3538	0.3538	62	64	0.00486251	0.15695
AT1G77290	FALSE	related to	pentachlorophenol catabolic process	GO:0019338	P	other metabolic processes	IEA	traceable computational prediction	AnalysisReference:1445901	TAIR	2003-03-24	0.000892669	0.117361	AT1G77290.1	0	0.3538	0.3538	62	64	0.00486251	0.15695
AT1G77290	FALSE	located in	plasma membrane	GO:0005886	C	plasma membrane	IDA	protein separation and fragment identification	Publication:501720929|PMID:17317660	kvanwijk	2008-09-25	0.000892669	0.117361	AT1G77290.1	0	0.3538	0.3538	62	64	0.00486251	0.15695
AT2G46820	TRUE	located in	chloroplast	GO:0009507	C	chloroplast	IDA	protein separation and fragment identification	Publication:501712079|PMID:15028209	kvanwijk	2008-09-23	1.91574e-05	1.14625e-09	AT2G46820.1	0.4585	0.8076	0.3491	1334	794	0.000213924	4.8761e-09
AT2G46820	TRUE	located in	chloroplast	GO:0009507	C	chloroplast	IDA	protein separation and fragment identification	Publication:501724486|PMID:18431481	kvanwijk	2008-09-26	1.91574e-05	1.14625e-09	AT2G46820.1	0.4585	0.8076	0.3491	1334	794	0.000213924	4.8761e-09
AT2G46820	TRUE	located in	nucleoid	GO:0009295	C	other intracellular components	IDA	protein separation and fragment identification	Publication:501718303|PMID:16326926	kvanwijk	2008-09-24	1.91574e-05	1.14625e-09	AT2G46820.1	0.4585	0.8076	0.3491	1334	794	0.000213924	4.8761e-09
AT2G46820	TRUE	located in	thylakoid	GO:0009579	C	other intracellular components	IDA	protein separation and fragment identification	Publication:501727324|PMID:18633119	kvanwijk	2008-09-26	1.91574e-05	1.14625e-09	AT2G46820.1	0.4585	0.8076	0.3491	1334	794	0.000213924	4.8761e-09
AT2G46820	TRUE	located in	chloroplast thylakoid membrane	GO:0009535	C	plastid	IDA	protein separation and fragment identification	Publication:501711788|PMID:14729914	kvanwijk	2008-10-08	1.91574e-05	1.14625e-09	AT2G46820.1	0.4585	0.8076	0.3491	1334	794	0.000213924	4.8761e-09
AT2G46820	TRUE	located in	chloroplast thylakoid membrane	GO:0009535	C	plastid	IDA	protein separation and fragment identification	Publication:501713005|PMID:15322131	kvanwijk	2008-10-08	1.91574e-05	1.14625e-09	AT2G46820.1	0.4585	0.8076	0.3491	1334	794	0.000213924	4.8761e-09
AT2G46820	TRUE	located in	chloroplast thylakoid membrane	GO:0009535	C	chloroplast	IDA	protein separation and fragment identification	Publication:501711788|PMID:14729914	kvanwijk	2008-10-08	1.91574e-05	1.14625e-09	AT2G46820.1	0.4585	0.8076	0.3491	1334	794	0.000213924	4.8761e-09
AT2G46820	TRUE	located in	chloroplast thylakoid membrane	GO:0009535	C	chloroplast	IDA	protein separation and fragment identification	Publication:501713005|PMID:15322131	kvanwijk	2008-10-08	1.91574e-05	1.14625e-09	AT2G46820.1	0.4585	0.8076	0.3491	1334	794	0.000213924	4.8761e-09
AT2G46820	TRUE	located in	chloroplast thylakoid membrane	GO:0009535	C	other membranes	IDA	protein separation and fragment identification	Publication:501711788|PMID:14729914	kvanwijk	2008-10-08	1.91574e-05	1.14625e-09	AT2G46820.1	0.4585	0.8076	0.3491	1334	794	0.000213924	4.8761e-09
AT2G46820	TRUE	located in	chloroplast thylakoid membrane	GO:0009535	C	other membranes	IDA	protein separation and fragment identification	Publication:501713005|PMID:15322131	kvanwijk	2008-10-08	1.91574e-05	1.14625e-09	AT2G46820.1	0.4585	0.8076	0.3491	1334	794	0.000213924	4.8761e-09
AT2G46820	TRUE	located in	chloroplast thylakoid membrane	GO:0009535	C	other cytoplasmic components	IDA	protein separation and fragment identification	Publication:501711788|PMID:14729914	kvanwijk	2008-10-08	1.91574e-05	1.14625e-09	AT2G46820.1	0.4585	0.8076	0.3491	1334	794	0.000213924	4.8761e-09
AT2G46820	TRUE	located in	chloroplast thylakoid membrane	GO:0009535	C	other cytoplasmic components	IDA	protein separation and fragment identification	Publication:501713005|PMID:15322131	kvanwijk	2008-10-08	1.91574e-05	1.14625e-09	AT2G46820.1	0.4585	0.8076	0.3491	1334	794	0.000213924	4.8761e-09
AT2G46820	TRUE	located in	chloroplast thylakoid membrane	GO:0009535	C	other intracellular components	IDA	protein separation and fragment identification	Publication:501711788|PMID:14729914	kvanwijk	2008-10-08	1.91574e-05	1.14625e-09	AT2G46820.1	0.4585	0.8076	0.3491	1334	794	0.000213924	4.8761e-09
AT2G46820	TRUE	located in	chloroplast thylakoid membrane	GO:0009535	C	other intracellular components	IDA	protein separation and fragment identification	Publication:501713005|PMID:15322131	kvanwijk	2008-10-08	1.91574e-05	1.14625e-09	AT2G46820.1	0.4585	0.8076	0.3491	1334	794	0.000213924	4.8761e-09
AT2G46820	TRUE	located in	chloroplast envelope	GO:0009941	C	plastid	IDA	protein separation and fragment identification	Publication:501710686|PMID:12938931	kvanwijk	2008-09-23	1.91574e-05	1.14625e-09	AT2G46820.1	0.4585	0.8076	0.3491	1334	794	0.000213924	4.8761e-09
AT2G46820	TRUE	located in	chloroplast envelope	GO:0009941	C	chloroplast	IDA	protein separation and fragment identification	Publication:501710686|PMID:12938931	kvanwijk	2008-09-23	1.91574e-05	1.14625e-09	AT2G46820.1	0.4585	0.8076	0.3491	1334	794	0.000213924	4.8761e-09
AT2G46820	TRUE	located in	chloroplast envelope	GO:0009941	C	other cytoplasmic components	IDA	protein separation and fragment identification	Publication:501710686|PMID:12938931	kvanwijk	2008-09-23	1.91574e-05	1.14625e-09	AT2G46820.1	0.4585	0.8076	0.3491	1334	794	0.000213924	4.8761e-09
AT2G46820	TRUE	located in	chloroplast envelope	GO:0009941	C	other intracellular components	IDA	protein separation and fragment identification	Publication:501710686|PMID:12938931	kvanwijk	2008-09-23	1.91574e-05	1.14625e-09	AT2G46820.1	0.4585	0.8076	0.3491	1334	794	0.000213924	4.8761e-09
AT2G46820	TRUE	located in	plastid chromosome	GO:0009508	C	plastid	IDA	Cell fractionation (for cellular component)	Publication:501718303|PMID:16326926	TAIR	2006-01-18	1.91574e-05	1.14625e-09	AT2G46820.1	0.4585	0.8076	0.3491	1334	794	0.000213924	4.8761e-09
AT2G46820	TRUE	located in	plastid chromosome	GO:0009508	C	other cytoplasmic components	IDA	Cell fractionation (for cellular component)	Publication:501718303|PMID:16326926	TAIR	2006-01-18	1.91574e-05	1.14625e-09	AT2G46820.1	0.4585	0.8076	0.3491	1334	794	0.000213924	4.8761e-09
AT2G46820	TRUE	located in	plastid chromosome	GO:0009508	C	other intracellular components	IDA	Cell fractionation (for cellular component)	Publication:501718303|PMID:16326926	TAIR	2006-01-18	1.91574e-05	1.14625e-09	AT2G46820.1	0.4585	0.8076	0.3491	1334	794	0.000213924	4.8761e-09
AT2G46820	TRUE	located in	chloroplast thylakoid membrane	GO:0009535	C	plastid	IDA	protein separation and fragment identification	Publication:501713005|PMID:15322131	TAIR	2006-05-09	1.91574e-05	1.14625e-09	AT2G46820.1	0.4585	0.8076	0.3491	1334	794	0.000213924	4.8761e-09
AT2G46820	TRUE	located in	chloroplast thylakoid membrane	GO:0009535	C	chloroplast	IDA	protein separation and fragment identification	Publication:501713005|PMID:15322131	TAIR	2006-05-09	1.91574e-05	1.14625e-09	AT2G46820.1	0.4585	0.8076	0.3491	1334	794	0.000213924	4.8761e-09
AT2G46820	TRUE	located in	chloroplast thylakoid membrane	GO:0009535	C	other membranes	IDA	protein separation and fragment identification	Publication:501713005|PMID:15322131	TAIR	2006-05-09	1.91574e-05	1.14625e-09	AT2G46820.1	0.4585	0.8076	0.3491	1334	794	0.000213924	4.8761e-09
AT2G46820	TRUE	located in	chloroplast thylakoid membrane	GO:0009535	C	other cytoplasmic components	IDA	protein separation and fragment identification	Publication:501713005|PMID:15322131	TAIR	2006-05-09	1.91574e-05	1.14625e-09	AT2G46820.1	0.4585	0.8076	0.3491	1334	794	0.000213924	4.8761e-09
AT2G46820	TRUE	located in	chloroplast thylakoid membrane	GO:0009535	C	other intracellular components	IDA	protein separation and fragment identification	Publication:501713005|PMID:15322131	TAIR	2006-05-09	1.91574e-05	1.14625e-09	AT2G46820.1	0.4585	0.8076	0.3491	1334	794	0.000213924	4.8761e-09
AT2G46820	TRUE	functions in	DNA binding	GO:0003677	F	DNA or RNA binding	ISS	Recognized domains	Publication:501707654|PMID:12883043	TAIR	2003-10-13	1.91574e-05	1.14625e-09	AT2G46820.1	0.4585	0.8076	0.3491	1334	794	0.000213924	4.8761e-09
AT2G46820	TRUE	constituent of	chloroplast photosystem I	GO:0030093	C	plastid	IMP	biochemical/chemical analysis	Publication:501717555|PMID:16109415	TAIR	2005-10-18	1.91574e-05	1.14625e-09	AT2G46820.1	0.4585	0.8076	0.3491	1334	794	0.000213924	4.8761e-09
AT2G46820	TRUE	constituent of	chloroplast photosystem I	GO:0030093	C	chloroplast	IMP	biochemical/chemical analysis	Publication:501717555|PMID:16109415	TAIR	2005-10-18	1.91574e-05	1.14625e-09	AT2G46820.1	0.4585	0.8076	0.3491	1334	794	0.000213924	4.8761e-09
AT2G46820	TRUE	constituent of	chloroplast photosystem I	GO:0030093	C	other membranes	IMP	biochemical/chemical analysis	Publication:501717555|PMID:16109415	TAIR	2005-10-18	1.91574e-05	1.14625e-09	AT2G46820.1	0.4585	0.8076	0.3491	1334	794	0.000213924	4.8761e-09
AT2G46820	TRUE	constituent of	chloroplast photosystem I	GO:0030093	C	plastid	IDA	Cell fractionation (for cellular component)	Publication:501717555|PMID:16109415	TAIR	2005-10-18	1.91574e-05	1.14625e-09	AT2G46820.1	0.4585	0.8076	0.3491	1334	794	0.000213924	4.8761e-09
AT2G46820	TRUE	constituent of	chloroplast photosystem I	GO:0030093	C	chloroplast	IDA	Cell fractionation (for cellular component)	Publication:501717555|PMID:16109415	TAIR	2005-10-18	1.91574e-05	1.14625e-09	AT2G46820.1	0.4585	0.8076	0.3491	1334	794	0.000213924	4.8761e-09
AT2G46820	TRUE	constituent of	chloroplast photosystem I	GO:0030093	C	other cytoplasmic components	IMP	biochemical/chemical analysis	Publication:501717555|PMID:16109415	TAIR	2005-10-18	1.91574e-05	1.14625e-09	AT2G46820.1	0.4585	0.8076	0.3491	1334	794	0.000213924	4.8761e-09
AT2G46820	TRUE	constituent of	chloroplast photosystem I	GO:0030093	C	other membranes	IDA	Cell fractionation (for cellular component)	Publication:501717555|PMID:16109415	TAIR	2005-10-18	1.91574e-05	1.14625e-09	AT2G46820.1	0.4585	0.8076	0.3491	1334	794	0.000213924	4.8761e-09
AT2G46820	TRUE	constituent of	chloroplast photosystem I	GO:0030093	C	other intracellular components	IMP	biochemical/chemical analysis	Publication:501717555|PMID:16109415	TAIR	2005-10-18	1.91574e-05	1.14625e-09	AT2G46820.1	0.4585	0.8076	0.3491	1334	794	0.000213924	4.8761e-09
AT2G46820	TRUE	constituent of	chloroplast photosystem I	GO:0030093	C	other cytoplasmic components	IDA	Cell fractionation (for cellular component)	Publication:501717555|PMID:16109415	TAIR	2005-10-18	1.91574e-05	1.14625e-09	AT2G46820.1	0.4585	0.8076	0.3491	1334	794	0.000213924	4.8761e-09
AT2G46820	TRUE	constituent of	chloroplast photosystem I	GO:0030093	C	other intracellular components	IDA	Cell fractionation (for cellular component)	Publication:501717555|PMID:16109415	TAIR	2005-10-18	1.91574e-05	1.14625e-09	AT2G46820.1	0.4585	0.8076	0.3491	1334	794	0.000213924	4.8761e-09
AT2G46820	TRUE	involved in	photosynthetic electron transport in photosystem I	GO:0009773	P	other cellular processes	IDA	Cell fractionation (for cellular component)	Publication:501717555|PMID:16109415	TAIR	2005-10-18	1.91574e-05	1.14625e-09	AT2G46820.1	0.4585	0.8076	0.3491	1334	794	0.000213924	4.8761e-09
AT2G46820	TRUE	involved in	photosynthetic electron transport in photosystem I	GO:0009773	P	other metabolic processes	IDA	Cell fractionation (for cellular component)	Publication:501717555|PMID:16109415	TAIR	2005-10-18	1.91574e-05	1.14625e-09	AT2G46820.1	0.4585	0.8076	0.3491	1334	794	0.000213924	4.8761e-09
AT2G46820	TRUE	involved in	photosynthetic electron transport in photosystem I	GO:0009773	P	electron transport or energy pathways	IDA	Cell fractionation (for cellular component)	Publication:501717555|PMID:16109415	TAIR	2005-10-18	1.91574e-05	1.14625e-09	AT2G46820.1	0.4585	0.8076	0.3491	1334	794	0.000213924	4.8761e-09
AT2G46820	TRUE	located in	chloroplast envelope	GO:0009941	C	plastid	ISS	targeting sequence prediction	Publication:501707654|PMID:12883043	TAIR	2003-10-13	1.91574e-05	1.14625e-09	AT2G46820.1	0.4585	0.8076	0.3491	1334	794	0.000213924	4.8761e-09
AT2G46820	TRUE	located in	chloroplast envelope	GO:0009941	C	chloroplast	ISS	targeting sequence prediction	Publication:501707654|PMID:12883043	TAIR	2003-10-13	1.91574e-05	1.14625e-09	AT2G46820.1	0.4585	0.8076	0.3491	1334	794	0.000213924	4.8761e-09
AT2G46820	TRUE	located in	chloroplast envelope	GO:0009941	C	other cytoplasmic components	ISS	targeting sequence prediction	Publication:501707654|PMID:12883043	TAIR	2003-10-13	1.91574e-05	1.14625e-09	AT2G46820.1	0.4585	0.8076	0.3491	1334	794	0.000213924	4.8761e-09
AT2G46820	TRUE	located in	chloroplast envelope	GO:0009941	C	other intracellular components	ISS	targeting sequence prediction	Publication:501707654|PMID:12883043	TAIR	2003-10-13	1.91574e-05	1.14625e-09	AT2G46820.1	0.4585	0.8076	0.3491	1334	794	0.000213924	4.8761e-09
AT2G46820	TRUE	located in	chloroplast	GO:0009507	C	chloroplast	IDA	protein separation and fragment identification	Publication:501724486|PMID:18431481	kvanwijk	2008-09-26	1.91574e-05	1.14625e-09	AT2G46820.1	0.4585	0.8076	0.3491	1334	794	0.000213924	4.8761e-09
AT2G46820	TRUE	located in	nucleoid	GO:0009295	C	other intracellular components	IDA	protein separation and fragment identification	Publication:501718303|PMID:16326926	kvanwijk	2008-09-24	1.91574e-05	1.14625e-09	AT2G46820.1	0.4585	0.8076	0.3491	1334	794	0.000213924	4.8761e-09
AT1G13390	FALSE	located in	cellular_component	GO:0005575	C	unknown cellular components	ND	Unknown cellular component	Communication:1345790	TAIR	2009-05-08	1.58941e-18	0.088651	AT1G13390.1	0.8399	0.498	0.3419	329	221	1.77484e-16	0.12097
AT1G13390	FALSE	has	molecular_function	GO:0003674	F	unknown molecular functions	ND	none	Communication:501683652	TIGR	2004-02-06	1.58941e-18	0.088651	AT1G13390.1	0.8399	0.498	0.3419	329	221	1.77484e-16	0.12097
AT1G13390	FALSE	involved in	biological_process	GO:0008150	P	unknown biological processes	ND	Unknown biological process	Communication:1345790	TAIR	2006-10-19	1.58941e-18	0.088651	AT1G13390.1	0.8399	0.498	0.3419	329	221	1.77484e-16	0.12097
AT3G44670	TRUE	has	ATP binding	GO:0005524	F	nucleotide binding	IEA	traceable computational prediction	AnalysisReference:501730468	TAIR	2009-04-29	1.57796e-06	1.23474e-34	AT3G44670.1	0.6582	1	0.3418	344	621	2.4028e-05	2.90272e-33
AT3G44670	TRUE	has	nucleotide binding	GO:0000166	F	nucleotide binding	IEA	traceable computational prediction	AnalysisReference:501730468	TAIR	2009-04-29	1.57796e-06	1.23474e-34	AT3G44670.1	0.6582	1	0.3418	344	621	2.4028e-05	2.90272e-33
AT3G44670	TRUE	has	protein binding	GO:0005515	F	protein binding	IEA	traceable computational prediction	AnalysisReference:501730468	TAIR	2009-04-29	1.57796e-06	1.23474e-34	AT3G44670.1	0.6582	1	0.3418	344	621	2.4028e-05	2.90272e-33
AT3G44670	TRUE	has	transmembrane receptor activity	GO:0004888	F	receptor binding or activity	IEA	traceable computational prediction	AnalysisReference:501730468	TAIR	2009-04-29	1.57796e-06	1.23474e-34	AT3G44670.1	0.6582	1	0.3418	344	621	2.4028e-05	2.90272e-33
AT3G44670	TRUE	has protein modification of type	N-terminal protein myristoylation	GO:0006499	P	protein metabolism	IEA	traceable computational prediction	Publication:501710157|PMID:12912986	TAIR	2004-02-05	1.57796e-06	1.23474e-34	AT3G44670.1	0.6582	1	0.3418	344	621	2.4028e-05	2.90272e-33
AT3G44670	TRUE	has protein modification of type	N-terminal protein myristoylation	GO:0006499	P	other cellular processes	IEA	traceable computational prediction	Publication:501710157|PMID:12912986	TAIR	2004-02-05	1.57796e-06	1.23474e-34	AT3G44670.1	0.6582	1	0.3418	344	621	2.4028e-05	2.90272e-33
AT3G44670	TRUE	has protein modification of type	N-terminal protein myristoylation	GO:0006499	P	other metabolic processes	IEA	traceable computational prediction	Publication:501710157|PMID:12912986	TAIR	2004-02-05	1.57796e-06	1.23474e-34	AT3G44670.1	0.6582	1	0.3418	344	621	2.4028e-05	2.90272e-33
AT3G44670	TRUE	has	nucleoside-triphosphatase activity	GO:0017111	F	hydrolase activity	IEA	traceable computational prediction	AnalysisReference:501730468	TAIR	2009-04-29	1.57796e-06	1.23474e-34	AT3G44670.1	0.6582	1	0.3418	344	621	2.4028e-05	2.90272e-33
AT3G44670	TRUE	located in	intrinsic to membrane	GO:0031224	C	other membranes	IEA	traceable computational prediction	AnalysisReference:501730468	TAIR	2009-04-29	1.57796e-06	1.23474e-34	AT3G44670.1	0.6582	1	0.3418	344	621	2.4028e-05	2.90272e-33
AT3G44670	TRUE	involved in	defense response	GO:0006952	P	response to stress	TAS	none	Publication:2032|PMID:9811793	TIGR	2004-02-16	1.57796e-06	1.23474e-34	AT3G44670.1	0.6582	1	0.3418	344	621	2.4028e-05	2.90272e-33
AT3G44670	TRUE	involved in	defense response	GO:0006952	P	response to stress	ISS	manually reviewed TIGR computational analysis	Communication:501714663	TIGR	2004-02-09	1.57796e-06	1.23474e-34	AT3G44670.1	0.6582	1	0.3418	344	621	2.4028e-05	2.90272e-33
AT3G44670	TRUE	involved in	defense response to bacterium	GO:0042742	P	response to stress	ISS	Sequence similarity (homologue of/most closely related to)	Publication:2032|PMID:9811793	TAIR	2006-09-20	1.57796e-06	1.23474e-34	AT3G44670.1	0.6582	1	0.3418	344	621	2.4028e-05	2.90272e-33
AT3G44670	TRUE	involved in	defense response to bacterium	GO:0042742	P	response to abiotic or biotic stimulus	ISS	Sequence similarity (homologue of/most closely related to)	Publication:2032|PMID:9811793	TAIR	2006-09-20	1.57796e-06	1.23474e-34	AT3G44670.1	0.6582	1	0.3418	344	621	2.4028e-05	2.90272e-33
AT3G44670	TRUE	has	ATP binding	GO:0005524	F	nucleotide binding	IEA	traceable computational prediction	AnalysisReference:501730468	TAIR	2009-04-29	1.57796e-06	1.23474e-34	AT3G44670.1	0.6582	1	0.3418	344	621	2.4028e-05	2.90272e-33
AT3G44670	TRUE	has	nucleotide binding	GO:0000166	F	nucleotide binding	IEA	traceable computational prediction	AnalysisReference:501730468	TAIR	2009-04-29	1.57796e-06	1.23474e-34	AT3G44670.1	0.6582	1	0.3418	344	621	2.4028e-05	2.90272e-33
AT3G44670	TRUE	has	protein binding	GO:0005515	F	protein binding	IEA	traceable computational prediction	AnalysisReference:501730468	TAIR	2009-04-29	1.57796e-06	1.23474e-34	AT3G44670.1	0.6582	1	0.3418	344	621	2.4028e-05	2.90272e-33
AT3G44670	TRUE	has	transmembrane receptor activity	GO:0004888	F	receptor binding or activity	IEA	traceable computational prediction	AnalysisReference:501730468	TAIR	2009-04-29	1.57796e-06	1.23474e-34	AT3G44670.1	0.6582	1	0.3418	344	621	2.4028e-05	2.90272e-33
AT3G44670	TRUE	has	nucleoside-triphosphatase activity	GO:0017111	F	hydrolase activity	IEA	traceable computational prediction	AnalysisReference:501730468	TAIR	2009-04-29	1.57796e-06	1.23474e-34	AT3G44670.1	0.6582	1	0.3418	344	621	2.4028e-05	2.90272e-33
AT3G44670	TRUE	located in	intrinsic to membrane	GO:0031224	C	other membranes	IEA	traceable computational prediction	AnalysisReference:501730468	TAIR	2009-04-29	1.57796e-06	1.23474e-34	AT3G44670.1	0.6582	1	0.3418	344	621	2.4028e-05	2.90272e-33
AT5G13650	TRUE	functions in	GTP binding	GO:0005525	F	nucleotide binding	ISS	manually reviewed TIGR computational analysis	Communication:501714663	TIGR	2003-09-26	2.72509e-20	1.7304e-53	AT5G13650.1	0.3998	0.0619	0.3379	2014	2506	3.65162e-18	6.10194e-52
AT5G13650	TRUE	has	translation elongation factor activity	GO:0003746	F	nucleic acid binding	ISS	manually reviewed TIGR computational analysis	Communication:501714663	TIGR	2003-09-26	2.72509e-20	1.7304e-53	AT5G13650.1	0.3998	0.0619	0.3379	2014	2506	3.65162e-18	6.10194e-52
AT5G13650	TRUE	located in	chloroplast	GO:0009507	C	chloroplast	IDA	protein separation and fragment identification	Publication:501724486|PMID:18431481	kvanwijk	2008-09-26	2.72509e-20	1.7304e-53	AT5G13650.1	0.3998	0.0619	0.3379	2014	2506	3.65162e-18	6.10194e-52
AT5G13650	TRUE	located in	chloroplast stroma	GO:0009570	C	plastid	IDA	protein separation and fragment identification	Publication:501727324|PMID:18633119	kvanwijk	2008-10-08	2.72509e-20	1.7304e-53	AT5G13650.1	0.3998	0.0619	0.3379	2014	2506	3.65162e-18	6.10194e-52
AT5G13650	TRUE	located in	chloroplast stroma	GO:0009570	C	plastid	IDA	protein separation and fragment identification	Publication:501728638|PMID:16207701	kvanwijk	2008-09-24	2.72509e-20	1.7304e-53	AT5G13650.1	0.3998	0.0619	0.3379	2014	2506	3.65162e-18	6.10194e-52
AT5G13650	TRUE	located in	chloroplast stroma	GO:0009570	C	chloroplast	IDA	protein separation and fragment identification	Publication:501727324|PMID:18633119	kvanwijk	2008-10-08	2.72509e-20	1.7304e-53	AT5G13650.1	0.3998	0.0619	0.3379	2014	2506	3.65162e-18	6.10194e-52
AT5G13650	TRUE	located in	chloroplast stroma	GO:0009570	C	chloroplast	IDA	protein separation and fragment identification	Publication:501728638|PMID:16207701	kvanwijk	2008-09-24	2.72509e-20	1.7304e-53	AT5G13650.1	0.3998	0.0619	0.3379	2014	2506	3.65162e-18	6.10194e-52
AT5G13650	TRUE	located in	chloroplast stroma	GO:0009570	C	other cytoplasmic components	IDA	protein separation and fragment identification	Publication:501727324|PMID:18633119	kvanwijk	2008-10-08	2.72509e-20	1.7304e-53	AT5G13650.1	0.3998	0.0619	0.3379	2014	2506	3.65162e-18	6.10194e-52
AT5G13650	TRUE	located in	chloroplast stroma	GO:0009570	C	other cytoplasmic components	IDA	protein separation and fragment identification	Publication:501728638|PMID:16207701	kvanwijk	2008-09-24	2.72509e-20	1.7304e-53	AT5G13650.1	0.3998	0.0619	0.3379	2014	2506	3.65162e-18	6.10194e-52
AT5G13650	TRUE	located in	chloroplast stroma	GO:0009570	C	other intracellular components	IDA	protein separation and fragment identification	Publication:501727324|PMID:18633119	kvanwijk	2008-10-08	2.72509e-20	1.7304e-53	AT5G13650.1	0.3998	0.0619	0.3379	2014	2506	3.65162e-18	6.10194e-52
AT5G13650	TRUE	located in	chloroplast stroma	GO:0009570	C	other intracellular components	IDA	protein separation and fragment identification	Publication:501728638|PMID:16207701	kvanwijk	2008-09-24	2.72509e-20	1.7304e-53	AT5G13650.1	0.3998	0.0619	0.3379	2014	2506	3.65162e-18	6.10194e-52
AT5G13650	TRUE	has	GTP binding	GO:0005525	F	nucleotide binding	IEA	traceable computational prediction	AnalysisReference:501730468	TAIR	2009-04-29	2.72509e-20	1.7304e-53	AT5G13650.1	0.3998	0.0619	0.3379	2014	2506	3.65162e-18	6.10194e-52
AT5G13650	TRUE	has	GTPase activity	GO:0003924	F	hydrolase activity	IEA	traceable computational prediction	AnalysisReference:501730468	TAIR	2009-04-29	2.72509e-20	1.7304e-53	AT5G13650.1	0.3998	0.0619	0.3379	2014	2506	3.65162e-18	6.10194e-52
AT5G13650	TRUE	located in	chloroplast	GO:0009507	C	chloroplast	IDA	protein separation and fragment identification	Publication:501724486|PMID:18431481	kvanwijk	2008-09-26	2.72509e-20	1.7304e-53	AT5G13650.1	0.3998	0.0619	0.3379	2014	2506	3.65162e-18	6.10194e-52
AT5G13650	TRUE	has	GTP binding	GO:0005525	F	nucleotide binding	IEA	traceable computational prediction	AnalysisReference:501730468	TAIR	2009-04-29	2.72509e-20	1.7304e-53	AT5G13650.1	0.3998	0.0619	0.3379	2014	2506	3.65162e-18	6.10194e-52
AT5G13650	TRUE	has	GTPase activity	GO:0003924	F	hydrolase activity	IEA	traceable computational prediction	AnalysisReference:501730468	TAIR	2009-04-29	2.72509e-20	1.7304e-53	AT5G13650.1	0.3998	0.0619	0.3379	2014	2506	3.65162e-18	6.10194e-52
AT2G18750	FALSE	located in	cellular_component	GO:0005575	C	unknown cellular components	ND	Unknown cellular component	Communication:1345790	TAIR	2006-10-19	2.05368e-10	0.00925066	AT2G18750.1	0.9219	0.5846	0.3373	1380	963	7.43767e-09	0.0151539
AT2G18750	FALSE	functions in	calmodulin binding	GO:0005516	F	protein binding	TAS	none	Publication:1546140|PMID:11782485	TIGR	2003-04-17	2.05368e-10	0.00925066	AT2G18750.1	0.9219	0.5846	0.3373	1380	963	7.43767e-09	0.0151539
AT2G18750	FALSE	functions in	calmodulin binding	GO:0005516	F	protein binding	IEP	expression library screening	Publication:1546140|PMID:11782485	TAIR	2005-03-28	2.05368e-10	0.00925066	AT2G18750.1	0.9219	0.5846	0.3373	1380	963	7.43767e-09	0.0151539
AT2G18750	FALSE	involved in	biological_process	GO:0008150	P	unknown biological processes	ND	Unknown biological process	Communication:1345790	TAIR	2006-10-19	2.05368e-10	0.00925066	AT2G18750.1	0.9219	0.5846	0.3373	1380	963	7.43767e-09	0.0151539
AT5G24320	FALSE	located in	heterotrimeric G-protein complex	GO:0005834	C	other membranes	ISS	manually reviewed TIGR computational analysis	Communication:501714663	TIGR	2003-08-26	0.00163841	0.881376	AT5G24320.1	0.6621	0.9992	0.3371	334	263	0.0076501	0.90581
AT5G24320	FALSE	located in	heterotrimeric G-protein complex	GO:0005834	C	plasma membrane	ISS	manually reviewed TIGR computational analysis	Communication:501714663	TIGR	2003-08-26	0.00163841	0.881376	AT5G24320.1	0.6621	0.9992	0.3371	334	263	0.0076501	0.90581
AT5G24320	FALSE	has	signal transducer activity	GO:0004871	F	other molecular functions	ISS	manually reviewed TIGR computational analysis	Communication:501714663	TIGR	2003-08-26	0.00163841	0.881376	AT5G24320.1	0.6621	0.9992	0.3371	334	263	0.0076501	0.90581
AT5G24320	FALSE	involved in	signal transduction	GO:0007165	P	signal transduction	ISS	manually reviewed TIGR computational analysis	Communication:501714663	TIGR	2003-08-26	0.00163841	0.881376	AT5G24320.1	0.6621	0.9992	0.3371	334	263	0.0076501	0.90581
AT3G02560	TRUE	located in	chloroplast	GO:0009507	C	chloroplast	IDA	protein separation and fragment identification	Publication:501724486|PMID:18431481	kvanwijk	2008-09-26	0.00164475	1.5604e-05	AT3G02560.1	0.6143	0.9508	0.3365	1455	1335	0.0076501	3.97518e-05
AT3G02560	TRUE	located in	membrane	GO:0016020	C	other membranes	IDA	protein separation and fragment identification	Publication:501721401|PMID:17432890	kvanwijk	2008-09-30	0.00164475	1.5604e-05	AT3G02560.1	0.6143	0.9508	0.3365	1455	1335	0.0076501	3.97518e-05
AT3G02560	TRUE	located in	cytosolic ribosome	GO:0022626	C	cytosol	IDA	protein separation and fragment identification	Publication:501714975|PMID:15821981	kvanwijk	2008-09-24	0.00164475	1.5604e-05	AT3G02560.1	0.6143	0.9508	0.3365	1455	1335	0.0076501	3.97518e-05
AT3G02560	TRUE	located in	cytosolic ribosome	GO:0022626	C	ribosome	IDA	protein separation and fragment identification	Publication:501714975|PMID:15821981	kvanwijk	2008-09-24	0.00164475	1.5604e-05	AT3G02560.1	0.6143	0.9508	0.3365	1455	1335	0.0076501	3.97518e-05
AT3G02560	TRUE	located in	cytosolic ribosome	GO:0022626	C	other cytoplasmic components	IDA	protein separation and fragment identification	Publication:501714975|PMID:15821981	kvanwijk	2008-09-24	0.00164475	1.5604e-05	AT3G02560.1	0.6143	0.9508	0.3365	1455	1335	0.0076501	3.97518e-05
AT3G02560	TRUE	located in	cytosolic ribosome	GO:0022626	C	other intracellular components	IDA	protein separation and fragment identification	Publication:501714975|PMID:15821981	kvanwijk	2008-09-24	0.00164475	1.5604e-05	AT3G02560.1	0.6143	0.9508	0.3365	1455	1335	0.0076501	3.97518e-05
AT3G02560	TRUE	functions as	structural constituent of ribosome	GO:0003735	F	structural molecule activity	ISS	none	Publication:1545953|PMID:11598216	TIGR	2003-04-17	0.00164475	1.5604e-05	AT3G02560.1	0.6143	0.9508	0.3365	1455	1335	0.0076501	3.97518e-05
AT3G02560	TRUE	involved in	translation	GO:0006412	P	protein metabolism	ISS	none	Publication:1545953|PMID:11598216	TIGR	2003-04-17	0.00164475	1.5604e-05	AT3G02560.1	0.6143	0.9508	0.3365	1455	1335	0.0076501	3.97518e-05
AT3G02560	TRUE	involved in	translation	GO:0006412	P	other cellular processes	ISS	none	Publication:1545953|PMID:11598216	TIGR	2003-04-17	0.00164475	1.5604e-05	AT3G02560.1	0.6143	0.9508	0.3365	1455	1335	0.0076501	3.97518e-05
AT3G02560	TRUE	involved in	translation	GO:0006412	P	other metabolic processes	ISS	none	Publication:1545953|PMID:11598216	TIGR	2003-04-17	0.00164475	1.5604e-05	AT3G02560.1	0.6143	0.9508	0.3365	1455	1335	0.0076501	3.97518e-05
AT3G02560	TRUE	located in	cytosolic ribosome	GO:0022626	C	cytosol	IDA	protein separation and fragment identification	Publication:501714975|PMID:15821981	TAIR	2008-01-16	0.00164475	1.5604e-05	AT3G02560.1	0.6143	0.9508	0.3365	1455	1335	0.0076501	3.97518e-05
AT3G02560	TRUE	located in	cytosolic ribosome	GO:0022626	C	ribosome	IDA	protein separation and fragment identification	Publication:501714975|PMID:15821981	TAIR	2008-01-16	0.00164475	1.5604e-05	AT3G02560.1	0.6143	0.9508	0.3365	1455	1335	0.0076501	3.97518e-05
AT3G02560	TRUE	located in	cytosolic ribosome	GO:0022626	C	other cytoplasmic components	IDA	protein separation and fragment identification	Publication:501714975|PMID:15821981	TAIR	2008-01-16	0.00164475	1.5604e-05	AT3G02560.1	0.6143	0.9508	0.3365	1455	1335	0.0076501	3.97518e-05
AT3G02560	TRUE	located in	cytosolic ribosome	GO:0022626	C	other intracellular components	IDA	protein separation and fragment identification	Publication:501714975|PMID:15821981	TAIR	2008-01-16	0.00164475	1.5604e-05	AT3G02560.1	0.6143	0.9508	0.3365	1455	1335	0.0076501	3.97518e-05
AT3G02560	TRUE	located in	cytosolic small ribosomal subunit	GO:0022627	C	cytosol	ISS	none	Publication:1545953|PMID:11598216	TIGR	2008-01-16	0.00164475	1.5604e-05	AT3G02560.1	0.6143	0.9508	0.3365	1455	1335	0.0076501	3.97518e-05
AT3G02560	TRUE	located in	cytosolic small ribosomal subunit	GO:0022627	C	ribosome	ISS	none	Publication:1545953|PMID:11598216	TIGR	2008-01-16	0.00164475	1.5604e-05	AT3G02560.1	0.6143	0.9508	0.3365	1455	1335	0.0076501	3.97518e-05
AT3G02560	TRUE	located in	cytosolic small ribosomal subunit	GO:0022627	C	other cytoplasmic components	ISS	none	Publication:1545953|PMID:11598216	TIGR	2008-01-16	0.00164475	1.5604e-05	AT3G02560.1	0.6143	0.9508	0.3365	1455	1335	0.0076501	3.97518e-05
AT3G02560	TRUE	located in	cytosolic small ribosomal subunit	GO:0022627	C	other intracellular components	ISS	none	Publication:1545953|PMID:11598216	TIGR	2008-01-16	0.00164475	1.5604e-05	AT3G02560.1	0.6143	0.9508	0.3365	1455	1335	0.0076501	3.97518e-05
AT3G02560	TRUE	located in	cytosolic small ribosomal subunit	GO:0022627	C	cytosol	IDA	protein separation and fragment identification	Publication:501723363|PMID:17934214	TAIR	2008-08-11	0.00164475	1.5604e-05	AT3G02560.1	0.6143	0.9508	0.3365	1455	1335	0.0076501	3.97518e-05
AT3G02560	TRUE	located in	cytosolic small ribosomal subunit	GO:0022627	C	ribosome	IDA	protein separation and fragment identification	Publication:501723363|PMID:17934214	TAIR	2008-08-11	0.00164475	1.5604e-05	AT3G02560.1	0.6143	0.9508	0.3365	1455	1335	0.0076501	3.97518e-05
AT3G02560	TRUE	located in	cytosolic small ribosomal subunit	GO:0022627	C	other cytoplasmic components	IDA	protein separation and fragment identification	Publication:501723363|PMID:17934214	TAIR	2008-08-11	0.00164475	1.5604e-05	AT3G02560.1	0.6143	0.9508	0.3365	1455	1335	0.0076501	3.97518e-05
AT3G02560	TRUE	located in	cytosolic small ribosomal subunit	GO:0022627	C	other intracellular components	IDA	protein separation and fragment identification	Publication:501723363|PMID:17934214	TAIR	2008-08-11	0.00164475	1.5604e-05	AT3G02560.1	0.6143	0.9508	0.3365	1455	1335	0.0076501	3.97518e-05
AT3G02560	TRUE	located in	chloroplast	GO:0009507	C	chloroplast	IDA	protein separation and fragment identification	Publication:501724486|PMID:18431481	kvanwijk	2008-09-26	0.00164475	1.5604e-05	AT3G02560.1	0.6143	0.9508	0.3365	1455	1335	0.0076501	3.97518e-05
AT3G02560	TRUE	located in	membrane	GO:0016020	C	other membranes	IDA	protein separation and fragment identification	Publication:501721401|PMID:17432890	kvanwijk	2008-09-30	0.00164475	1.5604e-05	AT3G02560.1	0.6143	0.9508	0.3365	1455	1335	0.0076501	3.97518e-05
AT3G02560	TRUE	located in	cytosolic ribosome	GO:0022626	C	cytosol	IDA	protein separation and fragment identification	Publication:501714975|PMID:15821981	kvanwijk	2008-09-24	0.00164475	1.5604e-05	AT3G02560.1	0.6143	0.9508	0.3365	1455	1335	0.0076501	3.97518e-05
AT3G02560	TRUE	located in	cytosolic ribosome	GO:0022626	C	ribosome	IDA	protein separation and fragment identification	Publication:501714975|PMID:15821981	kvanwijk	2008-09-24	0.00164475	1.5604e-05	AT3G02560.1	0.6143	0.9508	0.3365	1455	1335	0.0076501	3.97518e-05
AT3G02560	TRUE	located in	cytosolic ribosome	GO:0022626	C	other cytoplasmic components	IDA	protein separation and fragment identification	Publication:501714975|PMID:15821981	kvanwijk	2008-09-24	0.00164475	1.5604e-05	AT3G02560.1	0.6143	0.9508	0.3365	1455	1335	0.0076501	3.97518e-05
AT3G02560	TRUE	located in	cytosolic ribosome	GO:0022626	C	other intracellular components	IDA	protein separation and fragment identification	Publication:501714975|PMID:15821981	kvanwijk	2008-09-24	0.00164475	1.5604e-05	AT3G02560.1	0.6143	0.9508	0.3365	1455	1335	0.0076501	3.97518e-05
AT5G46730	TRUE	located in	endomembrane system	GO:0012505	C	other cellular components	IEA	traceable computational prediction	AnalysisReference:501730133	TAIR	2009-05-15	7.25259e-05	8.91105e-21	AT5G46730.1	0.9396	0.6075	0.3321	752	324	0.000664607	8.65276e-20
AT5G46730	TRUE	has	molecular_function	GO:0003674	F	unknown molecular functions	ND	Unknown molecular function	Communication:1345790	TAIR	2006-10-20	7.25259e-05	8.91105e-21	AT5G46730.1	0.9396	0.6075	0.3321	752	324	0.000664607	8.65276e-20
AT5G46730	TRUE	involved in	biological_process	GO:0008150	P	unknown biological processes	ND	Unknown biological process	Communication:1345790	TAIR	2006-10-19	7.25259e-05	8.91105e-21	AT5G46730.1	0.9396	0.6075	0.3321	752	324	0.000664607	8.65276e-20
AT5G46730	TRUE	located in	endomembrane system	GO:0012505	C	other cellular components	IEA	traceable computational prediction	AnalysisReference:501730133	TAIR	2009-05-15	7.25259e-05	8.91105e-21	AT5G46730.1	0.9396	0.6075	0.3321	752	324	0.000664607	8.65276e-20
AT5G01750	FALSE	located in	chloroplast	GO:0009507	C	chloroplast	IDA	protein separation and fragment identification	Publication:501712079|PMID:15028209	kvanwijk	2008-09-23	0.000187462	0.214376	AT5G01750.1	0.217	0.549	0.332	457	325	0.00139138	0.270238
AT5G01750	FALSE	has	molecular_function	GO:0003674	F	unknown molecular functions	ND	none	Communication:501683652	TIGR	2003-09-06	0.000187462	0.214376	AT5G01750.1	0.217	0.549	0.332	457	325	0.00139138	0.270238
AT5G01750	FALSE	involved in	biological_process	GO:0008150	P	unknown biological processes	ND	none	Communication:501683652	TIGR	2003-09-06	0.000187462	0.214376	AT5G01750.1	0.217	0.549	0.332	457	325	0.00139138	0.270238
AT5G01750	FALSE	located in	chloroplast	GO:0009507	C	chloroplast	IDA	protein separation and fragment identification	Publication:501712079|PMID:15028209	kvanwijk	2008-09-23	0.000187462	0.214376	AT5G01750.1	0.217	0.549	0.332	457	325	0.00139138	0.270238
AT2G47240	TRUE	located in	cellular_component	GO:0005575	C	unknown cellular components	ND	Unknown cellular component	Communication:1345790	TAIR	2006-10-19	9.402e-15	6.54768e-145	AT2G47240.1	0.4727	0.8009	0.3282	4841	6216	6.63088e-13	6.26707e-143
AT2G47240	TRUE	involved in	wax biosynthetic process	GO:0010025	P	other cellular processes	IMP	analysis of visible trait	Publication:501682269|PMID:12228482	TAIR	2003-05-09	9.402e-15	6.54768e-145	AT2G47240.1	0.4727	0.8009	0.3282	4841	6216	6.63088e-13	6.26707e-143
AT2G47240	TRUE	involved in	wax biosynthetic process	GO:0010025	P	other metabolic processes	IMP	analysis of visible trait	Publication:501682269|PMID:12228482	TAIR	2003-05-09	9.402e-15	6.54768e-145	AT2G47240.1	0.4727	0.8009	0.3282	4841	6216	6.63088e-13	6.26707e-143
AT2G47240	TRUE	located in	cellular_component	GO:0005575	C	unknown cellular components	ND	Unknown cellular component	Communication:1345790	TAIR	2006-10-19	9.402e-15	6.54768e-145	AT2G47240.1	0.4727	0.8009	0.3282	4841	6216	6.63088e-13	6.26707e-143
AT2G47240	TRUE	has	long-chain-fatty-acid-CoA ligase activity	GO:0004467	F	other enzyme activity	IDA	Enzyme assays	Publication:501730166|PMID:19392700	TAIR	2009-05-28	9.402e-15	6.54768e-145	AT2G47240.1	0.4727	0.8009	0.3282	4841	6216	6.63088e-13	6.26707e-143
AT2G47240	TRUE	has	long-chain-fatty-acid-CoA ligase activity	GO:0004467	F	other enzyme activity	ISS	manually reviewed TIGR computational analysis	Communication:501714663	TIGR	2002-09-20	9.402e-15	6.54768e-145	AT2G47240.1	0.4727	0.8009	0.3282	4841	6216	6.63088e-13	6.26707e-143
AT2G47240	TRUE	involved in	fatty acid biosynthetic process	GO:0006633	P	other cellular processes	ISS	manually reviewed TIGR computational analysis	Communication:501714663	TIGR	2002-09-20	9.402e-15	6.54768e-145	AT2G47240.1	0.4727	0.8009	0.3282	4841	6216	6.63088e-13	6.26707e-143
AT2G47240	TRUE	involved in	fatty acid biosynthetic process	GO:0006633	P	other metabolic processes	ISS	manually reviewed TIGR computational analysis	Communication:501714663	TIGR	2002-09-20	9.402e-15	6.54768e-145	AT2G47240.1	0.4727	0.8009	0.3282	4841	6216	6.63088e-13	6.26707e-143
AT2G47240	TRUE	involved in	wax biosynthetic process	GO:0010025	P	other cellular processes	IMP	biochemical/chemical analysis	Publication:501730166|PMID:19392700	TAIR	2009-05-28	9.402e-15	6.54768e-145	AT2G47240.1	0.4727	0.8009	0.3282	4841	6216	6.63088e-13	6.26707e-143
AT2G47240	TRUE	involved in	wax biosynthetic process	GO:0010025	P	other metabolic processes	IMP	biochemical/chemical analysis	Publication:501730166|PMID:19392700	TAIR	2009-05-28	9.402e-15	6.54768e-145	AT2G47240.1	0.4727	0.8009	0.3282	4841	6216	6.63088e-13	6.26707e-143
AT2G47240	TRUE	involved in	cutin biosynthetic process	GO:0010143	P	other cellular processes	IMP	biochemical/chemical analysis	Publication:501730166|PMID:19392700	TAIR	2009-05-28	9.402e-15	6.54768e-145	AT2G47240.1	0.4727	0.8009	0.3282	4841	6216	6.63088e-13	6.26707e-143
AT2G47240	TRUE	involved in	cutin biosynthetic process	GO:0010143	P	other metabolic processes	IMP	biochemical/chemical analysis	Publication:501730166|PMID:19392700	TAIR	2009-05-28	9.402e-15	6.54768e-145	AT2G47240.1	0.4727	0.8009	0.3282	4841	6216	6.63088e-13	6.26707e-143
AT2G47240	TRUE	has	very-long-chain-fatty-acid-CoA ligase activity	GO:0031957	F	other enzyme activity	IDA	Enzyme assays	Publication:501730166|PMID:19392700	TAIR	2009-05-28	9.402e-15	6.54768e-145	AT2G47240.1	0.4727	0.8009	0.3282	4841	6216	6.63088e-13	6.26707e-143
AT4G10920	TRUE	involved in	regulation of transcription, DNA-dependent	GO:0006355	P	transcription	IEA	traceable computational prediction	AnalysisReference:501730468	TAIR	2009-04-29	0.00130984	5.5556e-17	AT4G10920.1	0.5077	0.8256	0.3179	148	275	0.00657374	4.51182e-16
AT4G10920	TRUE	involved in	regulation of transcription, DNA-dependent	GO:0006355	P	other cellular processes	IEA	traceable computational prediction	AnalysisReference:501730468	TAIR	2009-04-29	0.00130984	5.5556e-17	AT4G10920.1	0.5077	0.8256	0.3179	148	275	0.00657374	4.51182e-16
AT4G10920	TRUE	involved in	regulation of transcription, DNA-dependent	GO:0006355	P	other metabolic processes	IEA	traceable computational prediction	AnalysisReference:501730468	TAIR	2009-04-29	0.00130984	5.5556e-17	AT4G10920.1	0.5077	0.8256	0.3179	148	275	0.00657374	4.51182e-16
AT4G10920	TRUE	located in	cellular_component	GO:0005575	C	unknown cellular components	ND	Unknown cellular component	Communication:1345790	TAIR	2006-10-19	0.00130984	5.5556e-17	AT4G10920.1	0.5077	0.8256	0.3179	148	275	0.00657374	4.51182e-16
AT4G10920	TRUE	functions in	DNA binding	GO:0003677	F	DNA or RNA binding	ISS	manually reviewed TIGR computational analysis	Communication:501714663	TIGR	2003-09-08	0.00130984	5.5556e-17	AT4G10920.1	0.5077	0.8256	0.3179	148	275	0.00657374	4.51182e-16
AT4G10920	TRUE	has	transcription coactivator activity	GO:0003713	F	protein binding	ISS	manually reviewed TIGR computational analysis	Communication:501714663	TIGR	2003-09-08	0.00130984	5.5556e-17	AT4G10920.1	0.5077	0.8256	0.3179	148	275	0.00657374	4.51182e-16
AT4G10920	TRUE	involved in	regulation of transcription, DNA-dependent	GO:0006355	P	transcription	ISS	manually reviewed TIGR computational analysis	Communication:501714663	TIGR	2003-09-08	0.00130984	5.5556e-17	AT4G10920.1	0.5077	0.8256	0.3179	148	275	0.00657374	4.51182e-16
AT4G10920	TRUE	involved in	regulation of transcription, DNA-dependent	GO:0006355	P	other cellular processes	ISS	manually reviewed TIGR computational analysis	Communication:501714663	TIGR	2003-09-08	0.00130984	5.5556e-17	AT4G10920.1	0.5077	0.8256	0.3179	148	275	0.00657374	4.51182e-16
AT4G10920	TRUE	involved in	regulation of transcription, DNA-dependent	GO:0006355	P	other metabolic processes	ISS	manually reviewed TIGR computational analysis	Communication:501714663	TIGR	2003-09-08	0.00130984	5.5556e-17	AT4G10920.1	0.5077	0.8256	0.3179	148	275	0.00657374	4.51182e-16
AT4G10920	TRUE	has	transcription regulator activity	GO:0030528	F	other molecular functions	ISS	Sequence similarity (homologue of/most closely related to)	Publication:2309|PMID:9681033	TAIR	2004-04-12	0.00130984	5.5556e-17	AT4G10920.1	0.5077	0.8256	0.3179	148	275	0.00657374	4.51182e-16
AT4G10920	TRUE	involved in	regulation of transcription, DNA-dependent	GO:0006355	P	transcription	IEA	traceable computational prediction	AnalysisReference:501730468	TAIR	2009-04-29	0.00130984	5.5556e-17	AT4G10920.1	0.5077	0.8256	0.3179	148	275	0.00657374	4.51182e-16
AT4G10920	TRUE	involved in	regulation of transcription, DNA-dependent	GO:0006355	P	other cellular processes	IEA	traceable computational prediction	AnalysisReference:501730468	TAIR	2009-04-29	0.00130984	5.5556e-17	AT4G10920.1	0.5077	0.8256	0.3179	148	275	0.00657374	4.51182e-16
AT4G10920	TRUE	involved in	regulation of transcription, DNA-dependent	GO:0006355	P	other metabolic processes	IEA	traceable computational prediction	AnalysisReference:501730468	TAIR	2009-04-29	0.00130984	5.5556e-17	AT4G10920.1	0.5077	0.8256	0.3179	148	275	0.00657374	4.51182e-16
AT2G22300	FALSE	functions in	calmodulin binding	GO:0005516	F	protein binding	TAS	none	Publication:1546140|PMID:11782485	TIGR	2003-04-17	0.00100754	0.783002	AT2G22300.1	0.6601	0.3423	0.3178	1097	864	0.00533636	0.820988
AT2G22300	FALSE	functions in	calmodulin binding	GO:0005516	F	protein binding	IEP	expression library screening	Publication:1546140|PMID:11782485	TAIR	2005-03-28	0.00100754	0.783002	AT2G22300.1	0.6601	0.3423	0.3178	1097	864	0.00533636	0.820988
AT2G22300	FALSE	involved in	response to biotic stimulus	GO:0009607	P	response to abiotic or biotic stimulus	IMP	analysis of visible trait	Publication:501724056|PMID:18298954	TAIR	2008-07-08	0.00100754	0.783002	AT2G22300.1	0.6601	0.3423	0.3178	1097	864	0.00533636	0.820988
AT2G22300	FALSE	has	transcription regulator activity	GO:0030528	F	other molecular functions	TAS	none	Publication:501682352|PMID:12218065	liu13	2005-01-14	0.00100754	0.783002	AT2G22300.1	0.6601	0.3423	0.3178	1097	864	0.00533636	0.820988
AT5G07540	TRUE	located in	extracellular region	GO:0005576	C	extracellular	IDA	none	Publication:501680645|PMID:11431566	TIGR	2003-04-17	1.18241e-10	2.09674e-162	AT5G07540.1	0.9756	0.6584	0.3172	2911	871	4.52693e-09	2.16126e-160
AT5G07540	TRUE	located in	membrane	GO:0016020	C	other membranes	ISS	manually reviewed TIGR computational analysis	Communication:501714663	TIGR	2002-01-29	1.18241e-10	2.09674e-162	AT5G07540.1	0.9756	0.6584	0.3172	2911	871	4.52693e-09	2.16126e-160
AT5G07540	TRUE	functions in	lipid binding	GO:0008289	F	other binding	ISS	Sequence similarity (homologue of/most closely related to)	Publication:501680645|PMID:11431566	TAIR	2006-10-04	1.18241e-10	2.09674e-162	AT5G07540.1	0.9756	0.6584	0.3172	2911	871	4.52693e-09	2.16126e-160
AT5G07540	TRUE	involved in	lipid storage	GO:0019915	P	other metabolic processes	ISS	manually reviewed TIGR computational analysis	Communication:501714663	TIGR	2002-01-29	1.18241e-10	2.09674e-162	AT5G07540.1	0.9756	0.6584	0.3172	2911	871	4.52693e-09	2.16126e-160
AT5G07540	TRUE	involved in	sexual reproduction	GO:0019953	P	other biological processes	IMP	none	Publication:501680645|PMID:11431566	TIGR	2003-04-17	1.18241e-10	2.09674e-162	AT5G07540.1	0.9756	0.6584	0.3172	2911	871	4.52693e-09	2.16126e-160
AT5G07540	TRUE	has	nutrient reservoir activity	GO:0045735	F	other molecular functions	ISS	manually reviewed TIGR computational analysis	Communication:501714663	TIGR	2002-01-29	1.18241e-10	2.09674e-162	AT5G07540.1	0.9756	0.6584	0.3172	2911	871	4.52693e-09	2.16126e-160
AT5G18620	TRUE	has	DNA-dependent ATPase activity	GO:0008094	F	hydrolase activity	ISS	manually reviewed TIGR computational analysis	Communication:501714663	TIGR	2003-09-30	0.00164804	5.22011e-16	AT5G18620.1	0.6689	0.3612	0.3077	1378	1460	0.0076501	3.99712e-15
AT5G18620	TRUE	located in	chromatin remodeling complex	GO:0016585	C	nucleus	IEA	traceable computational prediction	AnalysisReference:501730468	TAIR	2009-04-29	0.00164804	5.22011e-16	AT5G18620.1	0.6689	0.3612	0.3077	1378	1460	0.0076501	3.99712e-15
AT5G18620	TRUE	located in	chromatin remodeling complex	GO:0016585	C	other intracellular components	IEA	traceable computational prediction	AnalysisReference:501730468	TAIR	2009-04-29	0.00164804	5.22011e-16	AT5G18620.1	0.6689	0.3612	0.3077	1378	1460	0.0076501	3.99712e-15
AT5G18620	TRUE	located in	nucleus	GO:0005634	C	nucleus	IEA	traceable computational prediction	AnalysisReference:501730468	TAIR	2009-04-29	0.00164804	5.22011e-16	AT5G18620.1	0.6689	0.3612	0.3077	1378	1460	0.0076501	3.99712e-15
AT5G18620	TRUE	has	ATP binding	GO:0005524	F	nucleotide binding	IEA	traceable computational prediction	AnalysisReference:501730468	TAIR	2009-04-29	0.00164804	5.22011e-16	AT5G18620.1	0.6689	0.3612	0.3077	1378	1460	0.0076501	3.99712e-15
AT5G18620	TRUE	has	DNA binding	GO:0003677	F	DNA or RNA binding	IEA	traceable computational prediction	AnalysisReference:501730468	TAIR	2009-04-29	0.00164804	5.22011e-16	AT5G18620.1	0.6689	0.3612	0.3077	1378	1460	0.0076501	3.99712e-15
AT5G18620	TRUE	has	helicase activity	GO:0004386	F	other enzyme activity	IEA	traceable computational prediction	AnalysisReference:501730468	TAIR	2009-04-29	0.00164804	5.22011e-16	AT5G18620.1	0.6689	0.3612	0.3077	1378	1460	0.0076501	3.99712e-15
AT5G18620	TRUE	has	hydrolase activity, acting on acid anhydrides, in phosphorus-containing anhydrides	GO:0016818	F	hydrolase activity	IEA	traceable computational prediction	AnalysisReference:501730468	TAIR	2009-04-29	0.00164804	5.22011e-16	AT5G18620.1	0.6689	0.3612	0.3077	1378	1460	0.0076501	3.99712e-15
AT5G18620	TRUE	has	nucleic acid binding	GO:0003676	F	nucleic acid binding	IEA	traceable computational prediction	AnalysisReference:501730468	TAIR	2009-04-29	0.00164804	5.22011e-16	AT5G18620.1	0.6689	0.3612	0.3077	1378	1460	0.0076501	3.99712e-15
AT5G18620	TRUE	involved in	chromatin remodeling	GO:0006338	P	cell organization and biogenesis	IEA	traceable computational prediction	AnalysisReference:501730468	TAIR	2009-04-29	0.00164804	5.22011e-16	AT5G18620.1	0.6689	0.3612	0.3077	1378	1460	0.0076501	3.99712e-15
AT5G18620	TRUE	involved in	ATP-dependent chromatin remodeling	GO:0043044	P	cell organization and biogenesis	IEA	traceable computational prediction	AnalysisReference:501730468	TAIR	2009-04-29	0.00164804	5.22011e-16	AT5G18620.1	0.6689	0.3612	0.3077	1378	1460	0.0076501	3.99712e-15
AT5G18620	TRUE	has	nucleosome binding	GO:0031491	F	other binding	IEA	traceable computational prediction	AnalysisReference:501730468	TAIR	2009-04-29	0.00164804	5.22011e-16	AT5G18620.1	0.6689	0.3612	0.3077	1378	1460	0.0076501	3.99712e-15
AT5G18620	TRUE	located in	chromatin remodeling complex	GO:0016585	C	nucleus	IEA	traceable computational prediction	AnalysisReference:501730468	TAIR	2009-04-29	0.00164804	5.22011e-16	AT5G18620.1	0.6689	0.3612	0.3077	1378	1460	0.0076501	3.99712e-15
AT5G18620	TRUE	located in	chromatin remodeling complex	GO:0016585	C	other intracellular components	IEA	traceable computational prediction	AnalysisReference:501730468	TAIR	2009-04-29	0.00164804	5.22011e-16	AT5G18620.1	0.6689	0.3612	0.3077	1378	1460	0.0076501	3.99712e-15
AT5G18620	TRUE	located in	nucleus	GO:0005634	C	nucleus	IEA	traceable computational prediction	AnalysisReference:501730468	TAIR	2009-04-29	0.00164804	5.22011e-16	AT5G18620.1	0.6689	0.3612	0.3077	1378	1460	0.0076501	3.99712e-15
AT5G18620	TRUE	has	ATP binding	GO:0005524	F	nucleotide binding	IEA	traceable computational prediction	AnalysisReference:501730468	TAIR	2009-04-29	0.00164804	5.22011e-16	AT5G18620.1	0.6689	0.3612	0.3077	1378	1460	0.0076501	3.99712e-15
AT5G18620	TRUE	has	DNA binding	GO:0003677	F	DNA or RNA binding	IEA	traceable computational prediction	AnalysisReference:501730468	TAIR	2009-04-29	0.00164804	5.22011e-16	AT5G18620.1	0.6689	0.3612	0.3077	1378	1460	0.0076501	3.99712e-15
AT5G18620	TRUE	has	helicase activity	GO:0004386	F	other enzyme activity	IEA	traceable computational prediction	AnalysisReference:501730468	TAIR	2009-04-29	0.00164804	5.22011e-16	AT5G18620.1	0.6689	0.3612	0.3077	1378	1460	0.0076501	3.99712e-15
AT5G18620	TRUE	has	hydrolase activity, acting on acid anhydrides, in phosphorus-containing anhydrides	GO:0016818	F	hydrolase activity	IEA	traceable computational prediction	AnalysisReference:501730468	TAIR	2009-04-29	0.00164804	5.22011e-16	AT5G18620.1	0.6689	0.3612	0.3077	1378	1460	0.0076501	3.99712e-15
AT5G18620	TRUE	has	nucleic acid binding	GO:0003676	F	nucleic acid binding	IEA	traceable computational prediction	AnalysisReference:501730468	TAIR	2009-04-29	0.00164804	5.22011e-16	AT5G18620.1	0.6689	0.3612	0.3077	1378	1460	0.0076501	3.99712e-15
AT5G18620	TRUE	involved in	chromatin remodeling	GO:0006338	P	cell organization and biogenesis	IEA	traceable computational prediction	AnalysisReference:501730468	TAIR	2009-04-29	0.00164804	5.22011e-16	AT5G18620.1	0.6689	0.3612	0.3077	1378	1460	0.0076501	3.99712e-15
AT5G18620	TRUE	involved in	ATP-dependent chromatin remodeling	GO:0043044	P	cell organization and biogenesis	IEA	traceable computational prediction	AnalysisReference:501730468	TAIR	2009-04-29	0.00164804	5.22011e-16	AT5G18620.1	0.6689	0.3612	0.3077	1378	1460	0.0076501	3.99712e-15
AT5G18620	TRUE	has	nucleosome binding	GO:0031491	F	other binding	IEA	traceable computational prediction	AnalysisReference:501730468	TAIR	2009-04-29	0.00164804	5.22011e-16	AT5G18620.1	0.6689	0.3612	0.3077	1378	1460	0.0076501	3.99712e-15
AT5G67170	FALSE	located in	cellular_component	GO:0005575	C	unknown cellular components	ND	none	Communication:501683652	TIGR	2003-09-13	0.00077013	0.00832666	AT5G67170.1	0	0.3028	0.3028	92	105	0.00435432	0.0137303
AT5G67170	FALSE	involved in	biological_process	GO:0008150	P	unknown biological processes	ND	Unknown biological process	Communication:1345790	TAIR	2009-05-08	0.00077013	0.00832666	AT5G67170.1	0	0.3028	0.3028	92	105	0.00435432	0.0137303
AT5G63530	TRUE	located in	plasma membrane	GO:0005886	C	plasma membrane	IDA	protein separation and fragment identification	Publication:501720929|PMID:17317660	kvanwijk	2008-09-25	7.17312e-06	0.0032393	AT5G63530.1	0.2305	0.5292	0.2987	905	604	9.0679e-05	0.00578756
AT5G63530	TRUE	functions in	metal ion binding	GO:0046872	F	other binding	ISS	manually reviewed TIGR computational analysis	Communication:501714663	TIGR	2002-06-07	7.17312e-06	0.0032393	AT5G63530.1	0.2305	0.5292	0.2987	905	604	9.0679e-05	0.00578756
AT5G63530	TRUE	functions in	transition metal ion binding	GO:0046914	F	other binding	IDA	in vitro binding assay	Publication:1010|PMID:10561075	TAIR	2006-10-04	7.17312e-06	0.0032393	AT5G63530.1	0.2305	0.5292	0.2987	905	604	9.0679e-05	0.00578756
AT5G63530	TRUE	involved in	cellular transition metal ion homeostasis	GO:0046916	P	other cellular processes	TAS	inferred by author, from sequence similarity	Publication:1010|PMID:10561075	TAIR	2003-04-22	7.17312e-06	0.0032393	AT5G63530.1	0.2305	0.5292	0.2987	905	604	9.0679e-05	0.00578756
AT5G63530	TRUE	located in	plasma membrane	GO:0005886	C	plasma membrane	IDA	protein separation and fragment identification	Publication:501720929|PMID:17317660	kvanwijk	2008-09-25	7.17312e-06	0.0032393	AT5G63530.1	0.2305	0.5292	0.2987	905	604	9.0679e-05	0.00578756
AT3G09100	FALSE	located in	nucleus	GO:0005634	C	nucleus	IEA	traceable computational prediction	AnalysisReference:501730468	TAIR	2009-04-29	4.90925e-14	0.0219293	AT3G09100.1	0.0151	0.3122	0.2971	852	744	2.86017e-12	0.0333166
AT3G09100	FALSE	has	mRNA guanylyltransferase activity	GO:0004484	F	transferase activity	IEA	traceable computational prediction	AnalysisReference:501730468	TAIR	2009-04-29	4.90925e-14	0.0219293	AT3G09100.1	0.0151	0.3122	0.2971	852	744	2.86017e-12	0.0333166
AT3G09100	FALSE	has	phosphatase activity	GO:0016791	F	hydrolase activity	IEA	traceable computational prediction	AnalysisReference:501730468	TAIR	2009-04-29	4.90925e-14	0.0219293	AT3G09100.1	0.0151	0.3122	0.2971	852	744	2.86017e-12	0.0333166
AT3G09100	FALSE	has	polynucleotide 5-phosphatase activity	GO:0004651	F	hydrolase activity	IEA	traceable computational prediction	AnalysisReference:501730468	TAIR	2009-04-29	4.90925e-14	0.0219293	AT3G09100.1	0.0151	0.3122	0.2971	852	744	2.86017e-12	0.0333166
AT3G09100	FALSE	has	protein tyrosine phosphatase activity	GO:0004725	F	hydrolase activity	IEA	traceable computational prediction	AnalysisReference:501730468	TAIR	2009-04-29	4.90925e-14	0.0219293	AT3G09100.1	0.0151	0.3122	0.2971	852	744	2.86017e-12	0.0333166
AT3G09100	FALSE	has	protein tyrosine/serine/threonine phosphatase activity	GO:0008138	F	hydrolase activity	IEA	traceable computational prediction	AnalysisReference:501730468	TAIR	2009-04-29	4.90925e-14	0.0219293	AT3G09100.1	0.0151	0.3122	0.2971	852	744	2.86017e-12	0.0333166
AT3G09100	FALSE	involved in	dephosphorylation	GO:0016311	P	other cellular processes	IEA	traceable computational prediction	AnalysisReference:501730468	TAIR	2009-04-29	4.90925e-14	0.0219293	AT3G09100.1	0.0151	0.3122	0.2971	852	744	2.86017e-12	0.0333166
AT3G09100	FALSE	involved in	dephosphorylation	GO:0016311	P	other metabolic processes	IEA	traceable computational prediction	AnalysisReference:501730468	TAIR	2009-04-29	4.90925e-14	0.0219293	AT3G09100.1	0.0151	0.3122	0.2971	852	744	2.86017e-12	0.0333166
AT3G09100	FALSE	involved in	mRNA capping	GO:0006370	P	other cellular processes	IEA	traceable computational prediction	AnalysisReference:501730468	TAIR	2009-04-29	4.90925e-14	0.0219293	AT3G09100.1	0.0151	0.3122	0.2971	852	744	2.86017e-12	0.0333166
AT3G09100	FALSE	involved in	mRNA capping	GO:0006370	P	other metabolic processes	IEA	traceable computational prediction	AnalysisReference:501730468	TAIR	2009-04-29	4.90925e-14	0.0219293	AT3G09100.1	0.0151	0.3122	0.2971	852	744	2.86017e-12	0.0333166
AT3G09100	FALSE	involved in	mRNA processing	GO:0006397	P	other cellular processes	IEA	traceable computational prediction	AnalysisReference:501730468	TAIR	2009-04-29	4.90925e-14	0.0219293	AT3G09100.1	0.0151	0.3122	0.2971	852	744	2.86017e-12	0.0333166
AT3G09100	FALSE	involved in	mRNA processing	GO:0006397	P	other metabolic processes	IEA	traceable computational prediction	AnalysisReference:501730468	TAIR	2009-04-29	4.90925e-14	0.0219293	AT3G09100.1	0.0151	0.3122	0.2971	852	744	2.86017e-12	0.0333166
AT3G09100	FALSE	involved in	protein amino acid dephosphorylation	GO:0006470	P	protein metabolism	IEA	traceable computational prediction	AnalysisReference:501730468	TAIR	2009-04-29	4.90925e-14	0.0219293	AT3G09100.1	0.0151	0.3122	0.2971	852	744	2.86017e-12	0.0333166
AT3G09100	FALSE	involved in	protein amino acid dephosphorylation	GO:0006470	P	other cellular processes	IEA	traceable computational prediction	AnalysisReference:501730468	TAIR	2009-04-29	4.90925e-14	0.0219293	AT3G09100.1	0.0151	0.3122	0.2971	852	744	2.86017e-12	0.0333166
AT3G09100	FALSE	involved in	protein amino acid dephosphorylation	GO:0006470	P	other metabolic processes	IEA	traceable computational prediction	AnalysisReference:501730468	TAIR	2009-04-29	4.90925e-14	0.0219293	AT3G09100.1	0.0151	0.3122	0.2971	852	744	2.86017e-12	0.0333166
AT3G09100	FALSE	has	mRNA guanylyltransferase activity	GO:0004484	F	transferase activity	ISS	manually reviewed TIGR computational analysis	Communication:501714663	TIGR	2003-09-04	4.90925e-14	0.0219293	AT3G09100.1	0.0151	0.3122	0.2971	852	744	2.86017e-12	0.0333166
AT3G09100	FALSE	involved in	mRNA capping	GO:0006370	P	other cellular processes	ISS	manually reviewed TIGR computational analysis	Communication:501714663	TIGR	2003-09-04	4.90925e-14	0.0219293	AT3G09100.1	0.0151	0.3122	0.2971	852	744	2.86017e-12	0.0333166
AT3G09100	FALSE	involved in	mRNA capping	GO:0006370	P	other metabolic processes	ISS	manually reviewed TIGR computational analysis	Communication:501714663	TIGR	2003-09-04	4.90925e-14	0.0219293	AT3G09100.1	0.0151	0.3122	0.2971	852	744	2.86017e-12	0.0333166
AT3G09100	FALSE	involved in	mRNA processing	GO:0006397	P	other cellular processes	ISS	manually reviewed TIGR computational analysis	Communication:501714663	TIGR	2003-09-04	4.90925e-14	0.0219293	AT3G09100.1	0.0151	0.3122	0.2971	852	744	2.86017e-12	0.0333166
AT3G09100	FALSE	involved in	mRNA processing	GO:0006397	P	other metabolic processes	ISS	manually reviewed TIGR computational analysis	Communication:501714663	TIGR	2003-09-04	4.90925e-14	0.0219293	AT3G09100.1	0.0151	0.3122	0.2971	852	744	2.86017e-12	0.0333166
AT3G09100	FALSE	located in	nucleus	GO:0005634	C	nucleus	IEA	traceable computational prediction	AnalysisReference:501730468	TAIR	2009-04-29	4.90925e-14	0.0219293	AT3G09100.1	0.0151	0.3122	0.2971	852	744	2.86017e-12	0.0333166
AT3G09100	FALSE	has	ATP binding	GO:0005524	F	nucleotide binding	IEA	traceable computational prediction	AnalysisReference:501730468	TAIR	2009-04-29	4.90925e-14	0.0219293	AT3G09100.1	0.0151	0.3122	0.2971	852	744	2.86017e-12	0.0333166
AT3G09100	FALSE	has	DNA ligase (ATP) activity	GO:0003910	F	other enzyme activity	IEA	traceable computational prediction	AnalysisReference:501730468	TAIR	2009-04-29	4.90925e-14	0.0219293	AT3G09100.1	0.0151	0.3122	0.2971	852	744	2.86017e-12	0.0333166
AT3G09100	FALSE	has	mRNA guanylyltransferase activity	GO:0004484	F	transferase activity	IEA	traceable computational prediction	AnalysisReference:501730468	TAIR	2009-04-29	4.90925e-14	0.0219293	AT3G09100.1	0.0151	0.3122	0.2971	852	744	2.86017e-12	0.0333166
AT3G09100	FALSE	has	phosphatase activity	GO:0016791	F	hydrolase activity	IEA	traceable computational prediction	AnalysisReference:501730468	TAIR	2009-04-29	4.90925e-14	0.0219293	AT3G09100.1	0.0151	0.3122	0.2971	852	744	2.86017e-12	0.0333166
AT3G09100	FALSE	has	polynucleotide 5-phosphatase activity	GO:0004651	F	hydrolase activity	IEA	traceable computational prediction	AnalysisReference:501730468	TAIR	2009-04-29	4.90925e-14	0.0219293	AT3G09100.1	0.0151	0.3122	0.2971	852	744	2.86017e-12	0.0333166
AT3G09100	FALSE	has	protein tyrosine phosphatase activity	GO:0004725	F	hydrolase activity	IEA	traceable computational prediction	AnalysisReference:501730468	TAIR	2009-04-29	4.90925e-14	0.0219293	AT3G09100.1	0.0151	0.3122	0.2971	852	744	2.86017e-12	0.0333166
AT3G09100	FALSE	has	protein tyrosine/serine/threonine phosphatase activity	GO:0008138	F	hydrolase activity	IEA	traceable computational prediction	AnalysisReference:501730468	TAIR	2009-04-29	4.90925e-14	0.0219293	AT3G09100.1	0.0151	0.3122	0.2971	852	744	2.86017e-12	0.0333166
AT3G09100	FALSE	involved in	DNA recombination	GO:0006310	P	DNA or RNA metabolism	IEA	traceable computational prediction	AnalysisReference:501730468	TAIR	2009-04-29	4.90925e-14	0.0219293	AT3G09100.1	0.0151	0.3122	0.2971	852	744	2.86017e-12	0.0333166
AT3G09100	FALSE	involved in	DNA repair	GO:0006281	P	DNA or RNA metabolism	IEA	traceable computational prediction	AnalysisReference:501730468	TAIR	2009-04-29	4.90925e-14	0.0219293	AT3G09100.1	0.0151	0.3122	0.2971	852	744	2.86017e-12	0.0333166
AT3G09100	FALSE	involved in	DNA replication	GO:0006260	P	DNA or RNA metabolism	IEA	traceable computational prediction	AnalysisReference:501730468	TAIR	2009-04-29	4.90925e-14	0.0219293	AT3G09100.1	0.0151	0.3122	0.2971	852	744	2.86017e-12	0.0333166
AT3G09100	FALSE	involved in	dephosphorylation	GO:0016311	P	other cellular processes	IEA	traceable computational prediction	AnalysisReference:501730468	TAIR	2009-04-29	4.90925e-14	0.0219293	AT3G09100.1	0.0151	0.3122	0.2971	852	744	2.86017e-12	0.0333166
AT3G09100	FALSE	involved in	dephosphorylation	GO:0016311	P	other metabolic processes	IEA	traceable computational prediction	AnalysisReference:501730468	TAIR	2009-04-29	4.90925e-14	0.0219293	AT3G09100.1	0.0151	0.3122	0.2971	852	744	2.86017e-12	0.0333166
AT3G09100	FALSE	involved in	mRNA capping	GO:0006370	P	other cellular processes	IEA	traceable computational prediction	AnalysisReference:501730468	TAIR	2009-04-29	4.90925e-14	0.0219293	AT3G09100.1	0.0151	0.3122	0.2971	852	744	2.86017e-12	0.0333166
AT3G09100	FALSE	involved in	mRNA capping	GO:0006370	P	other metabolic processes	IEA	traceable computational prediction	AnalysisReference:501730468	TAIR	2009-04-29	4.90925e-14	0.0219293	AT3G09100.1	0.0151	0.3122	0.2971	852	744	2.86017e-12	0.0333166
AT3G09100	FALSE	involved in	mRNA processing	GO:0006397	P	other cellular processes	IEA	traceable computational prediction	AnalysisReference:501730468	TAIR	2009-04-29	4.90925e-14	0.0219293	AT3G09100.1	0.0151	0.3122	0.2971	852	744	2.86017e-12	0.0333166
AT3G09100	FALSE	involved in	mRNA processing	GO:0006397	P	other metabolic processes	IEA	traceable computational prediction	AnalysisReference:501730468	TAIR	2009-04-29	4.90925e-14	0.0219293	AT3G09100.1	0.0151	0.3122	0.2971	852	744	2.86017e-12	0.0333166
AT3G09100	FALSE	involved in	protein amino acid dephosphorylation	GO:0006470	P	protein metabolism	IEA	traceable computational prediction	AnalysisReference:501730468	TAIR	2009-04-29	4.90925e-14	0.0219293	AT3G09100.1	0.0151	0.3122	0.2971	852	744	2.86017e-12	0.0333166
AT3G09100	FALSE	involved in	protein amino acid dephosphorylation	GO:0006470	P	other cellular processes	IEA	traceable computational prediction	AnalysisReference:501730468	TAIR	2009-04-29	4.90925e-14	0.0219293	AT3G09100.1	0.0151	0.3122	0.2971	852	744	2.86017e-12	0.0333166
AT3G09100	FALSE	involved in	protein amino acid dephosphorylation	GO:0006470	P	other metabolic processes	IEA	traceable computational prediction	AnalysisReference:501730468	TAIR	2009-04-29	4.90925e-14	0.0219293	AT3G09100.1	0.0151	0.3122	0.2971	852	744	2.86017e-12	0.0333166
AT5G58700	TRUE	located in	plasma membrane	GO:0005886	C	plasma membrane	IDA	protein separation and fragment identification	Publication:501720929|PMID:17317660	kvanwijk	2008-09-25	1.60314e-10	0.000930406	AT5G58700.1	0.5352	0.8312	0.296	267	277	5.96726e-09	0.00182345
AT5G58700	TRUE	has	phosphoinositide phospholipase C activity	GO:0004435	F	hydrolase activity	IEA	traceable computational prediction	AnalysisReference:501730468	TAIR	2009-04-29	1.60314e-10	0.000930406	AT5G58700.1	0.5352	0.8312	0.296	267	277	5.96726e-09	0.00182345
AT5G58700	TRUE	has	phosphoric diester hydrolase activity	GO:0008081	F	hydrolase activity	IEA	traceable computational prediction	AnalysisReference:501730468	TAIR	2009-04-29	1.60314e-10	0.000930406	AT5G58700.1	0.5352	0.8312	0.296	267	277	5.96726e-09	0.00182345
AT5G58700	TRUE	has	phospholipase C activity	GO:0004629	F	hydrolase activity	IEA	traceable computational prediction	AnalysisReference:501730468	TAIR	2009-04-29	1.60314e-10	0.000930406	AT5G58700.1	0.5352	0.8312	0.296	267	277	5.96726e-09	0.00182345
AT5G58700	TRUE	involved in	intracellular signaling cascade	GO:0007242	P	signal transduction	IEA	traceable computational prediction	AnalysisReference:501730468	TAIR	2009-04-29	1.60314e-10	0.000930406	AT5G58700.1	0.5352	0.8312	0.296	267	277	5.96726e-09	0.00182345
AT5G58700	TRUE	involved in	lipid metabolic process	GO:0006629	P	other metabolic processes	IEA	traceable computational prediction	AnalysisReference:501730468	TAIR	2009-04-29	1.60314e-10	0.000930406	AT5G58700.1	0.5352	0.8312	0.296	267	277	5.96726e-09	0.00182345
AT5G58700	TRUE	involved in	signal transduction	GO:0007165	P	signal transduction	IEA	traceable computational prediction	AnalysisReference:501730468	TAIR	2009-04-29	1.60314e-10	0.000930406	AT5G58700.1	0.5352	0.8312	0.296	267	277	5.96726e-09	0.00182345
AT5G58700	TRUE	has	phosphoinositide phospholipase C activity	GO:0004435	F	hydrolase activity	ISS	manually reviewed TIGR computational analysis	Communication:501714663	TIGR	2003-08-26	1.60314e-10	0.000930406	AT5G58700.1	0.5352	0.8312	0.296	267	277	5.96726e-09	0.00182345
AT5G58700	TRUE	involved in	intracellular signaling cascade	GO:0007242	P	signal transduction	ISS	manually reviewed TIGR computational analysis	Communication:501714663	TIGR	2003-08-26	1.60314e-10	0.000930406	AT5G58700.1	0.5352	0.8312	0.296	267	277	5.96726e-09	0.00182345
AT5G58700	TRUE	involved in	lipid metabolic process	GO:0006629	P	other metabolic processes	ISS	manually reviewed TIGR computational analysis	Communication:501714663	TIGR	2003-08-26	1.60314e-10	0.000930406	AT5G58700.1	0.5352	0.8312	0.296	267	277	5.96726e-09	0.00182345
AT5G58700	TRUE	involved in	signal transduction	GO:0007165	P	signal transduction	ISS	manually reviewed TIGR computational analysis	Communication:501714663	TIGR	2003-08-26	1.60314e-10	0.000930406	AT5G58700.1	0.5352	0.8312	0.296	267	277	5.96726e-09	0.00182345
AT5G58700	TRUE	located in	plasma membrane	GO:0005886	C	plasma membrane	IDA	protein separation and fragment identification	Publication:501720929|PMID:17317660	kvanwijk	2008-09-25	1.60314e-10	0.000930406	AT5G58700.1	0.5352	0.8312	0.296	267	277	5.96726e-09	0.00182345
AT5G58700	TRUE	has	phosphoinositide phospholipase C activity	GO:0004435	F	hydrolase activity	IEA	traceable computational prediction	AnalysisReference:501730468	TAIR	2009-04-29	1.60314e-10	0.000930406	AT5G58700.1	0.5352	0.8312	0.296	267	277	5.96726e-09	0.00182345
AT5G58700	TRUE	has	phosphoric diester hydrolase activity	GO:0008081	F	hydrolase activity	IEA	traceable computational prediction	AnalysisReference:501730468	TAIR	2009-04-29	1.60314e-10	0.000930406	AT5G58700.1	0.5352	0.8312	0.296	267	277	5.96726e-09	0.00182345
AT5G58700	TRUE	has	phospholipase C activity	GO:0004629	F	hydrolase activity	IEA	traceable computational prediction	AnalysisReference:501730468	TAIR	2009-04-29	1.60314e-10	0.000930406	AT5G58700.1	0.5352	0.8312	0.296	267	277	5.96726e-09	0.00182345
AT5G58700	TRUE	involved in	intracellular signaling cascade	GO:0007242	P	signal transduction	IEA	traceable computational prediction	AnalysisReference:501730468	TAIR	2009-04-29	1.60314e-10	0.000930406	AT5G58700.1	0.5352	0.8312	0.296	267	277	5.96726e-09	0.00182345
AT5G58700	TRUE	involved in	lipid metabolic process	GO:0006629	P	other metabolic processes	IEA	traceable computational prediction	AnalysisReference:501730468	TAIR	2009-04-29	1.60314e-10	0.000930406	AT5G58700.1	0.5352	0.8312	0.296	267	277	5.96726e-09	0.00182345
AT5G58700	TRUE	involved in	signal transduction	GO:0007165	P	signal transduction	IEA	traceable computational prediction	AnalysisReference:501730468	TAIR	2009-04-29	1.60314e-10	0.000930406	AT5G58700.1	0.5352	0.8312	0.296	267	277	5.96726e-09	0.00182345
AT2G22090	FALSE	located in	nucleus	GO:0005634	C	nucleus	IDA	localization of GFP/YFP fusion protein	Publication:501681634|PMID:0012024044	TAIR	2006-04-18	8.41565e-05	0.0125551	AT2G22090.1	0.9529	0.6569	0.296	219	217	0.000746819	0.0200046
AT2G22090	FALSE	functions in	AU-rich element binding	GO:0017091	F	DNA or RNA binding	IDA	in vitro binding assay	Publication:501681634|PMID:0012024044	TAIR	2006-10-04	8.41565e-05	0.0125551	AT2G22090.1	0.9529	0.6569	0.296	219	217	0.000746819	0.0200046
AT2G22090	FALSE	functions in	RNA binding	GO:0003723	F	DNA or RNA binding	ISS	manually reviewed TIGR computational analysis	Communication:501714663	TIGR	2002-03-21	8.41565e-05	0.0125551	AT2G22090.1	0.9529	0.6569	0.296	219	217	0.000746819	0.0200046
AT2G22090	FALSE	involved in	mRNA stabilization	GO:0048255	P	other cellular processes	NAS	inferred by author from multiple lines of evidence	Publication:501681634|PMID:0012024044	TAIR	2006-10-05	8.41565e-05	0.0125551	AT2G22090.1	0.9529	0.6569	0.296	219	217	0.000746819	0.0200046
AT2G22090	FALSE	involved in	mRNA stabilization	GO:0048255	P	other metabolic processes	NAS	inferred by author from multiple lines of evidence	Publication:501681634|PMID:0012024044	TAIR	2006-10-05	8.41565e-05	0.0125551	AT2G22090.1	0.9529	0.6569	0.296	219	217	0.000746819	0.0200046
AT4G27440	TRUE	located in	chloroplast	GO:0009507	C	chloroplast	IDA	protein separation and fragment identification	Publication:501712079|PMID:15028209	kvanwijk	2008-09-23	5.07924e-10	1.59519e-56	AT4G27440.1	0.6086	0.9033	0.2947	3932	2009	1.66004e-08	5.93766e-55
AT4G27440	TRUE	located in	chloroplast	GO:0009507	C	chloroplast	IDA	protein separation and fragment identification	Publication:501724486|PMID:18431481	kvanwijk	2008-09-26	5.07924e-10	1.59519e-56	AT4G27440.1	0.6086	0.9033	0.2947	3932	2009	1.66004e-08	5.93766e-55
AT4G27440	TRUE	located in	membrane	GO:0016020	C	other membranes	IDA	protein separation and fragment identification	Publication:501721401|PMID:17432890	kvanwijk	2008-09-30	5.07924e-10	1.59519e-56	AT4G27440.1	0.6086	0.9033	0.2947	3932	2009	1.66004e-08	5.93766e-55
AT4G27440	TRUE	located in	chloroplast thylakoid membrane	GO:0009535	C	plastid	IDA	protein separation and fragment identification	Publication:501713005|PMID:15322131	kvanwijk	2008-10-08	5.07924e-10	1.59519e-56	AT4G27440.1	0.6086	0.9033	0.2947	3932	2009	1.66004e-08	5.93766e-55
AT4G27440	TRUE	located in	chloroplast thylakoid membrane	GO:0009535	C	chloroplast	IDA	protein separation and fragment identification	Publication:501713005|PMID:15322131	kvanwijk	2008-10-08	5.07924e-10	1.59519e-56	AT4G27440.1	0.6086	0.9033	0.2947	3932	2009	1.66004e-08	5.93766e-55
AT4G27440	TRUE	located in	chloroplast thylakoid membrane	GO:0009535	C	other membranes	IDA	protein separation and fragment identification	Publication:501713005|PMID:15322131	kvanwijk	2008-10-08	5.07924e-10	1.59519e-56	AT4G27440.1	0.6086	0.9033	0.2947	3932	2009	1.66004e-08	5.93766e-55
AT4G27440	TRUE	located in	chloroplast thylakoid membrane	GO:0009535	C	other cytoplasmic components	IDA	protein separation and fragment identification	Publication:501713005|PMID:15322131	kvanwijk	2008-10-08	5.07924e-10	1.59519e-56	AT4G27440.1	0.6086	0.9033	0.2947	3932	2009	1.66004e-08	5.93766e-55
AT4G27440	TRUE	located in	chloroplast thylakoid membrane	GO:0009535	C	other intracellular components	IDA	protein separation and fragment identification	Publication:501713005|PMID:15322131	kvanwijk	2008-10-08	5.07924e-10	1.59519e-56	AT4G27440.1	0.6086	0.9033	0.2947	3932	2009	1.66004e-08	5.93766e-55
AT4G27440	TRUE	located in	chloroplast envelope	GO:0009941	C	plastid	IDA	protein separation and fragment identification	Publication:501707066|PMID:12766230	kvanwijk	2008-09-23	5.07924e-10	1.59519e-56	AT4G27440.1	0.6086	0.9033	0.2947	3932	2009	1.66004e-08	5.93766e-55
AT4G27440	TRUE	located in	chloroplast envelope	GO:0009941	C	plastid	IDA	protein separation and fragment identification	Publication:501710686|PMID:12938931	kvanwijk	2008-09-23	5.07924e-10	1.59519e-56	AT4G27440.1	0.6086	0.9033	0.2947	3932	2009	1.66004e-08	5.93766e-55
AT4G27440	TRUE	located in	chloroplast envelope	GO:0009941	C	chloroplast	IDA	protein separation and fragment identification	Publication:501707066|PMID:12766230	kvanwijk	2008-09-23	5.07924e-10	1.59519e-56	AT4G27440.1	0.6086	0.9033	0.2947	3932	2009	1.66004e-08	5.93766e-55
AT4G27440	TRUE	located in	chloroplast envelope	GO:0009941	C	chloroplast	IDA	protein separation and fragment identification	Publication:501710686|PMID:12938931	kvanwijk	2008-09-23	5.07924e-10	1.59519e-56	AT4G27440.1	0.6086	0.9033	0.2947	3932	2009	1.66004e-08	5.93766e-55
AT4G27440	TRUE	located in	chloroplast envelope	GO:0009941	C	other cytoplasmic components	IDA	protein separation and fragment identification	Publication:501707066|PMID:12766230	kvanwijk	2008-09-23	5.07924e-10	1.59519e-56	AT4G27440.1	0.6086	0.9033	0.2947	3932	2009	1.66004e-08	5.93766e-55
AT4G27440	TRUE	located in	chloroplast envelope	GO:0009941	C	other cytoplasmic components	IDA	protein separation and fragment identification	Publication:501710686|PMID:12938931	kvanwijk	2008-09-23	5.07924e-10	1.59519e-56	AT4G27440.1	0.6086	0.9033	0.2947	3932	2009	1.66004e-08	5.93766e-55
AT4G27440	TRUE	located in	chloroplast envelope	GO:0009941	C	other intracellular components	IDA	protein separation and fragment identification	Publication:501707066|PMID:12766230	kvanwijk	2008-09-23	5.07924e-10	1.59519e-56	AT4G27440.1	0.6086	0.9033	0.2947	3932	2009	1.66004e-08	5.93766e-55
AT4G27440	TRUE	located in	chloroplast envelope	GO:0009941	C	other intracellular components	IDA	protein separation and fragment identification	Publication:501710686|PMID:12938931	kvanwijk	2008-09-23	5.07924e-10	1.59519e-56	AT4G27440.1	0.6086	0.9033	0.2947	3932	2009	1.66004e-08	5.93766e-55
AT4G27440	TRUE	located in	chloroplast	GO:0009507	C	chloroplast	NAS	Statements in papers that a curator cant trace to another publication	Publication:3957|PMID:8624514	TAIR	2003-04-16	5.07924e-10	1.59519e-56	AT4G27440.1	0.6086	0.9033	0.2947	3932	2009	1.66004e-08	5.93766e-55
AT4G27440	TRUE	located in	chloroplast thylakoid membrane	GO:0009535	C	plastid	IDA	protein separation and fragment identification	Publication:501713005|PMID:15322131	TAIR	2006-05-09	5.07924e-10	1.59519e-56	AT4G27440.1	0.6086	0.9033	0.2947	3932	2009	1.66004e-08	5.93766e-55
AT4G27440	TRUE	located in	chloroplast thylakoid membrane	GO:0009535	C	chloroplast	IDA	protein separation and fragment identification	Publication:501713005|PMID:15322131	TAIR	2006-05-09	5.07924e-10	1.59519e-56	AT4G27440.1	0.6086	0.9033	0.2947	3932	2009	1.66004e-08	5.93766e-55
AT4G27440	TRUE	located in	chloroplast thylakoid membrane	GO:0009535	C	other membranes	IDA	protein separation and fragment identification	Publication:501713005|PMID:15322131	TAIR	2006-05-09	5.07924e-10	1.59519e-56	AT4G27440.1	0.6086	0.9033	0.2947	3932	2009	1.66004e-08	5.93766e-55
AT4G27440	TRUE	located in	chloroplast thylakoid membrane	GO:0009535	C	other cytoplasmic components	IDA	protein separation and fragment identification	Publication:501713005|PMID:15322131	TAIR	2006-05-09	5.07924e-10	1.59519e-56	AT4G27440.1	0.6086	0.9033	0.2947	3932	2009	1.66004e-08	5.93766e-55
AT4G27440	TRUE	located in	chloroplast thylakoid membrane	GO:0009535	C	other intracellular components	IDA	protein separation and fragment identification	Publication:501713005|PMID:15322131	TAIR	2006-05-09	5.07924e-10	1.59519e-56	AT4G27440.1	0.6086	0.9033	0.2947	3932	2009	1.66004e-08	5.93766e-55
AT4G27440	TRUE	has	oxidoreductase activity	GO:0016491	F	other enzyme activity	ISS	manually reviewed TIGR computational analysis	Communication:501714663	TIGR	2002-08-13	5.07924e-10	1.59519e-56	AT4G27440.1	0.6086	0.9033	0.2947	3932	2009	1.66004e-08	5.93766e-55
AT4G27440	TRUE	has	protochlorophyllide reductase activity	GO:0016630	F	other enzyme activity	TAS	none	Publication:4324|PMID:7659751	TIGR	2003-04-17	5.07924e-10	1.59519e-56	AT4G27440.1	0.6086	0.9033	0.2947	3932	2009	1.66004e-08	5.93766e-55
AT4G27440	TRUE	has	protochlorophyllide reductase activity	GO:0016630	F	other enzyme activity	TAS	none	Publication:5546|PMID:1714319	TIGR	2003-04-17	5.07924e-10	1.59519e-56	AT4G27440.1	0.6086	0.9033	0.2947	3932	2009	1.66004e-08	5.93766e-55
AT4G27440	TRUE	involved in	chlorophyll biosynthetic process	GO:0015995	P	other cellular processes	TAS	none	Publication:4324|PMID:7659751	TIGR	2003-04-17	5.07924e-10	1.59519e-56	AT4G27440.1	0.6086	0.9033	0.2947	3932	2009	1.66004e-08	5.93766e-55
AT4G27440	TRUE	involved in	chlorophyll biosynthetic process	GO:0015995	P	other metabolic processes	TAS	none	Publication:4324|PMID:7659751	TIGR	2003-04-17	5.07924e-10	1.59519e-56	AT4G27440.1	0.6086	0.9033	0.2947	3932	2009	1.66004e-08	5.93766e-55
AT4G27440	TRUE	located in	chloroplast	GO:0009507	C	chloroplast	IDA	protein separation and fragment identification	Publication:501724486|PMID:18431481	kvanwijk	2008-09-26	5.07924e-10	1.59519e-56	AT4G27440.1	0.6086	0.9033	0.2947	3932	2009	1.66004e-08	5.93766e-55
AT4G27440	TRUE	located in	membrane	GO:0016020	C	other membranes	IDA	protein separation and fragment identification	Publication:501721401|PMID:17432890	kvanwijk	2008-09-30	5.07924e-10	1.59519e-56	AT4G27440.1	0.6086	0.9033	0.2947	3932	2009	1.66004e-08	5.93766e-55
AT5G61960	TRUE	located in	cellular_component	GO:0005575	C	unknown cellular components	ND	Unknown cellular component	Communication:1345790	TAIR	2006-10-19	5.28019e-11	1.68346e-38	AT5G61960.1	0.2874	0.5758	0.2884	2023	2349	2.14408e-09	4.33814e-37
AT5G61960	TRUE	functions in	RNA binding	GO:0003723	F	DNA or RNA binding	ISS	manually reviewed TIGR computational analysis	Communication:501714663	TIGR	2002-03-28	5.28019e-11	1.68346e-38	AT5G61960.1	0.2874	0.5758	0.2884	2023	2349	2.14408e-09	4.33814e-37
AT5G61960	TRUE	functions in	protein binding	GO:0005515	F	protein binding	IPI	yeast two-hybrid assay	Publication:501714721|PMID:15720729	TAIR	2006-10-04	5.28019e-11	1.68346e-38	AT5G61960.1	0.2874	0.5758	0.2884	2023	2349	2.14408e-09	4.33814e-37
AT5G61960	TRUE	involved in	positive regulation of meiosis	GO:0045836	P	other cellular processes	IGI	Functional complementation in heterologous system	Publication:3106|PMID:9287109	TAIR	2006-05-19	5.28019e-11	1.68346e-38	AT5G61960.1	0.2874	0.5758	0.2884	2023	2349	2.14408e-09	4.33814e-37
AT5G61960	TRUE	involved in	meristem development	GO:0048507	P	developmental processes	IGI	double mutant analysis	Publication:501718544|PMID:16473967	TAIR	2006-04-04	5.28019e-11	1.68346e-38	AT5G61960.1	0.2874	0.5758	0.2884	2023	2349	2.14408e-09	4.33814e-37
AT3G22420	TRUE	located in	cellular_component	GO:0005575	C	unknown cellular components	ND	Unknown cellular component	Communication:1345790	TAIR	2006-10-19	0.000123632	8.84398e-07	AT3G22420.1	0.9569	0.6693	0.2876	476	509	0.000992015	2.65716e-06
AT3G22420	TRUE	has	kinase activity	GO:0016301	F	kinase activity	ISS	manually reviewed TIGR computational analysis	Communication:501714663	TIGR	2003-08-28	0.000123632	8.84398e-07	AT3G22420.1	0.9569	0.6693	0.2876	476	509	0.000992015	2.65716e-06
AT3G22420	TRUE	has	protein kinase activity	GO:0004672	F	kinase activity	TAS	original experiments are traceable through an article	Publication:501683074|PMID:12506983	TAIR	2003-08-19	0.000123632	8.84398e-07	AT3G22420.1	0.9569	0.6693	0.2876	476	509	0.000992015	2.65716e-06
AT3G22420	TRUE	has	protein kinase activity	GO:0004672	F	transferase activity	TAS	original experiments are traceable through an article	Publication:501683074|PMID:12506983	TAIR	2003-08-19	0.000123632	8.84398e-07	AT3G22420.1	0.9569	0.6693	0.2876	476	509	0.000992015	2.65716e-06
AT3G22420	TRUE	involved in	protein amino acid phosphorylation	GO:0006468	P	protein metabolism	TAS	original experiments are traceable through an article	Publication:501683074|PMID:12506983	TAIR	2003-08-19	0.000123632	8.84398e-07	AT3G22420.1	0.9569	0.6693	0.2876	476	509	0.000992015	2.65716e-06
AT3G22420	TRUE	involved in	protein amino acid phosphorylation	GO:0006468	P	other cellular processes	TAS	original experiments are traceable through an article	Publication:501683074|PMID:12506983	TAIR	2003-08-19	0.000123632	8.84398e-07	AT3G22420.1	0.9569	0.6693	0.2876	476	509	0.000992015	2.65716e-06
AT3G22420	TRUE	involved in	protein amino acid phosphorylation	GO:0006468	P	other metabolic processes	TAS	original experiments are traceable through an article	Publication:501683074|PMID:12506983	TAIR	2003-08-19	0.000123632	8.84398e-07	AT3G22420.1	0.9569	0.6693	0.2876	476	509	0.000992015	2.65716e-06
AT3G22420	TRUE	involved in	photoperiodism, flowering	GO:0048573	P	developmental processes	IMP	analysis of visible trait	Publication:501727405|PMID:18761494	TAIR	2009-03-23	0.000123632	8.84398e-07	AT3G22420.1	0.9569	0.6693	0.2876	476	509	0.000992015	2.65716e-06
AT3G22420	TRUE	involved in	photoperiodism, flowering	GO:0048573	P	response to abiotic or biotic stimulus	IMP	analysis of visible trait	Publication:501727405|PMID:18761494	TAIR	2009-03-23	0.000123632	8.84398e-07	AT3G22420.1	0.9569	0.6693	0.2876	476	509	0.000992015	2.65716e-06
AT3G51950	TRUE	has	nucleic acid binding	GO:0003676	F	nucleic acid binding	IEA	traceable computational prediction	AnalysisReference:501730468	TAIR	2009-04-29	0.000151176	1.85274e-26	AT3G51950.1	0.9468	0.6603	0.2865	1861	2047	0.00119163	2.66954e-25
AT3G51950	TRUE	has	nucleotide binding	GO:0000166	F	nucleotide binding	IEA	traceable computational prediction	AnalysisReference:501730468	TAIR	2009-04-29	0.000151176	1.85274e-26	AT3G51950.1	0.9468	0.6603	0.2865	1861	2047	0.00119163	2.66954e-25
AT3G51950	TRUE	has	zinc ion binding	GO:0008270	F	other binding	IEA	traceable computational prediction	AnalysisReference:501730468	TAIR	2009-04-29	0.000151176	1.85274e-26	AT3G51950.1	0.9468	0.6603	0.2865	1861	2047	0.00119163	2.66954e-25
AT3G51950	TRUE	located in	cellular_component	GO:0005575	C	unknown cellular components	ND	Unknown cellular component	Communication:1345790	TAIR	2006-10-19	0.000151176	1.85274e-26	AT3G51950.1	0.9468	0.6603	0.2865	1861	2047	0.00119163	2.66954e-25
AT3G51950	TRUE	functions in	RNA binding	GO:0003723	F	DNA or RNA binding	ISS	manually reviewed TIGR computational analysis	Communication:501714663	TIGR	2003-08-25	0.000151176	1.85274e-26	AT3G51950.1	0.9468	0.6603	0.2865	1861	2047	0.00119163	2.66954e-25
AT3G51950	TRUE	involved in	biological_process	GO:0008150	P	unknown biological processes	ND	Unknown biological process	Communication:1345790	TAIR	2006-10-19	0.000151176	1.85274e-26	AT3G51950.1	0.9468	0.6603	0.2865	1861	2047	0.00119163	2.66954e-25
AT3G51950	TRUE	has	nucleic acid binding	GO:0003676	F	nucleic acid binding	IEA	traceable computational prediction	AnalysisReference:501730468	TAIR	2009-04-29	0.000151176	1.85274e-26	AT3G51950.1	0.9468	0.6603	0.2865	1861	2047	0.00119163	2.66954e-25
AT3G51950	TRUE	has	nucleotide binding	GO:0000166	F	nucleotide binding	IEA	traceable computational prediction	AnalysisReference:501730468	TAIR	2009-04-29	0.000151176	1.85274e-26	AT3G51950.1	0.9468	0.6603	0.2865	1861	2047	0.00119163	2.66954e-25
AT3G51950	TRUE	has	zinc ion binding	GO:0008270	F	other binding	IEA	traceable computational prediction	AnalysisReference:501730468	TAIR	2009-04-29	0.000151176	1.85274e-26	AT3G51950.1	0.9468	0.6603	0.2865	1861	2047	0.00119163	2.66954e-25
AT2G11910	FALSE	located in	chloroplast envelope	GO:0009941	C	plastid	IDA	protein separation and fragment identification	Publication:501710686|PMID:12938931	kvanwijk	2008-09-23	2.64511e-05	0.0154052	AT2G11910.1	0.4201	0.7034	0.2833	1115	775	0.00027691	0.0242005
AT2G11910	FALSE	located in	chloroplast envelope	GO:0009941	C	chloroplast	IDA	protein separation and fragment identification	Publication:501710686|PMID:12938931	kvanwijk	2008-09-23	2.64511e-05	0.0154052	AT2G11910.1	0.4201	0.7034	0.2833	1115	775	0.00027691	0.0242005
AT2G11910	FALSE	located in	chloroplast envelope	GO:0009941	C	other cytoplasmic components	IDA	protein separation and fragment identification	Publication:501710686|PMID:12938931	kvanwijk	2008-09-23	2.64511e-05	0.0154052	AT2G11910.1	0.4201	0.7034	0.2833	1115	775	0.00027691	0.0242005
AT2G11910	FALSE	located in	chloroplast envelope	GO:0009941	C	other intracellular components	IDA	protein separation and fragment identification	Publication:501710686|PMID:12938931	kvanwijk	2008-09-23	2.64511e-05	0.0154052	AT2G11910.1	0.4201	0.7034	0.2833	1115	775	0.00027691	0.0242005
AT2G11910	FALSE	has	molecular_function	GO:0003674	F	unknown molecular functions	ND	none	Communication:501683652	TIGR	2003-10-04	2.64511e-05	0.0154052	AT2G11910.1	0.4201	0.7034	0.2833	1115	775	0.00027691	0.0242005
AT2G11910	FALSE	involved in	biological_process	GO:0008150	P	unknown biological processes	ND	Unknown biological process	Communication:1345790	TAIR	2006-10-19	2.64511e-05	0.0154052	AT2G11910.1	0.4201	0.7034	0.2833	1115	775	0.00027691	0.0242005
AT2G11910	FALSE	located in	chloroplast envelope	GO:0009941	C	plastid	IDA	protein separation and fragment identification	Publication:501710686|PMID:12938931	kvanwijk	2008-09-23	2.64511e-05	0.0154052	AT2G11910.1	0.4201	0.7034	0.2833	1115	775	0.00027691	0.0242005
AT2G11910	FALSE	located in	chloroplast envelope	GO:0009941	C	chloroplast	IDA	protein separation and fragment identification	Publication:501710686|PMID:12938931	kvanwijk	2008-09-23	2.64511e-05	0.0154052	AT2G11910.1	0.4201	0.7034	0.2833	1115	775	0.00027691	0.0242005
AT2G11910	FALSE	located in	chloroplast envelope	GO:0009941	C	other cytoplasmic components	IDA	protein separation and fragment identification	Publication:501710686|PMID:12938931	kvanwijk	2008-09-23	2.64511e-05	0.0154052	AT2G11910.1	0.4201	0.7034	0.2833	1115	775	0.00027691	0.0242005
AT2G11910	FALSE	located in	chloroplast envelope	GO:0009941	C	other intracellular components	IDA	protein separation and fragment identification	Publication:501710686|PMID:12938931	kvanwijk	2008-09-23	2.64511e-05	0.0154052	AT2G11910.1	0.4201	0.7034	0.2833	1115	775	0.00027691	0.0242005
AT3G48500	TRUE	located in	chloroplast	GO:0009507	C	chloroplast	IDA	protein separation and fragment identification	Publication:501712079|PMID:15028209	kvanwijk	2008-09-23	0.00151769	0.00103488	AT3G48500.1	0.9778	0.6945	0.2833	707	658	0.00731547	0.00201269
AT3G48500	TRUE	located in	chloroplast	GO:0009507	C	chloroplast	IDA	protein separation and fragment identification	Publication:501724486|PMID:18431481	kvanwijk	2008-09-26	0.00151769	0.00103488	AT3G48500.1	0.9778	0.6945	0.2833	707	658	0.00731547	0.00201269
AT3G48500	TRUE	located in	nucleoid	GO:0009295	C	other intracellular components	IDA	protein separation and fragment identification	Publication:501718303|PMID:16326926	kvanwijk	2008-09-24	0.00151769	0.00103488	AT3G48500.1	0.9778	0.6945	0.2833	707	658	0.00731547	0.00201269
AT3G48500	TRUE	has	RNA binding	GO:0003723	F	DNA or RNA binding	IEA	traceable computational prediction	AnalysisReference:501730468	TAIR	2009-04-29	0.00151769	0.00103488	AT3G48500.1	0.9778	0.6945	0.2833	707	658	0.00731547	0.00201269
AT3G48500	TRUE	located in	plastid chromosome	GO:0009508	C	plastid	IDA	Cell fractionation (for cellular component)	Publication:501718303|PMID:16326926	TAIR	2006-01-18	0.00151769	0.00103488	AT3G48500.1	0.9778	0.6945	0.2833	707	658	0.00731547	0.00201269
AT3G48500	TRUE	located in	plastid chromosome	GO:0009508	C	other cytoplasmic components	IDA	Cell fractionation (for cellular component)	Publication:501718303|PMID:16326926	TAIR	2006-01-18	0.00151769	0.00103488	AT3G48500.1	0.9778	0.6945	0.2833	707	658	0.00731547	0.00201269
AT3G48500	TRUE	located in	plastid chromosome	GO:0009508	C	other intracellular components	IDA	Cell fractionation (for cellular component)	Publication:501718303|PMID:16326926	TAIR	2006-01-18	0.00151769	0.00103488	AT3G48500.1	0.9778	0.6945	0.2833	707	658	0.00731547	0.00201269
AT3G48500	TRUE	located in	chloroplast	GO:0009507	C	chloroplast	IDA	protein separation and fragment identification	Publication:501724486|PMID:18431481	kvanwijk	2008-09-26	0.00151769	0.00103488	AT3G48500.1	0.9778	0.6945	0.2833	707	658	0.00731547	0.00201269
AT3G48500	TRUE	has	RNA binding	GO:0003723	F	DNA or RNA binding	IEA	traceable computational prediction	AnalysisReference:501730468	TAIR	2009-04-29	0.00151769	0.00103488	AT3G48500.1	0.9778	0.6945	0.2833	707	658	0.00731547	0.00201269
AT2G19940	TRUE	located in	chloroplast	GO:0009507	C	chloroplast	IDA	protein separation and fragment identification	Publication:501724486|PMID:18431481	kvanwijk	2008-09-26	0.00225841	3.62436e-08	AT2G19940.1	1	0.7225	0.2775	292	354	0.0099222	1.28823e-07
AT2G19940	TRUE	located in	chloroplast stroma	GO:0009570	C	plastid	IDA	protein separation and fragment identification	Publication:501727324|PMID:18633119	kvanwijk	2008-10-08	0.00225841	3.62436e-08	AT2G19940.1	1	0.7225	0.2775	292	354	0.0099222	1.28823e-07
AT2G19940	TRUE	located in	chloroplast stroma	GO:0009570	C	chloroplast	IDA	protein separation and fragment identification	Publication:501727324|PMID:18633119	kvanwijk	2008-10-08	0.00225841	3.62436e-08	AT2G19940.1	1	0.7225	0.2775	292	354	0.0099222	1.28823e-07
AT2G19940	TRUE	located in	chloroplast stroma	GO:0009570	C	other cytoplasmic components	IDA	protein separation and fragment identification	Publication:501727324|PMID:18633119	kvanwijk	2008-10-08	0.00225841	3.62436e-08	AT2G19940.1	1	0.7225	0.2775	292	354	0.0099222	1.28823e-07
AT2G19940	TRUE	located in	chloroplast stroma	GO:0009570	C	other intracellular components	IDA	protein separation and fragment identification	Publication:501727324|PMID:18633119	kvanwijk	2008-10-08	0.00225841	3.62436e-08	AT2G19940.1	1	0.7225	0.2775	292	354	0.0099222	1.28823e-07
AT2G19940	TRUE	located in	membrane	GO:0016020	C	other membranes	IDA	protein separation and fragment identification	Publication:501721401|PMID:17432890	kvanwijk	2008-09-30	0.00225841	3.62436e-08	AT2G19940.1	1	0.7225	0.2775	292	354	0.0099222	1.28823e-07
AT2G19940	TRUE	located in	nucleolus	GO:0005730	C	nucleus	IDA	protein separation and fragment identification	Publication:501714224|PMID:15496452	kvanwijk	2008-09-24	0.00225841	3.62436e-08	AT2G19940.1	1	0.7225	0.2775	292	354	0.0099222	1.28823e-07
AT2G19940	TRUE	located in	nucleolus	GO:0005730	C	other intracellular components	IDA	protein separation and fragment identification	Publication:501714224|PMID:15496452	kvanwijk	2008-09-24	0.00225841	3.62436e-08	AT2G19940.1	1	0.7225	0.2775	292	354	0.0099222	1.28823e-07
AT2G19940	TRUE	involved in	response to cadmium ion	GO:0046686	P	other biological processes	IEP	Correlation of expression with a physiological assay	Publication:501718481|PMID:16502469	kvanwijk	2008-10-03	0.00225841	3.62436e-08	AT2G19940.1	1	0.7225	0.2775	292	354	0.0099222	1.28823e-07
AT2G19940	TRUE	functions in	copper ion binding	GO:0005507	F	other binding	IDA	affinity capture	Publication:501735675|PMID:20018591	TAIR	2010-01-22	0.00225841	3.62436e-08	AT2G19940.1	1	0.7225	0.2775	292	354	0.0099222	1.28823e-07
AT2G19940	TRUE	has	oxidoreductase activity, acting on the aldehyde or oxo group of donors, NAD or NADP as acceptor	GO:0016620	F	other enzyme activity	ISS	manually reviewed TIGR computational analysis	Communication:501714663	TIGR	2003-09-04	0.00225841	3.62436e-08	AT2G19940.1	1	0.7225	0.2775	292	354	0.0099222	1.28823e-07
AT2G19940	TRUE	involved in	cellular amino acid metabolic process	GO:0006520	P	other cellular processes	ISS	manually reviewed TIGR computational analysis	Communication:501714663	TIGR	2003-09-04	0.00225841	3.62436e-08	AT2G19940.1	1	0.7225	0.2775	292	354	0.0099222	1.28823e-07
AT2G19940	TRUE	involved in	cellular amino acid metabolic process	GO:0006520	P	other metabolic processes	ISS	manually reviewed TIGR computational analysis	Communication:501714663	TIGR	2003-09-04	0.00225841	3.62436e-08	AT2G19940.1	1	0.7225	0.2775	292	354	0.0099222	1.28823e-07
AT2G19940	TRUE	located in	chloroplast	GO:0009507	C	chloroplast	IDA	protein separation and fragment identification	Publication:501724486|PMID:18431481	kvanwijk	2008-09-26	0.00225841	3.62436e-08	AT2G19940.1	1	0.7225	0.2775	292	354	0.0099222	1.28823e-07
AT2G19940	TRUE	located in	membrane	GO:0016020	C	other membranes	IDA	protein separation and fragment identification	Publication:501721401|PMID:17432890	kvanwijk	2008-09-30	0.00225841	3.62436e-08	AT2G19940.1	1	0.7225	0.2775	292	354	0.0099222	1.28823e-07
AT2G19940	TRUE	located in	nucleolus	GO:0005730	C	nucleus	IDA	protein separation and fragment identification	Publication:501714224|PMID:15496452	kvanwijk	2008-09-24	0.00225841	3.62436e-08	AT2G19940.1	1	0.7225	0.2775	292	354	0.0099222	1.28823e-07
AT2G19940	TRUE	located in	nucleolus	GO:0005730	C	other intracellular components	IDA	protein separation and fragment identification	Publication:501714224|PMID:15496452	kvanwijk	2008-09-24	0.00225841	3.62436e-08	AT2G19940.1	1	0.7225	0.2775	292	354	0.0099222	1.28823e-07
AT2G19940	TRUE	involved in	response to cadmium ion	GO:0046686	P	other biological processes	IEP	Correlation of expression with a physiological assay	Publication:501718481|PMID:16502469	kvanwijk	2008-10-03	0.00225841	3.62436e-08	AT2G19940.1	1	0.7225	0.2775	292	354	0.0099222	1.28823e-07
AT2G42810	FALSE	involved in	response to cadmium ion	GO:0046686	P	other biological processes	IEP	Correlation of expression with a physiological assay	Publication:501718481|PMID:16502469	kvanwijk	2008-10-03	4.15773e-07	0.916271	AT2G42810.1	1	0.7234	0.2766	594	459	7.52887e-06	0.931565
AT2G42810	FALSE	located in	cytoplasm	GO:0005737	C	other cytoplasmic components	IDA	localization of GFP/YFP fusion protein	Publication:501710558|PMID:12972652	TAIR	2006-05-03	4.15773e-07	0.916271	AT2G42810.1	1	0.7234	0.2766	594	459	7.52887e-06	0.931565
AT2G42810	FALSE	located in	cytoplasm	GO:0005737	C	other cytoplasmic components	IDA	localization of GFP/YFP fusion protein	Publication:501715318|PMID:15707897	TAIR	2006-05-03	4.15773e-07	0.916271	AT2G42810.1	1	0.7234	0.2766	594	459	7.52887e-06	0.931565
AT2G42810	FALSE	located in	nuclear envelope	GO:0005635	C	nucleus	IDA	localization of GFP/YFP fusion protein	Publication:501710558|PMID:12972652	TAIR	2006-05-11	4.15773e-07	0.916271	AT2G42810.1	1	0.7234	0.2766	594	459	7.52887e-06	0.931565
AT2G42810	FALSE	located in	nuclear envelope	GO:0005635	C	other intracellular components	IDA	localization of GFP/YFP fusion protein	Publication:501710558|PMID:12972652	TAIR	2006-05-11	4.15773e-07	0.916271	AT2G42810.1	1	0.7234	0.2766	594	459	7.52887e-06	0.931565
AT2G42810	FALSE	located in	nucleus	GO:0005634	C	nucleus	IDA	localization of GFP/YFP fusion protein	Publication:501710558|PMID:12972652	TAIR	2006-05-03	4.15773e-07	0.916271	AT2G42810.1	1	0.7234	0.2766	594	459	7.52887e-06	0.931565
AT2G42810	FALSE	located in	nucleus	GO:0005634	C	nucleus	IDA	localization of GFP/YFP fusion protein	Publication:501715318|PMID:15707897	TAIR	2006-05-03	4.15773e-07	0.916271	AT2G42810.1	1	0.7234	0.2766	594	459	7.52887e-06	0.931565
AT2G42810	FALSE	located in	nucleus	GO:0005634	C	nucleus	ISS	Sequence similarity (homologue of/most closely related to)	Publication:1546037|PMID:11703093	gabe	2002-11-14	4.15773e-07	0.916271	AT2G42810.1	1	0.7234	0.2766	594	459	7.52887e-06	0.931565
AT2G42810	FALSE	functions in	protein binding	GO:0005515	F	protein binding	IPI	yeast two-hybrid assay	Publication:501715318|PMID:15707897	TAIR	2008-08-06	4.15773e-07	0.916271	AT2G42810.1	1	0.7234	0.2766	594	459	7.52887e-06	0.931565
AT2G42810	FALSE	functions in	protein binding	GO:0005515	F	protein binding	IPI	yeast two-hybrid assay	Publication:501715318|PMID:15707897	TAIR	2008-08-06	4.15773e-07	0.916271	AT2G42810.1	1	0.7234	0.2766	594	459	7.52887e-06	0.931565
AT2G42810	FALSE	has	phosphoprotein phosphatase activity	GO:0004721	F	hydrolase activity	IDA	Enzyme assays	Publication:501715318|PMID:15707897	TAIR	2006-05-03	4.15773e-07	0.916271	AT2G42810.1	1	0.7234	0.2766	594	459	7.52887e-06	0.931565
AT2G42810	FALSE	has	protein serine/threonine phosphatase activity	GO:0004722	F	hydrolase activity	ISS	Sequence similarity (homologue of/most closely related to)	Publication:501681532|PMID:12068129	TAIR	2004-02-10	4.15773e-07	0.916271	AT2G42810.1	1	0.7234	0.2766	594	459	7.52887e-06	0.931565
AT2G42810	FALSE	involved in	nucleocytoplasmic transport	GO:0006913	P	transport	ISS	Sequence similarity (homologue of/most closely related to)	Publication:1546262|PMID:11716463	gabe	2002-11-14	4.15773e-07	0.916271	AT2G42810.1	1	0.7234	0.2766	594	459	7.52887e-06	0.931565
AT2G42810	FALSE	involved in	nucleocytoplasmic transport	GO:0006913	P	other cellular processes	ISS	Sequence similarity (homologue of/most closely related to)	Publication:1546262|PMID:11716463	gabe	2002-11-14	4.15773e-07	0.916271	AT2G42810.1	1	0.7234	0.2766	594	459	7.52887e-06	0.931565
AT2G42810	FALSE	located in	integral to endoplasmic reticulum membrane	GO:0030176	C	ER	IDA	localization of GFP/YFP fusion protein	Publication:501710558|PMID:12972652	TAIR	2006-05-11	4.15773e-07	0.916271	AT2G42810.1	1	0.7234	0.2766	594	459	7.52887e-06	0.931565
AT2G42810	FALSE	located in	integral to endoplasmic reticulum membrane	GO:0030176	C	other membranes	IDA	localization of GFP/YFP fusion protein	Publication:501710558|PMID:12972652	TAIR	2006-05-11	4.15773e-07	0.916271	AT2G42810.1	1	0.7234	0.2766	594	459	7.52887e-06	0.931565
AT2G42810	FALSE	located in	integral to endoplasmic reticulum membrane	GO:0030176	C	other cytoplasmic components	IDA	localization of GFP/YFP fusion protein	Publication:501710558|PMID:12972652	TAIR	2006-05-11	4.15773e-07	0.916271	AT2G42810.1	1	0.7234	0.2766	594	459	7.52887e-06	0.931565
AT2G42810	FALSE	located in	integral to endoplasmic reticulum membrane	GO:0030176	C	other intracellular components	IDA	localization of GFP/YFP fusion protein	Publication:501710558|PMID:12972652	TAIR	2006-05-11	4.15773e-07	0.916271	AT2G42810.1	1	0.7234	0.2766	594	459	7.52887e-06	0.931565
AT2G42810	FALSE	involved in	red or far-red light signaling pathway	GO:0010017	P	signal transduction	IMP	analysis of physiological response	Publication:501715318|PMID:15707897	TAIR	2006-05-03	4.15773e-07	0.916271	AT2G42810.1	1	0.7234	0.2766	594	459	7.52887e-06	0.931565
AT2G42810	FALSE	involved in	red or far-red light signaling pathway	GO:0010017	P	response to abiotic or biotic stimulus	IMP	analysis of physiological response	Publication:501715318|PMID:15707897	TAIR	2006-05-03	4.15773e-07	0.916271	AT2G42810.1	1	0.7234	0.2766	594	459	7.52887e-06	0.931565
AT2G42810	FALSE	involved in	response to cadmium ion	GO:0046686	P	other biological processes	IEP	Correlation of expression with a physiological assay	Publication:501718481|PMID:16502469	kvanwijk	2008-10-03	4.15773e-07	0.916271	AT2G42810.1	1	0.7234	0.2766	594	459	7.52887e-06	0.931565
AT4G33080	TRUE	involved in	protein amino acid phosphorylation	GO:0006468	P	protein metabolism	IEA	traceable computational prediction	AnalysisReference:501730468	TAIR	2009-04-29	0.000504126	3.58839e-09	AT4G33080.1	0.2409	0.5125	0.2716	1047	1057	0.00317149	1.4101e-08
AT4G33080	TRUE	involved in	protein amino acid phosphorylation	GO:0006468	P	other cellular processes	IEA	traceable computational prediction	AnalysisReference:501730468	TAIR	2009-04-29	0.000504126	3.58839e-09	AT4G33080.1	0.2409	0.5125	0.2716	1047	1057	0.00317149	1.4101e-08
AT4G33080	TRUE	involved in	protein amino acid phosphorylation	GO:0006468	P	other metabolic processes	IEA	traceable computational prediction	AnalysisReference:501730468	TAIR	2009-04-29	0.000504126	3.58839e-09	AT4G33080.1	0.2409	0.5125	0.2716	1047	1057	0.00317149	1.4101e-08
AT4G33080	TRUE	located in	cellular_component	GO:0005575	C	unknown cellular components	ND	Unknown cellular component	Communication:1345790	TAIR	2006-10-19	0.000504126	3.58839e-09	AT4G33080.1	0.2409	0.5125	0.2716	1047	1057	0.00317149	1.4101e-08
AT4G33080	TRUE	has	kinase activity	GO:0016301	F	kinase activity	ISS	Recognized domains	Publication:501710530|PMID:13678909	TAIR	2004-02-26	0.000504126	3.58839e-09	AT4G33080.1	0.2409	0.5125	0.2716	1047	1057	0.00317149	1.4101e-08
AT4G33080	TRUE	has	kinase activity	GO:0016301	F	kinase activity	ISS	manually reviewed TIGR computational analysis	Communication:501714663	TIGR	2003-11-22	0.000504126	3.58839e-09	AT4G33080.1	0.2409	0.5125	0.2716	1047	1057	0.00317149	1.4101e-08
AT4G33080	TRUE	involved in	protein amino acid phosphorylation	GO:0006468	P	protein metabolism	IEA	traceable computational prediction	AnalysisReference:501730468	TAIR	2009-04-29	0.000504126	3.58839e-09	AT4G33080.1	0.2409	0.5125	0.2716	1047	1057	0.00317149	1.4101e-08
AT4G33080	TRUE	involved in	protein amino acid phosphorylation	GO:0006468	P	other cellular processes	IEA	traceable computational prediction	AnalysisReference:501730468	TAIR	2009-04-29	0.000504126	3.58839e-09	AT4G33080.1	0.2409	0.5125	0.2716	1047	1057	0.00317149	1.4101e-08
AT4G33080	TRUE	involved in	protein amino acid phosphorylation	GO:0006468	P	other metabolic processes	IEA	traceable computational prediction	AnalysisReference:501730468	TAIR	2009-04-29	0.000504126	3.58839e-09	AT4G33080.1	0.2409	0.5125	0.2716	1047	1057	0.00317149	1.4101e-08
AT2G03060	TRUE	located in	nucleus	GO:0005634	C	nucleus	IEA	traceable computational prediction	AnalysisReference:501730468	TAIR	2009-04-29	0.000579319	9.42571e-09	AT2G03060.1	0.0909	0.3606	0.2697	78	139	0.00349679	3.52806e-08
AT2G03060	TRUE	functions in	DNA binding	GO:0003677	F	DNA or RNA binding	ISS	manually reviewed TIGR computational analysis	Communication:501714663	TIGR	2002-04-11	0.000579319	9.42571e-09	AT2G03060.1	0.0909	0.3606	0.2697	78	139	0.00349679	3.52806e-08
AT2G03060	TRUE	has	transcription factor activity	GO:0003700	F	transcription factor activity	ISS	Recognized domains	Publication:1345963|PMID:11118137	TAIR	2003-06-06	0.000579319	9.42571e-09	AT2G03060.1	0.0909	0.3606	0.2697	78	139	0.00349679	3.52806e-08
AT2G03060	TRUE	has	transcription factor activity	GO:0003700	F	transcription factor activity	ISS	Recognized domains	Publication:501707748|PMID:12837945	TAIR	2006-04-26	0.000579319	9.42571e-09	AT2G03060.1	0.0909	0.3606	0.2697	78	139	0.00349679	3.52806e-08
AT2G03060	TRUE	has	transcription factor activity	GO:0003700	F	transcription factor activity	ISS	manually reviewed TIGR computational analysis	Communication:501714663	TIGR	2002-04-11	0.000579319	9.42571e-09	AT2G03060.1	0.0909	0.3606	0.2697	78	139	0.00349679	3.52806e-08
AT2G03060	TRUE	involved in	pollen development	GO:0009555	P	developmental processes	IGI	double mutant analysis	Publication:501729865|PMID:19211705	TAIR	2009-03-11	0.000579319	9.42571e-09	AT2G03060.1	0.0909	0.3606	0.2697	78	139	0.00349679	3.52806e-08
AT2G03060	TRUE	located in	nucleus	GO:0005634	C	nucleus	IEA	traceable computational prediction	AnalysisReference:501730468	TAIR	2009-04-29	0.000579319	9.42571e-09	AT2G03060.1	0.0909	0.3606	0.2697	78	139	0.00349679	3.52806e-08
AT3G28690	FALSE	located in	plasma membrane	GO:0005886	C	plasma membrane	IDA	protein separation and fragment identification	Publication:501720929|PMID:17317660	kvanwijk	2008-09-25	0.000561572	0.0747333	AT3G28690.1	0.3465	0.6151	0.2686	609	527	0.00342048	0.10356
AT3G28690	FALSE	has	ATP binding	GO:0005524	F	nucleotide binding	IEA	traceable computational prediction	AnalysisReference:501730468	TAIR	2009-04-29	0.000561572	0.0747333	AT3G28690.1	0.3465	0.6151	0.2686	609	527	0.00342048	0.10356
AT3G28690	FALSE	has	protein kinase activity	GO:0004672	F	kinase activity	IEA	traceable computational prediction	AnalysisReference:501730468	TAIR	2009-04-29	0.000561572	0.0747333	AT3G28690.1	0.3465	0.6151	0.2686	609	527	0.00342048	0.10356
AT3G28690	FALSE	has	protein kinase activity	GO:0004672	F	transferase activity	IEA	traceable computational prediction	AnalysisReference:501730468	TAIR	2009-04-29	0.000561572	0.0747333	AT3G28690.1	0.3465	0.6151	0.2686	609	527	0.00342048	0.10356
AT3G28690	FALSE	has	protein serine/threonine kinase activity	GO:0004674	F	kinase activity	IEA	traceable computational prediction	AnalysisReference:501730468	TAIR	2009-04-29	0.000561572	0.0747333	AT3G28690.1	0.3465	0.6151	0.2686	609	527	0.00342048	0.10356
AT3G28690	FALSE	has	protein serine/threonine kinase activity	GO:0004674	F	transferase activity	IEA	traceable computational prediction	AnalysisReference:501730468	TAIR	2009-04-29	0.000561572	0.0747333	AT3G28690.1	0.3465	0.6151	0.2686	609	527	0.00342048	0.10356
AT3G28690	FALSE	involved in	protein amino acid phosphorylation	GO:0006468	P	protein metabolism	IEA	traceable computational prediction	AnalysisReference:501730468	TAIR	2009-04-29	0.000561572	0.0747333	AT3G28690.1	0.3465	0.6151	0.2686	609	527	0.00342048	0.10356
AT3G28690	FALSE	involved in	protein amino acid phosphorylation	GO:0006468	P	other cellular processes	IEA	traceable computational prediction	AnalysisReference:501730468	TAIR	2009-04-29	0.000561572	0.0747333	AT3G28690.1	0.3465	0.6151	0.2686	609	527	0.00342048	0.10356
AT3G28690	FALSE	involved in	protein amino acid phosphorylation	GO:0006468	P	other metabolic processes	IEA	traceable computational prediction	AnalysisReference:501730468	TAIR	2009-04-29	0.000561572	0.0747333	AT3G28690.1	0.3465	0.6151	0.2686	609	527	0.00342048	0.10356
AT3G28690	FALSE	has	kinase activity	GO:0016301	F	kinase activity	ISS	manually reviewed TIGR computational analysis	Communication:501714663	TIGR	2003-08-22	0.000561572	0.0747333	AT3G28690.1	0.3465	0.6151	0.2686	609	527	0.00342048	0.10356
AT3G28690	FALSE	located in	plasma membrane	GO:0005886	C	plasma membrane	IDA	protein separation and fragment identification	Publication:501720929|PMID:17317660	kvanwijk	2008-09-25	0.000561572	0.0747333	AT3G28690.1	0.3465	0.6151	0.2686	609	527	0.00342048	0.10356
AT3G28690	FALSE	has	ATP binding	GO:0005524	F	nucleotide binding	IEA	traceable computational prediction	AnalysisReference:501730468	TAIR	2009-04-29	0.000561572	0.0747333	AT3G28690.1	0.3465	0.6151	0.2686	609	527	0.00342048	0.10356
AT3G28690	FALSE	has	protein kinase activity	GO:0004672	F	kinase activity	IEA	traceable computational prediction	AnalysisReference:501730468	TAIR	2009-04-29	0.000561572	0.0747333	AT3G28690.1	0.3465	0.6151	0.2686	609	527	0.00342048	0.10356
AT3G28690	FALSE	has	protein kinase activity	GO:0004672	F	transferase activity	IEA	traceable computational prediction	AnalysisReference:501730468	TAIR	2009-04-29	0.000561572	0.0747333	AT3G28690.1	0.3465	0.6151	0.2686	609	527	0.00342048	0.10356
AT3G28690	FALSE	has	protein serine/threonine kinase activity	GO:0004674	F	kinase activity	IEA	traceable computational prediction	AnalysisReference:501730468	TAIR	2009-04-29	0.000561572	0.0747333	AT3G28690.1	0.3465	0.6151	0.2686	609	527	0.00342048	0.10356
AT3G28690	FALSE	has	protein serine/threonine kinase activity	GO:0004674	F	transferase activity	IEA	traceable computational prediction	AnalysisReference:501730468	TAIR	2009-04-29	0.000561572	0.0747333	AT3G28690.1	0.3465	0.6151	0.2686	609	527	0.00342048	0.10356
AT3G28690	FALSE	has	protein tyrosine kinase activity	GO:0004713	F	kinase activity	IEA	traceable computational prediction	AnalysisReference:501730468	TAIR	2009-04-29	0.000561572	0.0747333	AT3G28690.1	0.3465	0.6151	0.2686	609	527	0.00342048	0.10356
AT3G28690	FALSE	has	protein tyrosine kinase activity	GO:0004713	F	transferase activity	IEA	traceable computational prediction	AnalysisReference:501730468	TAIR	2009-04-29	0.000561572	0.0747333	AT3G28690.1	0.3465	0.6151	0.2686	609	527	0.00342048	0.10356
AT3G28690	FALSE	involved in	protein amino acid phosphorylation	GO:0006468	P	protein metabolism	IEA	traceable computational prediction	AnalysisReference:501730468	TAIR	2009-04-29	0.000561572	0.0747333	AT3G28690.1	0.3465	0.6151	0.2686	609	527	0.00342048	0.10356
AT3G28690	FALSE	involved in	protein amino acid phosphorylation	GO:0006468	P	other cellular processes	IEA	traceable computational prediction	AnalysisReference:501730468	TAIR	2009-04-29	0.000561572	0.0747333	AT3G28690.1	0.3465	0.6151	0.2686	609	527	0.00342048	0.10356
AT3G28690	FALSE	involved in	protein amino acid phosphorylation	GO:0006468	P	other metabolic processes	IEA	traceable computational prediction	AnalysisReference:501730468	TAIR	2009-04-29	0.000561572	0.0747333	AT3G28690.1	0.3465	0.6151	0.2686	609	527	0.00342048	0.10356
AT3G28690	FALSE	has	ATP binding	GO:0005524	F	nucleotide binding	IEA	traceable computational prediction	AnalysisReference:501730468	TAIR	2009-04-29	0.000561572	0.0747333	AT3G28690.1	0.3465	0.6151	0.2686	609	527	0.00342048	0.10356
AT3G28690	FALSE	has	protein kinase activity	GO:0004672	F	kinase activity	IEA	traceable computational prediction	AnalysisReference:501730468	TAIR	2009-04-29	0.000561572	0.0747333	AT3G28690.1	0.3465	0.6151	0.2686	609	527	0.00342048	0.10356
AT3G28690	FALSE	has	protein kinase activity	GO:0004672	F	transferase activity	IEA	traceable computational prediction	AnalysisReference:501730468	TAIR	2009-04-29	0.000561572	0.0747333	AT3G28690.1	0.3465	0.6151	0.2686	609	527	0.00342048	0.10356
AT3G28690	FALSE	has	protein serine/threonine kinase activity	GO:0004674	F	kinase activity	IEA	traceable computational prediction	AnalysisReference:501730468	TAIR	2009-04-29	0.000561572	0.0747333	AT3G28690.1	0.3465	0.6151	0.2686	609	527	0.00342048	0.10356
AT3G28690	FALSE	has	protein serine/threonine kinase activity	GO:0004674	F	transferase activity	IEA	traceable computational prediction	AnalysisReference:501730468	TAIR	2009-04-29	0.000561572	0.0747333	AT3G28690.1	0.3465	0.6151	0.2686	609	527	0.00342048	0.10356
AT3G28690	FALSE	has	protein tyrosine kinase activity	GO:0004713	F	kinase activity	IEA	traceable computational prediction	AnalysisReference:501730468	TAIR	2009-04-29	0.000561572	0.0747333	AT3G28690.1	0.3465	0.6151	0.2686	609	527	0.00342048	0.10356
AT3G28690	FALSE	has	protein tyrosine kinase activity	GO:0004713	F	transferase activity	IEA	traceable computational prediction	AnalysisReference:501730468	TAIR	2009-04-29	0.000561572	0.0747333	AT3G28690.1	0.3465	0.6151	0.2686	609	527	0.00342048	0.10356
AT3G28690	FALSE	involved in	protein amino acid phosphorylation	GO:0006468	P	protein metabolism	IEA	traceable computational prediction	AnalysisReference:501730468	TAIR	2009-04-29	0.000561572	0.0747333	AT3G28690.1	0.3465	0.6151	0.2686	609	527	0.00342048	0.10356
AT3G28690	FALSE	involved in	protein amino acid phosphorylation	GO:0006468	P	other cellular processes	IEA	traceable computational prediction	AnalysisReference:501730468	TAIR	2009-04-29	0.000561572	0.0747333	AT3G28690.1	0.3465	0.6151	0.2686	609	527	0.00342048	0.10356
AT3G28690	FALSE	involved in	protein amino acid phosphorylation	GO:0006468	P	other metabolic processes	IEA	traceable computational prediction	AnalysisReference:501730468	TAIR	2009-04-29	0.000561572	0.0747333	AT3G28690.1	0.3465	0.6151	0.2686	609	527	0.00342048	0.10356
AT4G03510	TRUE	located in	endoplasmic reticulum	GO:0005783	C	ER	IDA	localization of GFP/YFP fusion protein	Publication:501729805|PMID:19234086	TAIR	2009-03-30	3.55077e-07	2.11125e-13	AT4G03510.1	0.8541	0.5872	0.2669	387	156	6.51785e-06	1.27932e-12
AT4G03510	TRUE	located in	endoplasmic reticulum	GO:0005783	C	ER	IDA	localization of GFP/YFP fusion protein	Publication:501729831|PMID:19224217	TAIR	2009-09-09	3.55077e-07	2.11125e-13	AT4G03510.1	0.8541	0.5872	0.2669	387	156	6.51785e-06	1.27932e-12
AT4G03510	TRUE	located in	membrane	GO:0016020	C	other membranes	IDA	Cell fractionation (for cellular component)	Publication:2379|PMID:9664717	TAIR	2003-10-27	3.55077e-07	2.11125e-13	AT4G03510.1	0.8541	0.5872	0.2669	387	156	6.51785e-06	1.27932e-12
AT4G03510	TRUE	functions in	protein binding	GO:0005515	F	protein binding	ISS	manually reviewed TIGR computational analysis	Communication:501714663	TIGR	2003-09-08	3.55077e-07	2.11125e-13	AT4G03510.1	0.8541	0.5872	0.2669	387	156	6.51785e-06	1.27932e-12
AT4G03510	TRUE	has	ubiquitin-protein ligase activity	GO:0004842	F	other enzyme activity	IDA	none	Publication:1346424|PMID:11329381	TIGR	2003-04-17	3.55077e-07	2.11125e-13	AT4G03510.1	0.8541	0.5872	0.2669	387	156	6.51785e-06	1.27932e-12
AT4G03510	TRUE	functions in	zinc ion binding	GO:0008270	F	other binding	ISS	manually reviewed TIGR computational analysis	Communication:501714663	TIGR	2003-09-08	3.55077e-07	2.11125e-13	AT4G03510.1	0.8541	0.5872	0.2669	387	156	6.51785e-06	1.27932e-12
AT4G03510	TRUE	involved in	ubiquitin-dependent protein catabolic process	GO:0006511	P	protein metabolism	IDA	Enzyme assays	Publication:1346424|PMID:11329381	TAIR	2003-10-27	3.55077e-07	2.11125e-13	AT4G03510.1	0.8541	0.5872	0.2669	387	156	6.51785e-06	1.27932e-12
AT4G03510	TRUE	involved in	ubiquitin-dependent protein catabolic process	GO:0006511	P	other cellular processes	IDA	Enzyme assays	Publication:1346424|PMID:11329381	TAIR	2003-10-27	3.55077e-07	2.11125e-13	AT4G03510.1	0.8541	0.5872	0.2669	387	156	6.51785e-06	1.27932e-12
AT4G03510	TRUE	involved in	ubiquitin-dependent protein catabolic process	GO:0006511	P	other metabolic processes	IDA	Enzyme assays	Publication:1346424|PMID:11329381	TAIR	2003-10-27	3.55077e-07	2.11125e-13	AT4G03510.1	0.8541	0.5872	0.2669	387	156	6.51785e-06	1.27932e-12
AT4G03510	TRUE	involved in	secretion by cell	GO:0032940	P	transport	IGI	Functional complementation in heterologous system	Publication:2379|PMID:9664717	TAIR	2008-08-19	3.55077e-07	2.11125e-13	AT4G03510.1	0.8541	0.5872	0.2669	387	156	6.51785e-06	1.27932e-12
AT4G03510	TRUE	involved in	secretion by cell	GO:0032940	P	other cellular processes	IGI	Functional complementation in heterologous system	Publication:2379|PMID:9664717	TAIR	2008-08-19	3.55077e-07	2.11125e-13	AT4G03510.1	0.8541	0.5872	0.2669	387	156	6.51785e-06	1.27932e-12
AT4G03510	TRUE	involved in	protein exit from endoplasmic reticulum	GO:0032527	P	transport	IMP	Analysis of overexpression/ectopic expression phenotype	Publication:501729805|PMID:19234086	TAIR	2009-03-30	3.55077e-07	2.11125e-13	AT4G03510.1	0.8541	0.5872	0.2669	387	156	6.51785e-06	1.27932e-12
AT4G03510	TRUE	involved in	protein exit from endoplasmic reticulum	GO:0032527	P	other cellular processes	IMP	Analysis of overexpression/ectopic expression phenotype	Publication:501729805|PMID:19234086	TAIR	2009-03-30	3.55077e-07	2.11125e-13	AT4G03510.1	0.8541	0.5872	0.2669	387	156	6.51785e-06	1.27932e-12
AT5G65310	TRUE	located in	nucleus	GO:0005634	C	nucleus	IEA	traceable computational prediction	AnalysisReference:501730468	TAIR	2009-04-29	0.00140054	3.45514e-05	AT5G65310.1	0.3301	0.5965	0.2664	724	703	0.00689974	8.41799e-05
AT5G65310	TRUE	located in	nucleus	GO:0005634	C	nucleus	ISS	manually reviewed TIGR computational analysis	Communication:501714663	TIGR	2003-08-21	0.00140054	3.45514e-05	AT5G65310.1	0.3301	0.5965	0.2664	724	703	0.00689974	8.41799e-05
AT5G65310	TRUE	has	transcription factor activity	GO:0003700	F	transcription factor activity	TAS	none	Publication:501705889|PMID:12678559	jsheen	2005-10-28	0.00140054	3.45514e-05	AT5G65310.1	0.3301	0.5965	0.2664	724	703	0.00689974	8.41799e-05
AT5G65310	TRUE	has	transcription factor activity	GO:0003700	F	transcription factor activity	ISS	Recognized domains	Publication:4723|PMID:7948864	TAIR	2003-04-25	0.00140054	3.45514e-05	AT5G65310.1	0.3301	0.5965	0.2664	724	703	0.00689974	8.41799e-05
AT5G65310	TRUE	has	transcription factor activity	GO:0003700	F	transcription factor activity	ISS	Recognized domains	Publication:1345963|PMID:11118137	TAIR	2003-06-06	0.00140054	3.45514e-05	AT5G65310.1	0.3301	0.5965	0.2664	724	703	0.00689974	8.41799e-05
AT5G65310	TRUE	has	transcription activator activity	GO:0016563	F	other molecular functions	IDA	transcriptional activation assay	Publication:501717432|PMID:16055682	TAIR	2005-12-07	0.00140054	3.45514e-05	AT5G65310.1	0.3301	0.5965	0.2664	724	703	0.00689974	8.41799e-05
AT5G65310	TRUE	involved in	regulation of transcription, DNA-dependent	GO:0006355	P	transcription	ISS	manually reviewed TIGR computational analysis	Communication:501714663	TIGR	2003-08-21	0.00140054	3.45514e-05	AT5G65310.1	0.3301	0.5965	0.2664	724	703	0.00689974	8.41799e-05
AT5G65310	TRUE	involved in	regulation of transcription, DNA-dependent	GO:0006355	P	other cellular processes	ISS	manually reviewed TIGR computational analysis	Communication:501714663	TIGR	2003-08-21	0.00140054	3.45514e-05	AT5G65310.1	0.3301	0.5965	0.2664	724	703	0.00689974	8.41799e-05
AT5G65310	TRUE	involved in	regulation of transcription, DNA-dependent	GO:0006355	P	other metabolic processes	ISS	manually reviewed TIGR computational analysis	Communication:501714663	TIGR	2003-08-21	0.00140054	3.45514e-05	AT5G65310.1	0.3301	0.5965	0.2664	724	703	0.00689974	8.41799e-05
AT5G65310	TRUE	involved in	response to abscisic acid stimulus	GO:0009737	P	other biological processes	IDA	localization of GUS fusion protein	Publication:501705889|PMID:12678559	TAIR	2008-07-16	0.00140054	3.45514e-05	AT5G65310.1	0.3301	0.5965	0.2664	724	703	0.00689974	8.41799e-05
AT5G65310	TRUE	involved in	response to abscisic acid stimulus	GO:0009737	P	other biological processes	IMP	analysis of physiological response	Publication:501705889|PMID:12678559	TAIR	2008-07-16	0.00140054	3.45514e-05	AT5G65310.1	0.3301	0.5965	0.2664	724	703	0.00689974	8.41799e-05
AT5G65310	TRUE	involved in	abscisic acid mediated signaling pathway	GO:0009738	P	signal transduction	TAS	none	Publication:501705889|PMID:12678559	jsheen	2005-10-28	0.00140054	3.45514e-05	AT5G65310.1	0.3301	0.5965	0.2664	724	703	0.00689974	8.41799e-05
AT5G65310	TRUE	involved in	regulation of abscisic acid mediated signaling pathway	GO:0009787	P	signal transduction	NAS	meeting abstract	Publication:1546898	TAIR	2003-04-25	0.00140054	3.45514e-05	AT5G65310.1	0.3301	0.5965	0.2664	724	703	0.00689974	8.41799e-05
AT5G65310	TRUE	involved in	regulation of abscisic acid mediated signaling pathway	GO:0009787	P	other cellular processes	NAS	meeting abstract	Publication:1546898	TAIR	2003-04-25	0.00140054	3.45514e-05	AT5G65310.1	0.3301	0.5965	0.2664	724	703	0.00689974	8.41799e-05
AT5G65310	TRUE	involved in	positive regulation of transcription	GO:0045941	P	transcription	IDA	transcriptional activation assay	Publication:501717432|PMID:16055682	TAIR	2008-07-07	0.00140054	3.45514e-05	AT5G65310.1	0.3301	0.5965	0.2664	724	703	0.00689974	8.41799e-05
AT5G65310	TRUE	involved in	positive regulation of transcription	GO:0045941	P	other cellular processes	IDA	transcriptional activation assay	Publication:501717432|PMID:16055682	TAIR	2008-07-07	0.00140054	3.45514e-05	AT5G65310.1	0.3301	0.5965	0.2664	724	703	0.00689974	8.41799e-05
AT5G65310	TRUE	involved in	positive regulation of transcription	GO:0045941	P	other metabolic processes	IDA	transcriptional activation assay	Publication:501717432|PMID:16055682	TAIR	2008-07-07	0.00140054	3.45514e-05	AT5G65310.1	0.3301	0.5965	0.2664	724	703	0.00689974	8.41799e-05
AT5G65310	TRUE	has	protein homodimerization activity	GO:0042803	F	protein binding	IDA	affinity capture	Publication:501680370|PMID:11247607	TAIR	2008-07-16	0.00140054	3.45514e-05	AT5G65310.1	0.3301	0.5965	0.2664	724	703	0.00689974	8.41799e-05
AT5G65310	TRUE	functions in	sequence-specific DNA binding	GO:0043565	F	DNA or RNA binding	IDA	electrophoretic mobility shift (EMSA)	Publication:501680370|PMID:11247607	TAIR	2008-07-16	0.00140054	3.45514e-05	AT5G65310.1	0.3301	0.5965	0.2664	724	703	0.00689974	8.41799e-05
AT5G65310	TRUE	located in	nucleus	GO:0005634	C	nucleus	IEA	traceable computational prediction	AnalysisReference:501730468	TAIR	2009-04-29	0.00140054	3.45514e-05	AT5G65310.1	0.3301	0.5965	0.2664	724	703	0.00689974	8.41799e-05
AT4G19120	TRUE	located in	cellular_component	GO:0005575	C	unknown cellular components	ND	Unknown cellular component	Communication:1345790	TAIR	2006-10-19	1.23969e-07	5.61763e-90	AT4G19120.1	1	0.7347	0.2653	787	1508	2.47937e-06	3.96191e-88
AT5G51410	TRUE	located in	cellular_component	GO:0005575	C	unknown cellular components	ND	none	Communication:501683652	TAIR	2006-10-20	4.45505e-46	3.29985e-73	AT5G51410.1	0	0.2568	0.2568	1897	698	2.98488e-43	1.92252e-71
AT5G51410	TRUE	functions in	RNA binding	GO:0003723	F	DNA or RNA binding	TAS	inferred by author, from sequence similarity	Publication:501710842	TAIR	2004-11-29	4.45505e-46	3.29985e-73	AT5G51410.1	0	0.2568	0.2568	1897	698	2.98488e-43	1.92252e-71
AT5G51410	TRUE	involved in	biological_process	GO:0008150	P	unknown biological processes	ND	none	Communication:501683652	TAIR	2006-10-20	4.45505e-46	3.29985e-73	AT5G51410.1	0	0.2568	0.2568	1897	698	2.98488e-43	1.92252e-71
AT3G51620	FALSE	located in	cellular_component	GO:0005575	C	unknown cellular components	ND	Unknown cellular component	Communication:1345790	TAIR	2006-10-19	0.000990959	0.179973	AT3G51620.1	0.7221	0.4683	0.2538	541	385	0.00526938	0.231666
AT3G51620	FALSE	has	molecular_function	GO:0003674	F	unknown molecular functions	ND	Unknown molecular function	Communication:1345790	TAIR	2009-05-08	0.000990959	0.179973	AT3G51620.1	0.7221	0.4683	0.2538	541	385	0.00526938	0.231666
AT3G51620	FALSE	involved in	biological_process	GO:0008150	P	unknown biological processes	ND	Unknown biological process	Communication:1345790	TAIR	2006-10-19	0.000990959	0.179973	AT3G51620.1	0.7221	0.4683	0.2538	541	385	0.00526938	0.231666
AT5G54280	FALSE	located in	plasma membrane	GO:0005886	C	plasma membrane	IDA	protein separation and fragment identification	Publication:501720929|PMID:17317660	kvanwijk	2008-09-25	0.000550379	0.360415	AT5G54280.1	0.4432	0.1917	0.2515	756	618	0.00336761	0.426406
AT5G54280	FALSE	located in	myosin complex	GO:0016459	C	other intracellular components	ISS	Recognized domains	Publication:501680395|PMID:11516337	TAIR	2003-04-29	0.000550379	0.360415	AT5G54280.1	0.4432	0.1917	0.2515	756	618	0.00336761	0.426406
AT5G54280	FALSE	has	motor activity	GO:0003774	F	other molecular functions	ISS	Sequence similarity (homologue of/most closely related to)	Publication:501680395|PMID:11516337	TAIR	2003-04-29	0.000550379	0.360415	AT5G54280.1	0.4432	0.1917	0.2515	756	618	0.00336761	0.426406
AT5G54280	FALSE	involved in	actin filament-based movement	GO:0030048	P	transport	TAS	inferred by author, from sequence similarity	Publication:501680395|PMID:11516337	TAIR	2004-02-25	0.000550379	0.360415	AT5G54280.1	0.4432	0.1917	0.2515	756	618	0.00336761	0.426406
AT5G54280	FALSE	involved in	actin filament-based movement	GO:0030048	P	other cellular processes	TAS	inferred by author, from sequence similarity	Publication:501680395|PMID:11516337	TAIR	2004-02-25	0.000550379	0.360415	AT5G54280.1	0.4432	0.1917	0.2515	756	618	0.00336761	0.426406
AT5G54280	FALSE	involved in	actin filament-based movement	GO:0030048	P	cell organization and biogenesis	TAS	inferred by author, from sequence similarity	Publication:501680395|PMID:11516337	TAIR	2004-02-25	0.000550379	0.360415	AT5G54280.1	0.4432	0.1917	0.2515	756	618	0.00336761	0.426406
AT5G54280	FALSE	located in	plasma membrane	GO:0005886	C	plasma membrane	IDA	protein separation and fragment identification	Publication:501720929|PMID:17317660	kvanwijk	2008-09-25	0.000550379	0.360415	AT5G54280.1	0.4432	0.1917	0.2515	756	618	0.00336761	0.426406
AT3G07610	TRUE	located in	cellular_component	GO:0005575	C	unknown cellular components	ND	Unknown cellular component	Communication:1345790	TAIR	2008-02-16	0.000123142	3.44933e-11	AT3G07610.1	0.4337	0.1839	0.2498	583	286	0.000992015	1.73112e-10
AT3G07610	TRUE	has	transcription factor activity	GO:0003700	F	transcription factor activity	ISS	manually reviewed TIGR computational analysis	Communication:501714663	TIGR	2003-09-22	0.000123142	3.44933e-11	AT3G07610.1	0.4337	0.1839	0.2498	583	286	0.000992015	1.73112e-10
AT3G07610	TRUE	involved in	pollen development	GO:0009555	P	developmental processes	IMP	analysis of visible trait	Publication:501723890|PMID:18218897	TAIR	2008-02-16	0.000123142	3.44933e-11	AT3G07610.1	0.4337	0.1839	0.2498	583	286	0.000992015	1.73112e-10
AT3G07610	TRUE	involved in	flower development	GO:0009908	P	developmental processes	IMP	analysis of visible trait	Publication:501723890|PMID:18218897	TAIR	2008-02-16	0.000123142	3.44933e-11	AT3G07610.1	0.4337	0.1839	0.2498	583	286	0.000992015	1.73112e-10
AT3G07610	TRUE	involved in	leaf development	GO:0048366	P	developmental processes	IMP	analysis of visible trait	Publication:501723890|PMID:18218897	TAIR	2008-02-16	0.000123142	3.44933e-11	AT3G07610.1	0.4337	0.1839	0.2498	583	286	0.000992015	1.73112e-10
AT3G07610	TRUE	has	histone demethylase activity (H3-K9 specific)	GO:0032454	F	other enzyme activity	ISS	Sequence similarity (homologue of/most closely related to)	Publication:501723890|PMID:18218897	TAIR	2008-07-07	0.000123142	3.44933e-11	AT3G07610.1	0.4337	0.1839	0.2498	583	286	0.000992015	1.73112e-10
AT3G07610	TRUE	involved in	DNA methylation on cytosine	GO:0032776	P	DNA or RNA metabolism	IMP	biochemical/chemical analysis	Publication:501723890|PMID:18218897	TAIR	2008-02-16	0.000123142	3.44933e-11	AT3G07610.1	0.4337	0.1839	0.2498	583	286	0.000992015	1.73112e-10
AT3G07610	TRUE	involved in	DNA methylation on cytosine	GO:0032776	P	other cellular processes	IMP	biochemical/chemical analysis	Publication:501723890|PMID:18218897	TAIR	2008-02-16	0.000123142	3.44933e-11	AT3G07610.1	0.4337	0.1839	0.2498	583	286	0.000992015	1.73112e-10
AT3G07610	TRUE	involved in	DNA methylation on cytosine	GO:0032776	P	other metabolic processes	IMP	biochemical/chemical analysis	Publication:501723890|PMID:18218897	TAIR	2008-02-16	0.000123142	3.44933e-11	AT3G07610.1	0.4337	0.1839	0.2498	583	286	0.000992015	1.73112e-10
AT3G07610	TRUE	involved in	DNA methylation on cytosine	GO:0032776	P	DNA or RNA metabolism	IGI	double mutant analysis	Publication:501723890|PMID:18218897	TAIR	2008-02-16	0.000123142	3.44933e-11	AT3G07610.1	0.4337	0.1839	0.2498	583	286	0.000992015	1.73112e-10
AT3G07610	TRUE	involved in	DNA methylation on cytosine	GO:0032776	P	other cellular processes	IGI	double mutant analysis	Publication:501723890|PMID:18218897	TAIR	2008-02-16	0.000123142	3.44933e-11	AT3G07610.1	0.4337	0.1839	0.2498	583	286	0.000992015	1.73112e-10
AT3G07610	TRUE	involved in	DNA methylation on cytosine	GO:0032776	P	other metabolic processes	IGI	double mutant analysis	Publication:501723890|PMID:18218897	TAIR	2008-02-16	0.000123142	3.44933e-11	AT3G07610.1	0.4337	0.1839	0.2498	583	286	0.000992015	1.73112e-10
AT3G07610	TRUE	involved in	histone H3-K9 demethylation	GO:0033169	P	protein metabolism	IMP	biochemical/chemical analysis	Publication:501723890|PMID:18218897	TAIR	2008-02-16	0.000123142	3.44933e-11	AT3G07610.1	0.4337	0.1839	0.2498	583	286	0.000992015	1.73112e-10
AT3G07610	TRUE	involved in	histone H3-K9 demethylation	GO:0033169	P	other cellular processes	IMP	biochemical/chemical analysis	Publication:501723890|PMID:18218897	TAIR	2008-02-16	0.000123142	3.44933e-11	AT3G07610.1	0.4337	0.1839	0.2498	583	286	0.000992015	1.73112e-10
AT3G07610	TRUE	involved in	histone H3-K9 demethylation	GO:0033169	P	other metabolic processes	IMP	biochemical/chemical analysis	Publication:501723890|PMID:18218897	TAIR	2008-02-16	0.000123142	3.44933e-11	AT3G07610.1	0.4337	0.1839	0.2498	583	286	0.000992015	1.73112e-10
AT3G07610	TRUE	involved in	histone H3-K9 demethylation	GO:0033169	P	cell organization and biogenesis	IMP	biochemical/chemical analysis	Publication:501723890|PMID:18218897	TAIR	2008-02-16	0.000123142	3.44933e-11	AT3G07610.1	0.4337	0.1839	0.2498	583	286	0.000992015	1.73112e-10
AT3G07610	TRUE	involved in	histone H3-K9 demethylation	GO:0033169	P	protein metabolism	IGI	double mutant analysis	Publication:501723890|PMID:18218897	TAIR	2008-02-16	0.000123142	3.44933e-11	AT3G07610.1	0.4337	0.1839	0.2498	583	286	0.000992015	1.73112e-10
AT3G07610	TRUE	involved in	histone H3-K9 demethylation	GO:0033169	P	other cellular processes	IGI	double mutant analysis	Publication:501723890|PMID:18218897	TAIR	2008-02-16	0.000123142	3.44933e-11	AT3G07610.1	0.4337	0.1839	0.2498	583	286	0.000992015	1.73112e-10
AT3G07610	TRUE	involved in	histone H3-K9 demethylation	GO:0033169	P	other metabolic processes	IGI	double mutant analysis	Publication:501723890|PMID:18218897	TAIR	2008-02-16	0.000123142	3.44933e-11	AT3G07610.1	0.4337	0.1839	0.2498	583	286	0.000992015	1.73112e-10
AT3G07610	TRUE	involved in	histone H3-K9 demethylation	GO:0033169	P	cell organization and biogenesis	IGI	double mutant analysis	Publication:501723890|PMID:18218897	TAIR	2008-02-16	0.000123142	3.44933e-11	AT3G07610.1	0.4337	0.1839	0.2498	583	286	0.000992015	1.73112e-10
AT1G69420	FALSE	involved in	biological_process	GO:0008150	P	unknown biological processes	ND	none	Communication:501683652	TIGR	2003-09-13	1.74515e-16	0.0095601	AT1G69420.1	0.7826	0.5366	0.246	1750	1492	1.46157e-14	0.0155659
AT1G69420	FALSE	has	zinc ion binding	GO:0008270	F	other binding	IEA	traceable computational prediction	AnalysisReference:501730468	TAIR	2009-04-29	1.74515e-16	0.0095601	AT1G69420.1	0.7826	0.5366	0.246	1750	1492	1.46157e-14	0.0155659
AT1G69420	FALSE	located in	endomembrane system	GO:0012505	C	other cellular components	IEA	traceable computational prediction	AnalysisReference:501730133	TAIR	2009-05-15	1.74515e-16	0.0095601	AT1G69420.1	0.7826	0.5366	0.246	1750	1492	1.46157e-14	0.0155659
AT1G69420	FALSE	has	zinc ion binding	GO:0008270	F	other binding	IEA	traceable computational prediction	AnalysisReference:501730468	TAIR	2009-04-29	1.74515e-16	0.0095601	AT1G69420.1	0.7826	0.5366	0.246	1750	1492	1.46157e-14	0.0155659
AT1G69420	FALSE	located in	endomembrane system	GO:0012505	C	other cellular components	IEA	traceable computational prediction	AnalysisReference:501730133	TAIR	2009-05-15	1.74515e-16	0.0095601	AT1G69420.1	0.7826	0.5366	0.246	1750	1492	1.46157e-14	0.0155659
AT5G16120	TRUE	has	hydrolase activity	GO:0016787	F	hydrolase activity	ISS	manually reviewed TIGR computational analysis	Communication:501714663	TIGR	2003-09-02	0.000220475	0.00158955	AT5G16120.1	0.9848	0.7401	0.2447	358	213	0.00157147	0.00297901
AT2G25670	FALSE	located in	cellular_component	GO:0005575	C	unknown cellular components	ND	Unknown cellular component	Communication:1345790	TAIR	2006-10-19	3.28143e-05	0.188419	AT2G25670.1	0.9645	0.724	0.2405	1264	929	0.000335657	0.241378
AT2G25670	FALSE	has	molecular_function	GO:0003674	F	unknown molecular functions	ND	none	Communication:501683652	TIGR	2003-10-04	3.28143e-05	0.188419	AT2G25670.1	0.9645	0.724	0.2405	1264	929	0.000335657	0.241378
AT2G25670	FALSE	involved in	biological_process	GO:0008150	P	unknown biological processes	ND	Unknown biological process	Communication:1345790	TAIR	2006-10-19	3.28143e-05	0.188419	AT2G25670.1	0.9645	0.724	0.2405	1264	929	0.000335657	0.241378
AT4G22160	TRUE	has	molecular_function	GO:0003674	F	unknown molecular functions	ND	none	Communication:501683652	TIGR	2003-10-04	9.85268e-06	1.60167e-09	AT4G22160.1	0.288	0.0496	0.2384	250	99	0.000121125	6.60204e-09
AT4G22160	TRUE	involved in	biological_process	GO:0008150	P	unknown biological processes	ND	Unknown biological process	Communication:1345790	TAIR	2006-10-19	9.85268e-06	1.60167e-09	AT4G22160.1	0.288	0.0496	0.2384	250	99	0.000121125	6.60204e-09
AT5G44720	FALSE	has	catalytic activity	GO:0003824	F	other enzyme activity	IEA	traceable computational prediction	AnalysisReference:501730468	TAIR	2009-04-29	0.000110182	0.881475	AT5G44720.1	0.8993	0.6614	0.2379	341	262	0.000917592	0.90581
AT5G44720	FALSE	has	molybdenum ion binding	GO:0030151	F	other binding	IEA	traceable computational prediction	AnalysisReference:501730468	TAIR	2009-04-29	0.000110182	0.881475	AT5G44720.1	0.8993	0.6614	0.2379	341	262	0.000917592	0.90581
AT5G44720	FALSE	has	pyridoxal phosphate binding	GO:0030170	F	other binding	IEA	traceable computational prediction	AnalysisReference:501730468	TAIR	2009-04-29	0.000110182	0.881475	AT5G44720.1	0.8993	0.6614	0.2379	341	262	0.000917592	0.90581
AT5G44720	FALSE	located in	cellular_component	GO:0005575	C	unknown cellular components	ND	Unknown cellular component	Communication:1345790	TAIR	2006-10-19	0.000110182	0.881475	AT5G44720.1	0.8993	0.6614	0.2379	341	262	0.000917592	0.90581
AT5G44720	FALSE	has	Mo-molybdopterin cofactor sulfurase activity	GO:0008265	F	other enzyme activity	ISS	manually reviewed TIGR computational analysis	Communication:501714663	TIGR	2003-09-10	0.000110182	0.881475	AT5G44720.1	0.8993	0.6614	0.2379	341	262	0.000917592	0.90581
AT5G44720	FALSE	involved in	biological_process	GO:0008150	P	unknown biological processes	ND	Unknown biological process	Communication:1345790	TAIR	2006-10-19	0.000110182	0.881475	AT5G44720.1	0.8993	0.6614	0.2379	341	262	0.000917592	0.90581
AT5G44720	FALSE	has	catalytic activity	GO:0003824	F	other enzyme activity	IEA	traceable computational prediction	AnalysisReference:501730468	TAIR	2009-04-29	0.000110182	0.881475	AT5G44720.1	0.8993	0.6614	0.2379	341	262	0.000917592	0.90581
AT5G44720	FALSE	has	molybdenum ion binding	GO:0030151	F	other binding	IEA	traceable computational prediction	AnalysisReference:501730468	TAIR	2009-04-29	0.000110182	0.881475	AT5G44720.1	0.8993	0.6614	0.2379	341	262	0.000917592	0.90581
AT5G44720	FALSE	has	pyridoxal phosphate binding	GO:0030170	F	other binding	IEA	traceable computational prediction	AnalysisReference:501730468	TAIR	2009-04-29	0.000110182	0.881475	AT5G44720.1	0.8993	0.6614	0.2379	341	262	0.000917592	0.90581
AT1G30330	TRUE	located in	nucleus	GO:0005634	C	nucleus	IEA	traceable computational prediction	AnalysisReference:501730468	TAIR	2009-04-29	7.38804e-25	4.36876e-23	AT1G30330.1	0.8411	0.6033	0.2378	3632	2171	1.41428e-22	4.91945e-22
AT1G30330	TRUE	has	transcription factor activity	GO:0003700	F	transcription factor activity	ISS	Recognized domains	Publication:1345963|PMID:11118137	TAIR	2003-06-06	7.38804e-25	4.36876e-23	AT1G30330.1	0.8411	0.6033	0.2378	3632	2171	1.41428e-22	4.91945e-22
AT1G30330	TRUE	involved in	regulation of transcription, DNA-dependent	GO:0006355	P	transcription	ISS	manually reviewed TIGR computational analysis	Communication:501714663	TIGR	2002-02-07	7.38804e-25	4.36876e-23	AT1G30330.1	0.8411	0.6033	0.2378	3632	2171	1.41428e-22	4.91945e-22
AT1G30330	TRUE	involved in	regulation of transcription, DNA-dependent	GO:0006355	P	other cellular processes	ISS	manually reviewed TIGR computational analysis	Communication:501714663	TIGR	2002-02-07	7.38804e-25	4.36876e-23	AT1G30330.1	0.8411	0.6033	0.2378	3632	2171	1.41428e-22	4.91945e-22
AT1G30330	TRUE	involved in	regulation of transcription, DNA-dependent	GO:0006355	P	other metabolic processes	ISS	manually reviewed TIGR computational analysis	Communication:501714663	TIGR	2002-02-07	7.38804e-25	4.36876e-23	AT1G30330.1	0.8411	0.6033	0.2378	3632	2171	1.41428e-22	4.91945e-22
AT1G30330	TRUE	involved in	flower development	GO:0009908	P	developmental processes	IGI	double mutant analysis	Publication:501717513|PMID:16107481	TAIR	2008-08-06	7.38804e-25	4.36876e-23	AT1G30330.1	0.8411	0.6033	0.2378	3632	2171	1.41428e-22	4.91945e-22
AT1G30330	TRUE	involved in	response to auxin stimulus	GO:0009733	P	other biological processes	IMP	analysis of physiological response	Publication:501717513|PMID:16107481	TAIR	2005-10-13	7.38804e-25	4.36876e-23	AT1G30330.1	0.8411	0.6033	0.2378	3632	2171	1.41428e-22	4.91945e-22
[truncated: 1,830 more rows]

## Sheet: Significant GO Terms
GO_acc	term_type	Term	queryitem	querytotal	bgitem	bgtotal	pvalue	qvalue	entries
[truncated: 52 more rows]
