# Supplementary material for: Towards reliable isoform quantification using RNA-SEQ data
Source: BMC Bioinformatics. 2010 Apr 29;11(Suppl 3):S6. doi: 10.1186/1471-2105-11-S3-S6 (PMC2863065; doi:10.1186/1471-2105-11-S3-S6)
Supplement: Additional file 2 — DiffAS_Mockler.xls [file 1471-2105-11-S3-S6-S2.xls]

## Sheet: Diff AS
Gene	Differential Gene Expr?	p.Value_AS	p.Value_Gene	Transcript	Tmt_A %	Tmt_B %	Diff	NumReads_A	NumReads_B	q.Value_AS	q.Value_Gene
AT2G46920	FALSE	1.33176e-10	0.0230797	AT2G46920.1	0	1	1	309	240	7.56884e-09	0.0399908
AT5G01620	FALSE	0.000109243	0.722225	AT5G01620.1	0	1	1	166	101	0.00153933	0.781341
AT2G26150	TRUE	1.26543e-06	1.60188e-129	AT2G26150.1	0.0017	0.9618	0.9601	145	803	3.59593e-05	6.82802e-128
AT1G28610	FALSE	4.59991e-10	0.902344	AT1G28610.1	0.869	0	0.869	264	170	2.52995e-08	0.923969
AT3G15430	TRUE	2.55731e-05	0.000166846	AT3G15430.1	1	0.1576	0.8424	319	279	0.000454188	0.000402936
AT1G63830	FALSE	1.69479e-06	0.014033	AT1G63830.1	0	0.7049	0.7049	579	311	4.5867e-05	0.0253188
AT5G67390	FALSE	1.06592e-05	0.0183927	AT5G67390.1	0.6939	0	0.6939	84	34	0.000221634	0.0325983
AT3G25890	FALSE	0.000828638	0.915842	AT3G25890.1	0.3284	1	0.6716	300	189	0.0086508	0.934368
AT1G01550	TRUE	1.06319e-11	1.27293e-15	AT1G01550.1	0	0.6342	0.6342	1743	1483	6.97207e-10	7.62298e-15
AT4G36730	FALSE	0.000491193	0.978308	AT4G36730.1	0.8822	0.287	0.5952	1402	893	0.00565868	0.98408
AT2G33470	TRUE	0.000306946	3.94564e-10	AT2G33470.1	0.6881	0.1145	0.5736	530	505	0.00373816	1.5829e-09
AT5G16120	TRUE	4.69034e-05	9.77756e-09	AT5G16120.1	0.7591	0.1903	0.5688	368	364	0.000776411	3.5851e-08
AT3G08720	TRUE	6.54994e-05	7.26731e-20	AT3G08720.1	0.8063	0.2493	0.557	399	486	0.00100609	5.20621e-19
AT5G64250	TRUE	1.93253e-11	4.71824e-89	AT5G64250.1	0.0298	0.5577	0.5279	984	1497	1.22036e-09	1.36349e-87
AT3G58610	FALSE	0.000109066	0.00517032	AT3G58610.1	0.9186	0.3967	0.5219	1855	1307	0.00153933	0.0100518
AT4G02380	TRUE	6.2541e-20	0	AT4G02380.1	0.9792	0.5166	0.4626	801	5235	7.6166e-18	0
AT4G36480	FALSE	0.000105526	0.558743	AT4G36480.1	1	0.5614	0.4386	239	143	0.00151524	0.638082
AT2G37130	TRUE	1.13745e-05	1.12382e-05	AT2G37130.1	0.8761	0.458	0.4181	2468	1357	0.000233657	3.22579e-05
AT3G03870	FALSE	2.78116e-05	0.976192	AT3G03870.1	0.5722	0.1727	0.3995	1039	662	0.000488853	0.982531
AT5G47970	FALSE	1.72695e-07	0.0766696	AT5G47970.1	0.6133	1	0.3867	198	153	6.00907e-06	0.117767
AT4G34710	TRUE	2.02804e-06	1.77497e-64	AT4G34710.1	0.987	0.6094	0.3776	6866	5952	5.31969e-05	3.83078e-63
AT1G13450	TRUE	7.23705e-08	4.67438e-08	AT1G13450.1	0.1329	0.508	0.3751	1123	542	2.57066e-06	1.61332e-07
AT5G11170	FALSE	1.57125e-12	0.47344	AT5G11170.1	0.9707	0.597	0.3737	820	501	1.11624e-10	0.559789
AT1G69740	FALSE	7.90211e-06	0.0464383	AT1G69740.1	0	0.373	0.373	938	661	0.000174975	0.0749075
AT5G21930	TRUE	4.75002e-05	2.57453e-14	AT5G21930.1	0.5074	0.879	0.3716	983	409	0.000778729	1.42204e-13
AT1G06640	TRUE	1.08478e-09	4.9029e-08	AT1G06640.1	0.9301	0.5712	0.3589	1279	629	5.11573e-08	1.68878e-07
AT5G60980	FALSE	0.000105756	0.426987	AT5G60980.1	0.1844	0.5401	0.3557	1046	692	0.00151524	0.513047
AT5G09510	TRUE	2.77566e-07	9.68734e-06	AT5G09510.1	0.5633	0.2114	0.3519	459	399	8.92926e-06	2.809e-05
AT1G01560	TRUE	0.000128826	3.82154e-13	AT1G01560.1	0.0846	0.4352	0.3506	43	109	0.00178576	1.97446e-12
AT5G63530	TRUE	1.80969e-07	2.70997e-59	AT5G63530.1	0.6166	0.2736	0.343	3609	1424	6.17104e-06	5.07747e-58
AT2G47240	FALSE	1.20847e-05	0.25975	AT2G47240.1	0.2943	0.6251	0.3308	717	426	0.00024529	0.336786
AT1G67480	TRUE	6.83054e-07	1.82094e-06	AT1G67480.1	1	0.6735	0.3265	756	358	2.00794e-05	5.59406e-06
AT5G27450	FALSE	0.000305352	0.0262261	AT5G27450.1	0.6827	1	0.3173	208	102	0.00373816	0.0448501
AT4G25690	TRUE	0.000261042	4.45868e-06	AT4G25690.1	0.372	0.6801	0.3081	101	123	0.00326211	1.32671e-05
AT5G61150	FALSE	1.24751e-05	0.225907	AT5G61150.1	0.0217	0.3276	0.3059	1984	1318	0.000250236	0.300446
AT2G43320	FALSE	8.25488e-10	0.101018	AT2G43320.1	1	0.6944	0.3056	428	239	4.0213e-08	0.150293
AT3G14850	FALSE	5.87099e-05	0.746617	AT3G14850.1	0.3025	0	0.3025	130	79	0.000918352	0.803143
AT1G79430	TRUE	6.4106e-06	0.00237863	AT1G79430.1	0.022	0.3164	0.2944	610	316	0.000147704	0.00493377
AT1G55160	TRUE	0.000388591	8.95874e-08	AT1G55160.1	0.2925	0	0.2925	551	236	0.00456929	3.03671e-07
AT3G05270	FALSE	7.39206e-05	0.387573	AT3G05270.1	0.292	0	0.292	354	209	0.00111535	0.475266
AT4G04570	TRUE	2.48335e-11	1.63616e-12	AT4G04570.1	0.2779	0.5677	0.2898	591	224	1.51218e-09	7.99326e-12
AT5G55970	FALSE	2.94309e-05	0.0442126	AT5G55970.1	0.8284	0.5409	0.2875	262	202	0.000506866	0.0716564
AT2G41440	TRUE	2.59505e-07	7.42316e-08	AT2G41440.1	1	0.7143	0.2857	689	308	8.50876e-06	2.5313e-07
AT3G11280	TRUE	0.000727092	0.000108101	AT3G11280.1	0.4284	0.7105	0.2821	420	356	0.00774807	0.000267897
AT3G10230	TRUE	1.47363e-05	3.04549e-11	AT3G10230.1	0.7243	1	0.2757	798	337	0.000288798	1.37734e-10
AT1G50570	TRUE	5.54314e-06	0.00161131	AT1G50570.1	0.5108	0.7856	0.2748	629	486	0.000129466	0.00343841
AT1G78000	FALSE	0.000501424	0.768196	AT1G78000.1	0.6585	0.3871	0.2714	754	488	0.00573777	0.820146
AT3G63220	FALSE	0.000964828	0.539698	AT3G63220.1	0.7025	0.9709	0.2684	139	96	0.00979185	0.618043
AT1G56190	FALSE	0.000239362	0.141231	AT1G56190.1	0.7347	1	0.2653	2043	1233	0.00306852	0.201337
AT2G14260	TRUE	2.26457e-05	2.05366e-22	AT2G14260.1	0.9536	0.6897	0.2639	309	425	0.000415171	1.62106e-21
AT1G24260	FALSE	4.83073e-13	0.365172	AT1G24260.1	0.2605	0	0.2605	181	128	3.9221e-11	0.452484
AT2G44860	FALSE	0.000982149	0.0394145	AT2G44860.1	0	0.2463	0.2463	399	298	0.00990867	0.0644312
AT5G02500	TRUE	1.46374e-29	1.26212e-65	AT5G02500.1	0.735	0.9788	0.2438	24529	18487	2.77296e-27	2.7947e-64
AT1G58590	FALSE	5.54959e-07	0.17171	AT1G58590.1	0.9713	0.7303	0.241	153	81	1.68965e-05	0.237634
AT1G18700	FALSE	2.74819e-13	0.0237662	AT1G18700.1	0.5373	0.7622	0.2249	421	223	2.34283e-11	0.0410552
AT1G19000	TRUE	1.49788e-09	1.91457e-19	AT1G19000.1	0.7253	0.5029	0.2224	3683	1824	6.72077e-08	1.32697e-18
AT2G24270	TRUE	0.000786876	6.30048e-13	AT2G24270.1	0.5776	0.7963	0.2187	4545	2422	0.00833307	3.18763e-12
AT2G21660	TRUE	5.38233e-34	0	AT2G21660.1	0.5555	0.7686	0.2131	43453	40354	1.31098e-31	0
AT1G01170	TRUE	0.000377551	5.31612e-07	AT1G01170.1	0.7925	1	0.2075	515	457	0.00450157	1.71666e-06
AT2G15890	FALSE	0.000717111	0.12341	AT2G15890.1	0.908	0.703	0.205	2611	1582	0.00768978	0.178771
AT4G21105	TRUE	7.46256e-05	2.85032e-05	AT4G21105.1	0.3471	0.5485	0.2014	882	697	0.00111611	7.77568e-05
AT2G34410	TRUE	0.000291477	2.08014e-15	AT2G34410.1	0.1957	0	0.1957	463	149	0.00360122	1.22721e-14
AT4G08460	TRUE	5.13141e-09	5.80228e-10	AT4G08460.1	0.9381	0.743	0.1951	788	699	2.03466e-07	2.31142e-09
AT4G13830	TRUE	2.84094e-05	1.76941e-18	AT4G13830.1	0.2337	0.4259	0.1922	1698	748	0.000494265	1.20193e-17
AT4G01850	TRUE	1.64097e-06	0.000125869	AT4G01850.1	0.3198	0.5113	0.1915	5131	3552	4.51266e-05	0.000308342
AT1G29970	TRUE	9.31669e-13	3.13716e-09	AT1G29970.1	0	0.1894	0.1894	547	508	6.90651e-11	1.19661e-08
AT2G13360	TRUE	8.42483e-29	4.07637e-78	AT2G13360.1	0.7541	0.9428	0.1887	18414	9295	1.43643e-26	1.05306e-76
AT1G78900	TRUE	0.000244816	2.39986e-08	AT1G78900.1	0.7342	0.9225	0.1883	2982	2224	0.00311502	8.54229e-08
AT3G05220	TRUE	1.00201e-14	1.30379e-209	AT3G05220.1	0.0943	0.2799	0.1856	9984	3644	8.99174e-13	7.17083e-208
AT4G04223	TRUE	5.70252e-05	5.41742e-08	AT4G04223.1	0.4459	0.2623	0.1836	365	354	0.000900258	1.86224e-07
AT1G08260	FALSE	0.000832101	0.539539	AT1G08260.1	0.1805	0	0.1805	76	54	0.0086508	0.618043
AT2G26890	TRUE	1.84184e-06	1.47414e-10	AT2G26890.1	0.1752	0.3527	0.1775	975	846	4.90677e-05	6.20594e-10
AT1G08810	TRUE	9.93674e-05	6.51144e-13	AT1G08810.1	0.8372	0.9995	0.1623	397	130	0.00144805	3.28462e-12
AT4G13495	TRUE	7.41588e-21	1.01965e-58	AT4G13495.1	0.3754	0.5317	0.1563	2397	838	9.72621e-19	1.84947e-57
AT1G18250	TRUE	0.000918004	3.67223e-05	AT1G18250.1	1	0.8439	0.1561	211	81	0.0094289	9.81373e-05
AT3G48115	FALSE	2.2408e-05	0.114807	AT3G48115.1	0	0.1556	0.1556	300	220	0.000415171	0.167878
AT4G38810	TRUE	1.05683e-05	5.07844e-16	AT4G38810.1	0.7227	0.569	0.1537	1360	1205	0.000221634	3.09241e-15
AT3G55850	TRUE	5.68125e-07	2.82882e-05	AT3G55850.1	0.7025	0.5533	0.1492	317	287	1.69939e-05	7.74179e-05
AT1G70620	FALSE	0.000435251	0.345005	AT1G70620.1	0.8338	0.6881	0.1457	2031	1336	0.00504832	0.428742
AT2G05810	FALSE	5.31598e-08	0.596988	AT2G05810.1	0.8555	1	0.1445	424	281	1.92846e-06	0.672301
AT2G45830	TRUE	1.64021e-08	8.71053e-36	AT2G45830.1	0.8562	1	0.1438	579	130	6.21458e-07	1.0103e-34
AT2G03730	TRUE	0.000348913	8.06172e-13	AT2G03730.1	0.7307	0.5909	0.1398	397	426	0.00418942	4.01907e-12
AT3G56050	FALSE	0.000131497	0.153077	AT3G56050.1	0.859	0.9965	0.1375	1331	901	0.00179362	0.215877
AT5G02020	TRUE	0.000255188	4.17988e-214	AT5G02020.1	0.7679	0.9037	0.1358	262	1364	0.00322293	2.37557e-212
AT1G13440	TRUE	1.98091e-50	1.60848e-299	AT1G13440.1	0.8684	1	0.1316	11984	12493	6.7549e-48	1.19237e-297
AT2G46590	TRUE	0.000127698	3.49228e-114	AT2G46590.1	0.8495	0.7194	0.1301	10053	8990	0.00178463	1.32319e-112
AT3G19150	TRUE	0.000406828	0.00104338	AT3G19150.1	0.4581	0.5874	0.1293	213	190	0.00475097	0.00228073
AT5G01750	TRUE	6.00364e-10	5.22667e-13	AT5G01750.1	0.5457	0.4239	0.1218	2405	1194	3.10188e-08	2.66811e-12
AT2G32090	TRUE	4.83686e-06	2.01729e-05	AT2G32090.1	0.8817	1	0.1183	700	339	0.000114539	5.63848e-05
AT5G14550	TRUE	1.55625e-05	8.3024e-05	AT5G14550.1	0.1115	0.2277	0.1162	969	499	0.000301523	0.000210336
AT1G79790	TRUE	0.000184757	1.24869e-12	AT1G79790.1	0.9316	0.8185	0.1131	1044	454	0.00243281	6.15322e-12
AT1G11860	TRUE	1.59609e-05	7.68986e-56	AT1G11860.1	0.9398	0.8305	0.1093	5142	2237	0.000305769	1.27293e-54
AT1G13390	TRUE	3.62298e-06	5.83925e-18	AT1G13390.1	0.2229	0.332	0.1091	940	908	8.82454e-05	3.8739e-17
AT5G64040	TRUE	7.11209e-06	3.40226e-81	AT5G64040.1	0.7409	0.849	0.1081	7723	3375	0.000161682	9.20771e-80
AT5G13490	TRUE	0.000186888	5.10663e-43	AT5G13490.1	0.895	1	0.105	451	694	0.00243281	6.85575e-42
AT2G29530	TRUE	0.00070153	3.14537e-09	AT2G29530.1	0	0.1045	0.1045	358	361	0.00761853	1.19707e-08
AT3G51620	TRUE	0.000900378	0.00250165	AT3G51620.1	0.5277	0.4235	0.1042	256	217	0.0093039	0.00515758
AT5G66320	FALSE	9.85813e-06	0.463271	AT5G66320.1	0.6183	0.5253	0.093	259	153	0.000212761	0.549288
AT1G29800	TRUE	2.13915e-05	7.82785e-17	AT1G29800.1	0.9096	1	0.0904	2132	997	0.000400797	4.88882e-16
AT1G45201	TRUE	0.000181223	4.35904e-13	AT1G45201.1	0.8334	0.9167	0.0833	1669	785	0.00241395	2.23188e-12
AT1G13960	FALSE	3.22079e-07	0.0789818	AT1G13960.1	0.271	0.3521	0.0811	384	281	1.01693e-05	0.120992
AT4G38060	TRUE	0.000940486	4.84605e-11	AT4G38060.1	0.3248	0.4053	0.0805	538	521	0.00960196	2.14055e-10
AT3G54500	FALSE	0.000630047	0.646709	AT3G54500.1	0.8906	0.8127	0.0779	8749	5610	0.00702111	0.7154
AT2G20180	TRUE	2.44028e-05	3.36857e-05	AT2G20180.1	0.353	0.4296	0.0766	541	254	0.000437967	9.08767e-05
AT5G61960	TRUE	3.81512e-06	0.00192647	AT5G61960.1	0.9604	0.8866	0.0738	1558	1121	9.16166e-05	0.00404512
AT4G39540	TRUE	3.74809e-05	0.00244627	AT4G39540.1	0.0731	0	0.0731	580	299	0.000626519	0.00504951
AT4G28030	FALSE	0.000826576	0.157131	AT4G28030.1	0.9272	1	0.0728	657	456	0.0086508	0.220682
AT1G58602	TRUE	0.000519965	1.13214e-05	AT1G58602.1	0.1491	0.0773	0.0718	1965	1061	0.00591027	3.24419e-05
AT1G51690	FALSE	6.22406e-05	0.0360313	AT1G51690.1	0.0212	0.0928	0.0716	716	515	0.000964729	0.0597601
AT5G45350	TRUE	2.24085e-06	3.72077e-15	AT5G45350.1	0.9085	0.9793	0.0708	813	779	5.70247e-05	2.16516e-14
AT1G14400	TRUE	8.09711e-15	2.7609e-23	AT1G14400.1	0.8829	0.9515	0.0686	1892	1697	7.66976e-13	2.24159e-22
AT5G02290	TRUE	1.73022e-05	0.00314757	AT5G02290.1	0.9121	0.8451	0.067	387	310	0.000327781	0.00636609
AT3G03270	TRUE	2.70142e-15	0	AT3G03270.1	0.5423	0.4784	0.0639	4420	17641	2.70936e-13	0
AT1G22140	FALSE	0.000147512	0.582681	AT1G22140.1	0.733	0.7947	0.0617	417	254	0.0019961	0.659238
AT5G54760	TRUE	5.10151e-05	1.35037e-33	AT5G54760.1	1	0.9385	0.0615	787	927	0.000828388	1.49506e-32
AT4G03110	TRUE	0.000683483	1.08255e-10	AT4G03110.1	0.9051	0.8449	0.0602	624	252	0.00747012	4.64926e-10
AT1G54100	TRUE	1.47475e-06	0	AT1G54100.1	0.0887	0.031	0.0577	1604	4888	4.12206e-05	0
AT1G25098	TRUE	2.10117e-06	3.23047e-08	AT1G25098.1	0.8787	0.9346	0.0559	3151	1703	5.42803e-05	1.12637e-07
AT5G53300	TRUE	0.000543519	2.68871e-26	AT5G53300.1	0.9721	0.9172	0.0549	5276	4201	0.00613709	2.41276e-25
AT5G46430	TRUE	7.32236e-47	1.35239e-10	AT5G46430.1	0.819	0.8721	0.0531	4584	2493	2.08077e-44	5.70749e-10
AT4G24820	FALSE	3.37641e-33	0.245922	AT4G24820.1	0.1348	0.0852	0.0496	2149	1313	7.19597e-31	0.3213
AT5G19140	TRUE	6.63212e-11	1.80178e-39	AT5G19140.1	0.9157	0.9636	0.0479	5883	2797	3.89923e-09	2.25884e-38
AT5G25280	TRUE	3.13078e-06	3.17653e-10	AT5G25280.1	0.9855	0.9378	0.0477	2885	1510	7.84996e-05	1.28341e-09
AT2G19480	TRUE	2.31403e-07	2.83907e-30	AT2G19480.1	0.9529	1	0.0471	2760	1205	7.73613e-06	2.81431e-29
AT5G51410	TRUE	4.52759e-07	4.98004e-12	AT5G51410.1	0.1916	0.1465	0.0451	4045	3046	1.40355e-05	2.36517e-11
AT1G15920	TRUE	1.11016e-09	4.2398e-12	AT1G15920.1	0.04	0	0.04	656	624	5.11573e-08	2.0363e-11
AT1G64710	TRUE	3.33972e-06	1.09729e-19	AT1G64710.1	0.7542	0.7929	0.0387	603	656	8.2525e-05	7.76301e-19
AT2G21300	FALSE	0.00018692	0.804324	AT2G21300.1	0.8328	0.8698	0.037	729	457	0.00243281	0.850206
AT5G15200	TRUE	0.000262117	4.37599e-26	AT5G15200.1	0.7215	0.6847	0.0368	2728	2357	0.00326211	3.90632e-25
AT3G18780	TRUE	0.000173661	2.65175e-100	AT3G18780.1	0	0.0346	0.0346	5541	2121	0.00233144	8.69469e-99
AT3G52720	TRUE	0.000342424	1.05073e-71	AT3G52720.1	0.9402	0.9738	0.0336	1741	489	0.00414065	2.59637e-70
AT2G05220	TRUE	5.7974e-10	0.00425234	AT2G05220.1	0.8045	0.7723	0.0322	1876	1324	3.08893e-08	0.00841095
AT1G23440	TRUE	7.23085e-06	7.33773e-43	AT1G23440.1	0.959	0.9289	0.0301	429	672	0.000162218	9.69832e-42
AT2G01180	TRUE	6.21575e-10	5.55391e-12	AT2G01180.1	0.889	0.9185	0.0295	310	347	3.11701e-08	2.60865e-11
AT1G29950	FALSE	0.000383598	0.00695561	AT1G29950.1	0.0268	0.056	0.0292	297	145	0.00454191	0.0132211
AT1G79075	FALSE	0.000197551	0.771746	AT1G79075.1	0.9541	0.9257	0.0284	1361	855	0.0025517	0.822392
AT2G46330	TRUE	7.38442e-05	2.25876e-32	AT2G46330.1	0.9237	0.949	0.0253	1699	648	0.00111535	2.40699e-31
AT4G10840	TRUE	2.37294e-05	0.00191707	AT4G10840.1	0.9766	1	0.0234	1553	868	0.000430411	0.00403034
AT2G44100	TRUE	2.45528e-09	7.07938e-19	AT2G44100.1	1	0.9767	0.0233	925	906	9.96728e-08	4.86707e-18
AT1G70180	TRUE	5.42407e-05	1.65915e-05	AT1G70180.1	0.029	0.0058	0.0232	320	292	0.000864302	4.68352e-05
AT5G36880	FALSE	5.16002e-05	0.691751	AT5G36880.1	0.049	0.0269	0.0221	1316	852	0.000829985	0.75508
AT5G25760	FALSE	7.20595e-13	0.762559	AT5G25760.1	0.9086	0.8875	0.0211	749	485	5.58461e-11	0.815661
AT2G36880	TRUE	4.39895e-27	1.20543e-09	AT2G36880.1	1	0.9791	0.0209	2864	2173	6.81837e-25	4.72474e-09
AT2G21580	TRUE	2.12566e-09	1.23002e-61	AT2G21580.1	0.9559	0.9356	0.0203	3714	3539	8.83964e-08	2.43858e-60
AT1G76930	TRUE	1.18632e-86	0	AT1G76930.1	0.0118	0.0314	0.0196	25259	30716	1.01134e-83	0
AT1G44575	TRUE	2.04869e-09	6.0905e-21	AT1G44575.1	0.9641	0.9795	0.0154	4250	2122	8.73254e-08	4.61524e-20
AT3G11940	TRUE	6.89838e-09	6.07242e-35	AT3G11940.1	0.015	0	0.015	2142	2026	2.67312e-07	6.85661e-34
AT5G66040	TRUE	1.32424e-05	5.06541e-11	AT5G66040.1	0.9851	1	0.0149	5398	2963	0.000262539	2.23166e-10
AT2G19860	TRUE	0.000131148	0.000833809	AT2G19860.1	0.929	0.9433	0.0143	535	425	0.00179362	0.00183913
AT5G15860	TRUE	8.93644e-06	9.07058e-09	AT5G15860.1	1	0.987	0.013	286	299	0.000195341	3.33992e-08
AT1G52690	TRUE	3.48832e-85	0	AT1G52690.1	0	0.0095	0.0095	37	2413	1.98253e-82	0
AT4G16520	TRUE	9.92885e-05	0.000169293	AT4G16520.1	0.9866	0.9933	0.0067	3088	2185	0.00144805	0.000407689
AT2G23130	TRUE	4.05782e-234	6.27052e-07	AT2G23130.1	0.977	0.9832	0.0062	4967	2814	6.91859e-231	2.00586e-06
AT5G17920	TRUE	4.91984e-18	2.49604e-64	AT5G17920.1	0.9949	1	0.0051	10156	4858	5.59222e-16	5.25401e-63
AT5G26000	TRUE	1.79498e-09	9.40735e-62	AT5G26000.1	0.9924	0.9962	0.0038	27765	20621	7.84729e-08	1.887e-60
AT5G09670	FALSE	1.0352e-05	0.429401	AT5G09670.1	0.0009	0.0035	0.0026	271	186	0.000220627	0.514858
AT5G36790	TRUE	7.44849e-07	5.34063e-12	AT5G36790.1	0.9997	0.9982	0.0015	1945	950	2.15249e-05	2.52938e-11
AT1G67090	FALSE	0.000663312	0.405324	AT1G67090.1	0.9986	1	0.0014	45661	28869	0.00734381	0.49222
AT1G19180	TRUE	0.000617988	6.68592e-63	AT1G19180.1	0.8232	0.822	0.0012	309	668	0.00693204	1.35708e-61
AT5G03240	TRUE	5.08431e-26	0	AT5G03240.1	0.987	0.9881	0.0011	4594	6462	7.22396e-24	0
AT2G34250	TRUE	0.00070904	1.80889e-08	AT2G34250.1	0.979	0.98	0.001	2323	1771	0.00765135	6.53425e-08
AT1G79510	TRUE	1.19148e-65	0	AT1G79510.1	1	1	0	7621	1505	5.07868e-63	0
AT2G05380	TRUE	2.92766e-16	2.08996e-48	AT2G05380.1	0	0	0	28445	20719	3.11978e-14	3.18159e-47
AT3G11530	FALSE	3.4226e-12	0.130383	AT3G11530.1	0	0	0	346	250	2.33422e-10	0.187757
AT4G23980	FALSE	4.58357e-08	0.149931	AT4G23980.1	0	0	0	23366	15091	1.69891e-06	0.211967
AT3G07510	TRUE	3.59622e-05	6.54787e-05	AT3G07510.1	0	0	0	224	89	0.000613156	0.000169153
AT1G06700	FALSE	3.72063e-05	0.0124247	AT1G06700.1	1	1	0	1068	766	0.000626519	0.0226085
AT5G66240	TRUE	9.03982e-05	2.45838e-14	AT5G66240.1	1	1	0	1480	670	0.00134025	1.36532e-13
AT4G12560	TRUE	0.000674419	0.0001716	AT4G12560.1	1	1	0	780	396	0.00741861	0.000412663

## Sheet: Annotated
Gene	Differential Gene Expr?	GO1	GO2	GO3	G04	GO5	GO6	GO7	GO8	GO9	GO10	p.Value_AS	p.Value_Gene	Transcript	Tmt_A %	Tmt_B %	Diff	NumReads_A	NumReads_B	q.Value_AS	q.Value_Gene
AT2G46920	FALSE	located in	plasma membrane	GO:0005886	C	plasma membrane	IDA	protein separation and fragment identification	Publication:501710480|PMID:14506206	kvanwijk	2008-09-24	1.33176e-10	0.0230797	AT2G46920.1	0	1	1	309	240	7.56884e-09	0.0399908
AT2G46920	FALSE	located in	plasma membrane	GO:0005886	C	plasma membrane	IDA	protein separation and fragment identification	Publication:501720929|PMID:17317660	kvanwijk	2008-09-25	1.33176e-10	0.0230797	AT2G46920.1	0	1	1	309	240	7.56884e-09	0.0399908
AT2G46920	FALSE	has protein modification of type	N-terminal protein myristoylation	GO:0006499	P	protein metabolism	IEA	traceable computational prediction	Publication:501710157|PMID:12912986	TAIR	2004-02-05	1.33176e-10	0.0230797	AT2G46920.1	0	1	1	309	240	7.56884e-09	0.0399908
AT2G46920	FALSE	has protein modification of type	N-terminal protein myristoylation	GO:0006499	P	other cellular processes	IEA	traceable computational prediction	Publication:501710157|PMID:12912986	TAIR	2004-02-05	1.33176e-10	0.0230797	AT2G46920.1	0	1	1	309	240	7.56884e-09	0.0399908
AT2G46920	FALSE	has protein modification of type	N-terminal protein myristoylation	GO:0006499	P	other metabolic processes	IEA	traceable computational prediction	Publication:501710157|PMID:12912986	TAIR	2004-02-05	1.33176e-10	0.0230797	AT2G46920.1	0	1	1	309	240	7.56884e-09	0.0399908
AT2G46920	FALSE	located in	nucleus	GO:0005634	C	nucleus	NAS	meeting abstract	Publication:1547214	TAIR	2003-04-07	1.33176e-10	0.0230797	AT2G46920.1	0	1	1	309	240	7.56884e-09	0.0399908
AT2G46920	FALSE	located in	nucleus	GO:0005634	C	nucleus	NAS	meeting abstract	Publication:1547214	JYOON	2003-04-07	1.33176e-10	0.0230797	AT2G46920.1	0	1	1	309	240	7.56884e-09	0.0399908
AT2G46920	FALSE	has	protein serine/threonine phosphatase activity	GO:0004722	F	hydrolase activity	IDA	Enzyme assays	Publication:501683427|PMID:12573213	TAIR	2008-02-12	1.33176e-10	0.0230797	AT2G46920.1	0	1	1	309	240	7.56884e-09	0.0399908
AT2G46920	FALSE	has	protein serine/threonine phosphatase activity	GO:0004722	F	hydrolase activity	ISS	manually reviewed TIGR computational analysis	Communication:501714663	TIGR	2003-09-12	1.33176e-10	0.0230797	AT2G46920.1	0	1	1	309	240	7.56884e-09	0.0399908
AT2G46920	FALSE	involved in	regulation of meristem structural organization	GO:0009934	P	developmental processes	IGI	double mutant analysis	Publication:647|PMID:10725242	TAIR	2003-03-26	1.33176e-10	0.0230797	AT2G46920.1	0	1	1	309	240	7.56884e-09	0.0399908
AT2G46920	FALSE	involved in	regulation of meristem structural organization	GO:0009934	P	developmental processes	IGI	double mutant analysis	Publication:647|PMID:10725242	JYOON	2003-03-26	1.33176e-10	0.0230797	AT2G46920.1	0	1	1	309	240	7.56884e-09	0.0399908
AT2G46920	FALSE	involved in	regulation of transcription	GO:0045449	P	transcription	IGI	double mutant analysis	Publication:501720476|PMID:17079273	TAIR	2008-08-06	1.33176e-10	0.0230797	AT2G46920.1	0	1	1	309	240	7.56884e-09	0.0399908
AT2G46920	FALSE	involved in	regulation of transcription	GO:0045449	P	other cellular processes	IGI	double mutant analysis	Publication:501720476|PMID:17079273	TAIR	2008-08-06	1.33176e-10	0.0230797	AT2G46920.1	0	1	1	309	240	7.56884e-09	0.0399908
AT2G46920	FALSE	involved in	regulation of transcription	GO:0045449	P	other metabolic processes	IGI	double mutant analysis	Publication:501720476|PMID:17079273	TAIR	2008-08-06	1.33176e-10	0.0230797	AT2G46920.1	0	1	1	309	240	7.56884e-09	0.0399908
AT2G46920	FALSE	involved in	maintenance of meristem identity	GO:0010074	P	developmental processes	IGI	double mutant analysis	Publication:501720476|PMID:17079273	TAIR	2008-08-06	1.33176e-10	0.0230797	AT2G46920.1	0	1	1	309	240	7.56884e-09	0.0399908
AT2G46920	FALSE	involved in	maintenance of meristem identity	GO:0010074	P	other cellular processes	IGI	double mutant analysis	Publication:501720476|PMID:17079273	TAIR	2008-08-06	1.33176e-10	0.0230797	AT2G46920.1	0	1	1	309	240	7.56884e-09	0.0399908
AT2G46920	FALSE	located in	plasma membrane	GO:0005886	C	plasma membrane	IDA	protein separation and fragment identification	Publication:501710480|PMID:14506206	kvanwijk	2008-09-24	1.33176e-10	0.0230797	AT2G46920.1	0	1	1	309	240	7.56884e-09	0.0399908
AT2G46920	FALSE	located in	plasma membrane	GO:0005886	C	plasma membrane	IDA	protein separation and fragment identification	Publication:501720929|PMID:17317660	kvanwijk	2008-09-25	1.33176e-10	0.0230797	AT2G46920.1	0	1	1	309	240	7.56884e-09	0.0399908
AT5G01620	FALSE	located in	endomembrane system	GO:0012505	C	other cellular components	IEA	traceable computational prediction	AnalysisReference:501730133	TAIR	2009-05-15	0.000109243	0.722225	AT5G01620.1	0	1	1	166	101	0.00153933	0.781341
AT5G01620	FALSE	located in	endomembrane system	GO:0012505	C	other cellular components	IEA	traceable computational prediction	AnalysisReference:501730133	TAIR	2009-05-15	0.000109243	0.722225	AT5G01620.1	0	1	1	166	101	0.00153933	0.781341
AT2G26150	TRUE	located in	nucleus	GO:0005634	C	nucleus	IEA	traceable computational prediction	AnalysisReference:501730468	TAIR	2009-04-29	1.26543e-06	1.60188e-129	AT2G26150.1	0.0017	0.9618	0.9601	145	803	3.59593e-05	6.82802e-128
AT2G26150	TRUE	functions in	DNA binding	GO:0003677	F	DNA or RNA binding	ISS	manually reviewed TIGR computational analysis	Communication:501714663	TIGR	2003-09-01	1.26543e-06	1.60188e-129	AT2G26150.1	0.0017	0.9618	0.9601	145	803	3.59593e-05	6.82802e-128
AT2G26150	TRUE	has	transcription factor activity	GO:0003700	F	transcription factor activity	ISS	Recognized domains	Publication:1345963|PMID:11118137	TAIR	2003-06-06	1.26543e-06	1.60188e-129	AT2G26150.1	0.0017	0.9618	0.9601	145	803	3.59593e-05	6.82802e-128
AT2G26150	TRUE	has	transcription factor activity	GO:0003700	F	transcription factor activity	IEP	expression of a reporter gene	Publication:501733176|PMID:19352026	TAIR	2009-10-26	1.26543e-06	1.60188e-129	AT2G26150.1	0.0017	0.9618	0.9601	145	803	3.59593e-05	6.82802e-128
AT2G26150	TRUE	has	transcription factor activity	GO:0003700	F	transcription factor activity	ISS	manually reviewed TIGR computational analysis	Communication:501714663	TIGR	2003-09-01	1.26543e-06	1.60188e-129	AT2G26150.1	0.0017	0.9618	0.9601	145	803	3.59593e-05	6.82802e-128
AT2G26150	TRUE	involved in	response to heat	GO:0009408	P	response to stress	IEP	Transcript levels (e.g. Northerns)	Publication:501720058|PMID:17059409	TAIR	2006-11-08	1.26543e-06	1.60188e-129	AT2G26150.1	0.0017	0.9618	0.9601	145	803	3.59593e-05	6.82802e-128
AT2G26150	TRUE	involved in	response to heat	GO:0009408	P	response to stress	IEP	Protein levels (e.g. Western blots)	Publication:501712900|PMID:15247379	TAIR	2006-06-18	1.26543e-06	1.60188e-129	AT2G26150.1	0.0017	0.9618	0.9601	145	803	3.59593e-05	6.82802e-128
AT2G26150	TRUE	involved in	response to heat	GO:0009408	P	response to stress	IEP	Protein levels (e.g. Western blots)	Publication:501712900|PMID:15247379	dmaclean	2006-06-18	1.26543e-06	1.60188e-129	AT2G26150.1	0.0017	0.9618	0.9601	145	803	3.59593e-05	6.82802e-128
AT2G26150	TRUE	involved in	response to heat	GO:0009408	P	response to abiotic or biotic stimulus	IEP	Transcript levels (e.g. Northerns)	Publication:501720058|PMID:17059409	TAIR	2006-11-08	1.26543e-06	1.60188e-129	AT2G26150.1	0.0017	0.9618	0.9601	145	803	3.59593e-05	6.82802e-128
AT2G26150	TRUE	involved in	response to heat	GO:0009408	P	response to abiotic or biotic stimulus	IEP	Protein levels (e.g. Western blots)	Publication:501712900|PMID:15247379	TAIR	2006-06-18	1.26543e-06	1.60188e-129	AT2G26150.1	0.0017	0.9618	0.9601	145	803	3.59593e-05	6.82802e-128
AT2G26150	TRUE	involved in	response to heat	GO:0009408	P	response to abiotic or biotic stimulus	IEP	Protein levels (e.g. Western blots)	Publication:501712900|PMID:15247379	dmaclean	2006-06-18	1.26543e-06	1.60188e-129	AT2G26150.1	0.0017	0.9618	0.9601	145	803	3.59593e-05	6.82802e-128
AT2G26150	TRUE	involved in	response to high light intensity	GO:0009644	P	response to abiotic or biotic stimulus	IEP	Transcript levels (e.g. Northerns)	Publication:501720058|PMID:17059409	TAIR	2006-11-08	1.26543e-06	1.60188e-129	AT2G26150.1	0.0017	0.9618	0.9601	145	803	3.59593e-05	6.82802e-128
AT2G26150	TRUE	involved in	response to hydrogen peroxide	GO:0042542	P	response to stress	IEP	Transcript levels (e.g. Northerns)	Publication:501720058|PMID:17059409	TAIR	2006-11-08	1.26543e-06	1.60188e-129	AT2G26150.1	0.0017	0.9618	0.9601	145	803	3.59593e-05	6.82802e-128
AT2G26150	TRUE	involved in	response to chitin	GO:0010200	P	other biological processes	IEP	Transcript levels (e.g. RT-PCR)	Publication:501722879|PMID:17722694	TAIR	2008-08-08	1.26543e-06	1.60188e-129	AT2G26150.1	0.0017	0.9618	0.9601	145	803	3.59593e-05	6.82802e-128
AT2G26150	TRUE	involved in	cellular response to unfolded protein	GO:0034620	P	response to stress	IEP	Transcript levels (e.g. RT-PCR)	Publication:501729791|PMID:19244141	TAIR	2009-03-19	1.26543e-06	1.60188e-129	AT2G26150.1	0.0017	0.9618	0.9601	145	803	3.59593e-05	6.82802e-128
AT2G26150	TRUE	involved in	cellular response to unfolded protein	GO:0034620	P	other cellular processes	IEP	Transcript levels (e.g. RT-PCR)	Publication:501729791|PMID:19244141	TAIR	2009-03-19	1.26543e-06	1.60188e-129	AT2G26150.1	0.0017	0.9618	0.9601	145	803	3.59593e-05	6.82802e-128
AT2G26150	TRUE	involved in	cellular response to unfolded protein	GO:0034620	P	response to stress	IEP	Transcript levels (e.g.microarray data)	Publication:501729791|PMID:19244141	TAIR	2009-03-19	1.26543e-06	1.60188e-129	AT2G26150.1	0.0017	0.9618	0.9601	145	803	3.59593e-05	6.82802e-128
AT2G26150	TRUE	involved in	cellular response to unfolded protein	GO:0034620	P	other cellular processes	IEP	Transcript levels (e.g.microarray data)	Publication:501729791|PMID:19244141	TAIR	2009-03-19	1.26543e-06	1.60188e-129	AT2G26150.1	0.0017	0.9618	0.9601	145	803	3.59593e-05	6.82802e-128
AT2G26150	TRUE	involved in	cellular response to unfolded protein	GO:0034620	P	response to abiotic or biotic stimulus	IEP	Transcript levels (e.g. RT-PCR)	Publication:501729791|PMID:19244141	TAIR	2009-03-19	1.26543e-06	1.60188e-129	AT2G26150.1	0.0017	0.9618	0.9601	145	803	3.59593e-05	6.82802e-128
AT2G26150	TRUE	involved in	cellular response to unfolded protein	GO:0034620	P	response to abiotic or biotic stimulus	IEP	Transcript levels (e.g.microarray data)	Publication:501729791|PMID:19244141	TAIR	2009-03-19	1.26543e-06	1.60188e-129	AT2G26150.1	0.0017	0.9618	0.9601	145	803	3.59593e-05	6.82802e-128
AT2G26150	TRUE	involved in	cellular response to unfolded protein	GO:0034620	P	response to stress	IMP	expression of another gene in a mutant background of this gene	Publication:501729791|PMID:19244141	TAIR	2009-03-19	1.26543e-06	1.60188e-129	AT2G26150.1	0.0017	0.9618	0.9601	145	803	3.59593e-05	6.82802e-128
AT2G26150	TRUE	involved in	cellular response to unfolded protein	GO:0034620	P	other cellular processes	IMP	expression of another gene in a mutant background of this gene	Publication:501729791|PMID:19244141	TAIR	2009-03-19	1.26543e-06	1.60188e-129	AT2G26150.1	0.0017	0.9618	0.9601	145	803	3.59593e-05	6.82802e-128
AT2G26150	TRUE	involved in	cellular response to unfolded protein	GO:0034620	P	response to abiotic or biotic stimulus	IMP	expression of another gene in a mutant background of this gene	Publication:501729791|PMID:19244141	TAIR	2009-03-19	1.26543e-06	1.60188e-129	AT2G26150.1	0.0017	0.9618	0.9601	145	803	3.59593e-05	6.82802e-128
AT2G26150	TRUE	located in	nucleus	GO:0005634	C	nucleus	IEA	traceable computational prediction	AnalysisReference:501730468	TAIR	2009-04-29	1.26543e-06	1.60188e-129	AT2G26150.1	0.0017	0.9618	0.9601	145	803	3.59593e-05	6.82802e-128
AT2G26150	TRUE	located in	endomembrane system	GO:0012505	C	other cellular components	IEA	traceable computational prediction	AnalysisReference:501730133	TAIR	2009-05-15	1.26543e-06	1.60188e-129	AT2G26150.1	0.0017	0.9618	0.9601	145	803	3.59593e-05	6.82802e-128
AT1G28610	FALSE	has	hydrolase activity, acting on ester bonds	GO:0016788	F	hydrolase activity	IEA	traceable computational prediction	AnalysisReference:501730468	TAIR	2009-04-29	4.59991e-10	0.902344	AT1G28610.1	0.869	0	0.869	264	170	2.52995e-08	0.923969
AT1G28610	FALSE	involved in	lipid metabolic process	GO:0006629	P	other metabolic processes	IEA	traceable computational prediction	AnalysisReference:501730468	TAIR	2009-04-29	4.59991e-10	0.902344	AT1G28610.1	0.869	0	0.869	264	170	2.52995e-08	0.923969
AT1G28610	FALSE	located in	endomembrane system	GO:0012505	C	other cellular components	IEA	traceable computational prediction	AnalysisReference:501730133	TAIR	2009-05-15	4.59991e-10	0.902344	AT1G28610.1	0.869	0	0.869	264	170	2.52995e-08	0.923969
AT1G28610	FALSE	has	carboxylesterase activity	GO:0004091	F	hydrolase activity	ISS	manually reviewed TIGR computational analysis	Communication:501714663	TIGR	2003-08-28	4.59991e-10	0.902344	AT1G28610.1	0.869	0	0.869	264	170	2.52995e-08	0.923969
AT1G28610	FALSE	has	lipase activity	GO:0016298	F	hydrolase activity	ISS	manually reviewed TIGR computational analysis	Communication:501714663	TIGR	2003-08-19	4.59991e-10	0.902344	AT1G28610.1	0.869	0	0.869	264	170	2.52995e-08	0.923969
AT1G28610	FALSE	has	hydrolase activity, acting on ester bonds	GO:0016788	F	hydrolase activity	IEA	traceable computational prediction	AnalysisReference:501730468	TAIR	2009-04-29	4.59991e-10	0.902344	AT1G28610.1	0.869	0	0.869	264	170	2.52995e-08	0.923969
AT1G28610	FALSE	involved in	lipid metabolic process	GO:0006629	P	other metabolic processes	IEA	traceable computational prediction	AnalysisReference:501730468	TAIR	2009-04-29	4.59991e-10	0.902344	AT1G28610.1	0.869	0	0.869	264	170	2.52995e-08	0.923969
AT1G28610	FALSE	located in	endomembrane system	GO:0012505	C	other cellular components	IEA	traceable computational prediction	AnalysisReference:501730133	TAIR	2009-05-15	4.59991e-10	0.902344	AT1G28610.1	0.869	0	0.869	264	170	2.52995e-08	0.923969
AT3G15430	TRUE	located in	cellular_component	GO:0005575	C	unknown cellular components	ND	Unknown cellular component	Communication:1345790	TAIR	2006-10-19	2.55731e-05	0.000166846	AT3G15430.1	1	0.1576	0.8424	319	279	0.000454188	0.000402936
AT3G15430	TRUE	functions in	Ran GTPase binding	GO:0008536	F	protein binding	ISS	manually reviewed TIGR computational analysis	Communication:501714663	TIGR	2003-09-11	2.55731e-05	0.000166846	AT3G15430.1	1	0.1576	0.8424	319	279	0.000454188	0.000402936
AT3G15430	TRUE	involved in	biological_process	GO:0008150	P	unknown biological processes	ND	Unknown biological process	Communication:1345790	TAIR	2006-10-19	2.55731e-05	0.000166846	AT3G15430.1	1	0.1576	0.8424	319	279	0.000454188	0.000402936
AT1G63830	FALSE	located in	plasma membrane	GO:0005886	C	plasma membrane	IDA	protein separation and fragment identification	Publication:501712339|PMID:15060130	kvanwijk	2008-09-23	1.69479e-06	0.014033	AT1G63830.1	0	0.7049	0.7049	579	311	4.5867e-05	0.0253188
AT1G63830	FALSE	located in	plasma membrane	GO:0005886	C	plasma membrane	IDA	protein separation and fragment identification	Publication:501720929|PMID:17317660	kvanwijk	2008-09-25	1.69479e-06	0.014033	AT1G63830.1	0	0.7049	0.7049	579	311	4.5867e-05	0.0253188
AT1G63830	FALSE	located in	membrane	GO:0016020	C	other membranes	ISS	none	Publication:501714762|PMID:11152613	TIGR	2003-10-10	1.69479e-06	0.014033	AT1G63830.1	0	0.7049	0.7049	579	311	4.5867e-05	0.0253188
AT1G63830	FALSE	located in	plasma membrane	GO:0005886	C	plasma membrane	IDA	protein separation and fragment identification	Publication:501720929|PMID:17317660	kvanwijk	2008-09-25	1.69479e-06	0.014033	AT1G63830.1	0	0.7049	0.7049	579	311	4.5867e-05	0.0253188
AT5G67390	FALSE	located in	cellular_component	GO:0005575	C	unknown cellular components	ND	Unknown cellular component	Communication:1345790	TAIR	2006-10-19	1.06592e-05	0.0183927	AT5G67390.1	0.6939	0	0.6939	84	34	0.000221634	0.0325983
AT5G67390	FALSE	has	molecular_function	GO:0003674	F	unknown molecular functions	ND	none	Communication:501683652	TIGR	2003-10-04	1.06592e-05	0.0183927	AT5G67390.1	0.6939	0	0.6939	84	34	0.000221634	0.0325983
AT5G67390	FALSE	involved in	biological_process	GO:0008150	P	unknown biological processes	ND	Unknown biological process	Communication:1345790	TAIR	2006-10-19	1.06592e-05	0.0183927	AT5G67390.1	0.6939	0	0.6939	84	34	0.000221634	0.0325983
AT3G25890	FALSE	involved in	regulation of transcription, DNA-dependent	GO:0006355	P	transcription	IEA	traceable computational prediction	AnalysisReference:501730468	TAIR	2009-04-29	0.000828638	0.915842	AT3G25890.1	0.3284	1	0.6716	300	189	0.0086508	0.934368
AT3G25890	FALSE	involved in	regulation of transcription, DNA-dependent	GO:0006355	P	other cellular processes	IEA	traceable computational prediction	AnalysisReference:501730468	TAIR	2009-04-29	0.000828638	0.915842	AT3G25890.1	0.3284	1	0.6716	300	189	0.0086508	0.934368
AT3G25890	FALSE	involved in	regulation of transcription, DNA-dependent	GO:0006355	P	other metabolic processes	IEA	traceable computational prediction	AnalysisReference:501730468	TAIR	2009-04-29	0.000828638	0.915842	AT3G25890.1	0.3284	1	0.6716	300	189	0.0086508	0.934368
AT3G25890	FALSE	located in	nucleus	GO:0005634	C	nucleus	ISS	manually reviewed TIGR computational analysis	Communication:501714663	TIGR	2002-07-16	0.000828638	0.915842	AT3G25890.1	0.3284	1	0.6716	300	189	0.0086508	0.934368
AT3G25890	FALSE	functions in	DNA binding	GO:0003677	F	DNA or RNA binding	ISS	manually reviewed TIGR computational analysis	Communication:501714663	TIGR	2002-07-16	0.000828638	0.915842	AT3G25890.1	0.3284	1	0.6716	300	189	0.0086508	0.934368
AT3G25890	FALSE	has	transcription factor activity	GO:0003700	F	transcription factor activity	ISS	Recognized domains	Publication:1345963|PMID:11118137	TAIR	2003-06-06	0.000828638	0.915842	AT3G25890.1	0.3284	1	0.6716	300	189	0.0086508	0.934368
AT3G25890	FALSE	has	transcription factor activity	GO:0003700	F	transcription factor activity	ISS	manually reviewed TIGR computational analysis	Communication:501714663	TIGR	2002-07-16	0.000828638	0.915842	AT3G25890.1	0.3284	1	0.6716	300	189	0.0086508	0.934368
AT3G25890	FALSE	involved in	regulation of transcription, DNA-dependent	GO:0006355	P	transcription	ISS	manually reviewed TIGR computational analysis	Communication:501714663	TIGR	2002-07-16	0.000828638	0.915842	AT3G25890.1	0.3284	1	0.6716	300	189	0.0086508	0.934368
AT3G25890	FALSE	involved in	regulation of transcription, DNA-dependent	GO:0006355	P	other cellular processes	ISS	manually reviewed TIGR computational analysis	Communication:501714663	TIGR	2002-07-16	0.000828638	0.915842	AT3G25890.1	0.3284	1	0.6716	300	189	0.0086508	0.934368
AT3G25890	FALSE	involved in	regulation of transcription, DNA-dependent	GO:0006355	P	other metabolic processes	ISS	manually reviewed TIGR computational analysis	Communication:501714663	TIGR	2002-07-16	0.000828638	0.915842	AT3G25890.1	0.3284	1	0.6716	300	189	0.0086508	0.934368
AT3G25890	FALSE	involved in	regulation of transcription, DNA-dependent	GO:0006355	P	transcription	IEA	traceable computational prediction	AnalysisReference:501730468	TAIR	2009-04-29	0.000828638	0.915842	AT3G25890.1	0.3284	1	0.6716	300	189	0.0086508	0.934368
AT3G25890	FALSE	involved in	regulation of transcription, DNA-dependent	GO:0006355	P	other cellular processes	IEA	traceable computational prediction	AnalysisReference:501730468	TAIR	2009-04-29	0.000828638	0.915842	AT3G25890.1	0.3284	1	0.6716	300	189	0.0086508	0.934368
AT3G25890	FALSE	involved in	regulation of transcription, DNA-dependent	GO:0006355	P	other metabolic processes	IEA	traceable computational prediction	AnalysisReference:501730468	TAIR	2009-04-29	0.000828638	0.915842	AT3G25890.1	0.3284	1	0.6716	300	189	0.0086508	0.934368
AT1G01550	TRUE	located in	plasma membrane	GO:0005886	C	plasma membrane	IDA	protein separation and fragment identification	Publication:501720929|PMID:17317660	kvanwijk	2008-09-25	1.06319e-11	1.27293e-15	AT1G01550.1	0	0.6342	0.6342	1743	1483	6.97207e-10	7.62298e-15
AT1G01550	TRUE	has	molecular_function	GO:0003674	F	unknown molecular functions	ND	none	Communication:501683652	TIGR	2003-10-04	1.06319e-11	1.27293e-15	AT1G01550.1	0	0.6342	0.6342	1743	1483	6.97207e-10	7.62298e-15
AT1G01550	TRUE	located in	plasma membrane	GO:0005886	C	plasma membrane	IDA	protein separation and fragment identification	Publication:501720929|PMID:17317660	kvanwijk	2008-09-25	1.06319e-11	1.27293e-15	AT1G01550.1	0	0.6342	0.6342	1743	1483	6.97207e-10	7.62298e-15
AT4G36730	FALSE	involved in	regulation of transcription, DNA-dependent	GO:0006355	P	transcription	IEA	traceable computational prediction	AnalysisReference:501730468	TAIR	2009-04-29	0.000491193	0.978308	AT4G36730.1	0.8822	0.287	0.5952	1402	893	0.00565868	0.98408
AT4G36730	FALSE	involved in	regulation of transcription, DNA-dependent	GO:0006355	P	other cellular processes	IEA	traceable computational prediction	AnalysisReference:501730468	TAIR	2009-04-29	0.000491193	0.978308	AT4G36730.1	0.8822	0.287	0.5952	1402	893	0.00565868	0.98408
AT4G36730	FALSE	involved in	regulation of transcription, DNA-dependent	GO:0006355	P	other metabolic processes	IEA	traceable computational prediction	AnalysisReference:501730468	TAIR	2009-04-29	0.000491193	0.978308	AT4G36730.1	0.8822	0.287	0.5952	1402	893	0.00565868	0.98408
AT4G36730	FALSE	involved in	transcription, DNA-dependent	GO:0006351	P	transcription	IEA	traceable computational prediction	AnalysisReference:501730468	TAIR	2009-04-29	0.000491193	0.978308	AT4G36730.1	0.8822	0.287	0.5952	1402	893	0.00565868	0.98408
AT4G36730	FALSE	involved in	transcription, DNA-dependent	GO:0006351	P	other cellular processes	IEA	traceable computational prediction	AnalysisReference:501730468	TAIR	2009-04-29	0.000491193	0.978308	AT4G36730.1	0.8822	0.287	0.5952	1402	893	0.00565868	0.98408
AT4G36730	FALSE	involved in	transcription, DNA-dependent	GO:0006351	P	other metabolic processes	IEA	traceable computational prediction	AnalysisReference:501730468	TAIR	2009-04-29	0.000491193	0.978308	AT4G36730.1	0.8822	0.287	0.5952	1402	893	0.00565868	0.98408
AT4G36730	FALSE	involved in	regulation of transcription	GO:0045449	P	transcription	IEA	traceable computational prediction	AnalysisReference:501730468	TAIR	2009-04-29	0.000491193	0.978308	AT4G36730.1	0.8822	0.287	0.5952	1402	893	0.00565868	0.98408
AT4G36730	FALSE	involved in	regulation of transcription	GO:0045449	P	other cellular processes	IEA	traceable computational prediction	AnalysisReference:501730468	TAIR	2009-04-29	0.000491193	0.978308	AT4G36730.1	0.8822	0.287	0.5952	1402	893	0.00565868	0.98408
AT4G36730	FALSE	involved in	regulation of transcription	GO:0045449	P	other metabolic processes	IEA	traceable computational prediction	AnalysisReference:501730468	TAIR	2009-04-29	0.000491193	0.978308	AT4G36730.1	0.8822	0.287	0.5952	1402	893	0.00565868	0.98408
AT4G36730	FALSE	located in	cytoplasm	GO:0005737	C	other cytoplasmic components	IDA	immunolocalization	Publication:3263|PMID:9193069	TAIR	2003-03-31	0.000491193	0.978308	AT4G36730.1	0.8822	0.287	0.5952	1402	893	0.00565868	0.98408
AT4G36730	FALSE	located in	cytoplasm	GO:0005737	C	other cytoplasmic components	IDA	localization of GUS fusion protein	Publication:3263|PMID:9193069	TAIR	2003-04-14	0.000491193	0.978308	AT4G36730.1	0.8822	0.287	0.5952	1402	893	0.00565868	0.98408
AT4G36730	FALSE	has	transcription factor activity	GO:0003700	F	transcription factor activity	ISS	Recognized domains	Publication:1345963|PMID:11118137	TAIR	2003-06-06	0.000491193	0.978308	AT4G36730.1	0.8822	0.287	0.5952	1402	893	0.00565868	0.98408
AT4G36730	FALSE	has	transcription factor activity	GO:0003700	F	transcription factor activity	ISS	Recognized domains	Publication:1547369|PMID:11906833	TAIR	2004-02-26	0.000491193	0.978308	AT4G36730.1	0.8822	0.287	0.5952	1402	893	0.00565868	0.98408
AT4G36730	FALSE	functions in	sequence-specific DNA binding	GO:0043565	F	DNA or RNA binding	IDA	in vitro binding assay	Publication:5425|PMID:1373374	TAIR	2006-10-04	0.000491193	0.978308	AT4G36730.1	0.8822	0.287	0.5952	1402	893	0.00565868	0.98408
AT4G36730	FALSE	involved in	regulation of transcription, DNA-dependent	GO:0006355	P	transcription	IEA	traceable computational prediction	AnalysisReference:501730468	TAIR	2009-04-29	0.000491193	0.978308	AT4G36730.1	0.8822	0.287	0.5952	1402	893	0.00565868	0.98408
AT4G36730	FALSE	involved in	regulation of transcription, DNA-dependent	GO:0006355	P	other cellular processes	IEA	traceable computational prediction	AnalysisReference:501730468	TAIR	2009-04-29	0.000491193	0.978308	AT4G36730.1	0.8822	0.287	0.5952	1402	893	0.00565868	0.98408
AT4G36730	FALSE	involved in	regulation of transcription, DNA-dependent	GO:0006355	P	other metabolic processes	IEA	traceable computational prediction	AnalysisReference:501730468	TAIR	2009-04-29	0.000491193	0.978308	AT4G36730.1	0.8822	0.287	0.5952	1402	893	0.00565868	0.98408
AT4G36730	FALSE	involved in	transcription, DNA-dependent	GO:0006351	P	transcription	IEA	traceable computational prediction	AnalysisReference:501730468	TAIR	2009-04-29	0.000491193	0.978308	AT4G36730.1	0.8822	0.287	0.5952	1402	893	0.00565868	0.98408
AT4G36730	FALSE	involved in	transcription, DNA-dependent	GO:0006351	P	other cellular processes	IEA	traceable computational prediction	AnalysisReference:501730468	TAIR	2009-04-29	0.000491193	0.978308	AT4G36730.1	0.8822	0.287	0.5952	1402	893	0.00565868	0.98408
AT4G36730	FALSE	involved in	transcription, DNA-dependent	GO:0006351	P	other metabolic processes	IEA	traceable computational prediction	AnalysisReference:501730468	TAIR	2009-04-29	0.000491193	0.978308	AT4G36730.1	0.8822	0.287	0.5952	1402	893	0.00565868	0.98408
AT4G36730	FALSE	involved in	regulation of transcription	GO:0045449	P	transcription	IEA	traceable computational prediction	AnalysisReference:501730468	TAIR	2009-04-29	0.000491193	0.978308	AT4G36730.1	0.8822	0.287	0.5952	1402	893	0.00565868	0.98408
AT4G36730	FALSE	involved in	regulation of transcription	GO:0045449	P	other cellular processes	IEA	traceable computational prediction	AnalysisReference:501730468	TAIR	2009-04-29	0.000491193	0.978308	AT4G36730.1	0.8822	0.287	0.5952	1402	893	0.00565868	0.98408
AT4G36730	FALSE	involved in	regulation of transcription	GO:0045449	P	other metabolic processes	IEA	traceable computational prediction	AnalysisReference:501730468	TAIR	2009-04-29	0.000491193	0.978308	AT4G36730.1	0.8822	0.287	0.5952	1402	893	0.00565868	0.98408
AT2G33470	TRUE	located in	plasma membrane	GO:0005886	C	plasma membrane	IDA	protein separation and fragment identification	Publication:501722708|PMID:17644812	kvanwijk	2008-09-26	0.000306946	3.94564e-10	AT2G33470.1	0.6881	0.1145	0.5736	530	505	0.00373816	1.5829e-09
AT2G33470	TRUE	has	glycolipid transporter activity	GO:0017089	F	transporter activity	IEA	traceable computational prediction	AnalysisReference:501730468	TAIR	2009-04-29	0.000306946	3.94564e-10	AT2G33470.1	0.6881	0.1145	0.5736	530	505	0.00373816	1.5829e-09
AT2G33470	TRUE	involved in	glycolipid transport	GO:0046836	P	transport	IEA	traceable computational prediction	AnalysisReference:501730468	TAIR	2009-04-29	0.000306946	3.94564e-10	AT2G33470.1	0.6881	0.1145	0.5736	530	505	0.00373816	1.5829e-09
AT2G33470	TRUE	has	glycolipid binding	GO:0051861	F	other binding	IEA	traceable computational prediction	AnalysisReference:501730468	TAIR	2009-04-29	0.000306946	3.94564e-10	AT2G33470.1	0.6881	0.1145	0.5736	530	505	0.00373816	1.5829e-09
AT2G33470	TRUE	located in	plasma membrane	GO:0005886	C	plasma membrane	IDA	protein separation and fragment identification	Publication:501722708|PMID:17644812	kvanwijk	2008-09-26	0.000306946	3.94564e-10	AT2G33470.1	0.6881	0.1145	0.5736	530	505	0.00373816	1.5829e-09
AT2G33470	TRUE	has	glycolipid transporter activity	GO:0017089	F	transporter activity	IEA	traceable computational prediction	AnalysisReference:501730468	TAIR	2009-04-29	0.000306946	3.94564e-10	AT2G33470.1	0.6881	0.1145	0.5736	530	505	0.00373816	1.5829e-09
AT2G33470	TRUE	involved in	glycolipid transport	GO:0046836	P	transport	IEA	traceable computational prediction	AnalysisReference:501730468	TAIR	2009-04-29	0.000306946	3.94564e-10	AT2G33470.1	0.6881	0.1145	0.5736	530	505	0.00373816	1.5829e-09
AT2G33470	TRUE	has	glycolipid binding	GO:0051861	F	other binding	IEA	traceable computational prediction	AnalysisReference:501730468	TAIR	2009-04-29	0.000306946	3.94564e-10	AT2G33470.1	0.6881	0.1145	0.5736	530	505	0.00373816	1.5829e-09
AT5G16120	TRUE	has	hydrolase activity	GO:0016787	F	hydrolase activity	ISS	manually reviewed TIGR computational analysis	Communication:501714663	TIGR	2003-09-02	4.69034e-05	9.77756e-09	AT5G16120.1	0.7591	0.1903	0.5688	368	364	0.000776411	3.5851e-08
AT3G08720	TRUE	located in	nucleus	GO:0005634	C	nucleus	IDA	localization of GFP/YFP fusion protein	Publication:501718154|PMID:16377759	TAIR	2006-06-18	6.54994e-05	7.26731e-20	AT3G08720.1	0.8063	0.2493	0.557	399	486	0.00100609	5.20621e-19
AT3G08720	TRUE	has	kinase activity	GO:0016301	F	kinase activity	IDA	Enzyme assays	Publication:2706|PMID:9528776	TAIR	2006-06-18	6.54994e-05	7.26731e-20	AT3G08720.1	0.8063	0.2493	0.557	399	486	0.00100609	5.20621e-19
AT3G08720	TRUE	has	kinase activity	GO:0016301	F	kinase activity	ISS	Recognized domains	Publication:501710530|PMID:13678909	TAIR	2006-06-18	6.54994e-05	7.26731e-20	AT3G08720.1	0.8063	0.2493	0.557	399	486	0.00100609	5.20621e-19
AT3G08720	TRUE	has	kinase activity	GO:0016301	F	kinase activity	ISS	manually reviewed TIGR computational analysis	Communication:501714663	TIGR	2003-08-29	6.54994e-05	7.26731e-20	AT3G08720.1	0.8063	0.2493	0.557	399	486	0.00100609	5.20621e-19
AT3G08720	TRUE	has	protein kinase activity	GO:0004672	F	kinase activity	ISS	Sequence similarity (homologue of/most closely related to)	Publication:4826|PMID:7912697	TAIR	2003-06-16	6.54994e-05	7.26731e-20	AT3G08720.1	0.8063	0.2493	0.557	399	486	0.00100609	5.20621e-19
AT3G08720	TRUE	has	protein kinase activity	GO:0004672	F	transferase activity	ISS	Sequence similarity (homologue of/most closely related to)	Publication:4826|PMID:7912697	TAIR	2003-06-16	6.54994e-05	7.26731e-20	AT3G08720.1	0.8063	0.2493	0.557	399	486	0.00100609	5.20621e-19
AT3G08720	TRUE	involved in	response to cold	GO:0009409	P	response to stress	IEP	Transcript levels (e.g. Northerns)	Publication:4055|PMID:8570631	TAIR	2006-06-18	6.54994e-05	7.26731e-20	AT3G08720.1	0.8063	0.2493	0.557	399	486	0.00100609	5.20621e-19
AT3G08720	TRUE	involved in	response to cold	GO:0009409	P	response to stress	IEP	Transcript levels (e.g. Northerns)	Publication:4534|PMID:7828736	TAIR	2004-05-05	6.54994e-05	7.26731e-20	AT3G08720.1	0.8063	0.2493	0.557	399	486	0.00100609	5.20621e-19
AT3G08720	TRUE	involved in	response to cold	GO:0009409	P	response to abiotic or biotic stimulus	IEP	Transcript levels (e.g. Northerns)	Publication:4055|PMID:8570631	TAIR	2006-06-18	6.54994e-05	7.26731e-20	AT3G08720.1	0.8063	0.2493	0.557	399	486	0.00100609	5.20621e-19
AT3G08720	TRUE	involved in	response to cold	GO:0009409	P	response to abiotic or biotic stimulus	IEP	Transcript levels (e.g. Northerns)	Publication:4534|PMID:7828736	TAIR	2004-05-05	6.54994e-05	7.26731e-20	AT3G08720.1	0.8063	0.2493	0.557	399	486	0.00100609	5.20621e-19
AT3G08720	TRUE	involved in	response to heat	GO:0009408	P	response to stress	IEP	Transcript levels (e.g. Northerns)	Publication:2706|PMID:9528776	TAIR	2006-06-18	6.54994e-05	7.26731e-20	AT3G08720.1	0.8063	0.2493	0.557	399	486	0.00100609	5.20621e-19
AT3G08720	TRUE	involved in	response to heat	GO:0009408	P	response to abiotic or biotic stimulus	IEP	Transcript levels (e.g. Northerns)	Publication:2706|PMID:9528776	TAIR	2006-06-18	6.54994e-05	7.26731e-20	AT3G08720.1	0.8063	0.2493	0.557	399	486	0.00100609	5.20621e-19
AT3G08720	TRUE	involved in	protein amino acid phosphorylation	GO:0006468	P	protein metabolism	IDA	Enzyme assays	Publication:2706|PMID:9528776	TAIR	2006-06-18	6.54994e-05	7.26731e-20	AT3G08720.1	0.8063	0.2493	0.557	399	486	0.00100609	5.20621e-19
AT3G08720	TRUE	involved in	protein amino acid phosphorylation	GO:0006468	P	other cellular processes	IDA	Enzyme assays	Publication:2706|PMID:9528776	TAIR	2006-06-18	6.54994e-05	7.26731e-20	AT3G08720.1	0.8063	0.2493	0.557	399	486	0.00100609	5.20621e-19
AT3G08720	TRUE	involved in	protein amino acid phosphorylation	GO:0006468	P	other metabolic processes	IDA	Enzyme assays	Publication:2706|PMID:9528776	TAIR	2006-06-18	6.54994e-05	7.26731e-20	AT3G08720.1	0.8063	0.2493	0.557	399	486	0.00100609	5.20621e-19
AT3G08720	TRUE	involved in	response to salt stress	GO:0009651	P	response to stress	IEP	Transcript levels (e.g. Northerns)	Publication:4534|PMID:7828736	TAIR	2004-05-05	6.54994e-05	7.26731e-20	AT3G08720.1	0.8063	0.2493	0.557	399	486	0.00100609	5.20621e-19
AT3G08720	TRUE	involved in	response to salt stress	GO:0009651	P	response to abiotic or biotic stimulus	IEP	Transcript levels (e.g. Northerns)	Publication:4534|PMID:7828736	TAIR	2004-05-05	6.54994e-05	7.26731e-20	AT3G08720.1	0.8063	0.2493	0.557	399	486	0.00100609	5.20621e-19
AT3G08720	TRUE	involved in	positive regulation of translation	GO:0045727	P	protein metabolism	TAS	inferred by the author from a functional assay	Publication:2706|PMID:9528776	TAIR	2007-01-03	6.54994e-05	7.26731e-20	AT3G08720.1	0.8063	0.2493	0.557	399	486	0.00100609	5.20621e-19
AT3G08720	TRUE	involved in	positive regulation of translation	GO:0045727	P	other cellular processes	TAS	inferred by the author from a functional assay	Publication:2706|PMID:9528776	TAIR	2007-01-03	6.54994e-05	7.26731e-20	AT3G08720.1	0.8063	0.2493	0.557	399	486	0.00100609	5.20621e-19
AT3G08720	TRUE	involved in	positive regulation of translation	GO:0045727	P	other metabolic processes	TAS	inferred by the author from a functional assay	Publication:2706|PMID:9528776	TAIR	2007-01-03	6.54994e-05	7.26731e-20	AT3G08720.1	0.8063	0.2493	0.557	399	486	0.00100609	5.20621e-19
AT5G64250	TRUE	has	catalytic activity	GO:0003824	F	other enzyme activity	IEA	traceable computational prediction	AnalysisReference:501730468	TAIR	2009-04-29	1.93253e-11	4.71824e-89	AT5G64250.1	0.0298	0.5577	0.5279	984	1497	1.22036e-09	1.36349e-87
AT5G64250	TRUE	involved in	response to cadmium ion	GO:0046686	P	other biological processes	IEP	Correlation of expression with a physiological assay	Publication:501720022|PMID:17075075	kvanwijk	2008-10-03	1.93253e-11	4.71824e-89	AT5G64250.1	0.0298	0.5577	0.5279	984	1497	1.22036e-09	1.36349e-87
AT5G64250	TRUE	has	oxidoreductase activity	GO:0016491	F	other enzyme activity	ISS	manually reviewed TIGR computational analysis	Communication:501714663	TIGR	2003-09-26	1.93253e-11	4.71824e-89	AT5G64250.1	0.0298	0.5577	0.5279	984	1497	1.22036e-09	1.36349e-87
AT5G64250	TRUE	involved in	metabolic process	GO:0008152	P	other metabolic processes	ISS	manually reviewed TIGR computational analysis	Communication:501714663	TIGR	2003-09-26	1.93253e-11	4.71824e-89	AT5G64250.1	0.0298	0.5577	0.5279	984	1497	1.22036e-09	1.36349e-87
AT5G64250	TRUE	involved in	response to symbiotic fungus	GO:0009610	P	response to abiotic or biotic stimulus	IEP	Transcript levels (e.g. Northerns)	Publication:501721500|PMID:17397506	TAIR	2007-11-07	1.93253e-11	4.71824e-89	AT5G64250.1	0.0298	0.5577	0.5279	984	1497	1.22036e-09	1.36349e-87
AT5G64250	TRUE	has	catalytic activity	GO:0003824	F	other enzyme activity	IEA	traceable computational prediction	AnalysisReference:501730468	TAIR	2009-04-29	1.93253e-11	4.71824e-89	AT5G64250.1	0.0298	0.5577	0.5279	984	1497	1.22036e-09	1.36349e-87
AT5G64250	TRUE	involved in	response to cadmium ion	GO:0046686	P	other biological processes	IEP	Correlation of expression with a physiological assay	Publication:501720022|PMID:17075075	kvanwijk	2008-10-03	1.93253e-11	4.71824e-89	AT5G64250.1	0.0298	0.5577	0.5279	984	1497	1.22036e-09	1.36349e-87
AT3G58610	FALSE	located in	cell wall	GO:0005618	C	cell wall	IDA	protein separation and fragment identification	Publication:501718077|PMID:16287169	kvanwijk	2008-09-24	0.000109066	0.00517032	AT3G58610.1	0.9186	0.3967	0.5219	1855	1307	0.00153933	0.0100518
AT3G58610	FALSE	located in	chloroplast	GO:0009507	C	chloroplast	IDA	protein separation and fragment identification	Publication:501712079|PMID:15028209	kvanwijk	2008-09-23	0.000109066	0.00517032	AT3G58610.1	0.9186	0.3967	0.5219	1855	1307	0.00153933	0.0100518
AT3G58610	FALSE	located in	chloroplast	GO:0009507	C	chloroplast	IDA	protein separation and fragment identification	Publication:501724486|PMID:18431481	kvanwijk	2008-09-26	0.000109066	0.00517032	AT3G58610.1	0.9186	0.3967	0.5219	1855	1307	0.00153933	0.0100518
AT3G58610	FALSE	located in	chloroplast stroma	GO:0009570	C	plastid	IDA	protein separation and fragment identification	Publication:501727324|PMID:18633119	kvanwijk	2008-10-08	0.000109066	0.00517032	AT3G58610.1	0.9186	0.3967	0.5219	1855	1307	0.00153933	0.0100518
AT3G58610	FALSE	located in	chloroplast stroma	GO:0009570	C	plastid	IDA	protein separation and fragment identification	Publication:501728638|PMID:16207701	kvanwijk	2008-09-24	0.000109066	0.00517032	AT3G58610.1	0.9186	0.3967	0.5219	1855	1307	0.00153933	0.0100518
AT3G58610	FALSE	located in	chloroplast stroma	GO:0009570	C	chloroplast	IDA	protein separation and fragment identification	Publication:501727324|PMID:18633119	kvanwijk	2008-10-08	0.000109066	0.00517032	AT3G58610.1	0.9186	0.3967	0.5219	1855	1307	0.00153933	0.0100518
AT3G58610	FALSE	located in	chloroplast stroma	GO:0009570	C	chloroplast	IDA	protein separation and fragment identification	Publication:501728638|PMID:16207701	kvanwijk	2008-09-24	0.000109066	0.00517032	AT3G58610.1	0.9186	0.3967	0.5219	1855	1307	0.00153933	0.0100518
AT3G58610	FALSE	located in	chloroplast stroma	GO:0009570	C	other cytoplasmic components	IDA	protein separation and fragment identification	Publication:501727324|PMID:18633119	kvanwijk	2008-10-08	0.000109066	0.00517032	AT3G58610.1	0.9186	0.3967	0.5219	1855	1307	0.00153933	0.0100518
AT3G58610	FALSE	located in	chloroplast stroma	GO:0009570	C	other cytoplasmic components	IDA	protein separation and fragment identification	Publication:501728638|PMID:16207701	kvanwijk	2008-09-24	0.000109066	0.00517032	AT3G58610.1	0.9186	0.3967	0.5219	1855	1307	0.00153933	0.0100518
AT3G58610	FALSE	located in	chloroplast stroma	GO:0009570	C	other intracellular components	IDA	protein separation and fragment identification	Publication:501727324|PMID:18633119	kvanwijk	2008-10-08	0.000109066	0.00517032	AT3G58610.1	0.9186	0.3967	0.5219	1855	1307	0.00153933	0.0100518
AT3G58610	FALSE	located in	chloroplast stroma	GO:0009570	C	other intracellular components	IDA	protein separation and fragment identification	Publication:501728638|PMID:16207701	kvanwijk	2008-09-24	0.000109066	0.00517032	AT3G58610.1	0.9186	0.3967	0.5219	1855	1307	0.00153933	0.0100518
AT3G58610	FALSE	located in	chloroplast envelope	GO:0009941	C	plastid	IDA	protein separation and fragment identification	Publication:501710686|PMID:12938931	kvanwijk	2008-09-23	0.000109066	0.00517032	AT3G58610.1	0.9186	0.3967	0.5219	1855	1307	0.00153933	0.0100518
AT3G58610	FALSE	located in	chloroplast envelope	GO:0009941	C	chloroplast	IDA	protein separation and fragment identification	Publication:501710686|PMID:12938931	kvanwijk	2008-09-23	0.000109066	0.00517032	AT3G58610.1	0.9186	0.3967	0.5219	1855	1307	0.00153933	0.0100518
AT3G58610	FALSE	located in	chloroplast envelope	GO:0009941	C	other cytoplasmic components	IDA	protein separation and fragment identification	Publication:501710686|PMID:12938931	kvanwijk	2008-09-23	0.000109066	0.00517032	AT3G58610.1	0.9186	0.3967	0.5219	1855	1307	0.00153933	0.0100518
AT3G58610	FALSE	located in	chloroplast envelope	GO:0009941	C	other intracellular components	IDA	protein separation and fragment identification	Publication:501710686|PMID:12938931	kvanwijk	2008-09-23	0.000109066	0.00517032	AT3G58610.1	0.9186	0.3967	0.5219	1855	1307	0.00153933	0.0100518
AT3G58610	FALSE	involved in	response to cadmium ion	GO:0046686	P	other biological processes	IEP	Correlation of expression with a physiological assay	Publication:501718481|PMID:16502469	kvanwijk	2008-10-03	0.000109066	0.00517032	AT3G58610.1	0.9186	0.3967	0.5219	1855	1307	0.00153933	0.0100518
AT3G58610	FALSE	located in	apoplast	GO:0048046	C	extracellular	IDA	protein separation and fragment identification	Publication:501725189|PMID:18538804	kvanwijk	2008-09-25	0.000109066	0.00517032	AT3G58610.1	0.9186	0.3967	0.5219	1855	1307	0.00153933	0.0100518
AT3G58610	FALSE	located in	mitochondrion	GO:0005739	C	mitochondria	IDA	protein separation and fragment identification	Publication:501711651|PMID:14671022	hmillar	2005-01-20	0.000109066	0.00517032	AT3G58610.1	0.9186	0.3967	0.5219	1855	1307	0.00153933	0.0100518
AT3G58610	FALSE	functions in	copper ion binding	GO:0005507	F	other binding	IDA	affinity capture	Publication:501735675|PMID:20018591	TAIR	2010-01-22	0.000109066	0.00517032	AT3G58610.1	0.9186	0.3967	0.5219	1855	1307	0.00153933	0.0100518
AT3G58610	FALSE	has	ketol-acid reductoisomerase activity	GO:0004455	F	other enzyme activity	ISS	manually reviewed TIGR computational analysis	Communication:501714663	TIGR	2003-10-01	0.000109066	0.00517032	AT3G58610.1	0.9186	0.3967	0.5219	1855	1307	0.00153933	0.0100518
AT3G58610	FALSE	involved in	branched chain family amino acid biosynthetic process	GO:0009082	P	other cellular processes	ISS	manually reviewed TIGR computational analysis	Communication:501714663	TIGR	2003-10-01	0.000109066	0.00517032	AT3G58610.1	0.9186	0.3967	0.5219	1855	1307	0.00153933	0.0100518
AT3G58610	FALSE	involved in	branched chain family amino acid biosynthetic process	GO:0009082	P	other metabolic processes	ISS	manually reviewed TIGR computational analysis	Communication:501714663	TIGR	2003-10-01	0.000109066	0.00517032	AT3G58610.1	0.9186	0.3967	0.5219	1855	1307	0.00153933	0.0100518
AT3G58610	FALSE	located in	chloroplast	GO:0009507	C	chloroplast	IDA	protein separation and fragment identification	Publication:501724486|PMID:18431481	kvanwijk	2008-09-26	0.000109066	0.00517032	AT3G58610.1	0.9186	0.3967	0.5219	1855	1307	0.00153933	0.0100518
AT3G58610	FALSE	located in	apoplast	GO:0048046	C	extracellular	IDA	protein separation and fragment identification	Publication:501725189|PMID:18538804	kvanwijk	2008-09-25	0.000109066	0.00517032	AT3G58610.1	0.9186	0.3967	0.5219	1855	1307	0.00153933	0.0100518
AT4G02380	TRUE	has	molecular_function	GO:0003674	F	unknown molecular functions	ND	none	Communication:501683652	TIGR	2003-04-17	6.2541e-20	0	AT4G02380.1	0.9792	0.5166	0.4626	801	5235	7.6166e-18	0
AT4G02380	TRUE	involved in	response to cold	GO:0009409	P	response to stress	IEP	Transcript levels (e.g. Northerns)	Publication:501717819|PMID:16258011	TAIR	2005-12-05	6.2541e-20	0	AT4G02380.1	0.9792	0.5166	0.4626	801	5235	7.6166e-18	0
AT4G02380	TRUE	involved in	response to cold	GO:0009409	P	response to stress	IEP	Transcript levels (e.g.microarray data)	Publication:501680321|PMID:11158529	TAIR	2003-05-02	6.2541e-20	0	AT4G02380.1	0.9792	0.5166	0.4626	801	5235	7.6166e-18	0
AT4G02380	TRUE	involved in	response to cold	GO:0009409	P	response to abiotic or biotic stimulus	IEP	Transcript levels (e.g. Northerns)	Publication:501717819|PMID:16258011	TAIR	2005-12-05	6.2541e-20	0	AT4G02380.1	0.9792	0.5166	0.4626	801	5235	7.6166e-18	0
AT4G02380	TRUE	involved in	response to cold	GO:0009409	P	response to abiotic or biotic stimulus	IEP	Transcript levels (e.g.microarray data)	Publication:501680321|PMID:11158529	TAIR	2003-05-02	6.2541e-20	0	AT4G02380.1	0.9792	0.5166	0.4626	801	5235	7.6166e-18	0
AT4G02380	TRUE	involved in	response to oxidative stress	GO:0006979	P	response to stress	IMP	Functional complementation	Publication:501720402|PMID:17092320	TAIR	2006-12-22	6.2541e-20	0	AT4G02380.1	0.9792	0.5166	0.4626	801	5235	7.6166e-18	0
AT4G02380	TRUE	involved in	response to reactive oxygen species	GO:0000302	P	response to stress	IEP	Transcript levels (e.g. Northerns)	Publication:1276|PMID:10444084	TAIR	2003-05-02	6.2541e-20	0	AT4G02380.1	0.9792	0.5166	0.4626	801	5235	7.6166e-18	0
AT4G02380	TRUE	involved in	embryonic development	GO:0009790	P	developmental processes	ISS	manually reviewed TIGR computational analysis	Communication:501714663	TIGR	2002-07-23	6.2541e-20	0	AT4G02380.1	0.9792	0.5166	0.4626	801	5235	7.6166e-18	0
AT4G02380	TRUE	involved in	cellular response to water deprivation	GO:0042631	P	response to stress	IEP	Transcript levels (e.g. Northerns)	Publication:501720402|PMID:17092320	TAIR	2006-12-22	6.2541e-20	0	AT4G02380.1	0.9792	0.5166	0.4626	801	5235	7.6166e-18	0
AT4G02380	TRUE	involved in	cellular response to water deprivation	GO:0042631	P	other cellular processes	IEP	Transcript levels (e.g. Northerns)	Publication:501720402|PMID:17092320	TAIR	2006-12-22	6.2541e-20	0	AT4G02380.1	0.9792	0.5166	0.4626	801	5235	7.6166e-18	0
AT4G02380	TRUE	involved in	cellular response to water deprivation	GO:0042631	P	response to abiotic or biotic stimulus	IEP	Transcript levels (e.g. Northerns)	Publication:501720402|PMID:17092320	TAIR	2006-12-22	6.2541e-20	0	AT4G02380.1	0.9792	0.5166	0.4626	801	5235	7.6166e-18	0
AT4G36480	FALSE	located in	endoplasmic reticulum	GO:0005783	C	ER	IDA	co-fractionation	Publication:501718909|PMID:16618929	TAIR	2007-08-09	0.000105526	0.558743	AT4G36480.1	1	0.5614	0.4386	239	143	0.00151524	0.638082
AT4G36480	FALSE	located in	endoplasmic reticulum	GO:0005783	C	ER	IDA	localization of GFP/YFP fusion protein	Publication:501720500|PMID:17194770	TAIR	2007-01-16	0.000105526	0.558743	AT4G36480.1	1	0.5614	0.4386	239	143	0.00151524	0.638082
AT4G36480	FALSE	functions in	protein binding	GO:0005515	F	protein binding	IPI	Co-immunoprecipitation	Publication:501720500|PMID:17194770	tdunn	2008-08-22	0.000105526	0.558743	AT4G36480.1	1	0.5614	0.4386	239	143	0.00151524	0.638082
AT4G36480	FALSE	has	serine C-palmitoyltransferase activity	GO:0004758	F	transferase activity	IGI	Functional complementation in heterologous system	Publication:501720500|PMID:17194770	TAIR	2007-01-16	0.000105526	0.558743	AT4G36480.1	1	0.5614	0.4386	239	143	0.00151524	0.638082
AT4G36480	FALSE	has	serine C-palmitoyltransferase activity	GO:0004758	F	transferase activity	ISS	manually reviewed TIGR computational analysis	Communication:501714663	TIGR	2002-10-30	0.000105526	0.558743	AT4G36480.1	1	0.5614	0.4386	239	143	0.00151524	0.638082
AT4G36480	FALSE	involved in	cell growth	GO:0016049	P	other cellular processes	IMP	RNAi experiments	Publication:501720500|PMID:17194770	tdunn	2007-10-24	0.000105526	0.558743	AT4G36480.1	1	0.5614	0.4386	239	143	0.00151524	0.638082
AT4G36480	FALSE	involved in	sphingolipid biosynthetic process	GO:0030148	P	other cellular processes	TAS	inferred by author, from enzymatic pathway	Publication:501720500|PMID:17194770	TAIR	2007-01-16	0.000105526	0.558743	AT4G36480.1	1	0.5614	0.4386	239	143	0.00151524	0.638082
AT4G36480	FALSE	involved in	sphingolipid biosynthetic process	GO:0030148	P	other metabolic processes	TAS	inferred by author, from enzymatic pathway	Publication:501720500|PMID:17194770	TAIR	2007-01-16	0.000105526	0.558743	AT4G36480.1	1	0.5614	0.4386	239	143	0.00151524	0.638082
AT4G36480	FALSE	involved in	sphingolipid biosynthetic process	GO:0030148	P	other cellular processes	ISS	manually reviewed TIGR computational analysis	Communication:501714663	TIGR	2002-10-30	0.000105526	0.558743	AT4G36480.1	1	0.5614	0.4386	239	143	0.00151524	0.638082
AT4G36480	FALSE	involved in	sphingolipid biosynthetic process	GO:0030148	P	other metabolic processes	ISS	manually reviewed TIGR computational analysis	Communication:501714663	TIGR	2002-10-30	0.000105526	0.558743	AT4G36480.1	1	0.5614	0.4386	239	143	0.00151524	0.638082
AT2G37130	TRUE	has	electron carrier activity	GO:0009055	F	other molecular functions	IEA	traceable computational prediction	AnalysisReference:501730468	TAIR	2009-04-29	1.13745e-05	1.12382e-05	AT2G37130.1	0.8761	0.458	0.4181	2468	1357	0.000233657	3.22579e-05
AT2G37130	TRUE	has	peroxidase activity	GO:0004601	F	other enzyme activity	IEA	traceable computational prediction	AnalysisReference:501730468	TAIR	2009-04-29	1.13745e-05	1.12382e-05	AT2G37130.1	0.8761	0.458	0.4181	2468	1357	0.000233657	3.22579e-05
AT2G37130	TRUE	has	heme binding	GO:0020037	F	other binding	IEA	traceable computational prediction	AnalysisReference:501730468	TAIR	2009-04-29	1.13745e-05	1.12382e-05	AT2G37130.1	0.8761	0.458	0.4181	2468	1357	0.000233657	3.22579e-05
AT2G37130	TRUE	located in	endomembrane system	GO:0012505	C	other cellular components	IEA	traceable computational prediction	AnalysisReference:501730133	TAIR	2009-05-15	1.13745e-05	1.12382e-05	AT2G37130.1	0.8761	0.458	0.4181	2468	1357	0.000233657	3.22579e-05
AT2G37130	TRUE	has	peroxidase activity	GO:0004601	F	other enzyme activity	ISS	manually reviewed TIGR computational analysis	Communication:501714663	TIGR	2002-06-04	1.13745e-05	1.12382e-05	AT2G37130.1	0.8761	0.458	0.4181	2468	1357	0.000233657	3.22579e-05
AT2G37130	TRUE	involved in	defense response to fungus	GO:0050832	P	response to stress	IMP	Analysis of overexpression/ectopic expression phenotype	Publication:501720696|PMID:17257167	TAIR	2007-02-20	1.13745e-05	1.12382e-05	AT2G37130.1	0.8761	0.458	0.4181	2468	1357	0.000233657	3.22579e-05
AT2G37130	TRUE	involved in	defense response to fungus	GO:0050832	P	response to abiotic or biotic stimulus	IMP	Analysis of overexpression/ectopic expression phenotype	Publication:501720696|PMID:17257167	TAIR	2007-02-20	1.13745e-05	1.12382e-05	AT2G37130.1	0.8761	0.458	0.4181	2468	1357	0.000233657	3.22579e-05
AT2G37130	TRUE	has	electron carrier activity	GO:0009055	F	other molecular functions	IEA	traceable computational prediction	AnalysisReference:501730468	TAIR	2009-04-29	1.13745e-05	1.12382e-05	AT2G37130.1	0.8761	0.458	0.4181	2468	1357	0.000233657	3.22579e-05
AT2G37130	TRUE	has	peroxidase activity	GO:0004601	F	other enzyme activity	IEA	traceable computational prediction	AnalysisReference:501730468	TAIR	2009-04-29	1.13745e-05	1.12382e-05	AT2G37130.1	0.8761	0.458	0.4181	2468	1357	0.000233657	3.22579e-05
AT2G37130	TRUE	has	heme binding	GO:0020037	F	other binding	IEA	traceable computational prediction	AnalysisReference:501730468	TAIR	2009-04-29	1.13745e-05	1.12382e-05	AT2G37130.1	0.8761	0.458	0.4181	2468	1357	0.000233657	3.22579e-05
AT3G03870	FALSE	located in	cellular_component	GO:0005575	C	unknown cellular components	ND	Unknown cellular component	Communication:1345790	TAIR	2006-10-19	2.78116e-05	0.976192	AT3G03870.1	0.5722	0.1727	0.3995	1039	662	0.000488853	0.982531
AT3G03870	FALSE	has	molecular_function	GO:0003674	F	unknown molecular functions	ND	none	Communication:501683652	TIGR	2003-10-04	2.78116e-05	0.976192	AT3G03870.1	0.5722	0.1727	0.3995	1039	662	0.000488853	0.982531
AT3G03870	FALSE	involved in	biological_process	GO:0008150	P	unknown biological processes	ND	Unknown biological process	Communication:1345790	TAIR	2006-10-19	2.78116e-05	0.976192	AT3G03870.1	0.5722	0.1727	0.3995	1039	662	0.000488853	0.982531
AT5G47970	FALSE	has	catalytic activity	GO:0003824	F	other enzyme activity	IEA	traceable computational prediction	AnalysisReference:501730468	TAIR	2009-04-29	1.72695e-07	0.0766696	AT5G47970.1	0.6133	1	0.3867	198	153	6.00907e-06	0.117767
AT5G47970	FALSE	involved in	metabolic process	GO:0008152	P	other metabolic processes	IEA	traceable computational prediction	AnalysisReference:501730468	TAIR	2009-04-29	1.72695e-07	0.0766696	AT5G47970.1	0.6133	1	0.3867	198	153	6.00907e-06	0.117767
AT5G47970	FALSE	involved in	tRNA processing	GO:0008033	P	other cellular processes	IEA	traceable computational prediction	AnalysisReference:501730468	TAIR	2009-04-29	1.72695e-07	0.0766696	AT5G47970.1	0.6133	1	0.3867	198	153	6.00907e-06	0.117767
AT5G47970	FALSE	involved in	tRNA processing	GO:0008033	P	other metabolic processes	IEA	traceable computational prediction	AnalysisReference:501730468	TAIR	2009-04-29	1.72695e-07	0.0766696	AT5G47970.1	0.6133	1	0.3867	198	153	6.00907e-06	0.117767
AT5G47970	FALSE	has	tRNA dihydrouridine synthase activity	GO:0017150	F	other enzyme activity	IEA	traceable computational prediction	AnalysisReference:501730468	TAIR	2009-04-29	1.72695e-07	0.0766696	AT5G47970.1	0.6133	1	0.3867	198	153	6.00907e-06	0.117767
AT5G47970	FALSE	has	FAD binding	GO:0050660	F	other binding	IEA	traceable computational prediction	AnalysisReference:501730468	TAIR	2009-04-29	1.72695e-07	0.0766696	AT5G47970.1	0.6133	1	0.3867	198	153	6.00907e-06	0.117767
AT5G47970	FALSE	has	FAD binding	GO:0050660	F	nucleotide binding	IEA	traceable computational prediction	AnalysisReference:501730468	TAIR	2009-04-29	1.72695e-07	0.0766696	AT5G47970.1	0.6133	1	0.3867	198	153	6.00907e-06	0.117767
AT5G47970	FALSE	involved in	oxidation reduction	GO:0055114	P	other metabolic processes	IEA	traceable computational prediction	AnalysisReference:501730468	TAIR	2009-04-29	1.72695e-07	0.0766696	AT5G47970.1	0.6133	1	0.3867	198	153	6.00907e-06	0.117767
AT5G47970	FALSE	located in	cytoplasm	GO:0005737	C	other cytoplasmic components	IDA	localization of GFP/YFP fusion protein	Publication:501714287|PMID:15469496	TAIR	2005-05-03	1.72695e-07	0.0766696	AT5G47970.1	0.6133	1	0.3867	198	153	6.00907e-06	0.117767
AT5G47970	FALSE	located in	nucleus	GO:0005634	C	nucleus	IDA	localization of GFP/YFP fusion protein	Publication:501714287|PMID:15469496	TAIR	2005-05-03	1.72695e-07	0.0766696	AT5G47970.1	0.6133	1	0.3867	198	153	6.00907e-06	0.117767
AT5G47970	FALSE	located in	phragmoplast	GO:0009524	C	other cytoplasmic components	IDA	localization of GFP/YFP fusion protein	Publication:501714287|PMID:15469496	TAIR	2005-05-03	1.72695e-07	0.0766696	AT5G47970.1	0.6133	1	0.3867	198	153	6.00907e-06	0.117767
AT5G47970	FALSE	located in	phragmoplast	GO:0009524	C	other intracellular components	IDA	localization of GFP/YFP fusion protein	Publication:501714287|PMID:15469496	TAIR	2005-05-03	1.72695e-07	0.0766696	AT5G47970.1	0.6133	1	0.3867	198	153	6.00907e-06	0.117767
AT5G47970	FALSE	involved in	regulation of nitrogen utilization	GO:0006808	P	other metabolic processes	ISS	manually reviewed TIGR computational analysis	Communication:501714663	TIGR	2003-09-16	1.72695e-07	0.0766696	AT5G47970.1	0.6133	1	0.3867	198	153	6.00907e-06	0.117767
AT5G47970	FALSE	has	catalytic activity	GO:0003824	F	other enzyme activity	IEA	traceable computational prediction	AnalysisReference:501730468	TAIR	2009-04-29	1.72695e-07	0.0766696	AT5G47970.1	0.6133	1	0.3867	198	153	6.00907e-06	0.117767
AT5G47970	FALSE	involved in	metabolic process	GO:0008152	P	other metabolic processes	IEA	traceable computational prediction	AnalysisReference:501730468	TAIR	2009-04-29	1.72695e-07	0.0766696	AT5G47970.1	0.6133	1	0.3867	198	153	6.00907e-06	0.117767
AT5G47970	FALSE	involved in	tRNA processing	GO:0008033	P	other cellular processes	IEA	traceable computational prediction	AnalysisReference:501730468	TAIR	2009-04-29	1.72695e-07	0.0766696	AT5G47970.1	0.6133	1	0.3867	198	153	6.00907e-06	0.117767
AT5G47970	FALSE	involved in	tRNA processing	GO:0008033	P	other metabolic processes	IEA	traceable computational prediction	AnalysisReference:501730468	TAIR	2009-04-29	1.72695e-07	0.0766696	AT5G47970.1	0.6133	1	0.3867	198	153	6.00907e-06	0.117767
AT5G47970	FALSE	has	tRNA dihydrouridine synthase activity	GO:0017150	F	other enzyme activity	IEA	traceable computational prediction	AnalysisReference:501730468	TAIR	2009-04-29	1.72695e-07	0.0766696	AT5G47970.1	0.6133	1	0.3867	198	153	6.00907e-06	0.117767
AT5G47970	FALSE	has	FAD binding	GO:0050660	F	other binding	IEA	traceable computational prediction	AnalysisReference:501730468	TAIR	2009-04-29	1.72695e-07	0.0766696	AT5G47970.1	0.6133	1	0.3867	198	153	6.00907e-06	0.117767
AT5G47970	FALSE	has	FAD binding	GO:0050660	F	nucleotide binding	IEA	traceable computational prediction	AnalysisReference:501730468	TAIR	2009-04-29	1.72695e-07	0.0766696	AT5G47970.1	0.6133	1	0.3867	198	153	6.00907e-06	0.117767
AT5G47970	FALSE	involved in	oxidation reduction	GO:0055114	P	other metabolic processes	IEA	traceable computational prediction	AnalysisReference:501730468	TAIR	2009-04-29	1.72695e-07	0.0766696	AT5G47970.1	0.6133	1	0.3867	198	153	6.00907e-06	0.117767
AT4G34710	TRUE	located in	cellular_component	GO:0005575	C	unknown cellular components	ND	Unknown cellular component	Communication:1345790	TAIR	2006-10-19	2.02804e-06	1.77497e-64	AT4G34710.1	0.987	0.6094	0.3776	6866	5952	5.31969e-05	3.83078e-63
AT4G34710	TRUE	has	arginine decarboxylase activity	GO:0008792	F	other enzyme activity	IMP	biochemical/chemical analysis	Publication:1199|PMID:10481069	TAIR	2006-06-13	2.02804e-06	1.77497e-64	AT4G34710.1	0.987	0.6094	0.3776	6866	5952	5.31969e-05	3.83078e-63
AT4G34710	TRUE	involved in	response to cold	GO:0009409	P	response to stress	IMP	analysis of physiological response	Publication:501727501|PMID:18701673	aferrando	2009-03-10	2.02804e-06	1.77497e-64	AT4G34710.1	0.987	0.6094	0.3776	6866	5952	5.31969e-05	3.83078e-63
AT4G34710	TRUE	involved in	response to cold	GO:0009409	P	response to abiotic or biotic stimulus	IMP	analysis of physiological response	Publication:501727501|PMID:18701673	aferrando	2009-03-10	2.02804e-06	1.77497e-64	AT4G34710.1	0.987	0.6094	0.3776	6866	5952	5.31969e-05	3.83078e-63
AT4G34710	TRUE	involved in	response to cold	GO:0009409	P	response to stress	IMP	expression of another gene in a mutant background of this gene	Publication:501727501|PMID:18701673	aferrando	2009-03-10	2.02804e-06	1.77497e-64	AT4G34710.1	0.987	0.6094	0.3776	6866	5952	5.31969e-05	3.83078e-63
AT4G34710	TRUE	involved in	response to cold	GO:0009409	P	response to abiotic or biotic stimulus	IMP	expression of another gene in a mutant background of this gene	Publication:501727501|PMID:18701673	aferrando	2009-03-10	2.02804e-06	1.77497e-64	AT4G34710.1	0.987	0.6094	0.3776	6866	5952	5.31969e-05	3.83078e-63
AT4G34710	TRUE	involved in	response to osmotic stress	GO:0006970	P	response to stress	IMP	biochemical/chemical analysis	Publication:1199|PMID:10481069	TAIR	2006-06-13	2.02804e-06	1.77497e-64	AT4G34710.1	0.987	0.6094	0.3776	6866	5952	5.31969e-05	3.83078e-63
AT4G34710	TRUE	involved in	response to osmotic stress	GO:0006970	P	response to abiotic or biotic stimulus	IMP	biochemical/chemical analysis	Publication:1199|PMID:10481069	TAIR	2006-06-13	2.02804e-06	1.77497e-64	AT4G34710.1	0.987	0.6094	0.3776	6866	5952	5.31969e-05	3.83078e-63
AT4G34710	TRUE	involved in	response to oxidative stress	GO:0006979	P	response to stress	IEP	Transcript levels (e.g. RT-PCR)	Publication:501714511|PMID:15634198	TAIR	2005-11-07	2.02804e-06	1.77497e-64	AT4G34710.1	0.987	0.6094	0.3776	6866	5952	5.31969e-05	3.83078e-63
AT4G34710	TRUE	involved in	polyamine biosynthetic process	GO:0006596	P	other cellular processes	IMP	biochemical/chemical analysis	Publication:1199|PMID:10481069	TAIR	2006-06-13	2.02804e-06	1.77497e-64	AT4G34710.1	0.987	0.6094	0.3776	6866	5952	5.31969e-05	3.83078e-63
AT4G34710	TRUE	involved in	polyamine biosynthetic process	GO:0006596	P	other metabolic processes	IMP	biochemical/chemical analysis	Publication:1199|PMID:10481069	TAIR	2006-06-13	2.02804e-06	1.77497e-64	AT4G34710.1	0.987	0.6094	0.3776	6866	5952	5.31969e-05	3.83078e-63
AT4G34710	TRUE	involved in	putrescine biosynthetic process	GO:0009446	P	other cellular processes	IMP	biochemical/chemical analysis	Publication:501714982|PMID:15733873	TAIR	2006-06-13	2.02804e-06	1.77497e-64	AT4G34710.1	0.987	0.6094	0.3776	6866	5952	5.31969e-05	3.83078e-63
AT4G34710	TRUE	involved in	putrescine biosynthetic process	GO:0009446	P	other metabolic processes	IMP	biochemical/chemical analysis	Publication:501714982|PMID:15733873	TAIR	2006-06-13	2.02804e-06	1.77497e-64	AT4G34710.1	0.987	0.6094	0.3776	6866	5952	5.31969e-05	3.83078e-63
AT4G34710	TRUE	involved in	response to wounding	GO:0009611	P	response to stress	IEP	Transcript levels (e.g. Northerns)	Publication:501682524|PMID:0012428010	TAIR	2006-06-13	2.02804e-06	1.77497e-64	AT4G34710.1	0.987	0.6094	0.3776	6866	5952	5.31969e-05	3.83078e-63
AT4G34710	TRUE	involved in	response to salt stress	GO:0009651	P	response to stress	IMP	analysis of visible trait	Publication:501712246|PMID:15086823	TAIR	2006-06-13	2.02804e-06	1.77497e-64	AT4G34710.1	0.987	0.6094	0.3776	6866	5952	5.31969e-05	3.83078e-63
AT4G34710	TRUE	involved in	response to salt stress	GO:0009651	P	response to abiotic or biotic stimulus	IMP	analysis of visible trait	Publication:501712246|PMID:15086823	TAIR	2006-06-13	2.02804e-06	1.77497e-64	AT4G34710.1	0.987	0.6094	0.3776	6866	5952	5.31969e-05	3.83078e-63
AT4G34710	TRUE	involved in	response to abscisic acid stimulus	GO:0009737	P	other biological processes	IEP	Transcript levels (e.g. Northerns)	Publication:501682524|PMID:0012428010	TAIR	2006-06-13	2.02804e-06	1.77497e-64	AT4G34710.1	0.987	0.6094	0.3776	6866	5952	5.31969e-05	3.83078e-63
AT4G34710	TRUE	involved in	response to jasmonic acid stimulus	GO:0009753	P	other biological processes	IEP	Transcript levels (e.g. Northerns)	Publication:501682524|PMID:0012428010	TAIR	2006-06-13	2.02804e-06	1.77497e-64	AT4G34710.1	0.987	0.6094	0.3776	6866	5952	5.31969e-05	3.83078e-63
AT4G34710	TRUE	expressed during	embryonic development ending in seed dormancy	GO:0009793	P	developmental processes	IDA	localization of GUS fusion protein	Publication:501714982|PMID:15733873	TAIR	2006-06-13	2.02804e-06	1.77497e-64	AT4G34710.1	0.987	0.6094	0.3776	6866	5952	5.31969e-05	3.83078e-63
AT4G34710	TRUE	involved in	seed development	GO:0048316	P	developmental processes	IGI	double mutant analysis	Publication:501714982|PMID:15733873	TAIR	2006-06-13	2.02804e-06	1.77497e-64	AT4G34710.1	0.987	0.6094	0.3776	6866	5952	5.31969e-05	3.83078e-63
AT1G13450	TRUE	has	transcription factor activity	GO:0003700	F	transcription factor activity	ISS	Recognized domains	Publication:1345963|PMID:11118137	TAIR	2003-06-06	7.23705e-08	4.67438e-08	AT1G13450.1	0.1329	0.508	0.3751	1123	542	2.57066e-06	1.61332e-07
AT1G13450	TRUE	involved in	regulation of transcription	GO:0045449	P	transcription	TAS	inferred by author, from sequence similarity	Publication:1345963|PMID:11118137	TAIR	2003-12-03	7.23705e-08	4.67438e-08	AT1G13450.1	0.1329	0.508	0.3751	1123	542	2.57066e-06	1.61332e-07
AT1G13450	TRUE	involved in	regulation of transcription	GO:0045449	P	other cellular processes	TAS	inferred by author, from sequence similarity	Publication:1345963|PMID:11118137	TAIR	2003-12-03	7.23705e-08	4.67438e-08	AT1G13450.1	0.1329	0.508	0.3751	1123	542	2.57066e-06	1.61332e-07
AT1G13450	TRUE	involved in	regulation of transcription	GO:0045449	P	other metabolic processes	TAS	inferred by author, from sequence similarity	Publication:1345963|PMID:11118137	TAIR	2003-12-03	7.23705e-08	4.67438e-08	AT1G13450.1	0.1329	0.508	0.3751	1123	542	2.57066e-06	1.61332e-07
AT1G13450	TRUE	located in	nucleus	GO:0005634	C	nucleus	IDA	protein separation and fragment identification	Publication:501711432|PMID:14617066	kvanwijk	2008-09-23	7.23705e-08	4.67438e-08	AT1G13450.1	0.1329	0.508	0.3751	1123	542	2.57066e-06	1.61332e-07
AT5G11170	FALSE	located in	nucleolus	GO:0005730	C	nucleus	IDA	protein separation and fragment identification	Publication:501714224|PMID:15496452	kvanwijk	2008-09-24	1.57125e-12	0.47344	AT5G11170.1	0.9707	0.597	0.3737	820	501	1.11624e-10	0.559789
AT5G11170	FALSE	located in	nucleolus	GO:0005730	C	other intracellular components	IDA	protein separation and fragment identification	Publication:501714224|PMID:15496452	kvanwijk	2008-09-24	1.57125e-12	0.47344	AT5G11170.1	0.9707	0.597	0.3737	820	501	1.11624e-10	0.559789
AT5G11170	FALSE	has	ATP binding	GO:0005524	F	nucleotide binding	IEA	traceable computational prediction	AnalysisReference:501730468	TAIR	2009-04-29	1.57125e-12	0.47344	AT5G11170.1	0.9707	0.597	0.3737	820	501	1.11624e-10	0.559789
AT5G11170	FALSE	has	ATP-dependent helicase activity	GO:0008026	F	hydrolase activity	IEA	traceable computational prediction	AnalysisReference:501730468	TAIR	2009-04-29	1.57125e-12	0.47344	AT5G11170.1	0.9707	0.597	0.3737	820	501	1.11624e-10	0.559789
AT5G11170	FALSE	has	ATP-dependent helicase activity	GO:0008026	F	other enzyme activity	IEA	traceable computational prediction	AnalysisReference:501730468	TAIR	2009-04-29	1.57125e-12	0.47344	AT5G11170.1	0.9707	0.597	0.3737	820	501	1.11624e-10	0.559789
AT5G11170	FALSE	has	helicase activity	GO:0004386	F	other enzyme activity	IEA	traceable computational prediction	AnalysisReference:501730468	TAIR	2009-04-29	1.57125e-12	0.47344	AT5G11170.1	0.9707	0.597	0.3737	820	501	1.11624e-10	0.559789
AT5G11170	FALSE	has	nucleic acid binding	GO:0003676	F	nucleic acid binding	IEA	traceable computational prediction	AnalysisReference:501730468	TAIR	2009-04-29	1.57125e-12	0.47344	AT5G11170.1	0.9707	0.597	0.3737	820	501	1.11624e-10	0.559789
AT5G11170	FALSE	involved in	response to cadmium ion	GO:0046686	P	other biological processes	IEP	Correlation of expression with a physiological assay	Publication:501718481|PMID:16502469	kvanwijk	2008-10-03	1.57125e-12	0.47344	AT5G11170.1	0.9707	0.597	0.3737	820	501	1.11624e-10	0.559789
AT5G11170	FALSE	involved in	response to cadmium ion	GO:0046686	P	other biological processes	IEP	Correlation of expression with a physiological assay	Publication:501720022|PMID:17075075	kvanwijk	2008-10-03	1.57125e-12	0.47344	AT5G11170.1	0.9707	0.597	0.3737	820	501	1.11624e-10	0.559789
AT5G11170	FALSE	has	ATP-dependent helicase activity	GO:0008026	F	hydrolase activity	ISS	manually reviewed TIGR computational analysis	Communication:501714663	TIGR	2002-04-12	1.57125e-12	0.47344	AT5G11170.1	0.9707	0.597	0.3737	820	501	1.11624e-10	0.559789
AT5G11170	FALSE	has	ATP-dependent helicase activity	GO:0008026	F	other enzyme activity	ISS	manually reviewed TIGR computational analysis	Communication:501714663	TIGR	2002-04-12	1.57125e-12	0.47344	AT5G11170.1	0.9707	0.597	0.3737	820	501	1.11624e-10	0.559789
AT5G11170	FALSE	located in	nucleolus	GO:0005730	C	nucleus	IDA	protein separation and fragment identification	Publication:501714224|PMID:15496452	kvanwijk	2008-09-24	1.57125e-12	0.47344	AT5G11170.1	0.9707	0.597	0.3737	820	501	1.11624e-10	0.559789
AT5G11170	FALSE	located in	nucleolus	GO:0005730	C	other intracellular components	IDA	protein separation and fragment identification	Publication:501714224|PMID:15496452	kvanwijk	2008-09-24	1.57125e-12	0.47344	AT5G11170.1	0.9707	0.597	0.3737	820	501	1.11624e-10	0.559789
AT5G11170	FALSE	has	ATP binding	GO:0005524	F	nucleotide binding	IEA	traceable computational prediction	AnalysisReference:501730468	TAIR	2009-04-29	1.57125e-12	0.47344	AT5G11170.1	0.9707	0.597	0.3737	820	501	1.11624e-10	0.559789
AT5G11170	FALSE	has	ATP-dependent helicase activity	GO:0008026	F	hydrolase activity	IEA	traceable computational prediction	AnalysisReference:501730468	TAIR	2009-04-29	1.57125e-12	0.47344	AT5G11170.1	0.9707	0.597	0.3737	820	501	1.11624e-10	0.559789
AT5G11170	FALSE	has	ATP-dependent helicase activity	GO:0008026	F	other enzyme activity	IEA	traceable computational prediction	AnalysisReference:501730468	TAIR	2009-04-29	1.57125e-12	0.47344	AT5G11170.1	0.9707	0.597	0.3737	820	501	1.11624e-10	0.559789
AT5G11170	FALSE	has	helicase activity	GO:0004386	F	other enzyme activity	IEA	traceable computational prediction	AnalysisReference:501730468	TAIR	2009-04-29	1.57125e-12	0.47344	AT5G11170.1	0.9707	0.597	0.3737	820	501	1.11624e-10	0.559789
AT5G11170	FALSE	has	nucleic acid binding	GO:0003676	F	nucleic acid binding	IEA	traceable computational prediction	AnalysisReference:501730468	TAIR	2009-04-29	1.57125e-12	0.47344	AT5G11170.1	0.9707	0.597	0.3737	820	501	1.11624e-10	0.559789
AT5G11170	FALSE	involved in	response to cadmium ion	GO:0046686	P	other biological processes	IEP	Correlation of expression with a physiological assay	Publication:501718481|PMID:16502469	kvanwijk	2008-10-03	1.57125e-12	0.47344	AT5G11170.1	0.9707	0.597	0.3737	820	501	1.11624e-10	0.559789
AT5G11170	FALSE	involved in	response to cadmium ion	GO:0046686	P	other biological processes	IEP	Correlation of expression with a physiological assay	Publication:501720022|PMID:17075075	kvanwijk	2008-10-03	1.57125e-12	0.47344	AT5G11170.1	0.9707	0.597	0.3737	820	501	1.11624e-10	0.559789
AT1G69740	FALSE	located in	chloroplast	GO:0009507	C	chloroplast	IDA	protein separation and fragment identification	Publication:501712079|PMID:15028209	kvanwijk	2008-09-23	7.90211e-06	0.0464383	AT1G69740.1	0	0.373	0.373	938	661	0.000174975	0.0749075
AT1G69740	FALSE	located in	chloroplast	GO:0009507	C	chloroplast	IDA	protein separation and fragment identification	Publication:501724486|PMID:18431481	kvanwijk	2008-09-26	7.90211e-06	0.0464383	AT1G69740.1	0	0.373	0.373	938	661	0.000174975	0.0749075
AT1G69740	FALSE	located in	chloroplast stroma	GO:0009570	C	plastid	IDA	protein separation and fragment identification	Publication:501727324|PMID:18633119	kvanwijk	2008-10-08	7.90211e-06	0.0464383	AT1G69740.1	0	0.373	0.373	938	661	0.000174975	0.0749075
AT1G69740	FALSE	located in	chloroplast stroma	GO:0009570	C	plastid	IDA	protein separation and fragment identification	Publication:501728638|PMID:16207701	kvanwijk	2008-09-24	7.90211e-06	0.0464383	AT1G69740.1	0	0.373	0.373	938	661	0.000174975	0.0749075
AT1G69740	FALSE	located in	chloroplast stroma	GO:0009570	C	chloroplast	IDA	protein separation and fragment identification	Publication:501727324|PMID:18633119	kvanwijk	2008-10-08	7.90211e-06	0.0464383	AT1G69740.1	0	0.373	0.373	938	661	0.000174975	0.0749075
AT1G69740	FALSE	located in	chloroplast stroma	GO:0009570	C	chloroplast	IDA	protein separation and fragment identification	Publication:501728638|PMID:16207701	kvanwijk	2008-09-24	7.90211e-06	0.0464383	AT1G69740.1	0	0.373	0.373	938	661	0.000174975	0.0749075
AT1G69740	FALSE	located in	chloroplast stroma	GO:0009570	C	other cytoplasmic components	IDA	protein separation and fragment identification	Publication:501727324|PMID:18633119	kvanwijk	2008-10-08	7.90211e-06	0.0464383	AT1G69740.1	0	0.373	0.373	938	661	0.000174975	0.0749075
AT1G69740	FALSE	located in	chloroplast stroma	GO:0009570	C	other cytoplasmic components	IDA	protein separation and fragment identification	Publication:501728638|PMID:16207701	kvanwijk	2008-09-24	7.90211e-06	0.0464383	AT1G69740.1	0	0.373	0.373	938	661	0.000174975	0.0749075
AT1G69740	FALSE	located in	chloroplast stroma	GO:0009570	C	other intracellular components	IDA	protein separation and fragment identification	Publication:501727324|PMID:18633119	kvanwijk	2008-10-08	7.90211e-06	0.0464383	AT1G69740.1	0	0.373	0.373	938	661	0.000174975	0.0749075
AT1G69740	FALSE	located in	chloroplast stroma	GO:0009570	C	other intracellular components	IDA	protein separation and fragment identification	Publication:501728638|PMID:16207701	kvanwijk	2008-09-24	7.90211e-06	0.0464383	AT1G69740.1	0	0.373	0.373	938	661	0.000174975	0.0749075
AT1G69740	FALSE	has	catalytic activity	GO:0003824	F	other enzyme activity	IEA	traceable computational prediction	AnalysisReference:501730468	TAIR	2009-04-29	7.90211e-06	0.0464383	AT1G69740.1	0	0.373	0.373	938	661	0.000174975	0.0749075
AT1G69740	FALSE	has	porphobilinogen synthase activity	GO:0004655	F	other enzyme activity	IEA	traceable computational prediction	AnalysisReference:501730468	TAIR	2009-04-29	7.90211e-06	0.0464383	AT1G69740.1	0	0.373	0.373	938	661	0.000174975	0.0749075
AT1G69740	FALSE	has	metal ion binding	GO:0046872	F	other binding	IEA	traceable computational prediction	AnalysisReference:501730468	TAIR	2009-04-29	7.90211e-06	0.0464383	AT1G69740.1	0	0.373	0.373	938	661	0.000174975	0.0749075
AT1G69740	FALSE	has	porphobilinogen synthase activity	GO:0004655	F	other enzyme activity	ISS	manually reviewed TIGR computational analysis	Communication:501714663	TIGR	2002-09-10	7.90211e-06	0.0464383	AT1G69740.1	0	0.373	0.373	938	661	0.000174975	0.0749075
AT1G69740	FALSE	involved in	porphyrin biosynthetic process	GO:0006779	P	other cellular processes	TAS	none	Publication:501683177|PMID:8016269	TAIR	2004-12-10	7.90211e-06	0.0464383	AT1G69740.1	0	0.373	0.373	938	661	0.000174975	0.0749075
AT1G69740	FALSE	involved in	porphyrin biosynthetic process	GO:0006779	P	other metabolic processes	TAS	none	Publication:501683177|PMID:8016269	TAIR	2004-12-10	7.90211e-06	0.0464383	AT1G69740.1	0	0.373	0.373	938	661	0.000174975	0.0749075
AT1G69740	FALSE	located in	chloroplast	GO:0009507	C	chloroplast	IDA	protein separation and fragment identification	Publication:501724486|PMID:18431481	kvanwijk	2008-09-26	7.90211e-06	0.0464383	AT1G69740.1	0	0.373	0.373	938	661	0.000174975	0.0749075
AT1G69740	FALSE	has	catalytic activity	GO:0003824	F	other enzyme activity	IEA	traceable computational prediction	AnalysisReference:501730468	TAIR	2009-04-29	7.90211e-06	0.0464383	AT1G69740.1	0	0.373	0.373	938	661	0.000174975	0.0749075
AT1G69740	FALSE	has	porphobilinogen synthase activity	GO:0004655	F	other enzyme activity	IEA	traceable computational prediction	AnalysisReference:501730468	TAIR	2009-04-29	7.90211e-06	0.0464383	AT1G69740.1	0	0.373	0.373	938	661	0.000174975	0.0749075
AT1G69740	FALSE	has	metal ion binding	GO:0046872	F	other binding	IEA	traceable computational prediction	AnalysisReference:501730468	TAIR	2009-04-29	7.90211e-06	0.0464383	AT1G69740.1	0	0.373	0.373	938	661	0.000174975	0.0749075
AT5G21930	TRUE	located in	chloroplast thylakoid membrane	GO:0009535	C	plastid	IDA	Cell fractionation (for cellular component)	Publication:501715011|PMID:15772282	Arab1	2008-02-22	4.75002e-05	2.57453e-14	AT5G21930.1	0.5074	0.879	0.3716	983	409	0.000778729	1.42204e-13
AT5G21930	TRUE	located in	chloroplast thylakoid membrane	GO:0009535	C	chloroplast	IDA	Cell fractionation (for cellular component)	Publication:501715011|PMID:15772282	Arab1	2008-02-22	4.75002e-05	2.57453e-14	AT5G21930.1	0.5074	0.879	0.3716	983	409	0.000778729	1.42204e-13
AT5G21930	TRUE	located in	chloroplast thylakoid membrane	GO:0009535	C	other membranes	IDA	Cell fractionation (for cellular component)	Publication:501715011|PMID:15772282	Arab1	2008-02-22	4.75002e-05	2.57453e-14	AT5G21930.1	0.5074	0.879	0.3716	983	409	0.000778729	1.42204e-13
AT5G21930	TRUE	located in	chloroplast thylakoid membrane	GO:0009535	C	other cytoplasmic components	IDA	Cell fractionation (for cellular component)	Publication:501715011|PMID:15772282	Arab1	2008-02-22	4.75002e-05	2.57453e-14	AT5G21930.1	0.5074	0.879	0.3716	983	409	0.000778729	1.42204e-13
AT5G21930	TRUE	located in	chloroplast thylakoid membrane	GO:0009535	C	other intracellular components	IDA	Cell fractionation (for cellular component)	Publication:501715011|PMID:15772282	Arab1	2008-02-22	4.75002e-05	2.57453e-14	AT5G21930.1	0.5074	0.879	0.3716	983	409	0.000778729	1.42204e-13
AT5G21930	TRUE	has	ATPase activity, coupled to transmembrane movement of ions, phosphorylative mechanism	GO:0015662	F	hydrolase activity	ISS	manually reviewed TIGR computational analysis	Communication:501714663	TIGR	2003-08-25	4.75002e-05	2.57453e-14	AT5G21930.1	0.5074	0.879	0.3716	983	409	0.000778729	1.42204e-13
AT5G21930	TRUE	has	ATPase activity, coupled to transmembrane movement of ions, phosphorylative mechanism	GO:0015662	F	transporter activity	ISS	manually reviewed TIGR computational analysis	Communication:501714663	TIGR	2003-08-25	4.75002e-05	2.57453e-14	AT5G21930.1	0.5074	0.879	0.3716	983	409	0.000778729	1.42204e-13
AT5G21930	TRUE	has	copper ion transmembrane transporter activity	GO:0005375	F	transporter activity	IMP	biochemical/chemical analysis	Publication:501715011|PMID:15772282	Arab1	2008-02-22	4.75002e-05	2.57453e-14	AT5G21930.1	0.5074	0.879	0.3716	983	409	0.000778729	1.42204e-13
AT5G21930	TRUE	involved in	copper ion transport	GO:0006825	P	transport	IMP	biochemical/chemical analysis	Publication:501715011|PMID:15772282	Arab1	2005-09-26	4.75002e-05	2.57453e-14	AT5G21930.1	0.5074	0.879	0.3716	983	409	0.000778729	1.42204e-13
AT5G21930	TRUE	required for	photosynthetic electron transport chain	GO:0009767	P	other cellular processes	IMP	analysis of physiological response	Publication:501715011|PMID:15772282	Arab1	2008-02-22	4.75002e-05	2.57453e-14	AT5G21930.1	0.5074	0.879	0.3716	983	409	0.000778729	1.42204e-13
AT5G21930	TRUE	required for	photosynthetic electron transport chain	GO:0009767	P	other metabolic processes	IMP	analysis of physiological response	Publication:501715011|PMID:15772282	Arab1	2008-02-22	4.75002e-05	2.57453e-14	AT5G21930.1	0.5074	0.879	0.3716	983	409	0.000778729	1.42204e-13
AT5G21930	TRUE	required for	photosynthetic electron transport chain	GO:0009767	P	electron transport or energy pathways	IMP	analysis of physiological response	Publication:501715011|PMID:15772282	Arab1	2008-02-22	4.75002e-05	2.57453e-14	AT5G21930.1	0.5074	0.879	0.3716	983	409	0.000778729	1.42204e-13
AT1G06640	TRUE	located in	cellular_component	GO:0005575	C	unknown cellular components	ND	Unknown cellular component	Communication:1345790	TAIR	2006-10-19	1.08478e-09	4.9029e-08	AT1G06640.1	0.9301	0.5712	0.3589	1279	629	5.11573e-08	1.68878e-07
AT1G06640	TRUE	involved in	biological_process	GO:0008150	P	unknown biological processes	ND	Unknown biological process	Communication:1345790	TAIR	2006-10-19	1.08478e-09	4.9029e-08	AT1G06640.1	0.9301	0.5712	0.3589	1279	629	5.11573e-08	1.68878e-07
AT1G06640	TRUE	has	2-oxoglutarate-dependent dioxygenase activity	GO:0010302	F	other enzyme activity	ISS	Sequence similarity (homologue of/most closely related to)	Communication:1345790	TAIR	2006-12-21	1.08478e-09	4.9029e-08	AT1G06640.1	0.9301	0.5712	0.3589	1279	629	5.11573e-08	1.68878e-07
AT5G60980	FALSE	located in	intracellular	GO:0005622	C	other intracellular components	IEA	traceable computational prediction	AnalysisReference:501730468	TAIR	2009-04-29	0.000105756	0.426987	AT5G60980.1	0.1844	0.5401	0.3557	1046	692	0.00151524	0.513047
AT5G60980	FALSE	has	nucleic acid binding	GO:0003676	F	nucleic acid binding	IEA	traceable computational prediction	AnalysisReference:501730468	TAIR	2009-04-29	0.000105756	0.426987	AT5G60980.1	0.1844	0.5401	0.3557	1046	692	0.00151524	0.513047
AT5G60980	FALSE	has	nucleotide binding	GO:0000166	F	nucleotide binding	IEA	traceable computational prediction	AnalysisReference:501730468	TAIR	2009-04-29	0.000105756	0.426987	AT5G60980.1	0.1844	0.5401	0.3557	1046	692	0.00151524	0.513047
AT5G60980	FALSE	involved in	transport	GO:0006810	P	transport	IEA	traceable computational prediction	AnalysisReference:501730468	TAIR	2009-04-29	0.000105756	0.426987	AT5G60980.1	0.1844	0.5401	0.3557	1046	692	0.00151524	0.513047
AT5G60980	FALSE	functions in	RNA binding	GO:0003723	F	DNA or RNA binding	ISS	manually reviewed TIGR computational analysis	Communication:501714663	TIGR	2002-03-18	0.000105756	0.426987	AT5G60980.1	0.1844	0.5401	0.3557	1046	692	0.00151524	0.513047
AT5G60980	FALSE	involved in	nucleocytoplasmic transport	GO:0006913	P	transport	ISS	manually reviewed TIGR computational analysis	Communication:501714663	TIGR	2002-03-18	0.000105756	0.426987	AT5G60980.1	0.1844	0.5401	0.3557	1046	692	0.00151524	0.513047
AT5G60980	FALSE	involved in	nucleocytoplasmic transport	GO:0006913	P	other cellular processes	ISS	manually reviewed TIGR computational analysis	Communication:501714663	TIGR	2002-03-18	0.000105756	0.426987	AT5G60980.1	0.1844	0.5401	0.3557	1046	692	0.00151524	0.513047
AT5G60980	FALSE	located in	intracellular	GO:0005622	C	other intracellular components	IEA	traceable computational prediction	AnalysisReference:501730468	TAIR	2009-04-29	0.000105756	0.426987	AT5G60980.1	0.1844	0.5401	0.3557	1046	692	0.00151524	0.513047
AT5G60980	FALSE	has	nucleic acid binding	GO:0003676	F	nucleic acid binding	IEA	traceable computational prediction	AnalysisReference:501730468	TAIR	2009-04-29	0.000105756	0.426987	AT5G60980.1	0.1844	0.5401	0.3557	1046	692	0.00151524	0.513047
AT5G60980	FALSE	has	nucleotide binding	GO:0000166	F	nucleotide binding	IEA	traceable computational prediction	AnalysisReference:501730468	TAIR	2009-04-29	0.000105756	0.426987	AT5G60980.1	0.1844	0.5401	0.3557	1046	692	0.00151524	0.513047
AT5G60980	FALSE	involved in	transport	GO:0006810	P	transport	IEA	traceable computational prediction	AnalysisReference:501730468	TAIR	2009-04-29	0.000105756	0.426987	AT5G60980.1	0.1844	0.5401	0.3557	1046	692	0.00151524	0.513047
AT5G09510	TRUE	located in	nucleolus	GO:0005730	C	nucleus	IDA	protein separation and fragment identification	Publication:501714224|PMID:15496452	kvanwijk	2008-09-24	2.77566e-07	9.68734e-06	AT5G09510.1	0.5633	0.2114	0.3519	459	399	8.92926e-06	2.809e-05
AT5G09510	TRUE	located in	nucleolus	GO:0005730	C	other intracellular components	IDA	protein separation and fragment identification	Publication:501714224|PMID:15496452	kvanwijk	2008-09-24	2.77566e-07	9.68734e-06	AT5G09510.1	0.5633	0.2114	0.3519	459	399	8.92926e-06	2.809e-05
AT5G09510	TRUE	located in	plasma membrane	GO:0005886	C	plasma membrane	IDA	protein separation and fragment identification	Publication:501720626|PMID:17151019	kvanwijk	2008-09-25	2.77566e-07	9.68734e-06	AT5G09510.1	0.5633	0.2114	0.3519	459	399	8.92926e-06	2.809e-05
AT5G09510	TRUE	located in	cytosolic ribosome	GO:0022626	C	cytosol	IDA	protein separation and fragment identification	Publication:501714926|PMID:15734919	kvanwijk	2008-09-24	2.77566e-07	9.68734e-06	AT5G09510.1	0.5633	0.2114	0.3519	459	399	8.92926e-06	2.809e-05
AT5G09510	TRUE	located in	cytosolic ribosome	GO:0022626	C	ribosome	IDA	protein separation and fragment identification	Publication:501714926|PMID:15734919	kvanwijk	2008-09-24	2.77566e-07	9.68734e-06	AT5G09510.1	0.5633	0.2114	0.3519	459	399	8.92926e-06	2.809e-05
AT5G09510	TRUE	located in	cytosolic ribosome	GO:0022626	C	other cytoplasmic components	IDA	protein separation and fragment identification	Publication:501714926|PMID:15734919	kvanwijk	2008-09-24	2.77566e-07	9.68734e-06	AT5G09510.1	0.5633	0.2114	0.3519	459	399	8.92926e-06	2.809e-05
AT5G09510	TRUE	located in	cytosolic ribosome	GO:0022626	C	other intracellular components	IDA	protein separation and fragment identification	Publication:501714926|PMID:15734919	kvanwijk	2008-09-24	2.77566e-07	9.68734e-06	AT5G09510.1	0.5633	0.2114	0.3519	459	399	8.92926e-06	2.809e-05
AT5G09510	TRUE	functions as	structural constituent of ribosome	GO:0003735	F	structural molecule activity	ISS	none	Publication:1545953|PMID:11598216	TIGR	2003-04-17	2.77566e-07	9.68734e-06	AT5G09510.1	0.5633	0.2114	0.3519	459	399	8.92926e-06	2.809e-05
AT5G09510	TRUE	involved in	translation	GO:0006412	P	protein metabolism	ISS	none	Publication:1545953|PMID:11598216	TIGR	2003-04-17	2.77566e-07	9.68734e-06	AT5G09510.1	0.5633	0.2114	0.3519	459	399	8.92926e-06	2.809e-05
AT5G09510	TRUE	involved in	translation	GO:0006412	P	other cellular processes	ISS	none	Publication:1545953|PMID:11598216	TIGR	2003-04-17	2.77566e-07	9.68734e-06	AT5G09510.1	0.5633	0.2114	0.3519	459	399	8.92926e-06	2.809e-05
AT5G09510	TRUE	involved in	translation	GO:0006412	P	other metabolic processes	ISS	none	Publication:1545953|PMID:11598216	TIGR	2003-04-17	2.77566e-07	9.68734e-06	AT5G09510.1	0.5633	0.2114	0.3519	459	399	8.92926e-06	2.809e-05
AT5G09510	TRUE	located in	cytosolic small ribosomal subunit	GO:0022627	C	cytosol	ISS	none	Publication:1545953|PMID:11598216	TIGR	2008-01-16	2.77566e-07	9.68734e-06	AT5G09510.1	0.5633	0.2114	0.3519	459	399	8.92926e-06	2.809e-05
AT5G09510	TRUE	located in	cytosolic small ribosomal subunit	GO:0022627	C	ribosome	ISS	none	Publication:1545953|PMID:11598216	TIGR	2008-01-16	2.77566e-07	9.68734e-06	AT5G09510.1	0.5633	0.2114	0.3519	459	399	8.92926e-06	2.809e-05
AT5G09510	TRUE	located in	cytosolic small ribosomal subunit	GO:0022627	C	other cytoplasmic components	ISS	none	Publication:1545953|PMID:11598216	TIGR	2008-01-16	2.77566e-07	9.68734e-06	AT5G09510.1	0.5633	0.2114	0.3519	459	399	8.92926e-06	2.809e-05
AT5G09510	TRUE	located in	cytosolic small ribosomal subunit	GO:0022627	C	other intracellular components	ISS	none	Publication:1545953|PMID:11598216	TIGR	2008-01-16	2.77566e-07	9.68734e-06	AT5G09510.1	0.5633	0.2114	0.3519	459	399	8.92926e-06	2.809e-05
AT5G09510	TRUE	located in	cytosolic small ribosomal subunit	GO:0022627	C	cytosol	IDA	protein separation and fragment identification	Publication:501723363|PMID:17934214	TAIR	2008-08-11	2.77566e-07	9.68734e-06	AT5G09510.1	0.5633	0.2114	0.3519	459	399	8.92926e-06	2.809e-05
AT5G09510	TRUE	located in	cytosolic small ribosomal subunit	GO:0022627	C	ribosome	IDA	protein separation and fragment identification	Publication:501723363|PMID:17934214	TAIR	2008-08-11	2.77566e-07	9.68734e-06	AT5G09510.1	0.5633	0.2114	0.3519	459	399	8.92926e-06	2.809e-05
AT5G09510	TRUE	located in	cytosolic small ribosomal subunit	GO:0022627	C	other cytoplasmic components	IDA	protein separation and fragment identification	Publication:501723363|PMID:17934214	TAIR	2008-08-11	2.77566e-07	9.68734e-06	AT5G09510.1	0.5633	0.2114	0.3519	459	399	8.92926e-06	2.809e-05
AT5G09510	TRUE	located in	cytosolic small ribosomal subunit	GO:0022627	C	other intracellular components	IDA	protein separation and fragment identification	Publication:501723363|PMID:17934214	TAIR	2008-08-11	2.77566e-07	9.68734e-06	AT5G09510.1	0.5633	0.2114	0.3519	459	399	8.92926e-06	2.809e-05
AT5G09510	TRUE	located in	plasma membrane	GO:0005886	C	plasma membrane	IDA	protein separation and fragment identification	Publication:501720626|PMID:17151019	kvanwijk	2008-09-25	2.77566e-07	9.68734e-06	AT5G09510.1	0.5633	0.2114	0.3519	459	399	8.92926e-06	2.809e-05
AT1G01560	TRUE	located in	cellular_component	GO:0005575	C	unknown cellular components	ND	Unknown cellular component	Communication:1345790	TAIR	2006-10-19	0.000128826	3.82154e-13	AT1G01560.1	0.0846	0.4352	0.3506	43	109	0.00178576	1.97446e-12
AT1G01560	TRUE	has	MAP kinase activity	GO:0004707	F	kinase activity	ISS	none	Publication:501683496|PMID:12119167	TIGR	2003-04-17	0.000128826	3.82154e-13	AT1G01560.1	0.0846	0.4352	0.3506	43	109	0.00178576	1.97446e-12
AT1G01560	TRUE	has	MAP kinase activity	GO:0004707	F	transferase activity	ISS	none	Publication:501683496|PMID:12119167	TIGR	2003-04-17	0.000128826	3.82154e-13	AT1G01560.1	0.0846	0.4352	0.3506	43	109	0.00178576	1.97446e-12
AT1G01560	TRUE	has	MAP kinase activity	GO:0004707	F	kinase activity	ISS	Sequence similarity (homologue of/most closely related to)	Publication:501680501|PMID:11544109	TAIR	2003-10-29	0.000128826	3.82154e-13	AT1G01560.1	0.0846	0.4352	0.3506	43	109	0.00178576	1.97446e-12
AT1G01560	TRUE	has	MAP kinase activity	GO:0004707	F	transferase activity	ISS	Sequence similarity (homologue of/most closely related to)	Publication:501680501|PMID:11544109	TAIR	2003-10-29	0.000128826	3.82154e-13	AT1G01560.1	0.0846	0.4352	0.3506	43	109	0.00178576	1.97446e-12
AT1G01560	TRUE	has	kinase activity	GO:0016301	F	kinase activity	ISS	manually reviewed TIGR computational analysis	Communication:501714663	TIGR	2003-08-29	0.000128826	3.82154e-13	AT1G01560.1	0.0846	0.4352	0.3506	43	109	0.00178576	1.97446e-12
AT1G01560	TRUE	involved in	signal transduction	GO:0007165	P	signal transduction	IC	none	Publication:501683496|PMID:12119167	TIGR	2003-04-17	0.000128826	3.82154e-13	AT1G01560.1	0.0846	0.4352	0.3506	43	109	0.00178576	1.97446e-12
AT1G01560	TRUE	involved in	response to abscisic acid stimulus	GO:0009737	P	other biological processes	IEP	Transcript levels (e.g. RT-PCR)	Publication:501717818|PMID:16258012	TAIR	2005-11-14	0.000128826	3.82154e-13	AT1G01560.1	0.0846	0.4352	0.3506	43	109	0.00178576	1.97446e-12
AT5G63530	TRUE	located in	plasma membrane	GO:0005886	C	plasma membrane	IDA	protein separation and fragment identification	Publication:501720929|PMID:17317660	kvanwijk	2008-09-25	1.80969e-07	2.70997e-59	AT5G63530.1	0.6166	0.2736	0.343	3609	1424	6.17104e-06	5.07747e-58
AT5G63530	TRUE	functions in	metal ion binding	GO:0046872	F	other binding	ISS	manually reviewed TIGR computational analysis	Communication:501714663	TIGR	2002-06-07	1.80969e-07	2.70997e-59	AT5G63530.1	0.6166	0.2736	0.343	3609	1424	6.17104e-06	5.07747e-58
AT5G63530	TRUE	functions in	transition metal ion binding	GO:0046914	F	other binding	IDA	in vitro binding assay	Publication:1010|PMID:10561075	TAIR	2006-10-04	1.80969e-07	2.70997e-59	AT5G63530.1	0.6166	0.2736	0.343	3609	1424	6.17104e-06	5.07747e-58
AT5G63530	TRUE	involved in	cellular transition metal ion homeostasis	GO:0046916	P	other cellular processes	TAS	inferred by author, from sequence similarity	Publication:1010|PMID:10561075	TAIR	2003-04-22	1.80969e-07	2.70997e-59	AT5G63530.1	0.6166	0.2736	0.343	3609	1424	6.17104e-06	5.07747e-58
AT5G63530	TRUE	located in	plasma membrane	GO:0005886	C	plasma membrane	IDA	protein separation and fragment identification	Publication:501720929|PMID:17317660	kvanwijk	2008-09-25	1.80969e-07	2.70997e-59	AT5G63530.1	0.6166	0.2736	0.343	3609	1424	6.17104e-06	5.07747e-58
AT2G47240	FALSE	located in	cellular_component	GO:0005575	C	unknown cellular components	ND	Unknown cellular component	Communication:1345790	TAIR	2006-10-19	1.20847e-05	0.25975	AT2G47240.1	0.2943	0.6251	0.3308	717	426	0.00024529	0.336786
AT2G47240	FALSE	involved in	wax biosynthetic process	GO:0010025	P	other cellular processes	IMP	analysis of visible trait	Publication:501682269|PMID:12228482	TAIR	2003-05-09	1.20847e-05	0.25975	AT2G47240.1	0.2943	0.6251	0.3308	717	426	0.00024529	0.336786
AT2G47240	FALSE	involved in	wax biosynthetic process	GO:0010025	P	other metabolic processes	IMP	analysis of visible trait	Publication:501682269|PMID:12228482	TAIR	2003-05-09	1.20847e-05	0.25975	AT2G47240.1	0.2943	0.6251	0.3308	717	426	0.00024529	0.336786
AT2G47240	FALSE	located in	cellular_component	GO:0005575	C	unknown cellular components	ND	Unknown cellular component	Communication:1345790	TAIR	2006-10-19	1.20847e-05	0.25975	AT2G47240.1	0.2943	0.6251	0.3308	717	426	0.00024529	0.336786
AT2G47240	FALSE	has	long-chain-fatty-acid-CoA ligase activity	GO:0004467	F	other enzyme activity	IDA	Enzyme assays	Publication:501730166|PMID:19392700	TAIR	2009-05-28	1.20847e-05	0.25975	AT2G47240.1	0.2943	0.6251	0.3308	717	426	0.00024529	0.336786
AT2G47240	FALSE	has	long-chain-fatty-acid-CoA ligase activity	GO:0004467	F	other enzyme activity	ISS	manually reviewed TIGR computational analysis	Communication:501714663	TIGR	2002-09-20	1.20847e-05	0.25975	AT2G47240.1	0.2943	0.6251	0.3308	717	426	0.00024529	0.336786
AT2G47240	FALSE	involved in	fatty acid biosynthetic process	GO:0006633	P	other cellular processes	ISS	manually reviewed TIGR computational analysis	Communication:501714663	TIGR	2002-09-20	1.20847e-05	0.25975	AT2G47240.1	0.2943	0.6251	0.3308	717	426	0.00024529	0.336786
AT2G47240	FALSE	involved in	fatty acid biosynthetic process	GO:0006633	P	other metabolic processes	ISS	manually reviewed TIGR computational analysis	Communication:501714663	TIGR	2002-09-20	1.20847e-05	0.25975	AT2G47240.1	0.2943	0.6251	0.3308	717	426	0.00024529	0.336786
AT2G47240	FALSE	involved in	wax biosynthetic process	GO:0010025	P	other cellular processes	IMP	biochemical/chemical analysis	Publication:501730166|PMID:19392700	TAIR	2009-05-28	1.20847e-05	0.25975	AT2G47240.1	0.2943	0.6251	0.3308	717	426	0.00024529	0.336786
AT2G47240	FALSE	involved in	wax biosynthetic process	GO:0010025	P	other metabolic processes	IMP	biochemical/chemical analysis	Publication:501730166|PMID:19392700	TAIR	2009-05-28	1.20847e-05	0.25975	AT2G47240.1	0.2943	0.6251	0.3308	717	426	0.00024529	0.336786
AT2G47240	FALSE	involved in	cutin biosynthetic process	GO:0010143	P	other cellular processes	IMP	biochemical/chemical analysis	Publication:501730166|PMID:19392700	TAIR	2009-05-28	1.20847e-05	0.25975	AT2G47240.1	0.2943	0.6251	0.3308	717	426	0.00024529	0.336786
AT2G47240	FALSE	involved in	cutin biosynthetic process	GO:0010143	P	other metabolic processes	IMP	biochemical/chemical analysis	Publication:501730166|PMID:19392700	TAIR	2009-05-28	1.20847e-05	0.25975	AT2G47240.1	0.2943	0.6251	0.3308	717	426	0.00024529	0.336786
AT2G47240	FALSE	has	very-long-chain-fatty-acid-CoA ligase activity	GO:0031957	F	other enzyme activity	IDA	Enzyme assays	Publication:501730166|PMID:19392700	TAIR	2009-05-28	1.20847e-05	0.25975	AT2G47240.1	0.2943	0.6251	0.3308	717	426	0.00024529	0.336786
AT1G67480	TRUE	located in	cellular_component	GO:0005575	C	unknown cellular components	ND	none	Communication:501683652	TIGR	2003-09-06	6.83054e-07	1.82094e-06	AT1G67480.1	1	0.6735	0.3265	756	358	2.00794e-05	5.59406e-06
AT1G67480	TRUE	has	molecular_function	GO:0003674	F	unknown molecular functions	ND	none	Communication:501683652	TIGR	2003-09-06	6.83054e-07	1.82094e-06	AT1G67480.1	1	0.6735	0.3265	756	358	2.00794e-05	5.59406e-06
AT1G67480	TRUE	involved in	biological_process	GO:0008150	P	unknown biological processes	ND	none	Communication:501683652	TIGR	2003-09-06	6.83054e-07	1.82094e-06	AT1G67480.1	1	0.6735	0.3265	756	358	2.00794e-05	5.59406e-06
AT5G27450	FALSE	has	mevalonate kinase activity	GO:0004496	F	kinase activity	ISS	manually reviewed TIGR computational analysis	Communication:501714663	TIGR	2003-09-26	0.000305352	0.0262261	AT5G27450.1	0.6827	1	0.3173	208	102	0.00373816	0.0448501
AT5G27450	FALSE	has	mevalonate kinase activity	GO:0004496	F	transferase activity	ISS	manually reviewed TIGR computational analysis	Communication:501714663	TIGR	2003-09-26	0.000305352	0.0262261	AT5G27450.1	0.6827	1	0.3173	208	102	0.00373816	0.0448501
AT5G27450	FALSE	has	mevalonate kinase activity	GO:0004496	F	kinase activity	IGI	Functional complementation in heterologous system	Publication:4687|PMID:7958957	TAIR	2006-03-01	0.000305352	0.0262261	AT5G27450.1	0.6827	1	0.3173	208	102	0.00373816	0.0448501
AT5G27450	FALSE	has	mevalonate kinase activity	GO:0004496	F	transferase activity	IGI	Functional complementation in heterologous system	Publication:4687|PMID:7958957	TAIR	2006-03-01	0.000305352	0.0262261	AT5G27450.1	0.6827	1	0.3173	208	102	0.00373816	0.0448501
AT5G27450	FALSE	located in	cytoplasm	GO:0005737	C	other cytoplasmic components	IEA	traceable computational prediction	AnalysisReference:501730468	TAIR	2009-04-29	0.000305352	0.0262261	AT5G27450.1	0.6827	1	0.3173	208	102	0.00373816	0.0448501
AT5G27450	FALSE	involved in	isoprenoid biosynthetic process	GO:0008299	P	other cellular processes	IEA	traceable computational prediction	AnalysisReference:501730468	TAIR	2009-04-29	0.000305352	0.0262261	AT5G27450.1	0.6827	1	0.3173	208	102	0.00373816	0.0448501
AT5G27450	FALSE	involved in	isoprenoid biosynthetic process	GO:0008299	P	other metabolic processes	IEA	traceable computational prediction	AnalysisReference:501730468	TAIR	2009-04-29	0.000305352	0.0262261	AT5G27450.1	0.6827	1	0.3173	208	102	0.00373816	0.0448501
AT5G27450	FALSE	involved in	metabolic process	GO:0008152	P	other metabolic processes	IEA	traceable computational prediction	AnalysisReference:501730468	TAIR	2009-04-29	0.000305352	0.0262261	AT5G27450.1	0.6827	1	0.3173	208	102	0.00373816	0.0448501
AT5G27450	FALSE	involved in	phosphorylation	GO:0016310	P	other cellular processes	IEA	traceable computational prediction	AnalysisReference:501730468	TAIR	2009-04-29	0.000305352	0.0262261	AT5G27450.1	0.6827	1	0.3173	208	102	0.00373816	0.0448501
AT5G27450	FALSE	involved in	phosphorylation	GO:0016310	P	other metabolic processes	IEA	traceable computational prediction	AnalysisReference:501730468	TAIR	2009-04-29	0.000305352	0.0262261	AT5G27450.1	0.6827	1	0.3173	208	102	0.00373816	0.0448501
AT5G27450	FALSE	located in	cytoplasm	GO:0005737	C	other cytoplasmic components	IEA	traceable computational prediction	AnalysisReference:501730468	TAIR	2009-04-29	0.000305352	0.0262261	AT5G27450.1	0.6827	1	0.3173	208	102	0.00373816	0.0448501
AT5G27450	FALSE	involved in	isoprenoid biosynthetic process	GO:0008299	P	other cellular processes	IEA	traceable computational prediction	AnalysisReference:501730468	TAIR	2009-04-29	0.000305352	0.0262261	AT5G27450.1	0.6827	1	0.3173	208	102	0.00373816	0.0448501
AT5G27450	FALSE	involved in	isoprenoid biosynthetic process	GO:0008299	P	other metabolic processes	IEA	traceable computational prediction	AnalysisReference:501730468	TAIR	2009-04-29	0.000305352	0.0262261	AT5G27450.1	0.6827	1	0.3173	208	102	0.00373816	0.0448501
AT5G27450	FALSE	involved in	metabolic process	GO:0008152	P	other metabolic processes	IEA	traceable computational prediction	AnalysisReference:501730468	TAIR	2009-04-29	0.000305352	0.0262261	AT5G27450.1	0.6827	1	0.3173	208	102	0.00373816	0.0448501
AT5G27450	FALSE	involved in	phosphorylation	GO:0016310	P	other cellular processes	IEA	traceable computational prediction	AnalysisReference:501730468	TAIR	2009-04-29	0.000305352	0.0262261	AT5G27450.1	0.6827	1	0.3173	208	102	0.00373816	0.0448501
AT5G27450	FALSE	involved in	phosphorylation	GO:0016310	P	other metabolic processes	IEA	traceable computational prediction	AnalysisReference:501730468	TAIR	2009-04-29	0.000305352	0.0262261	AT5G27450.1	0.6827	1	0.3173	208	102	0.00373816	0.0448501
AT4G25690	TRUE	located in	cellular_component	GO:0005575	C	unknown cellular components	ND	Unknown cellular component	Communication:1345790	TAIR	2006-10-19	0.000261042	4.45868e-06	AT4G25690.1	0.372	0.6801	0.3081	101	123	0.00326211	1.32671e-05
AT5G61150	FALSE	located in	cytosol	GO:0005829	C	cytosol	IDA	Cell fractionation (for cellular component)	Publication:501724483|PMID:18433157	TAIR	2009-05-04	1.24751e-05	0.225907	AT5G61150.1	0.0217	0.3276	0.3059	1984	1318	0.000250236	0.300446
AT5G61150	FALSE	functions in	protein binding	GO:0005515	F	protein binding	ISS	Sequence similarity (homologue of/most closely related to)	Publication:501682380|PMID:0012207655	TAIR	2003-08-15	1.24751e-05	0.225907	AT5G61150.1	0.0217	0.3276	0.3059	1984	1318	0.000250236	0.300446
AT5G61150	FALSE	involved in	negative regulation of flower development	GO:0009910	P	developmental processes	IMP	analysis of visible trait	Publication:501682380|PMID:0012207655	TAIR	2003-08-15	1.24751e-05	0.225907	AT5G61150.1	0.0217	0.3276	0.3059	1984	1318	0.000250236	0.300446
AT5G61150	FALSE	involved in	vernalization response	GO:0010048	P	response to stress	IMP	analysis of physiological response	Publication:501682380|PMID:0012207655	TAIR	2003-08-15	1.24751e-05	0.225907	AT5G61150.1	0.0217	0.3276	0.3059	1984	1318	0.000250236	0.300446
AT5G61150	FALSE	involved in	vernalization response	GO:0010048	P	response to abiotic or biotic stimulus	IMP	analysis of physiological response	Publication:501682380|PMID:0012207655	TAIR	2003-08-15	1.24751e-05	0.225907	AT5G61150.1	0.0217	0.3276	0.3059	1984	1318	0.000250236	0.300446
AT2G43320	FALSE	has	molecular_function	GO:0003674	F	unknown molecular functions	ND	none	Communication:501683652	TIGR	2003-10-04	8.25488e-10	0.101018	AT2G43320.1	1	0.6944	0.3056	428	239	4.0213e-08	0.150293
AT2G43320	FALSE	involved in	biological_process	GO:0008150	P	unknown biological processes	ND	Unknown biological process	Communication:1345790	TAIR	2006-10-19	8.25488e-10	0.101018	AT2G43320.1	1	0.6944	0.3056	428	239	4.0213e-08	0.150293
AT3G14850	FALSE	located in	endomembrane system	GO:0012505	C	other cellular components	IEA	traceable computational prediction	AnalysisReference:501730133	TAIR	2009-05-15	5.87099e-05	0.746617	AT3G14850.1	0.3025	0	0.3025	130	79	0.000918352	0.803143
AT3G14850	FALSE	involved in	biological_process	GO:0008150	P	unknown biological processes	ND	none	Communication:501683652	TIGR	2003-09-27	5.87099e-05	0.746617	AT3G14850.1	0.3025	0	0.3025	130	79	0.000918352	0.803143
AT3G14850	FALSE	located in	endomembrane system	GO:0012505	C	other cellular components	IEA	traceable computational prediction	AnalysisReference:501730133	TAIR	2009-05-15	5.87099e-05	0.746617	AT3G14850.1	0.3025	0	0.3025	130	79	0.000918352	0.803143
AT1G79430	TRUE	located in	nucleus	GO:0005634	C	nucleus	IDA	localization of GFP/YFP fusion protein	Publication:501711451|PMID:14614507	TAIR	2004-01-14	6.4106e-06	0.00237863	AT1G79430.1	0.022	0.3164	0.2944	610	316	0.000147704	0.00493377
AT1G79430	TRUE	has	transcription factor activity	GO:0003700	F	transcription factor activity	ISS	Recognized domains	Publication:1345963|PMID:11118137	TAIR	2003-06-06	6.4106e-06	0.00237863	AT1G79430.1	0.022	0.3164	0.2944	610	316	0.000147704	0.00493377
AT1G79430	TRUE	has	transcription regulator activity	GO:0030528	F	other molecular functions	ISS	Recognized domains	Publication:501711451|PMID:14614507	TAIR	2004-01-14	6.4106e-06	0.00237863	AT1G79430.1	0.022	0.3164	0.2944	610	316	0.000147704	0.00493377
AT1G79430	TRUE	involved in	regulation of transcription	GO:0045449	P	transcription	TAS	inferred by author, from sequence similarity	Publication:1345963|PMID:11118137	TAIR	2003-12-03	6.4106e-06	0.00237863	AT1G79430.1	0.022	0.3164	0.2944	610	316	0.000147704	0.00493377
AT1G79430	TRUE	involved in	regulation of transcription	GO:0045449	P	other cellular processes	TAS	inferred by author, from sequence similarity	Publication:1345963|PMID:11118137	TAIR	2003-12-03	6.4106e-06	0.00237863	AT1G79430.1	0.022	0.3164	0.2944	610	316	0.000147704	0.00493377
AT1G79430	TRUE	involved in	regulation of transcription	GO:0045449	P	other metabolic processes	TAS	inferred by author, from sequence similarity	Publication:1345963|PMID:11118137	TAIR	2003-12-03	6.4106e-06	0.00237863	AT1G79430.1	0.022	0.3164	0.2944	610	316	0.000147704	0.00493377
AT1G79430	TRUE	involved in	phloem development	GO:0010088	P	developmental processes	IMP	analysis of visible trait	Publication:501711451|PMID:14614507	TAIR	2005-09-26	6.4106e-06	0.00237863	AT1G79430.1	0.022	0.3164	0.2944	610	316	0.000147704	0.00493377
AT1G79430	TRUE	involved in	xylem development	GO:0010089	P	developmental processes	IMP	Analysis of overexpression/ectopic expression phenotype	Publication:501711451|PMID:14614507	TAIR	2005-09-26	6.4106e-06	0.00237863	AT1G79430.1	0.022	0.3164	0.2944	610	316	0.000147704	0.00493377
AT1G55160	TRUE	located in	mitochondrion	GO:0005739	C	mitochondria	IDA	co-fractionation	Publication:501718909|PMID:16618929	TAIR	2007-08-09	0.000388591	8.95874e-08	AT1G55160.1	0.2925	0	0.2925	551	236	0.00456929	3.03671e-07
AT1G55160	TRUE	located in	plastid	GO:0009536	C	plastid	IDA	co-fractionation	Publication:501718909|PMID:16618929	TAIR	2007-08-09	0.000388591	8.95874e-08	AT1G55160.1	0.2925	0	0.2925	551	236	0.00456929	3.03671e-07
AT1G55160	TRUE	has	molecular_function	GO:0003674	F	unknown molecular functions	ND	none	Communication:501683652	TIGR	2003-10-04	0.000388591	8.95874e-08	AT1G55160.1	0.2925	0	0.2925	551	236	0.00456929	3.03671e-07
AT1G55160	TRUE	involved in	biological_process	GO:0008150	P	unknown biological processes	ND	Unknown biological process	Communication:1345790	TAIR	2006-10-19	0.000388591	8.95874e-08	AT1G55160.1	0.2925	0	0.2925	551	236	0.00456929	3.03671e-07
AT1G55160	TRUE	located in	mitochondrion	GO:0005739	C	mitochondria	IDA	protein separation and fragment identification	Publication:501712789|PMID:15276431	kvanwijk	2008-09-23	0.000388591	8.95874e-08	AT1G55160.1	0.2925	0	0.2925	551	236	0.00456929	3.03671e-07
AT3G05270	FALSE	NA	NA	NA	NA	NA	NA	NA	NA	NA	NA	7.39206e-05	0.387573	AT3G05270.1	0.292	0	0.292	354	209	0.00111535	0.475266
AT4G04570	TRUE	involved in	protein amino acid phosphorylation	GO:0006468	P	protein metabolism	IEA	traceable computational prediction	AnalysisReference:501730468	TAIR	2009-04-29	2.48335e-11	1.63616e-12	AT4G04570.1	0.2779	0.5677	0.2898	591	224	1.51218e-09	7.99326e-12
AT4G04570	TRUE	involved in	protein amino acid phosphorylation	GO:0006468	P	other cellular processes	IEA	traceable computational prediction	AnalysisReference:501730468	TAIR	2009-04-29	2.48335e-11	1.63616e-12	AT4G04570.1	0.2779	0.5677	0.2898	591	224	1.51218e-09	7.99326e-12
AT4G04570	TRUE	involved in	protein amino acid phosphorylation	GO:0006468	P	other metabolic processes	IEA	traceable computational prediction	AnalysisReference:501730468	TAIR	2009-04-29	2.48335e-11	1.63616e-12	AT4G04570.1	0.2779	0.5677	0.2898	591	224	1.51218e-09	7.99326e-12
AT4G04570	TRUE	located in	endomembrane system	GO:0012505	C	other cellular components	IEA	traceable computational prediction	AnalysisReference:501730133	TAIR	2009-05-15	2.48335e-11	1.63616e-12	AT4G04570.1	0.2779	0.5677	0.2898	591	224	1.51218e-09	7.99326e-12
AT4G04570	TRUE	has	kinase activity	GO:0016301	F	kinase activity	ISS	Sequence similarity (homologue of/most closely related to)	Communication:1674994	TAIR	2003-03-29	2.48335e-11	1.63616e-12	AT4G04570.1	0.2779	0.5677	0.2898	591	224	1.51218e-09	7.99326e-12
AT4G04570	TRUE	involved in	protein amino acid phosphorylation	GO:0006468	P	protein metabolism	IEA	traceable computational prediction	AnalysisReference:501730468	TAIR	2009-04-29	2.48335e-11	1.63616e-12	AT4G04570.1	0.2779	0.5677	0.2898	591	224	1.51218e-09	7.99326e-12
AT4G04570	TRUE	involved in	protein amino acid phosphorylation	GO:0006468	P	other cellular processes	IEA	traceable computational prediction	AnalysisReference:501730468	TAIR	2009-04-29	2.48335e-11	1.63616e-12	AT4G04570.1	0.2779	0.5677	0.2898	591	224	1.51218e-09	7.99326e-12
AT4G04570	TRUE	involved in	protein amino acid phosphorylation	GO:0006468	P	other metabolic processes	IEA	traceable computational prediction	AnalysisReference:501730468	TAIR	2009-04-29	2.48335e-11	1.63616e-12	AT4G04570.1	0.2779	0.5677	0.2898	591	224	1.51218e-09	7.99326e-12
AT4G04570	TRUE	located in	endomembrane system	GO:0012505	C	other cellular components	IEA	traceable computational prediction	AnalysisReference:501730133	TAIR	2009-05-15	2.48335e-11	1.63616e-12	AT4G04570.1	0.2779	0.5677	0.2898	591	224	1.51218e-09	7.99326e-12
AT5G55970	FALSE	functions in	protein binding	GO:0005515	F	protein binding	ISS	manually reviewed TIGR computational analysis	Communication:501714663	TIGR	2003-09-26	2.94309e-05	0.0442126	AT5G55970.1	0.8284	0.5409	0.2875	262	202	0.000506866	0.0716564
AT5G55970	FALSE	functions in	zinc ion binding	GO:0008270	F	other binding	ISS	manually reviewed TIGR computational analysis	Communication:501714663	TIGR	2003-09-26	2.94309e-05	0.0442126	AT5G55970.1	0.8284	0.5409	0.2875	262	202	0.000506866	0.0716564
AT5G55970	FALSE	located in	chloroplast	GO:0009507	C	chloroplast	IEA	traceable computational prediction	AnalysisReference:501730133	TAIR	2009-05-15	2.94309e-05	0.0442126	AT5G55970.1	0.8284	0.5409	0.2875	262	202	0.000506866	0.0716564
AT5G55970	FALSE	has	protein binding	GO:0005515	F	protein binding	IEA	traceable computational prediction	AnalysisReference:501730468	TAIR	2009-04-29	2.94309e-05	0.0442126	AT5G55970.1	0.8284	0.5409	0.2875	262	202	0.000506866	0.0716564
AT5G55970	FALSE	has	zinc ion binding	GO:0008270	F	other binding	IEA	traceable computational prediction	AnalysisReference:501730468	TAIR	2009-04-29	2.94309e-05	0.0442126	AT5G55970.1	0.8284	0.5409	0.2875	262	202	0.000506866	0.0716564
AT5G55970	FALSE	located in	chloroplast	GO:0009507	C	chloroplast	IEA	traceable computational prediction	AnalysisReference:501730133	TAIR	2009-05-15	2.94309e-05	0.0442126	AT5G55970.1	0.8284	0.5409	0.2875	262	202	0.000506866	0.0716564
AT5G55970	FALSE	has	protein binding	GO:0005515	F	protein binding	IEA	traceable computational prediction	AnalysisReference:501730468	TAIR	2009-04-29	2.94309e-05	0.0442126	AT5G55970.1	0.8284	0.5409	0.2875	262	202	0.000506866	0.0716564
AT5G55970	FALSE	has	zinc ion binding	GO:0008270	F	other binding	IEA	traceable computational prediction	AnalysisReference:501730468	TAIR	2009-04-29	2.94309e-05	0.0442126	AT5G55970.1	0.8284	0.5409	0.2875	262	202	0.000506866	0.0716564
AT2G41440	TRUE	NA	NA	NA	NA	NA	NA	NA	NA	NA	NA	2.59505e-07	7.42316e-08	AT2G41440.1	1	0.7143	0.2857	689	308	8.50876e-06	2.5313e-07
AT3G11280	TRUE	located in	nucleus	GO:0005634	C	nucleus	IDA	localization of GFP/YFP fusion protein	Publication:501720456|PMID:17081979	TAIR	2007-01-25	0.000727092	0.000108101	AT3G11280.1	0.4284	0.7105	0.2821	420	356	0.00774807	0.000267897
AT3G11280	TRUE	functions in	DNA binding	GO:0003677	F	DNA or RNA binding	ISS	manually reviewed TIGR computational analysis	Communication:501714663	TIGR	2003-08-27	0.000727092	0.000108101	AT3G11280.1	0.4284	0.7105	0.2821	420	356	0.00774807	0.000267897
AT3G11280	TRUE	has	transcription factor activity	GO:0003700	F	transcription factor activity	ISS	Recognized domains	Publication:1345963|PMID:11118137	TAIR	2003-06-06	0.000727092	0.000108101	AT3G11280.1	0.4284	0.7105	0.2821	420	356	0.00774807	0.000267897
AT3G11280	TRUE	involved in	response to gibberellin stimulus	GO:0009739	P	other biological processes	IEP	Transcript levels (e.g. RT-PCR)	Publication:501723369|PMID:17933900	TAIR	2009-02-18	0.000727092	0.000108101	AT3G11280.1	0.4284	0.7105	0.2821	420	356	0.00774807	0.000267897
AT3G11280	TRUE	involved in	response to gibberellin stimulus	GO:0009739	P	other biological processes	IEP	Transcript levels (e.g.microarray data)	Publication:501723369|PMID:17933900	TAIR	2009-02-18	0.000727092	0.000108101	AT3G11280.1	0.4284	0.7105	0.2821	420	356	0.00774807	0.000267897
AT3G11280	TRUE	involved in	response to salicylic acid stimulus	GO:0009751	P	other biological processes	IEP	Transcript levels (e.g. Northerns)	Publication:501718005|PMID:16307367	TAIR	2006-02-13	0.000727092	0.000108101	AT3G11280.1	0.4284	0.7105	0.2821	420	356	0.00774807	0.000267897
AT3G11280	TRUE	involved in	regulation of transcription	GO:0045449	P	transcription	TAS	inferred by author, from sequence similarity	Publication:1345963|PMID:11118137	TAIR	2003-12-03	0.000727092	0.000108101	AT3G11280.1	0.4284	0.7105	0.2821	420	356	0.00774807	0.000267897
AT3G11280	TRUE	involved in	regulation of transcription	GO:0045449	P	other cellular processes	TAS	inferred by author, from sequence similarity	Publication:1345963|PMID:11118137	TAIR	2003-12-03	0.000727092	0.000108101	AT3G11280.1	0.4284	0.7105	0.2821	420	356	0.00774807	0.000267897
AT3G11280	TRUE	involved in	regulation of transcription	GO:0045449	P	other metabolic processes	TAS	inferred by author, from sequence similarity	Publication:1345963|PMID:11118137	TAIR	2003-12-03	0.000727092	0.000108101	AT3G11280.1	0.4284	0.7105	0.2821	420	356	0.00774807	0.000267897
AT3G10230	TRUE	located in	chloroplast	GO:0009507	C	chloroplast	TAS	none	Publication:3716|PMID:8837512	TIGR	2006-05-10	1.47363e-05	3.04549e-11	AT3G10230.1	0.7243	1	0.2757	798	337	0.000288798	1.37734e-10
AT3G10230	TRUE	involved in	carotene biosynthetic process	GO:0016120	P	other cellular processes	IGI	none	Publication:3716|PMID:8837512	TIGR	2006-05-10	1.47363e-05	3.04549e-11	AT3G10230.1	0.7243	1	0.2757	798	337	0.000288798	1.37734e-10
AT3G10230	TRUE	involved in	carotene biosynthetic process	GO:0016120	P	other metabolic processes	IGI	none	Publication:3716|PMID:8837512	TIGR	2006-05-10	1.47363e-05	3.04549e-11	AT3G10230.1	0.7243	1	0.2757	798	337	0.000288798	1.37734e-10
AT3G10230	TRUE	has	lycopene beta cyclase activity	GO:0045436	F	other enzyme activity	IGI	none	Publication:3716|PMID:8837512	TIGR	2006-05-10	1.47363e-05	3.04549e-11	AT3G10230.1	0.7243	1	0.2757	798	337	0.000288798	1.37734e-10
AT1G50570	TRUE	located in	cellular_component	GO:0005575	C	unknown cellular components	ND	none	Communication:501683652	TIGR	2003-08-30	5.54314e-06	0.00161131	AT1G50570.1	0.5108	0.7856	0.2748	629	486	0.000129466	0.00343841
AT1G50570	TRUE	has	molecular_function	GO:0003674	F	unknown molecular functions	ND	none	Communication:501683652	TIGR	2003-08-30	5.54314e-06	0.00161131	AT1G50570.1	0.5108	0.7856	0.2748	629	486	0.000129466	0.00343841
AT1G50570	TRUE	involved in	biological_process	GO:0008150	P	unknown biological processes	ND	none	Communication:501683652	TIGR	2003-08-30	5.54314e-06	0.00161131	AT1G50570.1	0.5108	0.7856	0.2748	629	486	0.000129466	0.00343841
AT1G78000	FALSE	located in	integral to membrane	GO:0016021	C	other membranes	IEA	traceable computational prediction	AnalysisReference:501730468	TAIR	2009-04-29	0.000501424	0.768196	AT1G78000.1	0.6585	0.3871	0.2714	754	488	0.00573777	0.820146
AT1G78000	FALSE	located in	membrane	GO:0016020	C	other membranes	IEA	traceable computational prediction	AnalysisReference:501730468	TAIR	2009-04-29	0.000501424	0.768196	AT1G78000.1	0.6585	0.3871	0.2714	754	488	0.00573777	0.820146
AT1G78000	FALSE	has	sulfate transmembrane transporter activity	GO:0015116	F	transporter activity	ISS	Sequence similarity (homologue of/most closely related to)	Communication:1674994	TAIR	2003-03-29	0.000501424	0.768196	AT1G78000.1	0.6585	0.3871	0.2714	754	488	0.00573777	0.820146
AT1G78000	FALSE	has	sulfate transmembrane transporter activity	GO:0015116	F	transporter activity	ISS	Sequence similarity (homologue of/most closely related to)	Communication:1674994	adoyle	2003-03-29	0.000501424	0.768196	AT1G78000.1	0.6585	0.3871	0.2714	754	488	0.00573777	0.820146
AT1G78000	FALSE	involved in	cellular response to sulfate starvation	GO:0009970	P	response to stress	IEP	Transcript levels (e.g. RT-PCR)	Publication:501724566|PMID:18400935	rouached	2008-05-29	0.000501424	0.768196	AT1G78000.1	0.6585	0.3871	0.2714	754	488	0.00573777	0.820146
AT1G78000	FALSE	involved in	cellular response to sulfate starvation	GO:0009970	P	other cellular processes	IEP	Transcript levels (e.g. RT-PCR)	Publication:501724566|PMID:18400935	rouached	2008-05-29	0.000501424	0.768196	AT1G78000.1	0.6585	0.3871	0.2714	754	488	0.00573777	0.820146
AT1G78000	FALSE	located in	integral to membrane	GO:0016021	C	other membranes	IEA	traceable computational prediction	AnalysisReference:501730468	TAIR	2009-04-29	0.000501424	0.768196	AT1G78000.1	0.6585	0.3871	0.2714	754	488	0.00573777	0.820146
AT1G78000	FALSE	located in	membrane	GO:0016020	C	other membranes	IEA	traceable computational prediction	AnalysisReference:501730468	TAIR	2009-04-29	0.000501424	0.768196	AT1G78000.1	0.6585	0.3871	0.2714	754	488	0.00573777	0.820146
AT3G63220	FALSE	located in	cellular_component	GO:0005575	C	unknown cellular components	ND	none	Communication:501683652	TIGR	2003-09-06	0.000964828	0.539698	AT3G63220.1	0.7025	0.9709	0.2684	139	96	0.00979185	0.618043
AT3G63220	FALSE	has	molecular_function	GO:0003674	F	unknown molecular functions	ND	none	Communication:501683652	TIGR	2003-04-17	0.000964828	0.539698	AT3G63220.1	0.7025	0.9709	0.2684	139	96	0.00979185	0.618043
AT3G63220	FALSE	involved in	biological_process	GO:0008150	P	unknown biological processes	ND	none	Communication:501683652	TIGR	2003-09-06	0.000964828	0.539698	AT3G63220.1	0.7025	0.9709	0.2684	139	96	0.00979185	0.618043
AT1G56190	FALSE	located in	chloroplast	GO:0009507	C	chloroplast	IDA	protein separation and fragment identification	Publication:501712079|PMID:15028209	kvanwijk	2008-09-23	0.000239362	0.141231	AT1G56190.1	0.7347	1	0.2653	2043	1233	0.00306852	0.201337
AT1G56190	FALSE	located in	chloroplast	GO:0009507	C	chloroplast	IDA	protein separation and fragment identification	Publication:501724486|PMID:18431481	kvanwijk	2008-09-26	0.000239362	0.141231	AT1G56190.1	0.7347	1	0.2653	2043	1233	0.00306852	0.201337
AT1G56190	FALSE	located in	chloroplast stroma	GO:0009570	C	plastid	IDA	protein separation and fragment identification	Publication:501727324|PMID:18633119	kvanwijk	2008-10-08	0.000239362	0.141231	AT1G56190.1	0.7347	1	0.2653	2043	1233	0.00306852	0.201337
AT1G56190	FALSE	located in	chloroplast stroma	GO:0009570	C	plastid	IDA	protein separation and fragment identification	Publication:501728638|PMID:16207701	kvanwijk	2008-09-24	0.000239362	0.141231	AT1G56190.1	0.7347	1	0.2653	2043	1233	0.00306852	0.201337
AT1G56190	FALSE	located in	chloroplast stroma	GO:0009570	C	chloroplast	IDA	protein separation and fragment identification	Publication:501727324|PMID:18633119	kvanwijk	2008-10-08	0.000239362	0.141231	AT1G56190.1	0.7347	1	0.2653	2043	1233	0.00306852	0.201337
AT1G56190	FALSE	located in	chloroplast stroma	GO:0009570	C	chloroplast	IDA	protein separation and fragment identification	Publication:501728638|PMID:16207701	kvanwijk	2008-09-24	0.000239362	0.141231	AT1G56190.1	0.7347	1	0.2653	2043	1233	0.00306852	0.201337
AT1G56190	FALSE	located in	chloroplast stroma	GO:0009570	C	other cytoplasmic components	IDA	protein separation and fragment identification	Publication:501727324|PMID:18633119	kvanwijk	2008-10-08	0.000239362	0.141231	AT1G56190.1	0.7347	1	0.2653	2043	1233	0.00306852	0.201337
AT1G56190	FALSE	located in	chloroplast stroma	GO:0009570	C	other cytoplasmic components	IDA	protein separation and fragment identification	Publication:501728638|PMID:16207701	kvanwijk	2008-09-24	0.000239362	0.141231	AT1G56190.1	0.7347	1	0.2653	2043	1233	0.00306852	0.201337
AT1G56190	FALSE	located in	chloroplast stroma	GO:0009570	C	other intracellular components	IDA	protein separation and fragment identification	Publication:501727324|PMID:18633119	kvanwijk	2008-10-08	0.000239362	0.141231	AT1G56190.1	0.7347	1	0.2653	2043	1233	0.00306852	0.201337
AT1G56190	FALSE	located in	chloroplast stroma	GO:0009570	C	other intracellular components	IDA	protein separation and fragment identification	Publication:501728638|PMID:16207701	kvanwijk	2008-09-24	0.000239362	0.141231	AT1G56190.1	0.7347	1	0.2653	2043	1233	0.00306852	0.201337
AT1G56190	FALSE	located in	membrane	GO:0016020	C	other membranes	IDA	protein separation and fragment identification	Publication:501721401|PMID:17432890	kvanwijk	2008-09-30	0.000239362	0.141231	AT1G56190.1	0.7347	1	0.2653	2043	1233	0.00306852	0.201337
AT1G56190	FALSE	located in	thylakoid	GO:0009579	C	other intracellular components	IDA	protein separation and fragment identification	Publication:501719172|PMID:16648217	kvanwijk	2008-09-25	0.000239362	0.141231	AT1G56190.1	0.7347	1	0.2653	2043	1233	0.00306852	0.201337
AT1G56190	FALSE	has	phosphoglycerate kinase activity	GO:0004618	F	kinase activity	IEA	traceable computational prediction	AnalysisReference:501730468	TAIR	2009-04-29	0.000239362	0.141231	AT1G56190.1	0.7347	1	0.2653	2043	1233	0.00306852	0.201337
AT1G56190	FALSE	has	phosphoglycerate kinase activity	GO:0004618	F	transferase activity	IEA	traceable computational prediction	AnalysisReference:501730468	TAIR	2009-04-29	0.000239362	0.141231	AT1G56190.1	0.7347	1	0.2653	2043	1233	0.00306852	0.201337
AT1G56190	FALSE	involved in	response to cadmium ion	GO:0046686	P	other biological processes	IEP	Correlation of expression with a physiological assay	Publication:501718481|PMID:16502469	kvanwijk	2008-10-03	0.000239362	0.141231	AT1G56190.1	0.7347	1	0.2653	2043	1233	0.00306852	0.201337
AT1G56190	FALSE	located in	mitochondrion	GO:0005739	C	mitochondria	IDA	protein separation and fragment identification	Publication:501711651|PMID:14671022	hmillar	2005-01-20	0.000239362	0.141231	AT1G56190.1	0.7347	1	0.2653	2043	1233	0.00306852	0.201337
AT1G56190	FALSE	has	phosphoglycerate kinase activity	GO:0004618	F	kinase activity	ISS	manually reviewed TIGR computational analysis	Communication:501714663	TIGR	2003-08-26	0.000239362	0.141231	AT1G56190.1	0.7347	1	0.2653	2043	1233	0.00306852	0.201337
AT1G56190	FALSE	has	phosphoglycerate kinase activity	GO:0004618	F	transferase activity	ISS	manually reviewed TIGR computational analysis	Communication:501714663	TIGR	2003-08-26	0.000239362	0.141231	AT1G56190.1	0.7347	1	0.2653	2043	1233	0.00306852	0.201337
AT1G56190	FALSE	involved in	glycolysis	GO:0006096	P	other cellular processes	ISS	manually reviewed TIGR computational analysis	Communication:501714663	TIGR	2003-08-26	0.000239362	0.141231	AT1G56190.1	0.7347	1	0.2653	2043	1233	0.00306852	0.201337
AT1G56190	FALSE	involved in	glycolysis	GO:0006096	P	other metabolic processes	ISS	manually reviewed TIGR computational analysis	Communication:501714663	TIGR	2003-08-26	0.000239362	0.141231	AT1G56190.1	0.7347	1	0.2653	2043	1233	0.00306852	0.201337
AT1G56190	FALSE	involved in	glycolysis	GO:0006096	P	electron transport or energy pathways	ISS	manually reviewed TIGR computational analysis	Communication:501714663	TIGR	2003-08-26	0.000239362	0.141231	AT1G56190.1	0.7347	1	0.2653	2043	1233	0.00306852	0.201337
AT1G56190	FALSE	located in	chloroplast	GO:0009507	C	chloroplast	IDA	protein separation and fragment identification	Publication:501724486|PMID:18431481	kvanwijk	2008-09-26	0.000239362	0.141231	AT1G56190.1	0.7347	1	0.2653	2043	1233	0.00306852	0.201337
AT1G56190	FALSE	located in	membrane	GO:0016020	C	other membranes	IDA	protein separation and fragment identification	Publication:501721401|PMID:17432890	kvanwijk	2008-09-30	0.000239362	0.141231	AT1G56190.1	0.7347	1	0.2653	2043	1233	0.00306852	0.201337
AT1G56190	FALSE	located in	thylakoid	GO:0009579	C	other intracellular components	IDA	protein separation and fragment identification	Publication:501719172|PMID:16648217	kvanwijk	2008-09-25	0.000239362	0.141231	AT1G56190.1	0.7347	1	0.2653	2043	1233	0.00306852	0.201337
AT1G56190	FALSE	has	phosphoglycerate kinase activity	GO:0004618	F	kinase activity	IEA	traceable computational prediction	AnalysisReference:501730468	TAIR	2009-04-29	0.000239362	0.141231	AT1G56190.1	0.7347	1	0.2653	2043	1233	0.00306852	0.201337
AT1G56190	FALSE	has	phosphoglycerate kinase activity	GO:0004618	F	transferase activity	IEA	traceable computational prediction	AnalysisReference:501730468	TAIR	2009-04-29	0.000239362	0.141231	AT1G56190.1	0.7347	1	0.2653	2043	1233	0.00306852	0.201337
AT2G14260	TRUE	located in	chloroplast	GO:0009507	C	chloroplast	IDA	protein separation and fragment identification	Publication:501724486|PMID:18431481	kvanwijk	2008-09-26	2.26457e-05	2.05366e-22	AT2G14260.1	0.9536	0.6897	0.2639	309	425	0.000415171	1.62106e-21
AT2G14260	TRUE	involved in	proteolysis	GO:0006508	P	protein metabolism	IEA	traceable computational prediction	AnalysisReference:501730468	TAIR	2009-04-29	2.26457e-05	2.05366e-22	AT2G14260.1	0.9536	0.6897	0.2639	309	425	0.000415171	1.62106e-21
AT2G14260	TRUE	involved in	proteolysis	GO:0006508	P	other cellular processes	IEA	traceable computational prediction	AnalysisReference:501730468	TAIR	2009-04-29	2.26457e-05	2.05366e-22	AT2G14260.1	0.9536	0.6897	0.2639	309	425	0.000415171	1.62106e-21
AT2G14260	TRUE	involved in	proteolysis	GO:0006508	P	other metabolic processes	IEA	traceable computational prediction	AnalysisReference:501730468	TAIR	2009-04-29	2.26457e-05	2.05366e-22	AT2G14260.1	0.9536	0.6897	0.2639	309	425	0.000415171	1.62106e-21
AT2G14260	TRUE	located in	chloroplast	GO:0009507	C	chloroplast	IDA	protein separation and fragment identification	Publication:501724486|PMID:18431481	kvanwijk	2008-09-26	2.26457e-05	2.05366e-22	AT2G14260.1	0.9536	0.6897	0.2639	309	425	0.000415171	1.62106e-21
AT2G14260	TRUE	involved in	proteolysis	GO:0006508	P	protein metabolism	IEA	traceable computational prediction	AnalysisReference:501730468	TAIR	2009-04-29	2.26457e-05	2.05366e-22	AT2G14260.1	0.9536	0.6897	0.2639	309	425	0.000415171	1.62106e-21
AT2G14260	TRUE	involved in	proteolysis	GO:0006508	P	other cellular processes	IEA	traceable computational prediction	AnalysisReference:501730468	TAIR	2009-04-29	2.26457e-05	2.05366e-22	AT2G14260.1	0.9536	0.6897	0.2639	309	425	0.000415171	1.62106e-21
AT2G14260	TRUE	involved in	proteolysis	GO:0006508	P	other metabolic processes	IEA	traceable computational prediction	AnalysisReference:501730468	TAIR	2009-04-29	2.26457e-05	2.05366e-22	AT2G14260.1	0.9536	0.6897	0.2639	309	425	0.000415171	1.62106e-21
AT1G24260	FALSE	located in	nucleus	GO:0005634	C	nucleus	IDA	protein separation and fragment identification	Publication:501711432|PMID:14617066	kvanwijk	2008-09-23	4.83073e-13	0.365172	AT1G24260.1	0.2605	0	0.2605	181	128	3.9221e-11	0.452484
AT1G24260	FALSE	functions in	DNA binding	GO:0003677	F	DNA or RNA binding	IDA	electrophoretic mobility shift (EMSA)	Publication:501729079|PMID:19033361	TAIR	2008-12-30	4.83073e-13	0.365172	AT1G24260.1	0.2605	0	0.2605	181	128	3.9221e-11	0.452484
AT1G24260	FALSE	functions in	DNA binding	GO:0003677	F	DNA or RNA binding	ISS	Sequence similarity (homologue of/most closely related to)	Publication:501681090	TAIR	2006-10-04	4.83073e-13	0.365172	AT1G24260.1	0.2605	0	0.2605	181	128	3.9221e-11	0.452484
AT1G24260	FALSE	functions in	protein binding	GO:0005515	F	protein binding	IPI	yeast two-hybrid assay	Publication:501719596|PMID:16854969	TAIR	2008-08-06	4.83073e-13	0.365172	AT1G24260.1	0.2605	0	0.2605	181	128	3.9221e-11	0.452484
AT1G24260	FALSE	functions in	protein binding	GO:0005515	F	protein binding	IPI	yeast two-hybrid assay	Publication:501711290|PMID:14555696	TAIR	2008-08-06	4.83073e-13	0.365172	AT1G24260.1	0.2605	0	0.2605	181	128	3.9221e-11	0.452484
AT1G24260	FALSE	functions in	protein binding	GO:0005515	F	protein binding	IPI	yeast two-hybrid assay	Publication:501711290|PMID:14555696	TAIR	2008-08-06	4.83073e-13	0.365172	AT1G24260.1	0.2605	0	0.2605	181	128	3.9221e-11	0.452484
AT1G24260	FALSE	functions in	protein binding	GO:0005515	F	protein binding	IPI	yeast two-hybrid assay	Publication:501711290|PMID:14555696	TAIR	2008-08-06	4.83073e-13	0.365172	AT1G24260.1	0.2605	0	0.2605	181	128	3.9221e-11	0.452484
AT1G24260	FALSE	functions in	protein binding	GO:0005515	F	protein binding	IPI	yeast two-hybrid assay	Publication:501711290|PMID:14555696	rhuntley	2008-08-22	4.83073e-13	0.365172	AT1G24260.1	0.2605	0	0.2605	181	128	3.9221e-11	0.452484
AT1G24260	FALSE	functions in	protein binding	GO:0005515	F	protein binding	IPI	yeast two-hybrid assay	Publication:501711290|PMID:14555696	rhuntley	2008-08-22	4.83073e-13	0.365172	AT1G24260.1	0.2605	0	0.2605	181	128	3.9221e-11	0.452484
AT1G24260	FALSE	functions in	protein binding	GO:0005515	F	protein binding	IPI	yeast two-hybrid assay	Publication:501711290|PMID:14555696	rhuntley	2008-08-22	4.83073e-13	0.365172	AT1G24260.1	0.2605	0	0.2605	181	128	3.9221e-11	0.452484
AT1G24260	FALSE	functions in	protein binding	GO:0005515	F	protein binding	IPI	fusion protein pull-down assay	Publication:501719596|PMID:16854969	TAIR	2008-08-06	4.83073e-13	0.365172	AT1G24260.1	0.2605	0	0.2605	181	128	3.9221e-11	0.452484
AT1G24260	FALSE	has	transcription factor activity	GO:0003700	F	transcription factor activity	TAS	none	Publication:501680061|PMID:11439126	wchiu	2005-02-18	4.83073e-13	0.365172	AT1G24260.1	0.2605	0	0.2605	181	128	3.9221e-11	0.452484
AT1G24260	FALSE	has	transcription factor activity	GO:0003700	F	transcription factor activity	ISS	Recognized domains	Publication:1345963|PMID:11118137	TAIR	2003-06-06	4.83073e-13	0.365172	AT1G24260.1	0.2605	0	0.2605	181	128	3.9221e-11	0.452484
AT1G24260	FALSE	has	transcription factor activity	GO:0003700	F	transcription factor activity	ISS	Recognized domains	Publication:501707748|PMID:12837945	TAIR	2006-04-26	4.83073e-13	0.365172	AT1G24260.1	0.2605	0	0.2605	181	128	3.9221e-11	0.452484
AT1G24260	FALSE	has	transcription factor activity	GO:0003700	F	transcription factor activity	ISS	manually reviewed TIGR computational analysis	Communication:501714663	TIGR	2002-02-28	4.83073e-13	0.365172	AT1G24260.1	0.2605	0	0.2605	181	128	3.9221e-11	0.452484
AT1G24260	FALSE	involved in	regulation of transcription, DNA-dependent	GO:0006355	P	transcription	ISS	manually reviewed TIGR computational analysis	Communication:501714663	TIGR	2002-02-28	4.83073e-13	0.365172	AT1G24260.1	0.2605	0	0.2605	181	128	3.9221e-11	0.452484
AT1G24260	FALSE	involved in	regulation of transcription, DNA-dependent	GO:0006355	P	other cellular processes	ISS	manually reviewed TIGR computational analysis	Communication:501714663	TIGR	2002-02-28	4.83073e-13	0.365172	AT1G24260.1	0.2605	0	0.2605	181	128	3.9221e-11	0.452484
AT1G24260	FALSE	involved in	regulation of transcription, DNA-dependent	GO:0006355	P	other metabolic processes	ISS	manually reviewed TIGR computational analysis	Communication:501714663	TIGR	2002-02-28	4.83073e-13	0.365172	AT1G24260.1	0.2605	0	0.2605	181	128	3.9221e-11	0.452484
AT1G24260	FALSE	involved in	flower development	GO:0009908	P	developmental processes	TAS	none	Publication:501680061|PMID:11439126	wchiu	2005-02-18	4.83073e-13	0.365172	AT1G24260.1	0.2605	0	0.2605	181	128	3.9221e-11	0.452484
AT1G24260	FALSE	involved in	cell fate specification	GO:0001708	P	other cellular processes	IMP	analysis of visible trait	Publication:398|PMID:10821278	TAIR	2006-04-25	4.83073e-13	0.365172	AT1G24260.1	0.2605	0	0.2605	181	128	3.9221e-11	0.452484
AT1G24260	FALSE	involved in	specification of floral organ identity	GO:0010093	P	developmental processes	IMP	analysis of visible trait	Publication:398|PMID:10821278	TAIR	2006-04-25	4.83073e-13	0.365172	AT1G24260.1	0.2605	0	0.2605	181	128	3.9221e-11	0.452484
AT1G24260	FALSE	involved in	specification of floral organ identity	GO:0010093	P	developmental processes	IMP	analysis of visible trait	Publication:501730188|PMID:19385720	TAIR	2009-05-20	4.83073e-13	0.365172	AT1G24260.1	0.2605	0	0.2605	181	128	3.9221e-11	0.452484
AT1G24260	FALSE	involved in	ovule development	GO:0048481	P	developmental processes	IMP	analysis of visible trait	Publication:501711290|PMID:14555696	TAIR	2006-04-25	4.83073e-13	0.365172	AT1G24260.1	0.2605	0	0.2605	181	128	3.9221e-11	0.452484
AT1G24260	FALSE	involved in	ovule development	GO:0048481	P	developmental processes	IMP	analysis of visible trait	Publication:501711290|PMID:14555696	rhuntley	2006-04-25	4.83073e-13	0.365172	AT1G24260.1	0.2605	0	0.2605	181	128	3.9221e-11	0.452484
AT1G24260	FALSE	involved in	specification of floral organ number	GO:0048833	P	developmental processes	IMP	analysis of visible trait	Publication:501730188|PMID:19385720	TAIR	2009-05-20	4.83073e-13	0.365172	AT1G24260.1	0.2605	0	0.2605	181	128	3.9221e-11	0.452484
AT1G24260	FALSE	located in	nucleus	GO:0005634	C	nucleus	IDA	protein separation and fragment identification	Publication:501711432|PMID:14617066	kvanwijk	2008-09-23	4.83073e-13	0.365172	AT1G24260.1	0.2605	0	0.2605	181	128	3.9221e-11	0.452484
AT2G44860	FALSE	located in	nucleolus	GO:0005730	C	nucleus	IDA	protein separation and fragment identification	Publication:501714224|PMID:15496452	kvanwijk	2008-09-24	0.000982149	0.0394145	AT2G44860.1	0	0.2463	0.2463	399	298	0.00990867	0.0644312
AT2G44860	FALSE	located in	nucleolus	GO:0005730	C	other intracellular components	IDA	protein separation and fragment identification	Publication:501714224|PMID:15496452	kvanwijk	2008-09-24	0.000982149	0.0394145	AT2G44860.1	0	0.2463	0.2463	399	298	0.00990867	0.0644312
AT2G44860	FALSE	functions as	structural constituent of ribosome	GO:0003735	F	structural molecule activity	IEA	traceable computational prediction	AnalysisReference:501730468	TAIR	2009-04-29	0.000982149	0.0394145	AT2G44860.1	0	0.2463	0.2463	399	298	0.00990867	0.0644312
AT2G44860	FALSE	involved in	translation	GO:0006412	P	protein metabolism	IEA	traceable computational prediction	AnalysisReference:501730468	TAIR	2009-04-29	0.000982149	0.0394145	AT2G44860.1	0	0.2463	0.2463	399	298	0.00990867	0.0644312
AT2G44860	FALSE	involved in	translation	GO:0006412	P	other cellular processes	IEA	traceable computational prediction	AnalysisReference:501730468	TAIR	2009-04-29	0.000982149	0.0394145	AT2G44860.1	0	0.2463	0.2463	399	298	0.00990867	0.0644312
AT2G44860	FALSE	involved in	translation	GO:0006412	P	other metabolic processes	IEA	traceable computational prediction	AnalysisReference:501730468	TAIR	2009-04-29	0.000982149	0.0394145	AT2G44860.1	0	0.2463	0.2463	399	298	0.00990867	0.0644312
AT2G44860	FALSE	located in	ribosome	GO:0005840	C	ribosome	ISS	manually reviewed TIGR computational analysis	Communication:501714663	TIGR	2003-09-29	0.000982149	0.0394145	AT2G44860.1	0	0.2463	0.2463	399	298	0.00990867	0.0644312
AT2G44860	FALSE	functions as	structural constituent of ribosome	GO:0003735	F	structural molecule activity	ISS	manually reviewed TIGR computational analysis	Communication:501714663	TIGR	2003-09-29	0.000982149	0.0394145	AT2G44860.1	0	0.2463	0.2463	399	298	0.00990867	0.0644312
AT2G44860	FALSE	involved in	translation	GO:0006412	P	protein metabolism	ISS	manually reviewed TIGR computational analysis	Communication:501714663	TIGR	2003-09-29	0.000982149	0.0394145	AT2G44860.1	0	0.2463	0.2463	399	298	0.00990867	0.0644312
AT2G44860	FALSE	involved in	translation	GO:0006412	P	other cellular processes	ISS	manually reviewed TIGR computational analysis	Communication:501714663	TIGR	2003-09-29	0.000982149	0.0394145	AT2G44860.1	0	0.2463	0.2463	399	298	0.00990867	0.0644312
AT2G44860	FALSE	involved in	translation	GO:0006412	P	other metabolic processes	ISS	manually reviewed TIGR computational analysis	Communication:501714663	TIGR	2003-09-29	0.000982149	0.0394145	AT2G44860.1	0	0.2463	0.2463	399	298	0.00990867	0.0644312
AT2G44860	FALSE	involved in	ribosome biogenesis	GO:0042254	P	cell organization and biogenesis	ISS	manually reviewed TIGR computational analysis	Communication:501714663	TIGR	2003-09-29	0.000982149	0.0394145	AT2G44860.1	0	0.2463	0.2463	399	298	0.00990867	0.0644312
AT2G44860	FALSE	located in	cytosolic large ribosomal subunit	GO:0022625	C	cytosol	IDA	protein separation and fragment identification	Publication:501723363|PMID:17934214	TAIR	2008-08-11	0.000982149	0.0394145	AT2G44860.1	0	0.2463	0.2463	399	298	0.00990867	0.0644312
AT2G44860	FALSE	located in	cytosolic large ribosomal subunit	GO:0022625	C	ribosome	IDA	protein separation and fragment identification	Publication:501723363|PMID:17934214	TAIR	2008-08-11	0.000982149	0.0394145	AT2G44860.1	0	0.2463	0.2463	399	298	0.00990867	0.0644312
AT2G44860	FALSE	located in	cytosolic large ribosomal subunit	GO:0022625	C	other cytoplasmic components	IDA	protein separation and fragment identification	Publication:501723363|PMID:17934214	TAIR	2008-08-11	0.000982149	0.0394145	AT2G44860.1	0	0.2463	0.2463	399	298	0.00990867	0.0644312
AT2G44860	FALSE	located in	cytosolic large ribosomal subunit	GO:0022625	C	other intracellular components	IDA	protein separation and fragment identification	Publication:501723363|PMID:17934214	TAIR	2008-08-11	0.000982149	0.0394145	AT2G44860.1	0	0.2463	0.2463	399	298	0.00990867	0.0644312
AT2G44860	FALSE	functions as	structural constituent of ribosome	GO:0003735	F	structural molecule activity	IEA	traceable computational prediction	AnalysisReference:501730468	TAIR	2009-04-29	0.000982149	0.0394145	AT2G44860.1	0	0.2463	0.2463	399	298	0.00990867	0.0644312
AT2G44860	FALSE	involved in	translation	GO:0006412	P	protein metabolism	IEA	traceable computational prediction	AnalysisReference:501730468	TAIR	2009-04-29	0.000982149	0.0394145	AT2G44860.1	0	0.2463	0.2463	399	298	0.00990867	0.0644312
AT2G44860	FALSE	involved in	translation	GO:0006412	P	other cellular processes	IEA	traceable computational prediction	AnalysisReference:501730468	TAIR	2009-04-29	0.000982149	0.0394145	AT2G44860.1	0	0.2463	0.2463	399	298	0.00990867	0.0644312
AT2G44860	FALSE	involved in	translation	GO:0006412	P	other metabolic processes	IEA	traceable computational prediction	AnalysisReference:501730468	TAIR	2009-04-29	0.000982149	0.0394145	AT2G44860.1	0	0.2463	0.2463	399	298	0.00990867	0.0644312
AT5G02500	TRUE	located in	cell wall	GO:0005618	C	cell wall	IDA	protein separation and fragment identification	Publication:501718077|PMID:16287169	kvanwijk	2008-09-24	1.46374e-29	1.26212e-65	AT5G02500.1	0.735	0.9788	0.2438	24529	18487	2.77296e-27	2.7947e-64
AT5G02500	TRUE	located in	chloroplast	GO:0009507	C	chloroplast	IDA	protein separation and fragment identification	Publication:501712079|PMID:15028209	kvanwijk	2008-09-23	1.46374e-29	1.26212e-65	AT5G02500.1	0.735	0.9788	0.2438	24529	18487	2.77296e-27	2.7947e-64
AT5G02500	TRUE	located in	chloroplast	GO:0009507	C	chloroplast	IDA	protein separation and fragment identification	Publication:501724486|PMID:18431481	kvanwijk	2008-09-26	1.46374e-29	1.26212e-65	AT5G02500.1	0.735	0.9788	0.2438	24529	18487	2.77296e-27	2.7947e-64
AT5G02500	TRUE	located in	membrane	GO:0016020	C	other membranes	IDA	protein separation and fragment identification	Publication:501721401|PMID:17432890	kvanwijk	2008-09-30	1.46374e-29	1.26212e-65	AT5G02500.1	0.735	0.9788	0.2438	24529	18487	2.77296e-27	2.7947e-64
AT5G02500	TRUE	located in	nucleolus	GO:0005730	C	nucleus	IDA	protein separation and fragment identification	Publication:501714224|PMID:15496452	kvanwijk	2008-09-24	1.46374e-29	1.26212e-65	AT5G02500.1	0.735	0.9788	0.2438	24529	18487	2.77296e-27	2.7947e-64
AT5G02500	TRUE	located in	nucleolus	GO:0005730	C	other intracellular components	IDA	protein separation and fragment identification	Publication:501714224|PMID:15496452	kvanwijk	2008-09-24	1.46374e-29	1.26212e-65	AT5G02500.1	0.735	0.9788	0.2438	24529	18487	2.77296e-27	2.7947e-64
AT5G02500	TRUE	located in	nucleus	GO:0005634	C	nucleus	IDA	protein separation and fragment identification	Publication:501711432|PMID:14617066	kvanwijk	2008-09-23	1.46374e-29	1.26212e-65	AT5G02500.1	0.735	0.9788	0.2438	24529	18487	2.77296e-27	2.7947e-64
AT5G02500	TRUE	located in	plasma membrane	GO:0005886	C	plasma membrane	IDA	protein separation and fragment identification	Publication:501720626|PMID:17151019	kvanwijk	2008-09-25	1.46374e-29	1.26212e-65	AT5G02500.1	0.735	0.9788	0.2438	24529	18487	2.77296e-27	2.7947e-64
AT5G02500	TRUE	located in	plasma membrane	GO:0005886	C	plasma membrane	IDA	protein separation and fragment identification	Publication:501720929|PMID:17317660	kvanwijk	2008-09-25	1.46374e-29	1.26212e-65	AT5G02500.1	0.735	0.9788	0.2438	24529	18487	2.77296e-27	2.7947e-64
AT5G02500	TRUE	located in	plasma membrane	GO:0005886	C	plasma membrane	IDA	protein separation and fragment identification	Publication:501722708|PMID:17644812	kvanwijk	2008-09-26	1.46374e-29	1.26212e-65	AT5G02500.1	0.735	0.9788	0.2438	24529	18487	2.77296e-27	2.7947e-64
AT5G02500	TRUE	has	ATP binding	GO:0005524	F	nucleotide binding	IEA	traceable computational prediction	AnalysisReference:501730468	TAIR	2009-04-29	1.46374e-29	1.26212e-65	AT5G02500.1	0.735	0.9788	0.2438	24529	18487	2.77296e-27	2.7947e-64
AT5G02500	TRUE	involved in	response to cadmium ion	GO:0046686	P	other biological processes	IEP	Correlation of expression with a physiological assay	Publication:501718481|PMID:16502469	kvanwijk	2008-10-03	1.46374e-29	1.26212e-65	AT5G02500.1	0.735	0.9788	0.2438	24529	18487	2.77296e-27	2.7947e-64
AT5G02500	TRUE	located in	apoplast	GO:0048046	C	extracellular	IDA	protein separation and fragment identification	Publication:501725189|PMID:18538804	kvanwijk	2008-09-25	1.46374e-29	1.26212e-65	AT5G02500.1	0.735	0.9788	0.2438	24529	18487	2.77296e-27	2.7947e-64
AT5G02500	TRUE	located in	cytosolic ribosome	GO:0022626	C	cytosol	IDA	protein separation and fragment identification	Publication:501714975|PMID:15821981	kvanwijk	2008-09-24	1.46374e-29	1.26212e-65	AT5G02500.1	0.735	0.9788	0.2438	24529	18487	2.77296e-27	2.7947e-64
AT5G02500	TRUE	located in	cytosolic ribosome	GO:0022626	C	ribosome	IDA	protein separation and fragment identification	Publication:501714975|PMID:15821981	kvanwijk	2008-09-24	1.46374e-29	1.26212e-65	AT5G02500.1	0.735	0.9788	0.2438	24529	18487	2.77296e-27	2.7947e-64
AT5G02500	TRUE	located in	cytosolic ribosome	GO:0022626	C	other cytoplasmic components	IDA	protein separation and fragment identification	Publication:501714975|PMID:15821981	kvanwijk	2008-09-24	1.46374e-29	1.26212e-65	AT5G02500.1	0.735	0.9788	0.2438	24529	18487	2.77296e-27	2.7947e-64
AT5G02500	TRUE	located in	cytosolic ribosome	GO:0022626	C	other intracellular components	IDA	protein separation and fragment identification	Publication:501714975|PMID:15821981	kvanwijk	2008-09-24	1.46374e-29	1.26212e-65	AT5G02500.1	0.735	0.9788	0.2438	24529	18487	2.77296e-27	2.7947e-64
AT5G02500	TRUE	located in	cytosol	GO:0005829	C	cytosol	TAS	none	Publication:501680755|PMID:11402207	TIGR	2003-04-17	1.46374e-29	1.26212e-65	AT5G02500.1	0.735	0.9788	0.2438	24529	18487	2.77296e-27	2.7947e-64
AT5G02500	TRUE	involved in	response to cold	GO:0009409	P	response to stress	IEP	inferred from 2D-electrophoresis	Publication:501711432|PMID:14617066	TAIR	2006-06-18	1.46374e-29	1.26212e-65	AT5G02500.1	0.735	0.9788	0.2438	24529	18487	2.77296e-27	2.7947e-64
AT5G02500	TRUE	involved in	response to cold	GO:0009409	P	response to abiotic or biotic stimulus	IEP	inferred from 2D-electrophoresis	Publication:501711432|PMID:14617066	TAIR	2006-06-18	1.46374e-29	1.26212e-65	AT5G02500.1	0.735	0.9788	0.2438	24529	18487	2.77296e-27	2.7947e-64
AT5G02500	TRUE	involved in	response to heat	GO:0009408	P	response to stress	IEP	Transcript levels (e.g. RT-PCR)	Publication:501680755|PMID:11402207	TAIR	2005-02-01	1.46374e-29	1.26212e-65	AT5G02500.1	0.735	0.9788	0.2438	24529	18487	2.77296e-27	2.7947e-64
AT5G02500	TRUE	involved in	response to heat	GO:0009408	P	response to abiotic or biotic stimulus	IEP	Transcript levels (e.g. RT-PCR)	Publication:501680755|PMID:11402207	TAIR	2005-02-01	1.46374e-29	1.26212e-65	AT5G02500.1	0.735	0.9788	0.2438	24529	18487	2.77296e-27	2.7947e-64
AT5G02500	TRUE	involved in	protein folding	GO:0006457	P	protein metabolism	TAS	none	Publication:501680755|PMID:11402207	TIGR	2003-04-17	1.46374e-29	1.26212e-65	AT5G02500.1	0.735	0.9788	0.2438	24529	18487	2.77296e-27	2.7947e-64
AT5G02500	TRUE	involved in	protein folding	GO:0006457	P	other cellular processes	TAS	none	Publication:501680755|PMID:11402207	TIGR	2003-04-17	1.46374e-29	1.26212e-65	AT5G02500.1	0.735	0.9788	0.2438	24529	18487	2.77296e-27	2.7947e-64
AT5G02500	TRUE	involved in	protein folding	GO:0006457	P	other metabolic processes	TAS	none	Publication:501680755|PMID:11402207	TIGR	2003-04-17	1.46374e-29	1.26212e-65	AT5G02500.1	0.735	0.9788	0.2438	24529	18487	2.77296e-27	2.7947e-64
AT5G02500	TRUE	involved in	response to virus	GO:0009615	P	response to abiotic or biotic stimulus	IEP	Transcript levels (e.g. Northerns)	Publication:501714984|PMID:15805473	TAIR	2005-10-12	1.46374e-29	1.26212e-65	AT5G02500.1	0.735	0.9788	0.2438	24529	18487	2.77296e-27	2.7947e-64
AT5G02500	TRUE	located in	chloroplast	GO:0009507	C	chloroplast	IDA	protein separation and fragment identification	Publication:501724486|PMID:18431481	kvanwijk	2008-09-26	1.46374e-29	1.26212e-65	AT5G02500.1	0.735	0.9788	0.2438	24529	18487	2.77296e-27	2.7947e-64
AT5G02500	TRUE	located in	membrane	GO:0016020	C	other membranes	IDA	protein separation and fragment identification	Publication:501721401|PMID:17432890	kvanwijk	2008-09-30	1.46374e-29	1.26212e-65	AT5G02500.1	0.735	0.9788	0.2438	24529	18487	2.77296e-27	2.7947e-64
AT5G02500	TRUE	located in	plasma membrane	GO:0005886	C	plasma membrane	IDA	protein separation and fragment identification	Publication:501720626|PMID:17151019	kvanwijk	2008-09-25	1.46374e-29	1.26212e-65	AT5G02500.1	0.735	0.9788	0.2438	24529	18487	2.77296e-27	2.7947e-64
AT5G02500	TRUE	located in	plasma membrane	GO:0005886	C	plasma membrane	IDA	protein separation and fragment identification	Publication:501720929|PMID:17317660	kvanwijk	2008-09-25	1.46374e-29	1.26212e-65	AT5G02500.1	0.735	0.9788	0.2438	24529	18487	2.77296e-27	2.7947e-64
AT5G02500	TRUE	located in	plasma membrane	GO:0005886	C	plasma membrane	IDA	protein separation and fragment identification	Publication:501722708|PMID:17644812	kvanwijk	2008-09-26	1.46374e-29	1.26212e-65	AT5G02500.1	0.735	0.9788	0.2438	24529	18487	2.77296e-27	2.7947e-64
AT5G02500	TRUE	has	ATP binding	GO:0005524	F	nucleotide binding	IEA	traceable computational prediction	AnalysisReference:501730468	TAIR	2009-04-29	1.46374e-29	1.26212e-65	AT5G02500.1	0.735	0.9788	0.2438	24529	18487	2.77296e-27	2.7947e-64
AT5G02500	TRUE	located in	apoplast	GO:0048046	C	extracellular	IDA	protein separation and fragment identification	Publication:501725189|PMID:18538804	kvanwijk	2008-09-25	1.46374e-29	1.26212e-65	AT5G02500.1	0.735	0.9788	0.2438	24529	18487	2.77296e-27	2.7947e-64
AT1G58590	FALSE	located in	cellular_component	GO:0005575	C	unknown cellular components	ND	Unknown cellular component	Communication:1345790	TAIR	2009-05-08	5.54959e-07	0.17171	AT1G58590.1	0.9713	0.7303	0.241	153	81	1.68965e-05	0.237634
AT1G58590	FALSE	has	molecular_function	GO:0003674	F	unknown molecular functions	ND	Unknown molecular function	Communication:1345790	TAIR	2009-05-08	5.54959e-07	0.17171	AT1G58590.1	0.9713	0.7303	0.241	153	81	1.68965e-05	0.237634
AT1G58590	FALSE	involved in	biological_process	GO:0008150	P	unknown biological processes	ND	Unknown biological process	Communication:1345790	TAIR	2009-05-08	5.54959e-07	0.17171	AT1G58590.1	0.9713	0.7303	0.241	153	81	1.68965e-05	0.237634
AT1G18700	FALSE	has	heat shock protein binding	GO:0031072	F	protein binding	IEA	traceable computational prediction	AnalysisReference:501730468	TAIR	2009-04-29	2.74819e-13	0.0237662	AT1G18700.1	0.5373	0.7622	0.2249	421	223	2.34283e-11	0.0410552
AT1G18700	FALSE	located in	endoplasmic reticulum	GO:0005783	C	ER	IDA	co-fractionation	Publication:501718909|PMID:16618929	TAIR	2007-08-09	2.74819e-13	0.0237662	AT1G18700.1	0.5373	0.7622	0.2249	421	223	2.34283e-11	0.0410552
AT1G18700	FALSE	involved in	protein folding	GO:0006457	P	protein metabolism	ISS	manually reviewed TIGR computational analysis	Communication:501714663	TIGR	2003-08-26	2.74819e-13	0.0237662	AT1G18700.1	0.5373	0.7622	0.2249	421	223	2.34283e-11	0.0410552
AT1G18700	FALSE	involved in	protein folding	GO:0006457	P	other cellular processes	ISS	manually reviewed TIGR computational analysis	Communication:501714663	TIGR	2003-08-26	2.74819e-13	0.0237662	AT1G18700.1	0.5373	0.7622	0.2249	421	223	2.34283e-11	0.0410552
AT1G18700	FALSE	involved in	protein folding	GO:0006457	P	other metabolic processes	ISS	manually reviewed TIGR computational analysis	Communication:501714663	TIGR	2003-08-26	2.74819e-13	0.0237662	AT1G18700.1	0.5373	0.7622	0.2249	421	223	2.34283e-11	0.0410552
AT1G18700	FALSE	has	heat shock protein binding	GO:0031072	F	protein binding	IEA	traceable computational prediction	AnalysisReference:501730468	TAIR	2009-04-29	2.74819e-13	0.0237662	AT1G18700.1	0.5373	0.7622	0.2249	421	223	2.34283e-11	0.0410552
AT1G18700	FALSE	has	heat shock protein binding	GO:0031072	F	protein binding	IEA	traceable computational prediction	AnalysisReference:501730468	TAIR	2009-04-29	2.74819e-13	0.0237662	AT1G18700.1	0.5373	0.7622	0.2249	421	223	2.34283e-11	0.0410552
AT1G19000	TRUE	functions in	DNA binding	GO:0003677	F	DNA or RNA binding	ISS	manually reviewed TIGR computational analysis	Communication:501714663	TIGR	2002-02-12	1.49788e-09	1.91457e-19	AT1G19000.1	0.7253	0.5029	0.2224	3683	1824	6.72077e-08	1.32697e-18
AT1G19000	TRUE	has	transcription factor activity	GO:0003700	F	transcription factor activity	ISS	Recognized domains	Publication:1345963|PMID:11118137	TAIR	2003-06-06	1.49788e-09	1.91457e-19	AT1G19000.1	0.7253	0.5029	0.2224	3683	1824	6.72077e-08	1.32697e-18
AT1G19000	TRUE	has	transcription factor activity	GO:0003700	F	transcription factor activity	ISS	manually reviewed TIGR computational analysis	Communication:501714663	TIGR	2002-02-12	1.49788e-09	1.91457e-19	AT1G19000.1	0.7253	0.5029	0.2224	3683	1824	6.72077e-08	1.32697e-18
AT1G19000	TRUE	involved in	regulation of transcription, DNA-dependent	GO:0006355	P	transcription	ISS	manually reviewed TIGR computational analysis	Communication:501714663	TIGR	2002-02-12	1.49788e-09	1.91457e-19	AT1G19000.1	0.7253	0.5029	0.2224	3683	1824	6.72077e-08	1.32697e-18
AT1G19000	TRUE	involved in	regulation of transcription, DNA-dependent	GO:0006355	P	other cellular processes	ISS	manually reviewed TIGR computational analysis	Communication:501714663	TIGR	2002-02-12	1.49788e-09	1.91457e-19	AT1G19000.1	0.7253	0.5029	0.2224	3683	1824	6.72077e-08	1.32697e-18
AT1G19000	TRUE	involved in	regulation of transcription, DNA-dependent	GO:0006355	P	other metabolic processes	ISS	manually reviewed TIGR computational analysis	Communication:501714663	TIGR	2002-02-12	1.49788e-09	1.91457e-19	AT1G19000.1	0.7253	0.5029	0.2224	3683	1824	6.72077e-08	1.32697e-18
AT2G24270	TRUE	involved in	metabolic process	GO:0008152	P	other metabolic processes	IEA	traceable computational prediction	AnalysisReference:501730468	TAIR	2009-04-29	0.000786876	6.30048e-13	AT2G24270.1	0.5776	0.7963	0.2187	4545	2422	0.00833307	3.18763e-12
AT2G24270	TRUE	has	3-chloroallyl aldehyde dehydrogenase activity	GO:0004028	F	other enzyme activity	ISS	manually reviewed TIGR computational analysis	Communication:501714663	TIGR	2003-09-09	0.000786876	6.30048e-13	AT2G24270.1	0.5776	0.7963	0.2187	4545	2422	0.00833307	3.18763e-12
AT2G24270	TRUE	has	glyceraldehyde-3-phosphate dehydrogenase (NADP+) activity	GO:0008886	F	other enzyme activity	IDA	bioassay	Publication:501719675|PMID:16927206	TAIR	2006-10-02	0.000786876	6.30048e-13	AT2G24270.1	0.5776	0.7963	0.2187	4545	2422	0.00833307	3.18763e-12
AT2G24270	TRUE	involved in	metabolic process	GO:0008152	P	other metabolic processes	IEA	traceable computational prediction	AnalysisReference:501730468	TAIR	2009-04-29	0.000786876	6.30048e-13	AT2G24270.1	0.5776	0.7963	0.2187	4545	2422	0.00833307	3.18763e-12
AT2G21660	TRUE	located in	chloroplast	GO:0009507	C	chloroplast	IDA	protein separation and fragment identification	Publication:501724486|PMID:18431481	kvanwijk	2008-09-26	5.38233e-34	0	AT2G21660.1	0.5555	0.7686	0.2131	43453	40354	1.31098e-31	0
AT2G21660	TRUE	located in	peroxisome	GO:0005777	C	other cytoplasmic components	IDA	protein separation and fragment identification	Publication:501723317|PMID:17951448	kvanwijk	2008-09-26	5.38233e-34	0	AT2G21660.1	0.5555	0.7686	0.2131	43453	40354	1.31098e-31	0
AT2G21660	TRUE	located in	peroxisome	GO:0005777	C	other intracellular components	IDA	protein separation and fragment identification	Publication:501723317|PMID:17951448	kvanwijk	2008-09-26	5.38233e-34	0	AT2G21660.1	0.5555	0.7686	0.2131	43453	40354	1.31098e-31	0
AT2G21660	TRUE	involved in	response to salt stress	GO:0009651	P	response to stress	IEP	Correlation of expression with a physiological assay	Publication:501723430|PMID:17916636	kvanwijk	2008-10-03	5.38233e-34	0	AT2G21660.1	0.5555	0.7686	0.2131	43453	40354	1.31098e-31	0
AT2G21660	TRUE	involved in	response to salt stress	GO:0009651	P	response to abiotic or biotic stimulus	IEP	Correlation of expression with a physiological assay	Publication:501723430|PMID:17916636	kvanwijk	2008-10-03	5.38233e-34	0	AT2G21660.1	0.5555	0.7686	0.2131	43453	40354	1.31098e-31	0
AT2G21660	TRUE	involved in	response to cadmium ion	GO:0046686	P	other biological processes	IEP	Correlation of expression with a physiological assay	Publication:501718481|PMID:16502469	kvanwijk	2008-10-03	5.38233e-34	0	AT2G21660.1	0.5555	0.7686	0.2131	43453	40354	1.31098e-31	0
AT2G21660	TRUE	located in	cytoplasm	GO:0005737	C	other cytoplasmic components	IDA	localization of GFP/YFP fusion protein	Publication:501724544|PMID:18410480	TAIR	2008-07-06	5.38233e-34	0	AT2G21660.1	0.5555	0.7686	0.2131	43453	40354	1.31098e-31	0
AT2G21660	TRUE	located in	nucleus	GO:0005634	C	nucleus	IDA	localization of GFP/YFP fusion protein	Publication:501724544|PMID:18410480	TAIR	2008-07-06	5.38233e-34	0	AT2G21660.1	0.5555	0.7686	0.2131	43453	40354	1.31098e-31	0
AT2G21660	TRUE	located in	nucleus	GO:0005634	C	nucleus	ISS	Sequence similarity (homologue of/most closely related to)	Publication:3110|PMID:9238008	gabe	2003-03-04	5.38233e-34	0	AT2G21660.1	0.5555	0.7686	0.2131	43453	40354	1.31098e-31	0
AT2G21660	TRUE	located in	peroxisome	GO:0005777	C	other cytoplasmic components	IDA	protein separation and fragment identification	Publication:501723317|PMID:17951448	TAIR	2008-08-21	5.38233e-34	0	AT2G21660.1	0.5555	0.7686	0.2131	43453	40354	1.31098e-31	0
AT2G21660	TRUE	located in	peroxisome	GO:0005777	C	other intracellular components	IDA	protein separation and fragment identification	Publication:501723317|PMID:17951448	TAIR	2008-08-21	5.38233e-34	0	AT2G21660.1	0.5555	0.7686	0.2131	43453	40354	1.31098e-31	0
AT2G21660	TRUE	functions in	RNA binding	GO:0003723	F	DNA or RNA binding	IDA	in vitro binding assay	Publication:501720574|PMID:17169986	TAIR	2007-10-09	5.38233e-34	0	AT2G21660.1	0.5555	0.7686	0.2131	43453	40354	1.31098e-31	0
AT2G21660	TRUE	functions in	RNA binding	GO:0003723	F	DNA or RNA binding	ISS	Recognized domains	Publication:5251|PMID:8448367	gabe	2006-10-04	5.38233e-34	0	AT2G21660.1	0.5555	0.7686	0.2131	43453	40354	1.31098e-31	0
AT2G21660	TRUE	functions in	RNA binding	GO:0003723	F	DNA or RNA binding	ISS	manually reviewed TIGR computational analysis	Communication:501714663	TIGR	2002-03-22	5.38233e-34	0	AT2G21660.1	0.5555	0.7686	0.2131	43453	40354	1.31098e-31	0
AT2G21660	TRUE	functions in	double-stranded DNA binding	GO:0003690	F	DNA or RNA binding	IDA	in vitro binding assay	Publication:501717944|PMID:16207746	TAIR	2006-10-04	5.38233e-34	0	AT2G21660.1	0.5555	0.7686	0.2131	43453	40354	1.31098e-31	0
AT2G21660	TRUE	functions in	single-stranded DNA binding	GO:0003697	F	DNA or RNA binding	IDA	in vitro binding assay	Publication:501717944|PMID:16207746	TAIR	2006-10-04	5.38233e-34	0	AT2G21660.1	0.5555	0.7686	0.2131	43453	40354	1.31098e-31	0
AT2G21660	TRUE	involved in	circadian rhythm	GO:0007623	P	other biological processes	TAS	none	Publication:3110|PMID:9238008	TIGR	2003-04-17	5.38233e-34	0	AT2G21660.1	0.5555	0.7686	0.2131	43453	40354	1.31098e-31	0
AT2G21660	TRUE	involved in	circadian rhythm	GO:0007623	P	other biological processes	IEP	Transcript levels (e.g. Northerns)	Publication:3110|PMID:9238008	gabe	2003-03-04	5.38233e-34	0	AT2G21660.1	0.5555	0.7686	0.2131	43453	40354	1.31098e-31	0
AT2G21660	TRUE	involved in	response to cold	GO:0009409	P	response to stress	IGI	Functional complementation in heterologous system	Publication:501720574|PMID:17169986	TAIR	2007-10-09	5.38233e-34	0	AT2G21660.1	0.5555	0.7686	0.2131	43453	40354	1.31098e-31	0
AT2G21660	TRUE	involved in	response to cold	GO:0009409	P	response to abiotic or biotic stimulus	IGI	Functional complementation in heterologous system	Publication:501720574|PMID:17169986	TAIR	2007-10-09	5.38233e-34	0	AT2G21660.1	0.5555	0.7686	0.2131	43453	40354	1.31098e-31	0
AT2G21660	TRUE	involved in	mRNA export from nucleus	GO:0006406	P	transport	IMP	analysis of physiological response	Publication:501724544|PMID:18410480	TAIR	2008-07-06	5.38233e-34	0	AT2G21660.1	0.5555	0.7686	0.2131	43453	40354	1.31098e-31	0
AT2G21660	TRUE	involved in	mRNA export from nucleus	GO:0006406	P	DNA or RNA metabolism	IMP	analysis of physiological response	Publication:501724544|PMID:18410480	TAIR	2008-07-06	5.38233e-34	0	AT2G21660.1	0.5555	0.7686	0.2131	43453	40354	1.31098e-31	0
AT2G21660	TRUE	involved in	mRNA export from nucleus	GO:0006406	P	other cellular processes	IMP	analysis of physiological response	Publication:501724544|PMID:18410480	TAIR	2008-07-06	5.38233e-34	0	AT2G21660.1	0.5555	0.7686	0.2131	43453	40354	1.31098e-31	0
AT2G21660	TRUE	involved in	response to osmotic stress	GO:0006970	P	response to stress	IMP	analysis of physiological response	Publication:501724544|PMID:18410480	TAIR	2008-07-06	5.38233e-34	0	AT2G21660.1	0.5555	0.7686	0.2131	43453	40354	1.31098e-31	0
AT2G21660	TRUE	involved in	response to osmotic stress	GO:0006970	P	response to abiotic or biotic stimulus	IMP	analysis of physiological response	Publication:501724544|PMID:18410480	TAIR	2008-07-06	5.38233e-34	0	AT2G21660.1	0.5555	0.7686	0.2131	43453	40354	1.31098e-31	0
AT2G21660	TRUE	involved in	innate immune response	GO:0045087	P	response to stress	IDA	bioassay	Publication:501727402|PMID:17450127	TAIR	2008-09-08	5.38233e-34	0	AT2G21660.1	0.5555	0.7686	0.2131	43453	40354	1.31098e-31	0
AT2G21660	TRUE	involved in	innate immune response	GO:0045087	P	response to stress	IMP	analysis of visible trait	Publication:501725085|PMID:18573194	TAIR	2008-10-29	5.38233e-34	0	AT2G21660.1	0.5555	0.7686	0.2131	43453	40354	1.31098e-31	0
AT2G21660	TRUE	involved in	innate immune response	GO:0045087	P	response to stress	IMP	analysis of physiological response	Publication:501727402|PMID:17450127	TAIR	2008-09-08	5.38233e-34	0	AT2G21660.1	0.5555	0.7686	0.2131	43453	40354	1.31098e-31	0
AT2G21660	TRUE	involved in	regulation of stomatal movement	GO:0010119	P	other cellular processes	IMP	analysis of physiological response	Publication:501724544|PMID:18410480	TAIR	2008-07-06	5.38233e-34	0	AT2G21660.1	0.5555	0.7686	0.2131	43453	40354	1.31098e-31	0
AT2G21660	TRUE	involved in	vegetative to reproductive phase transition	GO:0010228	P	developmental processes	IMP	analysis of visible trait	Publication:501725085|PMID:18573194	TAIR	2008-08-28	5.38233e-34	0	AT2G21660.1	0.5555	0.7686	0.2131	43453	40354	1.31098e-31	0
AT2G21660	TRUE	involved in	DNA duplex unwinding	GO:0032508	P	DNA or RNA metabolism	IDA	in vitro assay	Publication:501720574|PMID:17169986	TAIR	2007-12-14	5.38233e-34	0	AT2G21660.1	0.5555	0.7686	0.2131	43453	40354	1.31098e-31	0
AT2G21660	TRUE	involved in	RNA secondary structure unwinding	GO:0010501	P	other cellular processes	IDA	in vitro assay	Publication:501720574|PMID:17169986	TAIR	2008-01-30	5.38233e-34	0	AT2G21660.1	0.5555	0.7686	0.2131	43453	40354	1.31098e-31	0
AT2G21660	TRUE	involved in	RNA secondary structure unwinding	GO:0010501	P	other metabolic processes	IDA	in vitro assay	Publication:501720574|PMID:17169986	TAIR	2008-01-30	5.38233e-34	0	AT2G21660.1	0.5555	0.7686	0.2131	43453	40354	1.31098e-31	0
AT2G21660	TRUE	located in	chloroplast	GO:0009507	C	chloroplast	IDA	protein separation and fragment identification	Publication:501724486|PMID:18431481	kvanwijk	2008-09-26	5.38233e-34	0	AT2G21660.1	0.5555	0.7686	0.2131	43453	40354	1.31098e-31	0
AT2G21660	TRUE	located in	peroxisome	GO:0005777	C	other cytoplasmic components	IDA	protein separation and fragment identification	Publication:501723317|PMID:17951448	kvanwijk	2008-09-26	5.38233e-34	0	AT2G21660.1	0.5555	0.7686	0.2131	43453	40354	1.31098e-31	0
AT2G21660	TRUE	located in	peroxisome	GO:0005777	C	other intracellular components	IDA	protein separation and fragment identification	Publication:501723317|PMID:17951448	kvanwijk	2008-09-26	5.38233e-34	0	AT2G21660.1	0.5555	0.7686	0.2131	43453	40354	1.31098e-31	0
AT2G21660	TRUE	involved in	response to salt stress	GO:0009651	P	response to stress	IEP	Correlation of expression with a physiological assay	Publication:501723430|PMID:17916636	kvanwijk	2008-10-03	5.38233e-34	0	AT2G21660.1	0.5555	0.7686	0.2131	43453	40354	1.31098e-31	0
AT2G21660	TRUE	involved in	response to salt stress	GO:0009651	P	response to abiotic or biotic stimulus	IEP	Correlation of expression with a physiological assay	Publication:501723430|PMID:17916636	kvanwijk	2008-10-03	5.38233e-34	0	AT2G21660.1	0.5555	0.7686	0.2131	43453	40354	1.31098e-31	0
AT2G21660	TRUE	involved in	response to cadmium ion	GO:0046686	P	other biological processes	IEP	Correlation of expression with a physiological assay	Publication:501718481|PMID:16502469	kvanwijk	2008-10-03	5.38233e-34	0	AT2G21660.1	0.5555	0.7686	0.2131	43453	40354	1.31098e-31	0
AT1G01170	TRUE	has	molecular_function	GO:0003674	F	unknown molecular functions	ND	none	Communication:501683652	TIGR	2003-10-04	0.000377551	5.31612e-07	AT1G01170.1	0.7925	1	0.2075	515	457	0.00450157	1.71666e-06
AT1G01170	TRUE	involved in	response to stress	GO:0006950	P	response to stress	ISS	manually reviewed TIGR computational analysis	Communication:501714663	TIGR	2003-10-02	0.000377551	5.31612e-07	AT1G01170.1	0.7925	1	0.2075	515	457	0.00450157	1.71666e-06
AT1G01170	TRUE	located in	membrane	GO:0016020	C	other membranes	IDA	protein separation and fragment identification	Publication:501721401|PMID:17432890	kvanwijk	2008-09-30	0.000377551	5.31612e-07	AT1G01170.1	0.7925	1	0.2075	515	457	0.00450157	1.71666e-06
AT1G01170	TRUE	located in	mitochondrion	GO:0005739	C	mitochondria	IDA	protein separation and fragment identification	Publication:501712789|PMID:15276431	kvanwijk	2008-09-23	0.000377551	5.31612e-07	AT1G01170.1	0.7925	1	0.2075	515	457	0.00450157	1.71666e-06
AT1G01170	TRUE	located in	membrane	GO:0016020	C	other membranes	IDA	protein separation and fragment identification	Publication:501721401|PMID:17432890	kvanwijk	2008-09-30	0.000377551	5.31612e-07	AT1G01170.1	0.7925	1	0.2075	515	457	0.00450157	1.71666e-06
AT2G15890	FALSE	located in	chloroplast	GO:0009507	C	chloroplast	IDA	protein separation and fragment identification	Publication:501724486|PMID:18431481	kvanwijk	2008-09-26	0.000717111	0.12341	AT2G15890.1	0.908	0.703	0.205	2611	1582	0.00768978	0.178771
AT2G15890	FALSE	has	molecular_function	GO:0003674	F	unknown molecular functions	ND	none	Communication:501683652	TAIR	2006-10-20	0.000717111	0.12341	AT2G15890.1	0.908	0.703	0.205	2611	1582	0.00768978	0.178771
AT2G15890	FALSE	involved in	embryonic development ending in seed dormancy	GO:0009793	P	developmental processes	IMP	analysis of visible trait	Publication:501714637|PMID:15634699	TAIR	2007-03-07	0.000717111	0.12341	AT2G15890.1	0.908	0.703	0.205	2611	1582	0.00768978	0.178771
AT2G15890	FALSE	involved in	defense response to fungus	GO:0050832	P	response to stress	IEP	Transcript levels (e.g. RT-PCR)	Publication:501733636|PMID:19656045	TAIR	2009-10-14	0.000717111	0.12341	AT2G15890.1	0.908	0.703	0.205	2611	1582	0.00768978	0.178771
AT2G15890	FALSE	involved in	defense response to fungus	GO:0050832	P	response to abiotic or biotic stimulus	IEP	Transcript levels (e.g. RT-PCR)	Publication:501733636|PMID:19656045	TAIR	2009-10-14	0.000717111	0.12341	AT2G15890.1	0.908	0.703	0.205	2611	1582	0.00768978	0.178771
AT2G15890	FALSE	located in	chloroplast	GO:0009507	C	chloroplast	IDA	protein separation and fragment identification	Publication:501724486|PMID:18431481	kvanwijk	2008-09-26	0.000717111	0.12341	AT2G15890.1	0.908	0.703	0.205	2611	1582	0.00768978	0.178771
AT4G21105	TRUE	located in	plasma membrane	GO:0005886	C	plasma membrane	IDA	protein separation and fragment identification	Publication:501720626|PMID:17151019	kvanwijk	2008-09-25	7.46256e-05	2.85032e-05	AT4G21105.1	0.3471	0.5485	0.2014	882	697	0.00111611	7.77568e-05
AT4G21105	TRUE	has	cytochrome-c oxidase activity	GO:0004129	F	transporter activity	IEA	traceable computational prediction	AnalysisReference:501730468	TAIR	2009-04-29	7.46256e-05	2.85032e-05	AT4G21105.1	0.3471	0.5485	0.2014	882	697	0.00111611	7.77568e-05
AT4G21105	TRUE	has	cytochrome-c oxidase activity	GO:0004129	F	other enzyme activity	IEA	traceable computational prediction	AnalysisReference:501730468	TAIR	2009-04-29	7.46256e-05	2.85032e-05	AT4G21105.1	0.3471	0.5485	0.2014	882	697	0.00111611	7.77568e-05
AT4G21105	TRUE	has	electron carrier activity	GO:0009055	F	other molecular functions	IEA	traceable computational prediction	AnalysisReference:501730468	TAIR	2009-04-29	7.46256e-05	2.85032e-05	AT4G21105.1	0.3471	0.5485	0.2014	882	697	0.00111611	7.77568e-05
AT4G21105	TRUE	located in	mitochondrion	GO:0005739	C	mitochondria	IDA	protein separation and fragment identification	Publication:501711651|PMID:14671022	hmillar	2005-01-20	7.46256e-05	2.85032e-05	AT4G21105.1	0.3471	0.5485	0.2014	882	697	0.00111611	7.77568e-05
AT4G21105	TRUE	located in	plasma membrane	GO:0005886	C	plasma membrane	IDA	protein separation and fragment identification	Publication:501720626|PMID:17151019	kvanwijk	2008-09-25	7.46256e-05	2.85032e-05	AT4G21105.1	0.3471	0.5485	0.2014	882	697	0.00111611	7.77568e-05
AT4G21105	TRUE	has	cytochrome-c oxidase activity	GO:0004129	F	transporter activity	IEA	traceable computational prediction	AnalysisReference:501730468	TAIR	2009-04-29	7.46256e-05	2.85032e-05	AT4G21105.1	0.3471	0.5485	0.2014	882	697	0.00111611	7.77568e-05
AT4G21105	TRUE	has	cytochrome-c oxidase activity	GO:0004129	F	other enzyme activity	IEA	traceable computational prediction	AnalysisReference:501730468	TAIR	2009-04-29	7.46256e-05	2.85032e-05	AT4G21105.1	0.3471	0.5485	0.2014	882	697	0.00111611	7.77568e-05
AT4G21105	TRUE	has	electron carrier activity	GO:0009055	F	other molecular functions	IEA	traceable computational prediction	AnalysisReference:501730468	TAIR	2009-04-29	7.46256e-05	2.85032e-05	AT4G21105.1	0.3471	0.5485	0.2014	882	697	0.00111611	7.77568e-05
AT2G34410	TRUE	has	O-acetyltransferase activity	GO:0016413	F	transferase activity	ISS	manually reviewed TIGR computational analysis	Communication:501714663	TIGR	2003-10-09	0.000291477	2.08014e-15	AT2G34410.1	0.1957	0	0.1957	463	149	0.00360122	1.22721e-14
AT2G34410	TRUE	involved in	biological_process	GO:0008150	P	unknown biological processes	ND	Unknown biological process	Communication:1345790	TAIR	2006-10-19	0.000291477	2.08014e-15	AT2G34410.1	0.1957	0	0.1957	463	149	0.00360122	1.22721e-14
AT2G34410	TRUE	located in	endomembrane system	GO:0012505	C	other cellular components	IEA	traceable computational prediction	AnalysisReference:501730133	TAIR	2009-05-15	0.000291477	2.08014e-15	AT2G34410.1	0.1957	0	0.1957	463	149	0.00360122	1.22721e-14
AT2G34410	TRUE	located in	endomembrane system	GO:0012505	C	other cellular components	IEA	traceable computational prediction	AnalysisReference:501730133	TAIR	2009-05-15	0.000291477	2.08014e-15	AT2G34410.1	0.1957	0	0.1957	463	149	0.00360122	1.22721e-14
AT4G08460	TRUE	has	protein binding	GO:0005515	F	protein binding	IEA	traceable computational prediction	AnalysisReference:501730468	TAIR	2009-04-29	5.13141e-09	5.80228e-10	AT4G08460.1	0.9381	0.743	0.1951	788	699	2.03466e-07	2.31142e-09
AT4G08460	TRUE	has	zinc ion binding	GO:0008270	F	other binding	IEA	traceable computational prediction	AnalysisReference:501730468	TAIR	2009-04-29	5.13141e-09	5.80228e-10	AT4G08460.1	0.9381	0.743	0.1951	788	699	2.03466e-07	2.31142e-09
AT4G08460	TRUE	located in	cellular_component	GO:0005575	C	unknown cellular components	ND	Unknown cellular component	Communication:1345790	TAIR	2006-10-19	5.13141e-09	5.80228e-10	AT4G08460.1	0.9381	0.743	0.1951	788	699	2.03466e-07	2.31142e-09
AT4G08460	TRUE	involved in	biological_process	GO:0008150	P	unknown biological processes	ND	Unknown biological process	Communication:1345790	TAIR	2006-10-19	5.13141e-09	5.80228e-10	AT4G08460.1	0.9381	0.743	0.1951	788	699	2.03466e-07	2.31142e-09
AT4G08460	TRUE	has	protein binding	GO:0005515	F	protein binding	IEA	traceable computational prediction	AnalysisReference:501730468	TAIR	2009-04-29	5.13141e-09	5.80228e-10	AT4G08460.1	0.9381	0.743	0.1951	788	699	2.03466e-07	2.31142e-09
AT4G08460	TRUE	has	zinc ion binding	GO:0008270	F	other binding	IEA	traceable computational prediction	AnalysisReference:501730468	TAIR	2009-04-29	5.13141e-09	5.80228e-10	AT4G08460.1	0.9381	0.743	0.1951	788	699	2.03466e-07	2.31142e-09
AT4G13830	TRUE	has	heat shock protein binding	GO:0031072	F	protein binding	IEA	traceable computational prediction	AnalysisReference:501730468	TAIR	2009-04-29	2.84094e-05	1.76941e-18	AT4G13830.1	0.2337	0.4259	0.1922	1698	748	0.000494265	1.20193e-17
AT4G13830	TRUE	involved in	protein folding	GO:0006457	P	protein metabolism	ISS	manually reviewed TIGR computational analysis	Communication:501714663	TIGR	2003-08-26	2.84094e-05	1.76941e-18	AT4G13830.1	0.2337	0.4259	0.1922	1698	748	0.000494265	1.20193e-17
AT4G13830	TRUE	involved in	protein folding	GO:0006457	P	other cellular processes	ISS	manually reviewed TIGR computational analysis	Communication:501714663	TIGR	2003-08-26	2.84094e-05	1.76941e-18	AT4G13830.1	0.2337	0.4259	0.1922	1698	748	0.000494265	1.20193e-17
AT4G13830	TRUE	involved in	protein folding	GO:0006457	P	other metabolic processes	ISS	manually reviewed TIGR computational analysis	Communication:501714663	TIGR	2003-08-26	2.84094e-05	1.76941e-18	AT4G13830.1	0.2337	0.4259	0.1922	1698	748	0.000494265	1.20193e-17
AT4G13830	TRUE	has	heat shock protein binding	GO:0031072	F	protein binding	IEA	traceable computational prediction	AnalysisReference:501730468	TAIR	2009-04-29	2.84094e-05	1.76941e-18	AT4G13830.1	0.2337	0.4259	0.1922	1698	748	0.000494265	1.20193e-17
AT4G01850	TRUE	located in	cell wall	GO:0005618	C	cell wall	IDA	protein separation and fragment identification	Publication:501718077|PMID:16287169	kvanwijk	2008-09-24	1.64097e-06	0.000125869	AT4G01850.1	0.3198	0.5113	0.1915	5131	3552	4.51266e-05	0.000308342
AT4G01850	TRUE	located in	nucleolus	GO:0005730	C	nucleus	IDA	protein separation and fragment identification	Publication:501714224|PMID:15496452	kvanwijk	2008-09-24	1.64097e-06	0.000125869	AT4G01850.1	0.3198	0.5113	0.1915	5131	3552	4.51266e-05	0.000308342
AT4G01850	TRUE	located in	nucleolus	GO:0005730	C	other intracellular components	IDA	protein separation and fragment identification	Publication:501714224|PMID:15496452	kvanwijk	2008-09-24	1.64097e-06	0.000125869	AT4G01850.1	0.3198	0.5113	0.1915	5131	3552	4.51266e-05	0.000308342
AT4G01850	TRUE	functions in	copper ion binding	GO:0005507	F	other binding	IDA	affinity capture	Publication:501718765|PMID:16526091	kvanwijk	2008-10-03	1.64097e-06	0.000125869	AT4G01850.1	0.3198	0.5113	0.1915	5131	3552	4.51266e-05	0.000308342
AT4G01850	TRUE	involved in	one-carbon metabolic process	GO:0006730	P	other cellular processes	IEA	traceable computational prediction	AnalysisReference:501730468	TAIR	2009-04-29	1.64097e-06	0.000125869	AT4G01850.1	0.3198	0.5113	0.1915	5131	3552	4.51266e-05	0.000308342
AT4G01850	TRUE	involved in	one-carbon metabolic process	GO:0006730	P	other metabolic processes	IEA	traceable computational prediction	AnalysisReference:501730468	TAIR	2009-04-29	1.64097e-06	0.000125869	AT4G01850.1	0.3198	0.5113	0.1915	5131	3552	4.51266e-05	0.000308342
AT4G01850	TRUE	has	methionine adenosyltransferase activity	GO:0004478	F	transferase activity	ISS	manually reviewed TIGR computational analysis	Communication:501714663	TIGR	2003-09-11	1.64097e-06	0.000125869	AT4G01850.1	0.3198	0.5113	0.1915	5131	3552	4.51266e-05	0.000308342
AT4G01850	TRUE	involved in	S-adenosylmethionine biosynthetic process	GO:0006556	P	other cellular processes	ISS	manually reviewed TIGR computational analysis	Communication:501714663	TIGR	2003-09-11	1.64097e-06	0.000125869	AT4G01850.1	0.3198	0.5113	0.1915	5131	3552	4.51266e-05	0.000308342
AT4G01850	TRUE	involved in	S-adenosylmethionine biosynthetic process	GO:0006556	P	other metabolic processes	ISS	manually reviewed TIGR computational analysis	Communication:501714663	TIGR	2003-09-11	1.64097e-06	0.000125869	AT4G01850.1	0.3198	0.5113	0.1915	5131	3552	4.51266e-05	0.000308342
AT4G01850	TRUE	involved in	one-carbon metabolic process	GO:0006730	P	other cellular processes	IEA	traceable computational prediction	AnalysisReference:501730468	TAIR	2009-04-29	1.64097e-06	0.000125869	AT4G01850.1	0.3198	0.5113	0.1915	5131	3552	4.51266e-05	0.000308342
AT4G01850	TRUE	involved in	one-carbon metabolic process	GO:0006730	P	other metabolic processes	IEA	traceable computational prediction	AnalysisReference:501730468	TAIR	2009-04-29	1.64097e-06	0.000125869	AT4G01850.1	0.3198	0.5113	0.1915	5131	3552	4.51266e-05	0.000308342
AT1G29970	TRUE	located in	intracellular	GO:0005622	C	other intracellular components	IEA	traceable computational prediction	AnalysisReference:501730468	TAIR	2009-04-29	9.31669e-13	3.13716e-09	AT1G29970.1	0	0.1894	0.1894	547	508	6.90651e-11	1.19661e-08
AT1G29970	TRUE	located in	ribosome	GO:0005840	C	ribosome	IEA	traceable computational prediction	AnalysisReference:501730468	TAIR	2009-04-29	9.31669e-13	3.13716e-09	AT1G29970.1	0	0.1894	0.1894	547	508	6.90651e-11	1.19661e-08
AT1G29970	TRUE	functions as	structural constituent of ribosome	GO:0003735	F	structural molecule activity	IEA	traceable computational prediction	AnalysisReference:501730468	TAIR	2009-04-29	9.31669e-13	3.13716e-09	AT1G29970.1	0	0.1894	0.1894	547	508	6.90651e-11	1.19661e-08
AT1G29970	TRUE	involved in	translation	GO:0006412	P	protein metabolism	IEA	traceable computational prediction	AnalysisReference:501730468	TAIR	2009-04-29	9.31669e-13	3.13716e-09	AT1G29970.1	0	0.1894	0.1894	547	508	6.90651e-11	1.19661e-08
AT1G29970	TRUE	involved in	translation	GO:0006412	P	other cellular processes	IEA	traceable computational prediction	AnalysisReference:501730468	TAIR	2009-04-29	9.31669e-13	3.13716e-09	AT1G29970.1	0	0.1894	0.1894	547	508	6.90651e-11	1.19661e-08
AT1G29970	TRUE	involved in	translation	GO:0006412	P	other metabolic processes	IEA	traceable computational prediction	AnalysisReference:501730468	TAIR	2009-04-29	9.31669e-13	3.13716e-09	AT1G29970.1	0	0.1894	0.1894	547	508	6.90651e-11	1.19661e-08
AT2G13360	TRUE	located in	chloroplast	GO:0009507	C	chloroplast	IDA	protein separation and fragment identification	Publication:501712079|PMID:15028209	kvanwijk	2008-09-23	8.42483e-29	4.07637e-78	AT2G13360.1	0.7541	0.9428	0.1887	18414	9295	1.43643e-26	1.05306e-76
AT2G13360	TRUE	located in	chloroplast	GO:0009507	C	chloroplast	IDA	protein separation and fragment identification	Publication:501724486|PMID:18431481	kvanwijk	2008-09-26	8.42483e-29	4.07637e-78	AT2G13360.1	0.7541	0.9428	0.1887	18414	9295	1.43643e-26	1.05306e-76
AT2G13360	TRUE	located in	chloroplast stroma	GO:0009570	C	plastid	IDA	protein separation and fragment identification	Publication:501727324|PMID:18633119	kvanwijk	2008-10-08	8.42483e-29	4.07637e-78	AT2G13360.1	0.7541	0.9428	0.1887	18414	9295	1.43643e-26	1.05306e-76
AT2G13360	TRUE	located in	chloroplast stroma	GO:0009570	C	chloroplast	IDA	protein separation and fragment identification	Publication:501727324|PMID:18633119	kvanwijk	2008-10-08	8.42483e-29	4.07637e-78	AT2G13360.1	0.7541	0.9428	0.1887	18414	9295	1.43643e-26	1.05306e-76
AT2G13360	TRUE	located in	chloroplast stroma	GO:0009570	C	other cytoplasmic components	IDA	protein separation and fragment identification	Publication:501727324|PMID:18633119	kvanwijk	2008-10-08	8.42483e-29	4.07637e-78	AT2G13360.1	0.7541	0.9428	0.1887	18414	9295	1.43643e-26	1.05306e-76
AT2G13360	TRUE	located in	chloroplast stroma	GO:0009570	C	other intracellular components	IDA	protein separation and fragment identification	Publication:501727324|PMID:18633119	kvanwijk	2008-10-08	8.42483e-29	4.07637e-78	AT2G13360.1	0.7541	0.9428	0.1887	18414	9295	1.43643e-26	1.05306e-76
AT2G13360	TRUE	located in	membrane	GO:0016020	C	other membranes	IDA	protein separation and fragment identification	Publication:501721401|PMID:17432890	kvanwijk	2008-09-30	8.42483e-29	4.07637e-78	AT2G13360.1	0.7541	0.9428	0.1887	18414	9295	1.43643e-26	1.05306e-76
AT2G13360	TRUE	located in	peroxisome	GO:0005777	C	other cytoplasmic components	IDA	protein separation and fragment identification	Publication:501723317|PMID:17951448	kvanwijk	2008-09-26	8.42483e-29	4.07637e-78	AT2G13360.1	0.7541	0.9428	0.1887	18414	9295	1.43643e-26	1.05306e-76
AT2G13360	TRUE	located in	peroxisome	GO:0005777	C	other intracellular components	IDA	protein separation and fragment identification	Publication:501723317|PMID:17951448	kvanwijk	2008-09-26	8.42483e-29	4.07637e-78	AT2G13360.1	0.7541	0.9428	0.1887	18414	9295	1.43643e-26	1.05306e-76
AT2G13360	TRUE	located in	plasma membrane	GO:0005886	C	plasma membrane	IDA	protein separation and fragment identification	Publication:501710480|PMID:14506206	kvanwijk	2008-09-24	8.42483e-29	4.07637e-78	AT2G13360.1	0.7541	0.9428	0.1887	18414	9295	1.43643e-26	1.05306e-76
AT2G13360	TRUE	located in	apoplast	GO:0048046	C	extracellular	IDA	protein separation and fragment identification	Publication:501725189|PMID:18538804	kvanwijk	2008-09-25	8.42483e-29	4.07637e-78	AT2G13360.1	0.7541	0.9428	0.1887	18414	9295	1.43643e-26	1.05306e-76
AT2G13360	TRUE	located in	peroxisome	GO:0005777	C	other cytoplasmic components	IDA	Cell fractionation (for cellular component)	Publication:501680228|PMID:11309139	TAIR	2002-07-16	8.42483e-29	4.07637e-78	AT2G13360.1	0.7541	0.9428	0.1887	18414	9295	1.43643e-26	1.05306e-76
AT2G13360	TRUE	located in	peroxisome	GO:0005777	C	other intracellular components	IDA	Cell fractionation (for cellular component)	Publication:501680228|PMID:11309139	TAIR	2002-07-16	8.42483e-29	4.07637e-78	AT2G13360.1	0.7541	0.9428	0.1887	18414	9295	1.43643e-26	1.05306e-76
AT2G13360	TRUE	located in	peroxisome	GO:0005777	C	other cytoplasmic components	IDA	protein separation and fragment identification	Publication:501723317|PMID:17951448	TAIR	2008-08-21	8.42483e-29	4.07637e-78	AT2G13360.1	0.7541	0.9428	0.1887	18414	9295	1.43643e-26	1.05306e-76
AT2G13360	TRUE	located in	peroxisome	GO:0005777	C	other intracellular components	IDA	protein separation and fragment identification	Publication:501723317|PMID:17951448	TAIR	2008-08-21	8.42483e-29	4.07637e-78	AT2G13360.1	0.7541	0.9428	0.1887	18414	9295	1.43643e-26	1.05306e-76
AT2G13360	TRUE	has	alanine-glyoxylate transaminase activity	GO:0008453	F	transferase activity	IDA	Enzyme assays	Publication:501680228|PMID:11309139	TAIR	2003-03-29	8.42483e-29	4.07637e-78	AT2G13360.1	0.7541	0.9428	0.1887	18414	9295	1.43643e-26	1.05306e-76
AT2G13360	TRUE	has	serine-pyruvate transaminase activity	GO:0004760	F	transferase activity	IDA	Enzyme assays	Publication:501680228|PMID:11309139	TAIR	2007-02-16	8.42483e-29	4.07637e-78	AT2G13360.1	0.7541	0.9428	0.1887	18414	9295	1.43643e-26	1.05306e-76
AT2G13360	TRUE	involved in	photorespiration	GO:0009853	P	other cellular processes	NAS	Statements in papers that a curator cant trace to another publication	Publication:501680228|PMID:11309139	TAIR	2003-04-16	8.42483e-29	4.07637e-78	AT2G13360.1	0.7541	0.9428	0.1887	18414	9295	1.43643e-26	1.05306e-76
AT2G13360	TRUE	involved in	photorespiration	GO:0009853	P	other metabolic processes	NAS	Statements in papers that a curator cant trace to another publication	Publication:501680228|PMID:11309139	TAIR	2003-04-16	8.42483e-29	4.07637e-78	AT2G13360.1	0.7541	0.9428	0.1887	18414	9295	1.43643e-26	1.05306e-76
AT2G13360	TRUE	has	serine-glyoxylate transaminase activity	GO:0050281	F	transferase activity	IDA	Enzyme assays	Publication:501680228|PMID:11309139	TAIR	2007-02-16	8.42483e-29	4.07637e-78	AT2G13360.1	0.7541	0.9428	0.1887	18414	9295	1.43643e-26	1.05306e-76
AT2G13360	TRUE	located in	chloroplast	GO:0009507	C	chloroplast	IDA	protein separation and fragment identification	Publication:501712079|PMID:15028209	kvanwijk	2008-09-23	8.42483e-29	4.07637e-78	AT2G13360.1	0.7541	0.9428	0.1887	18414	9295	1.43643e-26	1.05306e-76
AT2G13360	TRUE	located in	chloroplast	GO:0009507	C	chloroplast	IDA	protein separation and fragment identification	Publication:501724486|PMID:18431481	kvanwijk	2008-09-26	8.42483e-29	4.07637e-78	AT2G13360.1	0.7541	0.9428	0.1887	18414	9295	1.43643e-26	1.05306e-76
AT2G13360	TRUE	located in	membrane	GO:0016020	C	other membranes	IDA	protein separation and fragment identification	Publication:501721401|PMID:17432890	kvanwijk	2008-09-30	8.42483e-29	4.07637e-78	AT2G13360.1	0.7541	0.9428	0.1887	18414	9295	1.43643e-26	1.05306e-76
AT2G13360	TRUE	located in	peroxisome	GO:0005777	C	other cytoplasmic components	IDA	protein separation and fragment identification	Publication:501723317|PMID:17951448	kvanwijk	2008-09-26	8.42483e-29	4.07637e-78	AT2G13360.1	0.7541	0.9428	0.1887	18414	9295	1.43643e-26	1.05306e-76
AT2G13360	TRUE	located in	peroxisome	GO:0005777	C	other intracellular components	IDA	protein separation and fragment identification	Publication:501723317|PMID:17951448	kvanwijk	2008-09-26	8.42483e-29	4.07637e-78	AT2G13360.1	0.7541	0.9428	0.1887	18414	9295	1.43643e-26	1.05306e-76
AT2G13360	TRUE	located in	plasma membrane	GO:0005886	C	plasma membrane	IDA	protein separation and fragment identification	Publication:501710480|PMID:14506206	kvanwijk	2008-09-24	8.42483e-29	4.07637e-78	AT2G13360.1	0.7541	0.9428	0.1887	18414	9295	1.43643e-26	1.05306e-76
AT2G13360	TRUE	located in	apoplast	GO:0048046	C	extracellular	IDA	protein separation and fragment identification	Publication:501725189|PMID:18538804	kvanwijk	2008-09-25	8.42483e-29	4.07637e-78	AT2G13360.1	0.7541	0.9428	0.1887	18414	9295	1.43643e-26	1.05306e-76
AT1G78900	TRUE	located in	cell wall	GO:0005618	C	cell wall	IDA	protein separation and fragment identification	Publication:501718077|PMID:16287169	kvanwijk	2008-09-24	0.000244816	2.39986e-08	AT1G78900.1	0.7342	0.9225	0.1883	2982	2224	0.00311502	8.54229e-08
AT1G78900	TRUE	located in	chloroplast	GO:0009507	C	chloroplast	IDA	protein separation and fragment identification	Publication:501712079|PMID:15028209	kvanwijk	2008-09-23	0.000244816	2.39986e-08	AT1G78900.1	0.7342	0.9225	0.1883	2982	2224	0.00311502	8.54229e-08
AT1G78900	TRUE	located in	chloroplast	GO:0009507	C	chloroplast	IDA	protein separation and fragment identification	Publication:501724486|PMID:18431481	kvanwijk	2008-09-26	0.000244816	2.39986e-08	AT1G78900.1	0.7342	0.9225	0.1883	2982	2224	0.00311502	8.54229e-08
AT1G78900	TRUE	located in	membrane	GO:0016020	C	other membranes	IDA	protein separation and fragment identification	Publication:501721401|PMID:17432890	kvanwijk	2008-09-30	0.000244816	2.39986e-08	AT1G78900.1	0.7342	0.9225	0.1883	2982	2224	0.00311502	8.54229e-08
AT1G78900	TRUE	located in	plasma membrane	GO:0005886	C	plasma membrane	IDA	protein separation and fragment identification	Publication:501720626|PMID:17151019	kvanwijk	2008-09-25	0.000244816	2.39986e-08	AT1G78900.1	0.7342	0.9225	0.1883	2982	2224	0.00311502	8.54229e-08
AT1G78900	TRUE	located in	plasma membrane	GO:0005886	C	plasma membrane	IDA	protein separation and fragment identification	Publication:501720929|PMID:17317660	kvanwijk	2008-09-25	0.000244816	2.39986e-08	AT1G78900.1	0.7342	0.9225	0.1883	2982	2224	0.00311502	8.54229e-08
AT1G78900	TRUE	located in	plasma membrane	GO:0005886	C	plasma membrane	IDA	protein separation and fragment identification	Publication:501722708|PMID:17644812	kvanwijk	2008-09-26	0.000244816	2.39986e-08	AT1G78900.1	0.7342	0.9225	0.1883	2982	2224	0.00311502	8.54229e-08
AT1G78900	TRUE	located in	vacuole	GO:0005773	C	other cytoplasmic components	IDA	protein separation and fragment identification	Publication:501711987|PMID:14760709	kvanwijk	2008-09-23	0.000244816	2.39986e-08	AT1G78900.1	0.7342	0.9225	0.1883	2982	2224	0.00311502	8.54229e-08
AT1G78900	TRUE	located in	vacuole	GO:0005773	C	other cytoplasmic components	IDA	protein separation and fragment identification	Publication:501712581|PMID:15215502	kvanwijk	2008-09-23	0.000244816	2.39986e-08	AT1G78900.1	0.7342	0.9225	0.1883	2982	2224	0.00311502	8.54229e-08
AT1G78900	TRUE	located in	vacuole	GO:0005773	C	other cytoplasmic components	IDA	protein separation and fragment identification	Publication:501714874|PMID:15539469	kvanwijk	2008-09-24	0.000244816	2.39986e-08	AT1G78900.1	0.7342	0.9225	0.1883	2982	2224	0.00311502	8.54229e-08
AT1G78900	TRUE	located in	vacuole	GO:0005773	C	other intracellular components	IDA	protein separation and fragment identification	Publication:501711987|PMID:14760709	kvanwijk	2008-09-23	0.000244816	2.39986e-08	AT1G78900.1	0.7342	0.9225	0.1883	2982	2224	0.00311502	8.54229e-08
AT1G78900	TRUE	located in	vacuole	GO:0005773	C	other intracellular components	IDA	protein separation and fragment identification	Publication:501712581|PMID:15215502	kvanwijk	2008-09-23	0.000244816	2.39986e-08	AT1G78900.1	0.7342	0.9225	0.1883	2982	2224	0.00311502	8.54229e-08
AT1G78900	TRUE	located in	vacuole	GO:0005773	C	other intracellular components	IDA	protein separation and fragment identification	Publication:501714874|PMID:15539469	kvanwijk	2008-09-24	0.000244816	2.39986e-08	AT1G78900.1	0.7342	0.9225	0.1883	2982	2224	0.00311502	8.54229e-08
AT1G78900	TRUE	has	hydrolase activity, acting on acid anhydrides, catalyzing transmembrane movement of substances	GO:0016820	F	hydrolase activity	IEA	traceable computational prediction	AnalysisReference:501730468	TAIR	2009-04-29	0.000244816	2.39986e-08	AT1G78900.1	0.7342	0.9225	0.1883	2982	2224	0.00311502	8.54229e-08
AT1G78900	TRUE	involved in	response to salt stress	GO:0009651	P	response to stress	IEP	Correlation of expression with a physiological assay	Publication:501723430|PMID:17916636	kvanwijk	2008-10-03	0.000244816	2.39986e-08	AT1G78900.1	0.7342	0.9225	0.1883	2982	2224	0.00311502	8.54229e-08
AT1G78900	TRUE	involved in	response to salt stress	GO:0009651	P	response to abiotic or biotic stimulus	IEP	Correlation of expression with a physiological assay	Publication:501723430|PMID:17916636	kvanwijk	2008-10-03	0.000244816	2.39986e-08	AT1G78900.1	0.7342	0.9225	0.1883	2982	2224	0.00311502	8.54229e-08
AT1G78900	TRUE	located in	plant-type vacuole	GO:0000325	C	other cytoplasmic components	IDA	protein separation and fragment identification	Publication:501718909|PMID:16618929	kvanwijk	2008-09-29	0.000244816	2.39986e-08	AT1G78900.1	0.7342	0.9225	0.1883	2982	2224	0.00311502	8.54229e-08
AT1G78900	TRUE	located in	plant-type vacuole	GO:0000325	C	other intracellular components	IDA	protein separation and fragment identification	Publication:501718909|PMID:16618929	kvanwijk	2008-09-29	0.000244816	2.39986e-08	AT1G78900.1	0.7342	0.9225	0.1883	2982	2224	0.00311502	8.54229e-08
AT1G78900	TRUE	located in	chloroplast envelope	GO:0009941	C	plastid	IDA	protein separation and fragment identification	Publication:501707066|PMID:12766230	kvanwijk	2008-09-23	0.000244816	2.39986e-08	AT1G78900.1	0.7342	0.9225	0.1883	2982	2224	0.00311502	8.54229e-08
AT1G78900	TRUE	located in	chloroplast envelope	GO:0009941	C	plastid	IDA	protein separation and fragment identification	Publication:501710686|PMID:12938931	kvanwijk	2008-09-23	0.000244816	2.39986e-08	AT1G78900.1	0.7342	0.9225	0.1883	2982	2224	0.00311502	8.54229e-08
AT1G78900	TRUE	located in	chloroplast envelope	GO:0009941	C	chloroplast	IDA	protein separation and fragment identification	Publication:501707066|PMID:12766230	kvanwijk	2008-09-23	0.000244816	2.39986e-08	AT1G78900.1	0.7342	0.9225	0.1883	2982	2224	0.00311502	8.54229e-08
AT1G78900	TRUE	located in	chloroplast envelope	GO:0009941	C	chloroplast	IDA	protein separation and fragment identification	Publication:501710686|PMID:12938931	kvanwijk	2008-09-23	0.000244816	2.39986e-08	AT1G78900.1	0.7342	0.9225	0.1883	2982	2224	0.00311502	8.54229e-08
AT1G78900	TRUE	located in	chloroplast envelope	GO:0009941	C	other cytoplasmic components	IDA	protein separation and fragment identification	Publication:501707066|PMID:12766230	kvanwijk	2008-09-23	0.000244816	2.39986e-08	AT1G78900.1	0.7342	0.9225	0.1883	2982	2224	0.00311502	8.54229e-08
AT1G78900	TRUE	located in	chloroplast envelope	GO:0009941	C	other cytoplasmic components	IDA	protein separation and fragment identification	Publication:501710686|PMID:12938931	kvanwijk	2008-09-23	0.000244816	2.39986e-08	AT1G78900.1	0.7342	0.9225	0.1883	2982	2224	0.00311502	8.54229e-08
AT1G78900	TRUE	located in	chloroplast envelope	GO:0009941	C	other intracellular components	IDA	protein separation and fragment identification	Publication:501707066|PMID:12766230	kvanwijk	2008-09-23	0.000244816	2.39986e-08	AT1G78900.1	0.7342	0.9225	0.1883	2982	2224	0.00311502	8.54229e-08
AT1G78900	TRUE	located in	chloroplast envelope	GO:0009941	C	other intracellular components	IDA	protein separation and fragment identification	Publication:501710686|PMID:12938931	kvanwijk	2008-09-23	0.000244816	2.39986e-08	AT1G78900.1	0.7342	0.9225	0.1883	2982	2224	0.00311502	8.54229e-08
AT1G78900	TRUE	has	hydrogen ion transporting ATP synthase activity, rotational mechanism	GO:0046933	F	transporter activity	IEA	traceable computational prediction	AnalysisReference:501730468	TAIR	2009-04-29	0.000244816	2.39986e-08	AT1G78900.1	0.7342	0.9225	0.1883	2982	2224	0.00311502	8.54229e-08
AT1G78900	TRUE	has	proton-transporting ATPase activity, rotational mechanism	GO:0046961	F	hydrolase activity	IEA	traceable computational prediction	AnalysisReference:501730468	TAIR	2009-04-29	0.000244816	2.39986e-08	AT1G78900.1	0.7342	0.9225	0.1883	2982	2224	0.00311502	8.54229e-08
AT1G78900	TRUE	has	proton-transporting ATPase activity, rotational mechanism	GO:0046961	F	transporter activity	IEA	traceable computational prediction	AnalysisReference:501730468	TAIR	2009-04-29	0.000244816	2.39986e-08	AT1G78900.1	0.7342	0.9225	0.1883	2982	2224	0.00311502	8.54229e-08
AT1G78900	TRUE	located in	vacuolar membrane	GO:0005774	C	other membranes	IDA	co-fractionation	Publication:501718909|PMID:16618929	TAIR	2007-08-09	0.000244816	2.39986e-08	AT1G78900.1	0.7342	0.9225	0.1883	2982	2224	0.00311502	8.54229e-08
AT1G78900	TRUE	located in	vacuolar membrane	GO:0005774	C	other cytoplasmic components	IDA	co-fractionation	Publication:501718909|PMID:16618929	TAIR	2007-08-09	0.000244816	2.39986e-08	AT1G78900.1	0.7342	0.9225	0.1883	2982	2224	0.00311502	8.54229e-08
AT1G78900	TRUE	located in	vacuolar membrane	GO:0005774	C	other intracellular components	IDA	co-fractionation	Publication:501718909|PMID:16618929	TAIR	2007-08-09	0.000244816	2.39986e-08	AT1G78900.1	0.7342	0.9225	0.1883	2982	2224	0.00311502	8.54229e-08
AT1G78900	TRUE	functions in	ATP binding	GO:0005524	F	nucleotide binding	ISS	manually reviewed TIGR computational analysis	Communication:501714663	TIGR	2003-09-12	0.000244816	2.39986e-08	AT1G78900.1	0.7342	0.9225	0.1883	2982	2224	0.00311502	8.54229e-08
AT1G78900	TRUE	involved in	Golgi organization	GO:0007030	P	cell organization and biogenesis	IMP	analysis of visible trait	Publication:501714395|PMID:15610354	TAIR	2005-03-21	0.000244816	2.39986e-08	AT1G78900.1	0.7342	0.9225	0.1883	2982	2224	0.00311502	8.54229e-08
AT1G78900	TRUE	involved in	proton transport	GO:0015992	P	transport	ISS	manually reviewed TIGR computational analysis	Communication:501714663	TIGR	2003-09-12	0.000244816	2.39986e-08	AT1G78900.1	0.7342	0.9225	0.1883	2982	2224	0.00311502	8.54229e-08
AT1G78900	TRUE	involved in	pollen development	GO:0009555	P	developmental processes	IMP	analysis of visible trait	Publication:501714395|PMID:15610354	TAIR	2005-03-21	0.000244816	2.39986e-08	AT1G78900.1	0.7342	0.9225	0.1883	2982	2224	0.00311502	8.54229e-08
AT1G78900	TRUE	has	hydrogen ion transporting ATP synthase activity, rotational mechanism	GO:0046933	F	transporter activity	ISS	manually reviewed TIGR computational analysis	Communication:501714663	TIGR	2003-09-12	0.000244816	2.39986e-08	AT1G78900.1	0.7342	0.9225	0.1883	2982	2224	0.00311502	8.54229e-08
AT1G78900	TRUE	located in	cell wall	GO:0005618	C	cell wall	IDA	protein separation and fragment identification	Publication:501718077|PMID:16287169	kvanwijk	2008-09-24	0.000244816	2.39986e-08	AT1G78900.1	0.7342	0.9225	0.1883	2982	2224	0.00311502	8.54229e-08
AT1G78900	TRUE	located in	chloroplast	GO:0009507	C	chloroplast	IDA	protein separation and fragment identification	Publication:501712079|PMID:15028209	kvanwijk	2008-09-23	0.000244816	2.39986e-08	AT1G78900.1	0.7342	0.9225	0.1883	2982	2224	0.00311502	8.54229e-08
AT1G78900	TRUE	located in	chloroplast	GO:0009507	C	chloroplast	IDA	protein separation and fragment identification	Publication:501724486|PMID:18431481	kvanwijk	2008-09-26	0.000244816	2.39986e-08	AT1G78900.1	0.7342	0.9225	0.1883	2982	2224	0.00311502	8.54229e-08
AT1G78900	TRUE	located in	membrane	GO:0016020	C	other membranes	IDA	protein separation and fragment identification	Publication:501721401|PMID:17432890	kvanwijk	2008-09-30	0.000244816	2.39986e-08	AT1G78900.1	0.7342	0.9225	0.1883	2982	2224	0.00311502	8.54229e-08
AT1G78900	TRUE	located in	plasma membrane	GO:0005886	C	plasma membrane	IDA	protein separation and fragment identification	Publication:501720626|PMID:17151019	kvanwijk	2008-09-25	0.000244816	2.39986e-08	AT1G78900.1	0.7342	0.9225	0.1883	2982	2224	0.00311502	8.54229e-08
AT1G78900	TRUE	located in	plasma membrane	GO:0005886	C	plasma membrane	IDA	protein separation and fragment identification	Publication:501720929|PMID:17317660	kvanwijk	2008-09-25	0.000244816	2.39986e-08	AT1G78900.1	0.7342	0.9225	0.1883	2982	2224	0.00311502	8.54229e-08
AT1G78900	TRUE	located in	plasma membrane	GO:0005886	C	plasma membrane	IDA	protein separation and fragment identification	Publication:501722708|PMID:17644812	kvanwijk	2008-09-26	0.000244816	2.39986e-08	AT1G78900.1	0.7342	0.9225	0.1883	2982	2224	0.00311502	8.54229e-08
AT1G78900	TRUE	located in	vacuole	GO:0005773	C	other cytoplasmic components	IDA	protein separation and fragment identification	Publication:501711987|PMID:14760709	kvanwijk	2008-09-23	0.000244816	2.39986e-08	AT1G78900.1	0.7342	0.9225	0.1883	2982	2224	0.00311502	8.54229e-08
AT1G78900	TRUE	located in	vacuole	GO:0005773	C	other cytoplasmic components	IDA	protein separation and fragment identification	Publication:501712581|PMID:15215502	kvanwijk	2008-09-23	0.000244816	2.39986e-08	AT1G78900.1	0.7342	0.9225	0.1883	2982	2224	0.00311502	8.54229e-08
AT1G78900	TRUE	located in	vacuole	GO:0005773	C	other cytoplasmic components	IDA	protein separation and fragment identification	Publication:501714874|PMID:15539469	kvanwijk	2008-09-24	0.000244816	2.39986e-08	AT1G78900.1	0.7342	0.9225	0.1883	2982	2224	0.00311502	8.54229e-08
AT1G78900	TRUE	located in	vacuole	GO:0005773	C	other intracellular components	IDA	protein separation and fragment identification	Publication:501711987|PMID:14760709	kvanwijk	2008-09-23	0.000244816	2.39986e-08	AT1G78900.1	0.7342	0.9225	0.1883	2982	2224	0.00311502	8.54229e-08
AT1G78900	TRUE	located in	vacuole	GO:0005773	C	other intracellular components	IDA	protein separation and fragment identification	Publication:501712581|PMID:15215502	kvanwijk	2008-09-23	0.000244816	2.39986e-08	AT1G78900.1	0.7342	0.9225	0.1883	2982	2224	0.00311502	8.54229e-08
AT1G78900	TRUE	located in	vacuole	GO:0005773	C	other intracellular components	IDA	protein separation and fragment identification	Publication:501714874|PMID:15539469	kvanwijk	2008-09-24	0.000244816	2.39986e-08	AT1G78900.1	0.7342	0.9225	0.1883	2982	2224	0.00311502	8.54229e-08
AT1G78900	TRUE	has	hydrolase activity, acting on acid anhydrides, catalyzing transmembrane movement of substances	GO:0016820	F	hydrolase activity	IEA	traceable computational prediction	AnalysisReference:501730468	TAIR	2009-04-29	0.000244816	2.39986e-08	AT1G78900.1	0.7342	0.9225	0.1883	2982	2224	0.00311502	8.54229e-08
AT1G78900	TRUE	involved in	response to salt stress	GO:0009651	P	response to stress	IEP	Correlation of expression with a physiological assay	Publication:501723430|PMID:17916636	kvanwijk	2008-10-03	0.000244816	2.39986e-08	AT1G78900.1	0.7342	0.9225	0.1883	2982	2224	0.00311502	8.54229e-08
AT1G78900	TRUE	involved in	response to salt stress	GO:0009651	P	response to abiotic or biotic stimulus	IEP	Correlation of expression with a physiological assay	Publication:501723430|PMID:17916636	kvanwijk	2008-10-03	0.000244816	2.39986e-08	AT1G78900.1	0.7342	0.9225	0.1883	2982	2224	0.00311502	8.54229e-08
AT1G78900	TRUE	located in	plant-type vacuole	GO:0000325	C	other cytoplasmic components	IDA	protein separation and fragment identification	Publication:501718909|PMID:16618929	kvanwijk	2008-09-29	0.000244816	2.39986e-08	AT1G78900.1	0.7342	0.9225	0.1883	2982	2224	0.00311502	8.54229e-08
AT1G78900	TRUE	located in	plant-type vacuole	GO:0000325	C	other intracellular components	IDA	protein separation and fragment identification	Publication:501718909|PMID:16618929	kvanwijk	2008-09-29	0.000244816	2.39986e-08	AT1G78900.1	0.7342	0.9225	0.1883	2982	2224	0.00311502	8.54229e-08
AT1G78900	TRUE	located in	chloroplast envelope	GO:0009941	C	plastid	IDA	protein separation and fragment identification	Publication:501707066|PMID:12766230	kvanwijk	2008-09-23	0.000244816	2.39986e-08	AT1G78900.1	0.7342	0.9225	0.1883	2982	2224	0.00311502	8.54229e-08
AT1G78900	TRUE	located in	chloroplast envelope	GO:0009941	C	plastid	IDA	protein separation and fragment identification	Publication:501710686|PMID:12938931	kvanwijk	2008-09-23	0.000244816	2.39986e-08	AT1G78900.1	0.7342	0.9225	0.1883	2982	2224	0.00311502	8.54229e-08
AT1G78900	TRUE	located in	chloroplast envelope	GO:0009941	C	chloroplast	IDA	protein separation and fragment identification	Publication:501707066|PMID:12766230	kvanwijk	2008-09-23	0.000244816	2.39986e-08	AT1G78900.1	0.7342	0.9225	0.1883	2982	2224	0.00311502	8.54229e-08
AT1G78900	TRUE	located in	chloroplast envelope	GO:0009941	C	chloroplast	IDA	protein separation and fragment identification	Publication:501710686|PMID:12938931	kvanwijk	2008-09-23	0.000244816	2.39986e-08	AT1G78900.1	0.7342	0.9225	0.1883	2982	2224	0.00311502	8.54229e-08
AT1G78900	TRUE	located in	chloroplast envelope	GO:0009941	C	other cytoplasmic components	IDA	protein separation and fragment identification	Publication:501707066|PMID:12766230	kvanwijk	2008-09-23	0.000244816	2.39986e-08	AT1G78900.1	0.7342	0.9225	0.1883	2982	2224	0.00311502	8.54229e-08
AT1G78900	TRUE	located in	chloroplast envelope	GO:0009941	C	other cytoplasmic components	IDA	protein separation and fragment identification	Publication:501710686|PMID:12938931	kvanwijk	2008-09-23	0.000244816	2.39986e-08	AT1G78900.1	0.7342	0.9225	0.1883	2982	2224	0.00311502	8.54229e-08
AT1G78900	TRUE	located in	chloroplast envelope	GO:0009941	C	other intracellular components	IDA	protein separation and fragment identification	Publication:501707066|PMID:12766230	kvanwijk	2008-09-23	0.000244816	2.39986e-08	AT1G78900.1	0.7342	0.9225	0.1883	2982	2224	0.00311502	8.54229e-08
AT1G78900	TRUE	located in	chloroplast envelope	GO:0009941	C	other intracellular components	IDA	protein separation and fragment identification	Publication:501710686|PMID:12938931	kvanwijk	2008-09-23	0.000244816	2.39986e-08	AT1G78900.1	0.7342	0.9225	0.1883	2982	2224	0.00311502	8.54229e-08
AT1G78900	TRUE	has	hydrogen ion transporting ATP synthase activity, rotational mechanism	GO:0046933	F	transporter activity	IEA	traceable computational prediction	AnalysisReference:501730468	TAIR	2009-04-29	0.000244816	2.39986e-08	AT1G78900.1	0.7342	0.9225	0.1883	2982	2224	0.00311502	8.54229e-08
AT1G78900	TRUE	has	proton-transporting ATPase activity, rotational mechanism	GO:0046961	F	hydrolase activity	IEA	traceable computational prediction	AnalysisReference:501730468	TAIR	2009-04-29	0.000244816	2.39986e-08	AT1G78900.1	0.7342	0.9225	0.1883	2982	2224	0.00311502	8.54229e-08
AT1G78900	TRUE	has	proton-transporting ATPase activity, rotational mechanism	GO:0046961	F	transporter activity	IEA	traceable computational prediction	AnalysisReference:501730468	TAIR	2009-04-29	0.000244816	2.39986e-08	AT1G78900.1	0.7342	0.9225	0.1883	2982	2224	0.00311502	8.54229e-08
AT3G05220	TRUE	involved in	metal ion transport	GO:0030001	P	transport	IEA	traceable computational prediction	AnalysisReference:501730468	TAIR	2009-04-29	1.00201e-14	1.30379e-209	AT3G05220.1	0.0943	0.2799	0.1856	9984	3644	8.99174e-13	7.17083e-208
AT3G05220	TRUE	has	metal ion binding	GO:0046872	F	other binding	IEA	traceable computational prediction	AnalysisReference:501730468	TAIR	2009-04-29	1.00201e-14	1.30379e-209	AT3G05220.1	0.0943	0.2799	0.1856	9984	3644	8.99174e-13	7.17083e-208
AT4G04223	TRUE	located in	cellular_component	GO:0005575	C	unknown cellular components	ND	Unknown cellular component	Communication:1345790	TAIR	2009-05-08	5.70252e-05	5.41742e-08	AT4G04223.1	0.4459	0.2623	0.1836	365	354	0.000900258	1.86224e-07
AT4G04223	TRUE	has	molecular_function	GO:0003674	F	unknown molecular functions	ND	Unknown molecular function	Communication:1345790	TAIR	2009-05-08	5.70252e-05	5.41742e-08	AT4G04223.1	0.4459	0.2623	0.1836	365	354	0.000900258	1.86224e-07
AT4G04223	TRUE	involved in	biological_process	GO:0008150	P	unknown biological processes	ND	Unknown biological process	Communication:1345790	TAIR	2009-05-08	5.70252e-05	5.41742e-08	AT4G04223.1	0.4459	0.2623	0.1836	365	354	0.000900258	1.86224e-07
AT1G08260	FALSE	has	DNA binding	GO:0003677	F	DNA or RNA binding	IEA	traceable computational prediction	AnalysisReference:501730468	TAIR	2009-04-29	0.000832101	0.539539	AT1G08260.1	0.1805	0	0.1805	76	54	0.0086508	0.618043
AT1G08260	FALSE	has	DNA-directed DNA polymerase activity	GO:0003887	F	transferase activity	IEA	traceable computational prediction	AnalysisReference:501730468	TAIR	2009-04-29	0.000832101	0.539539	AT1G08260.1	0.1805	0	0.1805	76	54	0.0086508	0.618043
AT1G08260	FALSE	has	nucleic acid binding	GO:0003676	F	nucleic acid binding	IEA	traceable computational prediction	AnalysisReference:501730468	TAIR	2009-04-29	0.000832101	0.539539	AT1G08260.1	0.1805	0	0.1805	76	54	0.0086508	0.618043
AT1G08260	FALSE	has	nucleotide binding	GO:0000166	F	nucleotide binding	IEA	traceable computational prediction	AnalysisReference:501730468	TAIR	2009-04-29	0.000832101	0.539539	AT1G08260.1	0.1805	0	0.1805	76	54	0.0086508	0.618043
AT1G08260	FALSE	has	zinc ion binding	GO:0008270	F	other binding	IEA	traceable computational prediction	AnalysisReference:501730468	TAIR	2009-04-29	0.000832101	0.539539	AT1G08260.1	0.1805	0	0.1805	76	54	0.0086508	0.618043
AT1G08260	FALSE	involved in	embryonic development ending in seed dormancy	GO:0009793	P	developmental processes	IMP	analysis of visible trait	Publication:501675938	TAIR	2006-02-22	0.000832101	0.539539	AT1G08260.1	0.1805	0	0.1805	76	54	0.0086508	0.618043
AT1G08260	FALSE	located in	apoplast	GO:0048046	C	extracellular	IDA	protein separation and fragment identification	Publication:501725189|PMID:18538804	kvanwijk	2008-09-25	0.000832101	0.539539	AT1G08260.1	0.1805	0	0.1805	76	54	0.0086508	0.618043
AT1G08260	FALSE	is subunit of	epsilon DNA polymerase complex	GO:0008622	C	nucleus	IPI	yeast two-hybrid assay	Publication:501717664|PMID:16212602	TAIR	2005-11-01	0.000832101	0.539539	AT1G08260.1	0.1805	0	0.1805	76	54	0.0086508	0.618043
AT1G08260	FALSE	is subunit of	epsilon DNA polymerase complex	GO:0008622	C	other intracellular components	IPI	yeast two-hybrid assay	Publication:501717664|PMID:16212602	TAIR	2005-11-01	0.000832101	0.539539	AT1G08260.1	0.1805	0	0.1805	76	54	0.0086508	0.618043
AT1G08260	FALSE	has	DNA-directed DNA polymerase activity	GO:0003887	F	transferase activity	ISS	manually reviewed TIGR computational analysis	Communication:501714663	TIGR	2003-08-22	0.000832101	0.539539	AT1G08260.1	0.1805	0	0.1805	76	54	0.0086508	0.618043
AT1G08260	FALSE	involved in	embryonic development ending in seed dormancy	GO:0009793	P	developmental processes	NAS	Database entries that dont cite a paper (e.g. SwissProt records)	Communication:501718471	TAIR	2006-02-22	0.000832101	0.539539	AT1G08260.1	0.1805	0	0.1805	76	54	0.0086508	0.618043
AT1G08260	FALSE	involved in	positive regulation of S phase of mitotic cell cycle	GO:0045750	P	other cellular processes	IMP	analysis of visible trait	Publication:501718105|PMID:16278345	TAIR	2005-12-15	0.000832101	0.539539	AT1G08260.1	0.1805	0	0.1805	76	54	0.0086508	0.618043
AT1G08260	FALSE	has	DNA binding	GO:0003677	F	DNA or RNA binding	IEA	traceable computational prediction	AnalysisReference:501730468	TAIR	2009-04-29	0.000832101	0.539539	AT1G08260.1	0.1805	0	0.1805	76	54	0.0086508	0.618043
AT1G08260	FALSE	has	DNA-directed DNA polymerase activity	GO:0003887	F	transferase activity	IEA	traceable computational prediction	AnalysisReference:501730468	TAIR	2009-04-29	0.000832101	0.539539	AT1G08260.1	0.1805	0	0.1805	76	54	0.0086508	0.618043
AT1G08260	FALSE	has	nucleic acid binding	GO:0003676	F	nucleic acid binding	IEA	traceable computational prediction	AnalysisReference:501730468	TAIR	2009-04-29	0.000832101	0.539539	AT1G08260.1	0.1805	0	0.1805	76	54	0.0086508	0.618043
AT1G08260	FALSE	has	nucleotide binding	GO:0000166	F	nucleotide binding	IEA	traceable computational prediction	AnalysisReference:501730468	TAIR	2009-04-29	0.000832101	0.539539	AT1G08260.1	0.1805	0	0.1805	76	54	0.0086508	0.618043
AT1G08260	FALSE	has	zinc ion binding	GO:0008270	F	other binding	IEA	traceable computational prediction	AnalysisReference:501730468	TAIR	2009-04-29	0.000832101	0.539539	AT1G08260.1	0.1805	0	0.1805	76	54	0.0086508	0.618043
AT1G08260	FALSE	located in	apoplast	GO:0048046	C	extracellular	IDA	protein separation and fragment identification	Publication:501725189|PMID:18538804	kvanwijk	2008-09-25	0.000832101	0.539539	AT1G08260.1	0.1805	0	0.1805	76	54	0.0086508	0.618043
AT2G26890	TRUE	located in	vacuole	GO:0005773	C	other cytoplasmic components	IDA	protein separation and fragment identification	Publication:501711987|PMID:14760709	kvanwijk	2008-09-23	1.84184e-06	1.47414e-10	AT2G26890.1	0.1752	0.3527	0.1775	975	846	4.90677e-05	6.20594e-10
AT2G26890	TRUE	located in	vacuole	GO:0005773	C	other intracellular components	IDA	protein separation and fragment identification	Publication:501711987|PMID:14760709	kvanwijk	2008-09-23	1.84184e-06	1.47414e-10	AT2G26890.1	0.1752	0.3527	0.1775	975	846	4.90677e-05	6.20594e-10
AT2G26890	TRUE	has	binding	GO:0005488	F	other binding	IEA	traceable computational prediction	AnalysisReference:501730468	TAIR	2009-04-29	1.84184e-06	1.47414e-10	AT2G26890.1	0.1752	0.3527	0.1775	975	846	4.90677e-05	6.20594e-10
AT2G26890	TRUE	has	heat shock protein binding	GO:0031072	F	protein binding	IEA	traceable computational prediction	AnalysisReference:501730468	TAIR	2009-04-29	1.84184e-06	1.47414e-10	AT2G26890.1	0.1752	0.3527	0.1775	975	846	4.90677e-05	6.20594e-10
AT2G26890	TRUE	located in	trans-Golgi network	GO:0005802	C	Golgi apparatus	IDA	co-fractionation	Publication:501723246|PMID:17971043	TAIR	2007-11-30	1.84184e-06	1.47414e-10	AT2G26890.1	0.1752	0.3527	0.1775	975	846	4.90677e-05	6.20594e-10
AT2G26890	TRUE	located in	trans-Golgi network	GO:0005802	C	other cytoplasmic components	IDA	co-fractionation	Publication:501723246|PMID:17971043	TAIR	2007-11-30	1.84184e-06	1.47414e-10	AT2G26890.1	0.1752	0.3527	0.1775	975	846	4.90677e-05	6.20594e-10
AT2G26890	TRUE	located in	trans-Golgi network	GO:0005802	C	other intracellular components	IDA	co-fractionation	Publication:501723246|PMID:17971043	TAIR	2007-11-30	1.84184e-06	1.47414e-10	AT2G26890.1	0.1752	0.3527	0.1775	975	846	4.90677e-05	6.20594e-10
AT2G26890	TRUE	located in	endoplasmic reticulum	GO:0005783	C	ER	IDA	co-fractionation	Publication:501723246|PMID:17971043	TAIR	2007-11-30	1.84184e-06	1.47414e-10	AT2G26890.1	0.1752	0.3527	0.1775	975	846	4.90677e-05	6.20594e-10
AT2G26890	TRUE	located in	late endosome	GO:0005770	C	other cytoplasmic components	IDA	co-fractionation	Publication:501723246|PMID:17971043	TAIR	2007-11-30	1.84184e-06	1.47414e-10	AT2G26890.1	0.1752	0.3527	0.1775	975	846	4.90677e-05	6.20594e-10
AT2G26890	TRUE	located in	late endosome	GO:0005770	C	other intracellular components	IDA	co-fractionation	Publication:501723246|PMID:17971043	TAIR	2007-11-30	1.84184e-06	1.47414e-10	AT2G26890.1	0.1752	0.3527	0.1775	975	846	4.90677e-05	6.20594e-10
AT2G26890	TRUE	located in	microsome	GO:0005792	C	other cellular components	IDA	Cell fractionation (for cellular component)	Publication:501720684|PMID:17259264	TAIR	2007-03-07	1.84184e-06	1.47414e-10	AT2G26890.1	0.1752	0.3527	0.1775	975	846	4.90677e-05	6.20594e-10
AT2G26890	TRUE	located in	vacuolar membrane	GO:0005774	C	other membranes	IDA	co-fractionation	Publication:501723246|PMID:17971043	TAIR	2007-11-30	1.84184e-06	1.47414e-10	AT2G26890.1	0.1752	0.3527	0.1775	975	846	4.90677e-05	6.20594e-10
AT2G26890	TRUE	located in	vacuolar membrane	GO:0005774	C	other cytoplasmic components	IDA	co-fractionation	Publication:501723246|PMID:17971043	TAIR	2007-11-30	1.84184e-06	1.47414e-10	AT2G26890.1	0.1752	0.3527	0.1775	975	846	4.90677e-05	6.20594e-10
AT2G26890	TRUE	located in	vacuolar membrane	GO:0005774	C	other intracellular components	IDA	co-fractionation	Publication:501723246|PMID:17971043	TAIR	2007-11-30	1.84184e-06	1.47414e-10	AT2G26890.1	0.1752	0.3527	0.1775	975	846	4.90677e-05	6.20594e-10
AT2G26890	TRUE	involved in	amyloplast organization	GO:0009660	P	cell organization and biogenesis	IMP	analysis of visible trait	Publication:501714306|PMID:15466218	TAIR	2005-01-21	1.84184e-06	1.47414e-10	AT2G26890.1	0.1752	0.3527	0.1775	975	846	4.90677e-05	6.20594e-10
AT2G26890	TRUE	involved in	amyloplast organization	GO:0009660	P	cell organization and biogenesis	IMP	analysis of visible trait	Publication:501714306|PMID:15466218	rhuntley	2005-01-21	1.84184e-06	1.47414e-10	AT2G26890.1	0.1752	0.3527	0.1775	975	846	4.90677e-05	6.20594e-10
AT2G26890	TRUE	involved in	endocytosis	GO:0006897	P	transport	ISS	Sequence similarity (homologue of/most closely related to)	Publication:501714306|PMID:15466218	TAIR	2005-01-21	1.84184e-06	1.47414e-10	AT2G26890.1	0.1752	0.3527	0.1775	975	846	4.90677e-05	6.20594e-10
AT2G26890	TRUE	involved in	endocytosis	GO:0006897	P	transport	ISS	Sequence similarity (homologue of/most closely related to)	Publication:501714306|PMID:15466218	rhuntley	2005-01-21	1.84184e-06	1.47414e-10	AT2G26890.1	0.1752	0.3527	0.1775	975	846	4.90677e-05	6.20594e-10
AT2G26890	TRUE	involved in	endocytosis	GO:0006897	P	other cellular processes	ISS	Sequence similarity (homologue of/most closely related to)	Publication:501714306|PMID:15466218	TAIR	2005-01-21	1.84184e-06	1.47414e-10	AT2G26890.1	0.1752	0.3527	0.1775	975	846	4.90677e-05	6.20594e-10
AT2G26890	TRUE	involved in	endocytosis	GO:0006897	P	other cellular processes	ISS	Sequence similarity (homologue of/most closely related to)	Publication:501714306|PMID:15466218	rhuntley	2005-01-21	1.84184e-06	1.47414e-10	AT2G26890.1	0.1752	0.3527	0.1775	975	846	4.90677e-05	6.20594e-10
AT2G26890	TRUE	involved in	endocytosis	GO:0006897	P	cell organization and biogenesis	ISS	Sequence similarity (homologue of/most closely related to)	Publication:501714306|PMID:15466218	TAIR	2005-01-21	1.84184e-06	1.47414e-10	AT2G26890.1	0.1752	0.3527	0.1775	975	846	4.90677e-05	6.20594e-10
AT2G26890	TRUE	involved in	endocytosis	GO:0006897	P	cell organization and biogenesis	ISS	Sequence similarity (homologue of/most closely related to)	Publication:501714306|PMID:15466218	rhuntley	2005-01-21	1.84184e-06	1.47414e-10	AT2G26890.1	0.1752	0.3527	0.1775	975	846	4.90677e-05	6.20594e-10
AT2G26890	TRUE	involved in	endosome organization	GO:0007032	P	cell organization and biogenesis	IMP	analysis of visible trait	Publication:501720684|PMID:17259264	TAIR	2007-03-07	1.84184e-06	1.47414e-10	AT2G26890.1	0.1752	0.3527	0.1775	975	846	4.90677e-05	6.20594e-10
AT2G26890	TRUE	involved in	protein folding	GO:0006457	P	protein metabolism	ISS	manually reviewed TIGR computational analysis	Communication:501714663	TIGR	2003-08-26	1.84184e-06	1.47414e-10	AT2G26890.1	0.1752	0.3527	0.1775	975	846	4.90677e-05	6.20594e-10
AT2G26890	TRUE	involved in	protein folding	GO:0006457	P	other cellular processes	ISS	manually reviewed TIGR computational analysis	Communication:501714663	TIGR	2003-08-26	1.84184e-06	1.47414e-10	AT2G26890.1	0.1752	0.3527	0.1775	975	846	4.90677e-05	6.20594e-10
AT2G26890	TRUE	involved in	protein folding	GO:0006457	P	other metabolic processes	ISS	manually reviewed TIGR computational analysis	Communication:501714663	TIGR	2003-08-26	1.84184e-06	1.47414e-10	AT2G26890.1	0.1752	0.3527	0.1775	975	846	4.90677e-05	6.20594e-10
AT2G26890	TRUE	involved in	protein targeting to vacuole	GO:0006623	P	transport	IMP	analysis of visible trait	Publication:501720990|PMID:17293568	TAIR	2007-03-06	1.84184e-06	1.47414e-10	AT2G26890.1	0.1752	0.3527	0.1775	975	846	4.90677e-05	6.20594e-10
AT2G26890	TRUE	involved in	protein targeting to vacuole	GO:0006623	P	other cellular processes	IMP	analysis of visible trait	Publication:501720990|PMID:17293568	TAIR	2007-03-06	1.84184e-06	1.47414e-10	AT2G26890.1	0.1752	0.3527	0.1775	975	846	4.90677e-05	6.20594e-10
AT2G26890	TRUE	involved in	vacuole organization	GO:0007033	P	cell organization and biogenesis	IMP	analysis of visible trait	Publication:501723246|PMID:17971043	TAIR	2007-11-30	1.84184e-06	1.47414e-10	AT2G26890.1	0.1752	0.3527	0.1775	975	846	4.90677e-05	6.20594e-10
AT2G26890	TRUE	involved in	embryonic development ending in seed dormancy	GO:0009793	P	developmental processes	IMP	analysis of visible trait	Publication:501720684|PMID:17259264	TAIR	2007-06-20	1.84184e-06	1.47414e-10	AT2G26890.1	0.1752	0.3527	0.1775	975	846	4.90677e-05	6.20594e-10
AT2G26890	TRUE	involved in	negative gravitropism	GO:0009959	P	response to abiotic or biotic stimulus	IMP	analysis of physiological response	Publication:501714306|PMID:15466218	TAIR	2005-01-21	1.84184e-06	1.47414e-10	AT2G26890.1	0.1752	0.3527	0.1775	975	846	4.90677e-05	6.20594e-10
AT2G26890	TRUE	involved in	negative gravitropism	GO:0009959	P	response to abiotic or biotic stimulus	IMP	analysis of physiological response	Publication:501714306|PMID:15466218	rhuntley	2005-01-21	1.84184e-06	1.47414e-10	AT2G26890.1	0.1752	0.3527	0.1775	975	846	4.90677e-05	6.20594e-10
AT2G26890	TRUE	involved in	response to starvation	GO:0042594	P	response to stress	IMP	analysis of physiological response	Publication:501723246|PMID:17971043	TAIR	2007-11-30	1.84184e-06	1.47414e-10	AT2G26890.1	0.1752	0.3527	0.1775	975	846	4.90677e-05	6.20594e-10
AT2G26890	TRUE	involved in	cell division	GO:0051301	P	other cellular processes	IMP	analysis of visible trait	Publication:501723246|PMID:17971043	TAIR	2007-11-30	1.84184e-06	1.47414e-10	AT2G26890.1	0.1752	0.3527	0.1775	975	846	4.90677e-05	6.20594e-10
AT2G26890	TRUE	has	binding	GO:0005488	F	other binding	IEA	traceable computational prediction	AnalysisReference:501730468	TAIR	2009-04-29	1.84184e-06	1.47414e-10	AT2G26890.1	0.1752	0.3527	0.1775	975	846	4.90677e-05	6.20594e-10
AT2G26890	TRUE	has	heat shock protein binding	GO:0031072	F	protein binding	IEA	traceable computational prediction	AnalysisReference:501730468	TAIR	2009-04-29	1.84184e-06	1.47414e-10	AT2G26890.1	0.1752	0.3527	0.1775	975	846	4.90677e-05	6.20594e-10
AT1G08810	TRUE	functions in	DNA binding	GO:0003677	F	DNA or RNA binding	ISS	manually reviewed TIGR computational analysis	Communication:501714663	TIGR	2002-01-08	9.93674e-05	6.51144e-13	AT1G08810.1	0.8372	0.9995	0.1623	397	130	0.00144805	3.28462e-12
AT1G08810	TRUE	has	transcription factor activity	GO:0003700	F	transcription factor activity	ISS	Recognized domains	Publication:1345963|PMID:11118137	TAIR	2003-06-06	9.93674e-05	6.51144e-13	AT1G08810.1	0.8372	0.9995	0.1623	397	130	0.00144805	3.28462e-12
AT1G08810	TRUE	has	transcription factor activity	GO:0003700	F	transcription factor activity	TAS	inferred by author, from sequence similarity	Publication:501717339|PMID:16005291	TAIR	2005-10-13	9.93674e-05	6.51144e-13	AT1G08810.1	0.8372	0.9995	0.1623	397	130	0.00144805	3.28462e-12
AT1G08810	TRUE	has	transcription factor activity	GO:0003700	F	transcription factor activity	TAS	inferred by author, from sequence similarity	Publication:501717339|PMID:16005291	vorwerk	2005-10-13	9.93674e-05	6.51144e-13	AT1G08810.1	0.8372	0.9995	0.1623	397	130	0.00144805	3.28462e-12
AT1G08810	TRUE	involved in	response to water deprivation	GO:0009414	P	response to stress	IEP	Transcript levels (e.g. Northerns)	Publication:501717339|PMID:16005291	TAIR	2005-10-13	9.93674e-05	6.51144e-13	AT1G08810.1	0.8372	0.9995	0.1623	397	130	0.00144805	3.28462e-12
AT1G08810	TRUE	involved in	response to water deprivation	GO:0009414	P	response to stress	IEP	Transcript levels (e.g. Northerns)	Publication:501717339|PMID:16005291	vorwerk	2005-10-13	9.93674e-05	6.51144e-13	AT1G08810.1	0.8372	0.9995	0.1623	397	130	0.00144805	3.28462e-12
AT1G08810	TRUE	involved in	response to water deprivation	GO:0009414	P	response to abiotic or biotic stimulus	IEP	Transcript levels (e.g. Northerns)	Publication:501717339|PMID:16005291	TAIR	2005-10-13	9.93674e-05	6.51144e-13	AT1G08810.1	0.8372	0.9995	0.1623	397	130	0.00144805	3.28462e-12
AT1G08810	TRUE	involved in	response to water deprivation	GO:0009414	P	response to abiotic or biotic stimulus	IEP	Transcript levels (e.g. Northerns)	Publication:501717339|PMID:16005291	vorwerk	2005-10-13	9.93674e-05	6.51144e-13	AT1G08810.1	0.8372	0.9995	0.1623	397	130	0.00144805	3.28462e-12
AT1G08810	TRUE	involved in	response to light stimulus	GO:0009416	P	response to abiotic or biotic stimulus	IEP	Transcript levels (e.g. Northerns)	Publication:501717339|PMID:16005291	TAIR	2005-10-13	9.93674e-05	6.51144e-13	AT1G08810.1	0.8372	0.9995	0.1623	397	130	0.00144805	3.28462e-12
AT1G08810	TRUE	involved in	response to light stimulus	GO:0009416	P	response to abiotic or biotic stimulus	IEP	Transcript levels (e.g. Northerns)	Publication:501717339|PMID:16005291	vorwerk	2005-10-13	9.93674e-05	6.51144e-13	AT1G08810.1	0.8372	0.9995	0.1623	397	130	0.00144805	3.28462e-12
AT1G08810	TRUE	involved in	regulation of transcription, DNA-dependent	GO:0006355	P	transcription	ISS	none	Publication:1979|PMID:9839469	TIGR	2003-04-17	9.93674e-05	6.51144e-13	AT1G08810.1	0.8372	0.9995	0.1623	397	130	0.00144805	3.28462e-12
AT1G08810	TRUE	involved in	regulation of transcription, DNA-dependent	GO:0006355	P	other cellular processes	ISS	none	Publication:1979|PMID:9839469	TIGR	2003-04-17	9.93674e-05	6.51144e-13	AT1G08810.1	0.8372	0.9995	0.1623	397	130	0.00144805	3.28462e-12
AT1G08810	TRUE	involved in	regulation of transcription, DNA-dependent	GO:0006355	P	other metabolic processes	ISS	none	Publication:1979|PMID:9839469	TIGR	2003-04-17	9.93674e-05	6.51144e-13	AT1G08810.1	0.8372	0.9995	0.1623	397	130	0.00144805	3.28462e-12
AT1G08810	TRUE	involved in	response to abscisic acid stimulus	GO:0009737	P	other biological processes	IMP	analysis of physiological response	Publication:501717339|PMID:16005291	TAIR	2005-10-13	9.93674e-05	6.51144e-13	AT1G08810.1	0.8372	0.9995	0.1623	397	130	0.00144805	3.28462e-12
AT1G08810	TRUE	involved in	response to abscisic acid stimulus	GO:0009737	P	other biological processes	IMP	analysis of physiological response	Publication:501717339|PMID:16005291	vorwerk	2005-10-13	9.93674e-05	6.51144e-13	AT1G08810.1	0.8372	0.9995	0.1623	397	130	0.00144805	3.28462e-12
AT1G08810	TRUE	involved in	response to jasmonic acid stimulus	GO:0009753	P	other biological processes	IEP	Transcript levels (e.g. Northerns)	Publication:501718564|PMID:16463103	TAIR	2006-03-27	9.93674e-05	6.51144e-13	AT1G08810.1	0.8372	0.9995	0.1623	397	130	0.00144805	3.28462e-12
AT1G08810	TRUE	involved in	response to salicylic acid stimulus	GO:0009751	P	other biological processes	IEP	Transcript levels (e.g. Northerns)	Publication:501718564|PMID:16463103	TAIR	2006-03-27	9.93674e-05	6.51144e-13	AT1G08810.1	0.8372	0.9995	0.1623	397	130	0.00144805	3.28462e-12
AT1G08810	TRUE	involved in	stomatal movement	GO:0010118	P	other cellular processes	IMP	analysis of physiological response	Publication:501717339|PMID:16005291	TAIR	2005-11-01	9.93674e-05	6.51144e-13	AT1G08810.1	0.8372	0.9995	0.1623	397	130	0.00144805	3.28462e-12
AT1G08810	TRUE	involved in	stomatal movement	GO:0010118	P	other cellular processes	IMP	analysis of physiological response	Publication:501717339|PMID:16005291	vorwerk	2005-11-01	9.93674e-05	6.51144e-13	AT1G08810.1	0.8372	0.9995	0.1623	397	130	0.00144805	3.28462e-12
AT4G13495	TRUE	located in	cellular_component	GO:0005575	C	unknown cellular components	ND	Unknown cellular component	Communication:1345790	TAIR	2009-05-08	7.41588e-21	1.01965e-58	AT4G13495.1	0.3754	0.5317	0.1563	2397	838	9.72621e-19	1.84947e-57
AT4G13495	TRUE	has	molecular_function	GO:0003674	F	unknown molecular functions	ND	Unknown molecular function	Communication:1345790	TAIR	2009-05-08	7.41588e-21	1.01965e-58	AT4G13495.1	0.3754	0.5317	0.1563	2397	838	9.72621e-19	1.84947e-57
AT4G13495	TRUE	involved in	biological_process	GO:0008150	P	unknown biological processes	ND	Unknown biological process	Communication:1345790	TAIR	2009-05-08	7.41588e-21	1.01965e-58	AT4G13495.1	0.3754	0.5317	0.1563	2397	838	9.72621e-19	1.84947e-57
AT1G18250	TRUE	located in	endomembrane system	GO:0012505	C	other cellular components	IEA	traceable computational prediction	AnalysisReference:501730133	TAIR	2009-05-15	0.000918004	3.67223e-05	AT1G18250.1	1	0.8439	0.1561	211	81	0.0094289	9.81373e-05
AT1G18250	TRUE	involved in	response to other organism	GO:0051707	P	response to abiotic or biotic stimulus	ISS	manually reviewed TIGR computational analysis	Communication:501714663	TIGR	2003-09-10	0.000918004	3.67223e-05	AT1G18250.1	1	0.8439	0.1561	211	81	0.0094289	9.81373e-05
AT1G18250	TRUE	located in	endomembrane system	GO:0012505	C	other cellular components	IEA	traceable computational prediction	AnalysisReference:501730133	TAIR	2009-05-15	0.000918004	3.67223e-05	AT1G18250.1	1	0.8439	0.1561	211	81	0.0094289	9.81373e-05
AT3G48115	FALSE	located in	cellular_component	GO:0005575	C	unknown cellular components	ND	Unknown cellular component	Communication:1345790	TAIR	2009-05-08	2.2408e-05	0.114807	AT3G48115.1	0	0.1556	0.1556	300	220	0.000415171	0.167878
AT3G48115	FALSE	has	molecular_function	GO:0003674	F	unknown molecular functions	ND	Unknown molecular function	Communication:1345790	TAIR	2009-05-08	2.2408e-05	0.114807	AT3G48115.1	0	0.1556	0.1556	300	220	0.000415171	0.167878
AT3G48115	FALSE	involved in	biological_process	GO:0008150	P	unknown biological processes	ND	Unknown biological process	Communication:1345790	TAIR	2009-05-08	2.2408e-05	0.114807	AT3G48115.1	0	0.1556	0.1556	300	220	0.000415171	0.167878
AT4G38810	TRUE	located in	cellular_component	GO:0005575	C	unknown cellular components	ND	Unknown cellular component	Communication:1345790	TAIR	2006-10-19	1.05683e-05	5.07844e-16	AT4G38810.1	0.7227	0.569	0.1537	1360	1205	0.000221634	3.09241e-15
AT4G38810	TRUE	functions in	calcium ion binding	GO:0005509	F	other binding	ISS	manually reviewed TIGR computational analysis	Communication:501714663	TIGR	2003-08-22	1.05683e-05	5.07844e-16	AT4G38810.1	0.7227	0.569	0.1537	1360	1205	0.000221634	3.09241e-15
AT4G38810	TRUE	has	calcium ion binding	GO:0005509	F	other binding	IEA	traceable computational prediction	AnalysisReference:501730468	TAIR	2009-04-29	1.05683e-05	5.07844e-16	AT4G38810.1	0.7227	0.569	0.1537	1360	1205	0.000221634	3.09241e-15
AT3G55850	TRUE	has	hydrolase activity, acting on carbon-nitrogen (but not peptide) bonds	GO:0016810	F	hydrolase activity	IEA	traceable computational prediction	AnalysisReference:501730468	TAIR	2009-04-29	5.68125e-07	2.82882e-05	AT3G55850.1	0.7025	0.5533	0.1492	317	287	1.69939e-05	7.74179e-05
AT3G55850	TRUE	has	hydrolase activity	GO:0016787	F	hydrolase activity	ISS	manually reviewed TIGR computational analysis	Communication:501714663	TIGR	2003-09-08	5.68125e-07	2.82882e-05	AT3G55850.1	0.7025	0.5533	0.1492	317	287	1.69939e-05	7.74179e-05
AT3G55850	TRUE	involved in	biological_process	GO:0008150	P	unknown biological processes	ND	Unknown biological process	Communication:1345790	TAIR	2006-10-19	5.68125e-07	2.82882e-05	AT3G55850.1	0.7025	0.5533	0.1492	317	287	1.69939e-05	7.74179e-05
AT3G55850	TRUE	located in	perinuclear region of cytoplasm	GO:0048471	C	other cytoplasmic components	IDA	localization of GFP/YFP fusion protein	Publication:501711716|PMID:14645728	TAIR	2006-01-06	5.68125e-07	2.82882e-05	AT3G55850.1	0.7025	0.5533	0.1492	317	287	1.69939e-05	7.74179e-05
AT3G55850	TRUE	located in	perinuclear region of cytoplasm	GO:0048471	C	other intracellular components	IDA	localization of GFP/YFP fusion protein	Publication:501711716|PMID:14645728	TAIR	2006-01-06	5.68125e-07	2.82882e-05	AT3G55850.1	0.7025	0.5533	0.1492	317	287	1.69939e-05	7.74179e-05
AT3G55850	TRUE	has	hydrolase activity, acting on carbon-nitrogen (but not peptide) bonds	GO:0016810	F	hydrolase activity	IEA	traceable computational prediction	AnalysisReference:501730468	TAIR	2009-04-29	5.68125e-07	2.82882e-05	AT3G55850.1	0.7025	0.5533	0.1492	317	287	1.69939e-05	7.74179e-05
AT1G70620	FALSE	located in	cellular_component	GO:0005575	C	unknown cellular components	ND	Unknown cellular component	Communication:1345790	TAIR	2006-10-19	0.000435251	0.345005	AT1G70620.1	0.8338	0.6881	0.1457	2031	1336	0.00504832	0.428742
AT1G70620	FALSE	has	molecular_function	GO:0003674	F	unknown molecular functions	ND	Unknown molecular function	Communication:1345790	TAIR	2006-10-20	0.000435251	0.345005	AT1G70620.1	0.8338	0.6881	0.1457	2031	1336	0.00504832	0.428742
AT1G70620	FALSE	involved in	biological_process	GO:0008150	P	unknown biological processes	ND	Unknown biological process	Communication:1345790	TAIR	2006-10-19	0.000435251	0.345005	AT1G70620.1	0.8338	0.6881	0.1457	2031	1336	0.00504832	0.428742
AT2G05810	FALSE	has	binding	GO:0005488	F	other binding	IEA	traceable computational prediction	AnalysisReference:501730468	TAIR	2009-04-29	5.31598e-08	0.596988	AT2G05810.1	0.8555	1	0.1445	424	281	1.92846e-06	0.672301
AT2G05810	FALSE	located in	cellular_component	GO:0005575	C	unknown cellular components	ND	Unknown cellular component	Communication:1345790	TAIR	2006-10-19	5.31598e-08	0.596988	AT2G05810.1	0.8555	1	0.1445	424	281	1.92846e-06	0.672301
AT2G05810	FALSE	has	binding	GO:0005488	F	other binding	IEA	traceable computational prediction	AnalysisReference:501730468	TAIR	2009-04-29	5.31598e-08	0.596988	AT2G05810.1	0.8555	1	0.1445	424	281	1.92846e-06	0.672301
AT2G45830	TRUE	has	molecular_function	GO:0003674	F	unknown molecular functions	ND	none	Communication:501683652	TIGR	2003-10-04	1.64021e-08	8.71053e-36	AT2G45830.1	0.8562	1	0.1438	579	130	6.21458e-07	1.0103e-34
AT2G45830	TRUE	involved in	biological_process	GO:0008150	P	unknown biological processes	ND	Unknown biological process	Communication:1345790	TAIR	2006-10-19	1.64021e-08	8.71053e-36	AT2G45830.1	0.8562	1	0.1438	579	130	6.21458e-07	1.0103e-34
AT2G45830	TRUE	located in	mitochondrion	GO:0005739	C	mitochondria	IEA	traceable computational prediction	AnalysisReference:501730133	TAIR	2009-05-15	1.64021e-08	8.71053e-36	AT2G45830.1	0.8562	1	0.1438	579	130	6.21458e-07	1.0103e-34
AT2G03730	TRUE	involved in	metabolic process	GO:0008152	P	other metabolic processes	IEA	traceable computational prediction	AnalysisReference:501730468	TAIR	2009-04-29	0.000348913	8.06172e-13	AT2G03730.1	0.7307	0.5909	0.1398	397	426	0.00418942	4.01907e-12
AT2G03730	TRUE	located in	cellular_component	GO:0005575	C	unknown cellular components	ND	none	Communication:501683652	TIGR	2003-04-17	0.000348913	8.06172e-13	AT2G03730.1	0.7307	0.5909	0.1398	397	426	0.00418942	4.01907e-12
AT2G03730	TRUE	functions in	amino acid binding	GO:0016597	F	other binding	ISS	Recognized domains	Publication:501682884|PMID:12481063	TAIR	2003-08-13	0.000348913	8.06172e-13	AT2G03730.1	0.7307	0.5909	0.1398	397	426	0.00418942	4.01907e-12
AT2G03730	TRUE	involved in	metabolic process	GO:0008152	P	other metabolic processes	IEA	traceable computational prediction	AnalysisReference:501730468	TAIR	2009-04-29	0.000348913	8.06172e-13	AT2G03730.1	0.7307	0.5909	0.1398	397	426	0.00418942	4.01907e-12
AT3G56050	FALSE	has	kinase activity	GO:0016301	F	kinase activity	ISS	manually reviewed TIGR computational analysis	Communication:501714663	TIGR	2003-09-26	0.000131497	0.153077	AT3G56050.1	0.859	0.9965	0.1375	1331	901	0.00179362	0.215877
AT3G56050	FALSE	has	ATP binding	GO:0005524	F	nucleotide binding	IEA	traceable computational prediction	AnalysisReference:501730468	TAIR	2009-04-29	0.000131497	0.153077	AT3G56050.1	0.859	0.9965	0.1375	1331	901	0.00179362	0.215877
AT3G56050	FALSE	has	protein kinase activity	GO:0004672	F	kinase activity	IEA	traceable computational prediction	AnalysisReference:501730468	TAIR	2009-04-29	0.000131497	0.153077	AT3G56050.1	0.859	0.9965	0.1375	1331	901	0.00179362	0.215877
AT3G56050	FALSE	has	protein kinase activity	GO:0004672	F	transferase activity	IEA	traceable computational prediction	AnalysisReference:501730468	TAIR	2009-04-29	0.000131497	0.153077	AT3G56050.1	0.859	0.9965	0.1375	1331	901	0.00179362	0.215877
AT3G56050	FALSE	has	protein tyrosine kinase activity	GO:0004713	F	kinase activity	IEA	traceable computational prediction	AnalysisReference:501730468	TAIR	2009-04-29	0.000131497	0.153077	AT3G56050.1	0.859	0.9965	0.1375	1331	901	0.00179362	0.215877
AT3G56050	FALSE	has	protein tyrosine kinase activity	GO:0004713	F	transferase activity	IEA	traceable computational prediction	AnalysisReference:501730468	TAIR	2009-04-29	0.000131497	0.153077	AT3G56050.1	0.859	0.9965	0.1375	1331	901	0.00179362	0.215877
AT3G56050	FALSE	involved in	protein amino acid phosphorylation	GO:0006468	P	protein metabolism	IEA	traceable computational prediction	AnalysisReference:501730468	TAIR	2009-04-29	0.000131497	0.153077	AT3G56050.1	0.859	0.9965	0.1375	1331	901	0.00179362	0.215877
AT3G56050	FALSE	involved in	protein amino acid phosphorylation	GO:0006468	P	other cellular processes	IEA	traceable computational prediction	AnalysisReference:501730468	TAIR	2009-04-29	0.000131497	0.153077	AT3G56050.1	0.859	0.9965	0.1375	1331	901	0.00179362	0.215877
AT3G56050	FALSE	involved in	protein amino acid phosphorylation	GO:0006468	P	other metabolic processes	IEA	traceable computational prediction	AnalysisReference:501730468	TAIR	2009-04-29	0.000131497	0.153077	AT3G56050.1	0.859	0.9965	0.1375	1331	901	0.00179362	0.215877
AT3G56050	FALSE	has	ATP binding	GO:0005524	F	nucleotide binding	IEA	traceable computational prediction	AnalysisReference:501730468	TAIR	2009-04-29	0.000131497	0.153077	AT3G56050.1	0.859	0.9965	0.1375	1331	901	0.00179362	0.215877
AT3G56050	FALSE	has	protein kinase activity	GO:0004672	F	kinase activity	IEA	traceable computational prediction	AnalysisReference:501730468	TAIR	2009-04-29	0.000131497	0.153077	AT3G56050.1	0.859	0.9965	0.1375	1331	901	0.00179362	0.215877
AT3G56050	FALSE	has	protein kinase activity	GO:0004672	F	transferase activity	IEA	traceable computational prediction	AnalysisReference:501730468	TAIR	2009-04-29	0.000131497	0.153077	AT3G56050.1	0.859	0.9965	0.1375	1331	901	0.00179362	0.215877
AT3G56050	FALSE	has	protein tyrosine kinase activity	GO:0004713	F	kinase activity	IEA	traceable computational prediction	AnalysisReference:501730468	TAIR	2009-04-29	0.000131497	0.153077	AT3G56050.1	0.859	0.9965	0.1375	1331	901	0.00179362	0.215877
AT3G56050	FALSE	has	protein tyrosine kinase activity	GO:0004713	F	transferase activity	IEA	traceable computational prediction	AnalysisReference:501730468	TAIR	2009-04-29	0.000131497	0.153077	AT3G56050.1	0.859	0.9965	0.1375	1331	901	0.00179362	0.215877
AT3G56050	FALSE	involved in	protein amino acid phosphorylation	GO:0006468	P	protein metabolism	IEA	traceable computational prediction	AnalysisReference:501730468	TAIR	2009-04-29	0.000131497	0.153077	AT3G56050.1	0.859	0.9965	0.1375	1331	901	0.00179362	0.215877
AT3G56050	FALSE	involved in	protein amino acid phosphorylation	GO:0006468	P	other cellular processes	IEA	traceable computational prediction	AnalysisReference:501730468	TAIR	2009-04-29	0.000131497	0.153077	AT3G56050.1	0.859	0.9965	0.1375	1331	901	0.00179362	0.215877
AT3G56050	FALSE	involved in	protein amino acid phosphorylation	GO:0006468	P	other metabolic processes	IEA	traceable computational prediction	AnalysisReference:501730468	TAIR	2009-04-29	0.000131497	0.153077	AT3G56050.1	0.859	0.9965	0.1375	1331	901	0.00179362	0.215877
AT5G02020	TRUE	located in	chloroplast	GO:0009507	C	chloroplast	IEA	traceable computational prediction	AnalysisReference:501730133	TAIR	2009-05-15	0.000255188	4.17988e-214	AT5G02020.1	0.7679	0.9037	0.1358	262	1364	0.00322293	2.37557e-212
AT5G02020	TRUE	has	molecular_function	GO:0003674	F	unknown molecular functions	ND	none	Communication:501683652	TIGR	2003-10-04	0.000255188	4.17988e-214	AT5G02020.1	0.7679	0.9037	0.1358	262	1364	0.00322293	2.37557e-212
AT5G02020	TRUE	involved in	biological_process	GO:0008150	P	unknown biological processes	ND	Unknown biological process	Communication:1345790	TAIR	2006-10-19	0.000255188	4.17988e-214	AT5G02020.1	0.7679	0.9037	0.1358	262	1364	0.00322293	2.37557e-212
AT5G02020	TRUE	located in	chloroplast	GO:0009507	C	chloroplast	IEA	traceable computational prediction	AnalysisReference:501730133	TAIR	2009-05-15	0.000255188	4.17988e-214	AT5G02020.1	0.7679	0.9037	0.1358	262	1364	0.00322293	2.37557e-212
AT1G13440	TRUE	located in	cytosol	GO:0005829	C	cytosol	TAS	text book or dictionary; -material has become common knowledge	Publication:501714525|PMID:15533878	TAIR	2005-11-18	1.98091e-50	1.60848e-299	AT1G13440.1	0.8684	1	0.1316	11984	12493	6.7549e-48	1.19237e-297
AT1G13440	TRUE	located in	cytosol	GO:0005829	C	cytosol	TAS	text book or dictionary; -material has become common knowledge	Publication:501714525|PMID:15533878	jfemery	2005-11-18	1.98091e-50	1.60848e-299	AT1G13440.1	0.8684	1	0.1316	11984	12493	6.7549e-48	1.19237e-297
AT1G13440	TRUE	located in	mitochondrion	GO:0005739	C	mitochondria	IDA	protein separation and fragment identification	Publication:501710623|PMID:12953116	TAIR	2007-03-01	1.98091e-50	1.60848e-299	AT1G13440.1	0.8684	1	0.1316	11984	12493	6.7549e-48	1.19237e-297
AT1G13440	TRUE	located in	mitochondrion	GO:0005739	C	mitochondria	IDA	protein separation and fragment identification	Publication:501682846|PMID:12492832	hmillar	2005-01-20	1.98091e-50	1.60848e-299	AT1G13440.1	0.8684	1	0.1316	11984	12493	6.7549e-48	1.19237e-297
AT1G13440	TRUE	located in	mitochondrion	GO:0005739	C	mitochondria	IDA	protein separation and fragment identification	Publication:501711651|PMID:14671022	hmillar	2005-01-20	1.98091e-50	1.60848e-299	AT1G13440.1	0.8684	1	0.1316	11984	12493	6.7549e-48	1.19237e-297
AT1G13440	TRUE	functions in	copper ion binding	GO:0005507	F	other binding	IDA	affinity capture	Publication:501735675|PMID:20018591	TAIR	2010-01-22	1.98091e-50	1.60848e-299	AT1G13440.1	0.8684	1	0.1316	11984	12493	6.7549e-48	1.19237e-297
AT1G13440	TRUE	has	glyceraldehyde-3-phosphate dehydrogenase activity	GO:0008943	F	other enzyme activity	ISS	manually reviewed TIGR computational analysis	Communication:501714663	TIGR	2003-09-26	1.98091e-50	1.60848e-299	AT1G13440.1	0.8684	1	0.1316	11984	12493	6.7549e-48	1.19237e-297
AT1G13440	TRUE	functions in	zinc ion binding	GO:0008270	F	other binding	IDA	affinity capture	Publication:501735675|PMID:20018591	TAIR	2010-01-27	1.98091e-50	1.60848e-299	AT1G13440.1	0.8684	1	0.1316	11984	12493	6.7549e-48	1.19237e-297
AT1G13440	TRUE	involved in	gluconeogenesis	GO:0006094	P	other cellular processes	TAS	text book or dictionary; -material has become common knowledge	Publication:501714525|PMID:15533878	TAIR	2005-11-18	1.98091e-50	1.60848e-299	AT1G13440.1	0.8684	1	0.1316	11984	12493	6.7549e-48	1.19237e-297
AT1G13440	TRUE	involved in	gluconeogenesis	GO:0006094	P	other metabolic processes	TAS	text book or dictionary; -material has become common knowledge	Publication:501714525|PMID:15533878	TAIR	2005-11-18	1.98091e-50	1.60848e-299	AT1G13440.1	0.8684	1	0.1316	11984	12493	6.7549e-48	1.19237e-297
AT1G13440	TRUE	involved in	gluconeogenesis	GO:0006094	P	other cellular processes	TAS	text book or dictionary; -material has become common knowledge	Publication:501714525|PMID:15533878	jfemery	2005-11-18	1.98091e-50	1.60848e-299	AT1G13440.1	0.8684	1	0.1316	11984	12493	6.7549e-48	1.19237e-297
AT1G13440	TRUE	involved in	gluconeogenesis	GO:0006094	P	other metabolic processes	TAS	text book or dictionary; -material has become common knowledge	Publication:501714525|PMID:15533878	jfemery	2005-11-18	1.98091e-50	1.60848e-299	AT1G13440.1	0.8684	1	0.1316	11984	12493	6.7549e-48	1.19237e-297
AT1G13440	TRUE	involved in	glycolysis	GO:0006096	P	other cellular processes	ISS	manually reviewed TIGR computational analysis	Communication:501714663	TIGR	2003-09-26	1.98091e-50	1.60848e-299	AT1G13440.1	0.8684	1	0.1316	11984	12493	6.7549e-48	1.19237e-297
AT1G13440	TRUE	involved in	glycolysis	GO:0006096	P	other metabolic processes	ISS	manually reviewed TIGR computational analysis	Communication:501714663	TIGR	2003-09-26	1.98091e-50	1.60848e-299	AT1G13440.1	0.8684	1	0.1316	11984	12493	6.7549e-48	1.19237e-297
AT1G13440	TRUE	involved in	glycolysis	GO:0006096	P	other cellular processes	TAS	text book or dictionary; -material has become common knowledge	Publication:501714525|PMID:15533878	TAIR	2005-11-18	1.98091e-50	1.60848e-299	AT1G13440.1	0.8684	1	0.1316	11984	12493	6.7549e-48	1.19237e-297
AT1G13440	TRUE	involved in	glycolysis	GO:0006096	P	other metabolic processes	TAS	text book or dictionary; -material has become common knowledge	Publication:501714525|PMID:15533878	TAIR	2005-11-18	1.98091e-50	1.60848e-299	AT1G13440.1	0.8684	1	0.1316	11984	12493	6.7549e-48	1.19237e-297
AT1G13440	TRUE	involved in	glycolysis	GO:0006096	P	electron transport or energy pathways	ISS	manually reviewed TIGR computational analysis	Communication:501714663	TIGR	2003-09-26	1.98091e-50	1.60848e-299	AT1G13440.1	0.8684	1	0.1316	11984	12493	6.7549e-48	1.19237e-297
AT1G13440	TRUE	involved in	glycolysis	GO:0006096	P	other cellular processes	TAS	text book or dictionary; -material has become common knowledge	Publication:501714525|PMID:15533878	jfemery	2005-11-18	1.98091e-50	1.60848e-299	AT1G13440.1	0.8684	1	0.1316	11984	12493	6.7549e-48	1.19237e-297
AT1G13440	TRUE	involved in	glycolysis	GO:0006096	P	other metabolic processes	TAS	text book or dictionary; -material has become common knowledge	Publication:501714525|PMID:15533878	jfemery	2005-11-18	1.98091e-50	1.60848e-299	AT1G13440.1	0.8684	1	0.1316	11984	12493	6.7549e-48	1.19237e-297
AT1G13440	TRUE	involved in	glycolysis	GO:0006096	P	electron transport or energy pathways	TAS	text book or dictionary; -material has become common knowledge	Publication:501714525|PMID:15533878	TAIR	2005-11-18	1.98091e-50	1.60848e-299	AT1G13440.1	0.8684	1	0.1316	11984	12493	6.7549e-48	1.19237e-297
AT1G13440	TRUE	involved in	glycolysis	GO:0006096	P	electron transport or energy pathways	TAS	text book or dictionary; -material has become common knowledge	Publication:501714525|PMID:15533878	jfemery	2005-11-18	1.98091e-50	1.60848e-299	AT1G13440.1	0.8684	1	0.1316	11984	12493	6.7549e-48	1.19237e-297
AT1G13440	TRUE	involved in	response to oxidative stress	GO:0006979	P	response to stress	IDA	protein separation and fragment identification	Publication:501682846|PMID:12492832	TAIR	2006-06-16	1.98091e-50	1.60848e-299	AT1G13440.1	0.8684	1	0.1316	11984	12493	6.7549e-48	1.19237e-297
AT1G13440	TRUE	located in	cell wall	GO:0005618	C	cell wall	IDA	protein separation and fragment identification	Publication:501718077|PMID:16287169	kvanwijk	2008-09-24	1.98091e-50	1.60848e-299	AT1G13440.1	0.8684	1	0.1316	11984	12493	6.7549e-48	1.19237e-297
AT1G13440	TRUE	located in	chloroplast	GO:0009507	C	chloroplast	IDA	protein separation and fragment identification	Publication:501712079|PMID:15028209	kvanwijk	2008-09-23	1.98091e-50	1.60848e-299	AT1G13440.1	0.8684	1	0.1316	11984	12493	6.7549e-48	1.19237e-297
AT1G13440	TRUE	located in	chloroplast	GO:0009507	C	chloroplast	IDA	protein separation and fragment identification	Publication:501724486|PMID:18431481	kvanwijk	2008-09-26	1.98091e-50	1.60848e-299	AT1G13440.1	0.8684	1	0.1316	11984	12493	6.7549e-48	1.19237e-297
AT1G13440	TRUE	located in	membrane	GO:0016020	C	other membranes	IDA	protein separation and fragment identification	Publication:501721401|PMID:17432890	kvanwijk	2008-09-30	1.98091e-50	1.60848e-299	AT1G13440.1	0.8684	1	0.1316	11984	12493	6.7549e-48	1.19237e-297
AT1G13440	TRUE	located in	nucleolus	GO:0005730	C	nucleus	IDA	protein separation and fragment identification	Publication:501714224|PMID:15496452	kvanwijk	2008-09-24	1.98091e-50	1.60848e-299	AT1G13440.1	0.8684	1	0.1316	11984	12493	6.7549e-48	1.19237e-297
AT1G13440	TRUE	located in	nucleolus	GO:0005730	C	other intracellular components	IDA	protein separation and fragment identification	Publication:501714224|PMID:15496452	kvanwijk	2008-09-24	1.98091e-50	1.60848e-299	AT1G13440.1	0.8684	1	0.1316	11984	12493	6.7549e-48	1.19237e-297
AT1G13440	TRUE	located in	nucleus	GO:0005634	C	nucleus	IDA	protein separation and fragment identification	Publication:501711432|PMID:14617066	kvanwijk	2008-09-23	1.98091e-50	1.60848e-299	AT1G13440.1	0.8684	1	0.1316	11984	12493	6.7549e-48	1.19237e-297
AT1G13440	TRUE	located in	plasma membrane	GO:0005886	C	plasma membrane	IDA	protein separation and fragment identification	Publication:501712339|PMID:15060130	kvanwijk	2008-09-23	1.98091e-50	1.60848e-299	AT1G13440.1	0.8684	1	0.1316	11984	12493	6.7549e-48	1.19237e-297
AT1G13440	TRUE	located in	plasma membrane	GO:0005886	C	plasma membrane	IDA	protein separation and fragment identification	Publication:501720929|PMID:17317660	kvanwijk	2008-09-25	1.98091e-50	1.60848e-299	AT1G13440.1	0.8684	1	0.1316	11984	12493	6.7549e-48	1.19237e-297
AT1G13440	TRUE	involved in	response to cadmium ion	GO:0046686	P	other biological processes	IEP	Correlation of expression with a physiological assay	Publication:501718481|PMID:16502469	kvanwijk	2008-10-03	1.98091e-50	1.60848e-299	AT1G13440.1	0.8684	1	0.1316	11984	12493	6.7549e-48	1.19237e-297
AT1G13440	TRUE	involved in	response to cadmium ion	GO:0046686	P	other biological processes	IEP	Correlation of expression with a physiological assay	Publication:501720022|PMID:17075075	kvanwijk	2008-10-03	1.98091e-50	1.60848e-299	AT1G13440.1	0.8684	1	0.1316	11984	12493	6.7549e-48	1.19237e-297
AT1G13440	TRUE	involved in	defense response to bacterium	GO:0042742	P	response to stress	IEP	Correlation of expression with a physiological assay	Publication:501720163|PMID:17028151	kvanwijk	2008-10-03	1.98091e-50	1.60848e-299	AT1G13440.1	0.8684	1	0.1316	11984	12493	6.7549e-48	1.19237e-297
AT1G13440	TRUE	involved in	defense response to bacterium	GO:0042742	P	response to abiotic or biotic stimulus	IEP	Correlation of expression with a physiological assay	Publication:501720163|PMID:17028151	kvanwijk	2008-10-03	1.98091e-50	1.60848e-299	AT1G13440.1	0.8684	1	0.1316	11984	12493	6.7549e-48	1.19237e-297
AT1G13440	TRUE	located in	chloroplast	GO:0009507	C	chloroplast	IDA	protein separation and fragment identification	Publication:501724486|PMID:18431481	kvanwijk	2008-09-26	1.98091e-50	1.60848e-299	AT1G13440.1	0.8684	1	0.1316	11984	12493	6.7549e-48	1.19237e-297
AT1G13440	TRUE	located in	membrane	GO:0016020	C	other membranes	IDA	protein separation and fragment identification	Publication:501721401|PMID:17432890	kvanwijk	2008-09-30	1.98091e-50	1.60848e-299	AT1G13440.1	0.8684	1	0.1316	11984	12493	6.7549e-48	1.19237e-297
AT1G13440	TRUE	located in	plasma membrane	GO:0005886	C	plasma membrane	IDA	protein separation and fragment identification	Publication:501720929|PMID:17317660	kvanwijk	2008-09-25	1.98091e-50	1.60848e-299	AT1G13440.1	0.8684	1	0.1316	11984	12493	6.7549e-48	1.19237e-297
AT1G13440	TRUE	involved in	response to cadmium ion	GO:0046686	P	other biological processes	IEP	Correlation of expression with a physiological assay	Publication:501720022|PMID:17075075	kvanwijk	2008-10-03	1.98091e-50	1.60848e-299	AT1G13440.1	0.8684	1	0.1316	11984	12493	6.7549e-48	1.19237e-297
AT1G13440	TRUE	involved in	defense response to bacterium	GO:0042742	P	response to stress	IEP	Correlation of expression with a physiological assay	Publication:501720163|PMID:17028151	kvanwijk	2008-10-03	1.98091e-50	1.60848e-299	AT1G13440.1	0.8684	1	0.1316	11984	12493	6.7549e-48	1.19237e-297
AT1G13440	TRUE	involved in	defense response to bacterium	GO:0042742	P	response to abiotic or biotic stimulus	IEP	Correlation of expression with a physiological assay	Publication:501720163|PMID:17028151	kvanwijk	2008-10-03	1.98091e-50	1.60848e-299	AT1G13440.1	0.8684	1	0.1316	11984	12493	6.7549e-48	1.19237e-297
AT2G46590	TRUE	located in	chloroplast	GO:0009507	C	chloroplast	IEA	traceable computational prediction	AnalysisReference:501730133	TAIR	2009-05-15	0.000127698	3.49228e-114	AT2G46590.1	0.8495	0.7194	0.1301	10053	8990	0.00178463	1.32319e-112
AT2G46590	TRUE	functions in	DNA binding	GO:0003677	F	DNA or RNA binding	ISS	manually reviewed TIGR computational analysis	Communication:501714663	TIGR	2002-05-10	0.000127698	3.49228e-114	AT2G46590.1	0.8495	0.7194	0.1301	10053	8990	0.00178463	1.32319e-112
AT2G46590	TRUE	has	transcription factor activity	GO:0003700	F	transcription factor activity	ISS	Recognized domains	Publication:1345963|PMID:11118137	TAIR	2003-06-06	0.000127698	3.49228e-114	AT2G46590.1	0.8495	0.7194	0.1301	10053	8990	0.00178463	1.32319e-112
AT2G46590	TRUE	has	transcription factor activity	GO:0003700	F	transcription factor activity	ISS	Recognized domains	Publication:501682896|PMID:12475498	TAIR	2006-04-13	0.000127698	3.49228e-114	AT2G46590.1	0.8495	0.7194	0.1301	10053	8990	0.00178463	1.32319e-112
AT2G46590	TRUE	involved in	response to cold	GO:0009409	P	response to stress	IMP	analysis of physiological response	Publication:501681510|PMID:0012084825	TAIR	2003-03-27	0.000127698	3.49228e-114	AT2G46590.1	0.8495	0.7194	0.1301	10053	8990	0.00178463	1.32319e-112
AT2G46590	TRUE	involved in	response to cold	GO:0009409	P	response to abiotic or biotic stimulus	IMP	analysis of physiological response	Publication:501681510|PMID:0012084825	TAIR	2003-03-27	0.000127698	3.49228e-114	AT2G46590.1	0.8495	0.7194	0.1301	10053	8990	0.00178463	1.32319e-112
AT2G46590	TRUE	involved in	response to light stimulus	GO:0009416	P	response to abiotic or biotic stimulus	IMP	analysis of physiological response	Publication:501681510|PMID:0012084825	TAIR	2003-03-27	0.000127698	3.49228e-114	AT2G46590.1	0.8495	0.7194	0.1301	10053	8990	0.00178463	1.32319e-112
AT2G46590	TRUE	involved in	seed germination	GO:0009845	P	developmental processes	IMP	analysis of physiological response	Publication:501681510|PMID:0012084825	TAIR	2003-03-27	0.000127698	3.49228e-114	AT2G46590.1	0.8495	0.7194	0.1301	10053	8990	0.00178463	1.32319e-112
AT3G19150	TRUE	located in	nucleus	GO:0005634	C	nucleus	IEA	traceable computational prediction	AnalysisReference:501730468	TAIR	2009-04-29	0.000406828	0.00104338	AT3G19150.1	0.4581	0.5874	0.1293	213	190	0.00475097	0.00228073
AT3G19150	TRUE	has	cyclin-dependent protein kinase inhibitor activity	GO:0004861	F	other molecular functions	TAS	inferred by author, from sequence similarity	Publication:501706559	TAIR	2003-09-18	0.000406828	0.00104338	AT3G19150.1	0.4581	0.5874	0.1293	213	190	0.00475097	0.00228073
AT3G19150	TRUE	functions in	cyclin binding	GO:0030332	F	protein binding	IPI	yeast two-hybrid assay	Publication:501706559	TAIR	2003-09-18	0.000406828	0.00104338	AT3G19150.1	0.4581	0.5874	0.1293	213	190	0.00475097	0.00228073
AT3G19150	TRUE	involved in	DNA endoreduplication	GO:0042023	P	DNA or RNA metabolism	IMP	Analysis of overexpression/ectopic expression phenotype	Publication:501706559	TAIR	2003-09-18	0.000406828	0.00104338	AT3G19150.1	0.4581	0.5874	0.1293	213	190	0.00475097	0.00228073
AT3G19150	TRUE	involved in	negative regulation of cyclin-dependent protein kinase activity	GO:0045736	P	other cellular processes	IDA	in vitro assay	Publication:501718168|PMID:16376885	TAIR	2006-03-30	0.000406828	0.00104338	AT3G19150.1	0.4581	0.5874	0.1293	213	190	0.00475097	0.00228073
AT3G19150	TRUE	involved in	negative regulation of cyclin-dependent protein kinase activity	GO:0045736	P	other cellular processes	TAS	inferred by author, from sequence similarity	Publication:501706559	TAIR	2003-09-18	0.000406828	0.00104338	AT3G19150.1	0.4581	0.5874	0.1293	213	190	0.00475097	0.00228073
AT3G19150	TRUE	located in	nucleus	GO:0005634	C	nucleus	IEA	traceable computational prediction	AnalysisReference:501730468	TAIR	2009-04-29	0.000406828	0.00104338	AT3G19150.1	0.4581	0.5874	0.1293	213	190	0.00475097	0.00228073
AT5G01750	TRUE	located in	chloroplast	GO:0009507	C	chloroplast	IDA	protein separation and fragment identification	Publication:501712079|PMID:15028209	kvanwijk	2008-09-23	6.00364e-10	5.22667e-13	AT5G01750.1	0.5457	0.4239	0.1218	2405	1194	3.10188e-08	2.66811e-12
AT5G01750	TRUE	has	molecular_function	GO:0003674	F	unknown molecular functions	ND	none	Communication:501683652	TIGR	2003-09-06	6.00364e-10	5.22667e-13	AT5G01750.1	0.5457	0.4239	0.1218	2405	1194	3.10188e-08	2.66811e-12
AT5G01750	TRUE	involved in	biological_process	GO:0008150	P	unknown biological processes	ND	none	Communication:501683652	TIGR	2003-09-06	6.00364e-10	5.22667e-13	AT5G01750.1	0.5457	0.4239	0.1218	2405	1194	3.10188e-08	2.66811e-12
AT5G01750	TRUE	located in	chloroplast	GO:0009507	C	chloroplast	IDA	protein separation and fragment identification	Publication:501712079|PMID:15028209	kvanwijk	2008-09-23	6.00364e-10	5.22667e-13	AT5G01750.1	0.5457	0.4239	0.1218	2405	1194	3.10188e-08	2.66811e-12
AT2G32090	TRUE	located in	cellular_component	GO:0005575	C	unknown cellular components	ND	Unknown cellular component	Communication:1345790	TAIR	2006-10-19	4.83686e-06	2.01729e-05	AT2G32090.1	0.8817	1	0.1183	700	339	0.000114539	5.63848e-05
AT2G32090	TRUE	has	lactoylglutathione lyase activity	GO:0004462	F	other enzyme activity	ISS	manually reviewed TIGR computational analysis	Communication:501714663	TIGR	2003-09-24	4.83686e-06	2.01729e-05	AT2G32090.1	0.8817	1	0.1183	700	339	0.000114539	5.63848e-05
AT2G32090	TRUE	involved in	carbohydrate metabolic process	GO:0005975	P	other metabolic processes	ISS	manually reviewed TIGR computational analysis	Communication:501714663	TIGR	2003-09-24	4.83686e-06	2.01729e-05	AT2G32090.1	0.8817	1	0.1183	700	339	0.000114539	5.63848e-05
AT5G14550	TRUE	has	molecular_function	GO:0003674	F	unknown molecular functions	ND	none	Communication:501683652	TIGR	2003-09-13	1.55625e-05	8.3024e-05	AT5G14550.1	0.1115	0.2277	0.1162	969	499	0.000301523	0.000210336
AT5G14550	TRUE	involved in	biological_process	GO:0008150	P	unknown biological processes	ND	none	Communication:501683652	TIGR	2003-09-13	1.55625e-05	8.3024e-05	AT5G14550.1	0.1115	0.2277	0.1162	969	499	0.000301523	0.000210336
AT1G79790	TRUE	has	hydrolase activity	GO:0016787	F	hydrolase activity	ISS	manually reviewed TIGR computational analysis	Communication:501714663	TIGR	2003-09-26	0.000184757	1.24869e-12	AT1G79790.1	0.9316	0.8185	0.1131	1044	454	0.00243281	6.15322e-12
AT1G79790	TRUE	located in	chloroplast	GO:0009507	C	chloroplast	IDA	protein separation and fragment identification	Publication:501724486|PMID:18431481	kvanwijk	2008-09-26	0.000184757	1.24869e-12	AT1G79790.1	0.9316	0.8185	0.1131	1044	454	0.00243281	6.15322e-12
AT1G79790	TRUE	has	catalytic activity	GO:0003824	F	other enzyme activity	IEA	traceable computational prediction	AnalysisReference:501730468	TAIR	2009-04-29	0.000184757	1.24869e-12	AT1G79790.1	0.9316	0.8185	0.1131	1044	454	0.00243281	6.15322e-12
AT1G79790	TRUE	involved in	metabolic process	GO:0008152	P	other metabolic processes	IEA	traceable computational prediction	AnalysisReference:501730468	TAIR	2009-04-29	0.000184757	1.24869e-12	AT1G79790.1	0.9316	0.8185	0.1131	1044	454	0.00243281	6.15322e-12
AT1G79790	TRUE	located in	chloroplast	GO:0009507	C	chloroplast	IDA	protein separation and fragment identification	Publication:501724486|PMID:18431481	kvanwijk	2008-09-26	0.000184757	1.24869e-12	AT1G79790.1	0.9316	0.8185	0.1131	1044	454	0.00243281	6.15322e-12
AT1G11860	TRUE	located in	chloroplast	GO:0009507	C	chloroplast	IDA	protein separation and fragment identification	Publication:501724486|PMID:18431481	kvanwijk	2008-09-26	1.59609e-05	7.68986e-56	AT1G11860.1	0.9398	0.8305	0.1093	5142	2237	0.000305769	1.27293e-54
AT1G11860	TRUE	located in	membrane	GO:0016020	C	other membranes	IDA	protein separation and fragment identification	Publication:501721401|PMID:17432890	kvanwijk	2008-09-30	1.59609e-05	7.68986e-56	AT1G11860.1	0.9398	0.8305	0.1093	5142	2237	0.000305769	1.27293e-54
AT1G11860	TRUE	located in	mitochondrion	GO:0005739	C	mitochondria	IDA	protein separation and fragment identification	Publication:501724621|PMID:18385124	kvanwijk	2008-09-26	1.59609e-05	7.68986e-56	AT1G11860.1	0.9398	0.8305	0.1093	5142	2237	0.000305769	1.27293e-54
AT1G11860	TRUE	has	aminomethyltransferase activity	GO:0004047	F	transferase activity	IEA	traceable computational prediction	AnalysisReference:501730468	TAIR	2009-04-29	1.59609e-05	7.68986e-56	AT1G11860.1	0.9398	0.8305	0.1093	5142	2237	0.000305769	1.27293e-54
AT1G11860	TRUE	located in	chloroplast envelope	GO:0009941	C	plastid	IDA	protein separation and fragment identification	Publication:501710686|PMID:12938931	kvanwijk	2008-09-23	1.59609e-05	7.68986e-56	AT1G11860.1	0.9398	0.8305	0.1093	5142	2237	0.000305769	1.27293e-54
AT1G11860	TRUE	located in	chloroplast envelope	GO:0009941	C	chloroplast	IDA	protein separation and fragment identification	Publication:501710686|PMID:12938931	kvanwijk	2008-09-23	1.59609e-05	7.68986e-56	AT1G11860.1	0.9398	0.8305	0.1093	5142	2237	0.000305769	1.27293e-54
AT1G11860	TRUE	located in	chloroplast envelope	GO:0009941	C	other cytoplasmic components	IDA	protein separation and fragment identification	Publication:501710686|PMID:12938931	kvanwijk	2008-09-23	1.59609e-05	7.68986e-56	AT1G11860.1	0.9398	0.8305	0.1093	5142	2237	0.000305769	1.27293e-54
AT1G11860	TRUE	located in	chloroplast envelope	GO:0009941	C	other intracellular components	IDA	protein separation and fragment identification	Publication:501710686|PMID:12938931	kvanwijk	2008-09-23	1.59609e-05	7.68986e-56	AT1G11860.1	0.9398	0.8305	0.1093	5142	2237	0.000305769	1.27293e-54
AT1G11860	TRUE	involved in	response to cadmium ion	GO:0046686	P	other biological processes	IEP	Correlation of expression with a physiological assay	Publication:501718481|PMID:16502469	kvanwijk	2008-10-03	1.59609e-05	7.68986e-56	AT1G11860.1	0.9398	0.8305	0.1093	5142	2237	0.000305769	1.27293e-54
AT1G11860	TRUE	located in	apoplast	GO:0048046	C	extracellular	IDA	protein separation and fragment identification	Publication:501725189|PMID:18538804	kvanwijk	2008-09-25	1.59609e-05	7.68986e-56	AT1G11860.1	0.9398	0.8305	0.1093	5142	2237	0.000305769	1.27293e-54
AT1G11860	TRUE	located in	cytosolic ribosome	GO:0022626	C	cytosol	IDA	protein separation and fragment identification	Publication:501714975|PMID:15821981	kvanwijk	2008-09-24	1.59609e-05	7.68986e-56	AT1G11860.1	0.9398	0.8305	0.1093	5142	2237	0.000305769	1.27293e-54
AT1G11860	TRUE	located in	cytosolic ribosome	GO:0022626	C	ribosome	IDA	protein separation and fragment identification	Publication:501714975|PMID:15821981	kvanwijk	2008-09-24	1.59609e-05	7.68986e-56	AT1G11860.1	0.9398	0.8305	0.1093	5142	2237	0.000305769	1.27293e-54
AT1G11860	TRUE	located in	cytosolic ribosome	GO:0022626	C	other cytoplasmic components	IDA	protein separation and fragment identification	Publication:501714975|PMID:15821981	kvanwijk	2008-09-24	1.59609e-05	7.68986e-56	AT1G11860.1	0.9398	0.8305	0.1093	5142	2237	0.000305769	1.27293e-54
AT1G11860	TRUE	located in	cytosolic ribosome	GO:0022626	C	other intracellular components	IDA	protein separation and fragment identification	Publication:501714975|PMID:15821981	kvanwijk	2008-09-24	1.59609e-05	7.68986e-56	AT1G11860.1	0.9398	0.8305	0.1093	5142	2237	0.000305769	1.27293e-54
AT1G11860	TRUE	has	aminomethyltransferase activity	GO:0004047	F	transferase activity	ISS	manually reviewed TIGR computational analysis	Communication:501714663	TIGR	2003-09-01	1.59609e-05	7.68986e-56	AT1G11860.1	0.9398	0.8305	0.1093	5142	2237	0.000305769	1.27293e-54
AT1G11860	TRUE	located in	chloroplast	GO:0009507	C	chloroplast	IDA	protein separation and fragment identification	Publication:501724486|PMID:18431481	kvanwijk	2008-09-26	1.59609e-05	7.68986e-56	AT1G11860.1	0.9398	0.8305	0.1093	5142	2237	0.000305769	1.27293e-54
AT1G11860	TRUE	located in	membrane	GO:0016020	C	other membranes	IDA	protein separation and fragment identification	Publication:501721401|PMID:17432890	kvanwijk	2008-09-30	1.59609e-05	7.68986e-56	AT1G11860.1	0.9398	0.8305	0.1093	5142	2237	0.000305769	1.27293e-54
AT1G11860	TRUE	located in	mitochondrion	GO:0005739	C	mitochondria	IDA	protein separation and fragment identification	Publication:501724621|PMID:18385124	kvanwijk	2008-09-26	1.59609e-05	7.68986e-56	AT1G11860.1	0.9398	0.8305	0.1093	5142	2237	0.000305769	1.27293e-54
AT1G11860	TRUE	has	aminomethyltransferase activity	GO:0004047	F	transferase activity	IEA	traceable computational prediction	AnalysisReference:501730468	TAIR	2009-04-29	1.59609e-05	7.68986e-56	AT1G11860.1	0.9398	0.8305	0.1093	5142	2237	0.000305769	1.27293e-54
AT1G11860	TRUE	located in	chloroplast envelope	GO:0009941	C	plastid	IDA	protein separation and fragment identification	Publication:501710686|PMID:12938931	kvanwijk	2008-09-23	1.59609e-05	7.68986e-56	AT1G11860.1	0.9398	0.8305	0.1093	5142	2237	0.000305769	1.27293e-54
AT1G11860	TRUE	located in	chloroplast envelope	GO:0009941	C	chloroplast	IDA	protein separation and fragment identification	Publication:501710686|PMID:12938931	kvanwijk	2008-09-23	1.59609e-05	7.68986e-56	AT1G11860.1	0.9398	0.8305	0.1093	5142	2237	0.000305769	1.27293e-54
AT1G11860	TRUE	located in	chloroplast envelope	GO:0009941	C	other cytoplasmic components	IDA	protein separation and fragment identification	Publication:501710686|PMID:12938931	kvanwijk	2008-09-23	1.59609e-05	7.68986e-56	AT1G11860.1	0.9398	0.8305	0.1093	5142	2237	0.000305769	1.27293e-54
AT1G11860	TRUE	located in	chloroplast envelope	GO:0009941	C	other intracellular components	IDA	protein separation and fragment identification	Publication:501710686|PMID:12938931	kvanwijk	2008-09-23	1.59609e-05	7.68986e-56	AT1G11860.1	0.9398	0.8305	0.1093	5142	2237	0.000305769	1.27293e-54
AT1G11860	TRUE	involved in	response to cadmium ion	GO:0046686	P	other biological processes	IEP	Correlation of expression with a physiological assay	Publication:501718481|PMID:16502469	kvanwijk	2008-10-03	1.59609e-05	7.68986e-56	AT1G11860.1	0.9398	0.8305	0.1093	5142	2237	0.000305769	1.27293e-54
AT1G11860	TRUE	located in	apoplast	GO:0048046	C	extracellular	IDA	protein separation and fragment identification	Publication:501725189|PMID:18538804	kvanwijk	2008-09-25	1.59609e-05	7.68986e-56	AT1G11860.1	0.9398	0.8305	0.1093	5142	2237	0.000305769	1.27293e-54
AT1G11860	TRUE	located in	cytosolic ribosome	GO:0022626	C	cytosol	IDA	protein separation and fragment identification	Publication:501714975|PMID:15821981	kvanwijk	2008-09-24	1.59609e-05	7.68986e-56	AT1G11860.1	0.9398	0.8305	0.1093	5142	2237	0.000305769	1.27293e-54
AT1G11860	TRUE	located in	cytosolic ribosome	GO:0022626	C	ribosome	IDA	protein separation and fragment identification	Publication:501714975|PMID:15821981	kvanwijk	2008-09-24	1.59609e-05	7.68986e-56	AT1G11860.1	0.9398	0.8305	0.1093	5142	2237	0.000305769	1.27293e-54
AT1G11860	TRUE	located in	cytosolic ribosome	GO:0022626	C	other cytoplasmic components	IDA	protein separation and fragment identification	Publication:501714975|PMID:15821981	kvanwijk	2008-09-24	1.59609e-05	7.68986e-56	AT1G11860.1	0.9398	0.8305	0.1093	5142	2237	0.000305769	1.27293e-54
AT1G11860	TRUE	located in	cytosolic ribosome	GO:0022626	C	other intracellular components	IDA	protein separation and fragment identification	Publication:501714975|PMID:15821981	kvanwijk	2008-09-24	1.59609e-05	7.68986e-56	AT1G11860.1	0.9398	0.8305	0.1093	5142	2237	0.000305769	1.27293e-54
AT1G13390	TRUE	located in	cellular_component	GO:0005575	C	unknown cellular components	ND	Unknown cellular component	Communication:1345790	TAIR	2009-05-08	3.62298e-06	5.83925e-18	AT1G13390.1	0.2229	0.332	0.1091	940	908	8.82454e-05	3.8739e-17
AT1G13390	TRUE	has	molecular_function	GO:0003674	F	unknown molecular functions	ND	none	Communication:501683652	TIGR	2004-02-06	3.62298e-06	5.83925e-18	AT1G13390.1	0.2229	0.332	0.1091	940	908	8.82454e-05	3.8739e-17
AT1G13390	TRUE	involved in	biological_process	GO:0008150	P	unknown biological processes	ND	Unknown biological process	Communication:1345790	TAIR	2006-10-19	3.62298e-06	5.83925e-18	AT1G13390.1	0.2229	0.332	0.1091	940	908	8.82454e-05	3.8739e-17
AT5G64040	TRUE	located in	photosystem I	GO:0009522	C	other membranes	TAS	text book or dictionary; -material has become common knowledge	Publication:501682824	TAIR	2002-10-30	7.11209e-06	3.40226e-81	AT5G64040.1	0.7409	0.849	0.1081	7723	3375	0.000161682	9.20771e-80
AT5G64040	TRUE	located in	chloroplast thylakoid lumen	GO:0009543	C	plastid	IDA	none	Publication:1545989|PMID:11719511	TIGR	2003-05-12	7.11209e-06	3.40226e-81	AT5G64040.1	0.7409	0.849	0.1081	7723	3375	0.000161682	9.20771e-80
AT5G64040	TRUE	located in	chloroplast thylakoid lumen	GO:0009543	C	plastid	IDA	none	Publication:501681963|PMID:11826309	TIGR	2003-05-12	7.11209e-06	3.40226e-81	AT5G64040.1	0.7409	0.849	0.1081	7723	3375	0.000161682	9.20771e-80
AT5G64040	TRUE	located in	chloroplast thylakoid lumen	GO:0009543	C	chloroplast	IDA	none	Publication:1545989|PMID:11719511	TIGR	2003-05-12	7.11209e-06	3.40226e-81	AT5G64040.1	0.7409	0.849	0.1081	7723	3375	0.000161682	9.20771e-80
AT5G64040	TRUE	located in	chloroplast thylakoid lumen	GO:0009543	C	chloroplast	IDA	none	Publication:501681963|PMID:11826309	TIGR	2003-05-12	7.11209e-06	3.40226e-81	AT5G64040.1	0.7409	0.849	0.1081	7723	3375	0.000161682	9.20771e-80
AT5G64040	TRUE	located in	chloroplast thylakoid lumen	GO:0009543	C	other cytoplasmic components	IDA	none	Publication:1545989|PMID:11719511	TIGR	2003-05-12	7.11209e-06	3.40226e-81	AT5G64040.1	0.7409	0.849	0.1081	7723	3375	0.000161682	9.20771e-80
AT5G64040	TRUE	located in	chloroplast thylakoid lumen	GO:0009543	C	other cytoplasmic components	IDA	none	Publication:501681963|PMID:11826309	TIGR	2003-05-12	7.11209e-06	3.40226e-81	AT5G64040.1	0.7409	0.849	0.1081	7723	3375	0.000161682	9.20771e-80
AT5G64040	TRUE	located in	chloroplast thylakoid lumen	GO:0009543	C	other intracellular components	IDA	none	Publication:1545989|PMID:11719511	TIGR	2003-05-12	7.11209e-06	3.40226e-81	AT5G64040.1	0.7409	0.849	0.1081	7723	3375	0.000161682	9.20771e-80
AT5G64040	TRUE	located in	chloroplast thylakoid lumen	GO:0009543	C	other intracellular components	IDA	none	Publication:501681963|PMID:11826309	TIGR	2003-05-12	7.11209e-06	3.40226e-81	AT5G64040.1	0.7409	0.849	0.1081	7723	3375	0.000161682	9.20771e-80
AT5G64040	TRUE	located in	chloroplast thylakoid membrane	GO:0009535	C	plastid	IDA	protein separation and fragment identification	Publication:501713005|PMID:15322131	TAIR	2006-05-09	7.11209e-06	3.40226e-81	AT5G64040.1	0.7409	0.849	0.1081	7723	3375	0.000161682	9.20771e-80
AT5G64040	TRUE	located in	chloroplast thylakoid membrane	GO:0009535	C	chloroplast	IDA	protein separation and fragment identification	Publication:501713005|PMID:15322131	TAIR	2006-05-09	7.11209e-06	3.40226e-81	AT5G64040.1	0.7409	0.849	0.1081	7723	3375	0.000161682	9.20771e-80
AT5G64040	TRUE	located in	chloroplast thylakoid membrane	GO:0009535	C	other membranes	IDA	protein separation and fragment identification	Publication:501713005|PMID:15322131	TAIR	2006-05-09	7.11209e-06	3.40226e-81	AT5G64040.1	0.7409	0.849	0.1081	7723	3375	0.000161682	9.20771e-80
AT5G64040	TRUE	located in	chloroplast thylakoid membrane	GO:0009535	C	other cytoplasmic components	IDA	protein separation and fragment identification	Publication:501713005|PMID:15322131	TAIR	2006-05-09	7.11209e-06	3.40226e-81	AT5G64040.1	0.7409	0.849	0.1081	7723	3375	0.000161682	9.20771e-80
AT5G64040	TRUE	located in	chloroplast thylakoid membrane	GO:0009535	C	other intracellular components	IDA	protein separation and fragment identification	Publication:501713005|PMID:15322131	TAIR	2006-05-09	7.11209e-06	3.40226e-81	AT5G64040.1	0.7409	0.849	0.1081	7723	3375	0.000161682	9.20771e-80
AT5G64040	TRUE	functions in	calmodulin binding	GO:0005516	F	protein binding	TAS	none	Publication:1546140|PMID:11782485	TIGR	2003-05-12	7.11209e-06	3.40226e-81	AT5G64040.1	0.7409	0.849	0.1081	7723	3375	0.000161682	9.20771e-80
AT5G64040	TRUE	functions in	calmodulin binding	GO:0005516	F	protein binding	IEP	expression library screening	Publication:1546140|PMID:11782485	TAIR	2005-03-28	7.11209e-06	3.40226e-81	AT5G64040.1	0.7409	0.849	0.1081	7723	3375	0.000161682	9.20771e-80
AT5G64040	TRUE	located in	chloroplast photosystem I	GO:0030093	C	plastid	IPI	none	Publication:834|PMID:10631267	TIGR	2003-05-12	7.11209e-06	3.40226e-81	AT5G64040.1	0.7409	0.849	0.1081	7723	3375	0.000161682	9.20771e-80
AT5G64040	TRUE	located in	chloroplast photosystem I	GO:0030093	C	chloroplast	IPI	none	Publication:834|PMID:10631267	TIGR	2003-05-12	7.11209e-06	3.40226e-81	AT5G64040.1	0.7409	0.849	0.1081	7723	3375	0.000161682	9.20771e-80
AT5G64040	TRUE	located in	chloroplast photosystem I	GO:0030093	C	other membranes	IPI	none	Publication:834|PMID:10631267	TIGR	2003-05-12	7.11209e-06	3.40226e-81	AT5G64040.1	0.7409	0.849	0.1081	7723	3375	0.000161682	9.20771e-80
AT5G64040	TRUE	located in	chloroplast photosystem I	GO:0030093	C	other cytoplasmic components	IPI	none	Publication:834|PMID:10631267	TIGR	2003-05-12	7.11209e-06	3.40226e-81	AT5G64040.1	0.7409	0.849	0.1081	7723	3375	0.000161682	9.20771e-80
AT5G64040	TRUE	located in	chloroplast photosystem I	GO:0030093	C	other intracellular components	IPI	none	Publication:834|PMID:10631267	TIGR	2003-05-12	7.11209e-06	3.40226e-81	AT5G64040.1	0.7409	0.849	0.1081	7723	3375	0.000161682	9.20771e-80
AT5G64040	TRUE	involved in	photosynthetic electron transport in photosystem I	GO:0009773	P	other cellular processes	TAS	text book or dictionary; -material has become common knowledge	Publication:501682824	TAIR	2004-04-29	7.11209e-06	3.40226e-81	AT5G64040.1	0.7409	0.849	0.1081	7723	3375	0.000161682	9.20771e-80
AT5G64040	TRUE	involved in	photosynthetic electron transport in photosystem I	GO:0009773	P	other metabolic processes	TAS	text book or dictionary; -material has become common knowledge	Publication:501682824	TAIR	2004-04-29	7.11209e-06	3.40226e-81	AT5G64040.1	0.7409	0.849	0.1081	7723	3375	0.000161682	9.20771e-80
AT5G64040	TRUE	involved in	photosynthetic electron transport in photosystem I	GO:0009773	P	electron transport or energy pathways	TAS	text book or dictionary; -material has become common knowledge	Publication:501682824	TAIR	2004-04-29	7.11209e-06	3.40226e-81	AT5G64040.1	0.7409	0.849	0.1081	7723	3375	0.000161682	9.20771e-80
AT5G64040	TRUE	located in	chloroplast	GO:0009507	C	chloroplast	IDA	protein separation and fragment identification	Publication:501712079|PMID:15028209	kvanwijk	2008-09-23	7.11209e-06	3.40226e-81	AT5G64040.1	0.7409	0.849	0.1081	7723	3375	0.000161682	9.20771e-80
AT5G64040	TRUE	located in	chloroplast	GO:0009507	C	chloroplast	IDA	protein separation and fragment identification	Publication:501724486|PMID:18431481	kvanwijk	2008-09-26	7.11209e-06	3.40226e-81	AT5G64040.1	0.7409	0.849	0.1081	7723	3375	0.000161682	9.20771e-80
AT5G64040	TRUE	located in	thylakoid	GO:0009579	C	other intracellular components	IDA	protein separation and fragment identification	Publication:501681963|PMID:11826309	kvanwijk	2008-10-08	7.11209e-06	3.40226e-81	AT5G64040.1	0.7409	0.849	0.1081	7723	3375	0.000161682	9.20771e-80
AT5G64040	TRUE	located in	thylakoid	GO:0009579	C	other intracellular components	IDA	protein separation and fragment identification	Publication:501711788|PMID:14729914	kvanwijk	2008-10-08	7.11209e-06	3.40226e-81	AT5G64040.1	0.7409	0.849	0.1081	7723	3375	0.000161682	9.20771e-80
AT5G64040	TRUE	located in	thylakoid	GO:0009579	C	other intracellular components	IDA	protein separation and fragment identification	Publication:501727324|PMID:18633119	kvanwijk	2008-09-26	7.11209e-06	3.40226e-81	AT5G64040.1	0.7409	0.849	0.1081	7723	3375	0.000161682	9.20771e-80
AT5G64040	TRUE	located in	chloroplast thylakoid membrane	GO:0009535	C	plastid	IDA	protein separation and fragment identification	Publication:501711788|PMID:14729914	kvanwijk	2008-10-08	7.11209e-06	3.40226e-81	AT5G64040.1	0.7409	0.849	0.1081	7723	3375	0.000161682	9.20771e-80
AT5G64040	TRUE	located in	chloroplast thylakoid membrane	GO:0009535	C	plastid	IDA	protein separation and fragment identification	Publication:501713005|PMID:15322131	kvanwijk	2008-10-08	7.11209e-06	3.40226e-81	AT5G64040.1	0.7409	0.849	0.1081	7723	3375	0.000161682	9.20771e-80
AT5G64040	TRUE	located in	chloroplast thylakoid membrane	GO:0009535	C	chloroplast	IDA	protein separation and fragment identification	Publication:501711788|PMID:14729914	kvanwijk	2008-10-08	7.11209e-06	3.40226e-81	AT5G64040.1	0.7409	0.849	0.1081	7723	3375	0.000161682	9.20771e-80
AT5G64040	TRUE	located in	chloroplast thylakoid membrane	GO:0009535	C	chloroplast	IDA	protein separation and fragment identification	Publication:501713005|PMID:15322131	kvanwijk	2008-10-08	7.11209e-06	3.40226e-81	AT5G64040.1	0.7409	0.849	0.1081	7723	3375	0.000161682	9.20771e-80
AT5G64040	TRUE	located in	chloroplast thylakoid membrane	GO:0009535	C	other membranes	IDA	protein separation and fragment identification	Publication:501711788|PMID:14729914	kvanwijk	2008-10-08	7.11209e-06	3.40226e-81	AT5G64040.1	0.7409	0.849	0.1081	7723	3375	0.000161682	9.20771e-80
AT5G64040	TRUE	located in	chloroplast thylakoid membrane	GO:0009535	C	other membranes	IDA	protein separation and fragment identification	Publication:501713005|PMID:15322131	kvanwijk	2008-10-08	7.11209e-06	3.40226e-81	AT5G64040.1	0.7409	0.849	0.1081	7723	3375	0.000161682	9.20771e-80
AT5G64040	TRUE	located in	chloroplast thylakoid membrane	GO:0009535	C	other cytoplasmic components	IDA	protein separation and fragment identification	Publication:501711788|PMID:14729914	kvanwijk	2008-10-08	7.11209e-06	3.40226e-81	AT5G64040.1	0.7409	0.849	0.1081	7723	3375	0.000161682	9.20771e-80
AT5G64040	TRUE	located in	chloroplast thylakoid membrane	GO:0009535	C	other cytoplasmic components	IDA	protein separation and fragment identification	Publication:501713005|PMID:15322131	kvanwijk	2008-10-08	7.11209e-06	3.40226e-81	AT5G64040.1	0.7409	0.849	0.1081	7723	3375	0.000161682	9.20771e-80
AT5G64040	TRUE	located in	chloroplast thylakoid membrane	GO:0009535	C	other intracellular components	IDA	protein separation and fragment identification	Publication:501711788|PMID:14729914	kvanwijk	2008-10-08	7.11209e-06	3.40226e-81	AT5G64040.1	0.7409	0.849	0.1081	7723	3375	0.000161682	9.20771e-80
AT5G64040	TRUE	located in	chloroplast thylakoid membrane	GO:0009535	C	other intracellular components	IDA	protein separation and fragment identification	Publication:501713005|PMID:15322131	kvanwijk	2008-10-08	7.11209e-06	3.40226e-81	AT5G64040.1	0.7409	0.849	0.1081	7723	3375	0.000161682	9.20771e-80
AT5G64040	TRUE	located in	chloroplast	GO:0009507	C	chloroplast	IDA	protein separation and fragment identification	Publication:501724486|PMID:18431481	kvanwijk	2008-09-26	7.11209e-06	3.40226e-81	AT5G64040.1	0.7409	0.849	0.1081	7723	3375	0.000161682	9.20771e-80
AT5G13490	TRUE	located in	chloroplast	GO:0009507	C	chloroplast	IDA	protein separation and fragment identification	Publication:501712079|PMID:15028209	kvanwijk	2008-09-23	0.000186888	5.10663e-43	AT5G13490.1	0.895	1	0.105	451	694	0.00243281	6.85575e-42
AT5G13490	TRUE	located in	membrane	GO:0016020	C	other membranes	IDA	protein separation and fragment identification	Publication:501721401|PMID:17432890	kvanwijk	2008-09-30	0.000186888	5.10663e-43	AT5G13490.1	0.895	1	0.105	451	694	0.00243281	6.85575e-42
AT5G13490	TRUE	located in	mitochondrion	GO:0005739	C	mitochondria	IDA	protein separation and fragment identification	Publication:501712789|PMID:15276431	kvanwijk	2008-09-23	0.000186888	5.10663e-43	AT5G13490.1	0.895	1	0.105	451	694	0.00243281	6.85575e-42
AT5G13490	TRUE	located in	plasma membrane	GO:0005886	C	plasma membrane	IDA	protein separation and fragment identification	Publication:501720626|PMID:17151019	kvanwijk	2008-09-25	0.000186888	5.10663e-43	AT5G13490.1	0.895	1	0.105	451	694	0.00243281	6.85575e-42
AT5G13490	TRUE	located in	chloroplast envelope	GO:0009941	C	plastid	IDA	protein separation and fragment identification	Publication:501710686|PMID:12938931	kvanwijk	2008-09-23	0.000186888	5.10663e-43	AT5G13490.1	0.895	1	0.105	451	694	0.00243281	6.85575e-42
AT5G13490	TRUE	located in	chloroplast envelope	GO:0009941	C	chloroplast	IDA	protein separation and fragment identification	Publication:501710686|PMID:12938931	kvanwijk	2008-09-23	0.000186888	5.10663e-43	AT5G13490.1	0.895	1	0.105	451	694	0.00243281	6.85575e-42
AT5G13490	TRUE	located in	chloroplast envelope	GO:0009941	C	other cytoplasmic components	IDA	protein separation and fragment identification	Publication:501710686|PMID:12938931	kvanwijk	2008-09-23	0.000186888	5.10663e-43	AT5G13490.1	0.895	1	0.105	451	694	0.00243281	6.85575e-42
AT5G13490	TRUE	located in	chloroplast envelope	GO:0009941	C	other intracellular components	IDA	protein separation and fragment identification	Publication:501710686|PMID:12938931	kvanwijk	2008-09-23	0.000186888	5.10663e-43	AT5G13490.1	0.895	1	0.105	451	694	0.00243281	6.85575e-42
AT5G13490	TRUE	located in	mitochondrial inner membrane	GO:0005743	C	mitochondria	ISS	manually reviewed TIGR computational analysis	Communication:501714663	TIGR	2002-09-13	0.000186888	5.10663e-43	AT5G13490.1	0.895	1	0.105	451	694	0.00243281	6.85575e-42
AT5G13490	TRUE	located in	mitochondrial inner membrane	GO:0005743	C	other membranes	ISS	manually reviewed TIGR computational analysis	Communication:501714663	TIGR	2002-09-13	0.000186888	5.10663e-43	AT5G13490.1	0.895	1	0.105	451	694	0.00243281	6.85575e-42
AT5G13490	TRUE	located in	mitochondrial inner membrane	GO:0005743	C	other cytoplasmic components	ISS	manually reviewed TIGR computational analysis	Communication:501714663	TIGR	2002-09-13	0.000186888	5.10663e-43	AT5G13490.1	0.895	1	0.105	451	694	0.00243281	6.85575e-42
AT5G13490	TRUE	located in	mitochondrial inner membrane	GO:0005743	C	other intracellular components	ISS	manually reviewed TIGR computational analysis	Communication:501714663	TIGR	2002-09-13	0.000186888	5.10663e-43	AT5G13490.1	0.895	1	0.105	451	694	0.00243281	6.85575e-42
AT5G13490	TRUE	located in	mitochondrial envelope	GO:0005740	C	mitochondria	TAS	original experiments are traceable through an article	Publication:501681720|PMID:12084057	TAIR	2003-07-25	0.000186888	5.10663e-43	AT5G13490.1	0.895	1	0.105	451	694	0.00243281	6.85575e-42
AT5G13490	TRUE	located in	mitochondrial envelope	GO:0005740	C	other cytoplasmic components	TAS	original experiments are traceable through an article	Publication:501681720|PMID:12084057	TAIR	2003-07-25	0.000186888	5.10663e-43	AT5G13490.1	0.895	1	0.105	451	694	0.00243281	6.85575e-42
AT5G13490	TRUE	located in	mitochondrial envelope	GO:0005740	C	other intracellular components	TAS	original experiments are traceable through an article	Publication:501681720|PMID:12084057	TAIR	2003-07-25	0.000186888	5.10663e-43	AT5G13490.1	0.895	1	0.105	451	694	0.00243281	6.85575e-42
AT5G13490	TRUE	located in	mitochondrion	GO:0005739	C	mitochondria	IDA	protein separation and fragment identification	Publication:501711651|PMID:14671022	hmillar	2005-01-20	0.000186888	5.10663e-43	AT5G13490.1	0.895	1	0.105	451	694	0.00243281	6.85575e-42
AT5G13490	TRUE	has	ATP:ADP antiporter activity	GO:0005471	F	transporter activity	IDA	transport assay	Publication:501681720|PMID:12084057	TAIR	2003-07-25	0.000186888	5.10663e-43	AT5G13490.1	0.895	1	0.105	451	694	0.00243281	6.85575e-42
AT5G13490	TRUE	has	ATP:ADP antiporter activity	GO:0005471	F	transporter activity	ISS	Sequence similarity (homologue of/most closely related to)	Communication:1674994	TAIR	2003-03-29	0.000186888	5.10663e-43	AT5G13490.1	0.895	1	0.105	451	694	0.00243281	6.85575e-42
AT5G13490	TRUE	functions in	copper ion binding	GO:0005507	F	other binding	IDA	affinity capture	Publication:501735675|PMID:20018591	TAIR	2010-01-22	0.000186888	5.10663e-43	AT5G13490.1	0.895	1	0.105	451	694	0.00243281	6.85575e-42
AT5G13490	TRUE	functions in	binding	GO:0005488	F	other binding	ISS	manually reviewed TIGR computational analysis	Communication:501714663	TIGR	2003-09-05	0.000186888	5.10663e-43	AT5G13490.1	0.895	1	0.105	451	694	0.00243281	6.85575e-42
AT5G13490	TRUE	functions in	protein binding	GO:0005515	F	protein binding	IPI	tandem affinity purification	Publication:501730377|PMID:19452453	ira420	2009-10-29	0.000186888	5.10663e-43	AT5G13490.1	0.895	1	0.105	451	694	0.00243281	6.85575e-42
AT5G13490	TRUE	involved in	purine nucleotide transport	GO:0015865	P	transport	IDA	transport assay	Publication:501681720|PMID:12084057	TAIR	2004-03-05	0.000186888	5.10663e-43	AT5G13490.1	0.895	1	0.105	451	694	0.00243281	6.85575e-42
AT5G13490	TRUE	involved in	transport	GO:0006810	P	transport	ISS	manually reviewed TIGR computational analysis	Communication:501714663	TIGR	2003-09-05	0.000186888	5.10663e-43	AT5G13490.1	0.895	1	0.105	451	694	0.00243281	6.85575e-42
AT5G13490	TRUE	located in	membrane	GO:0016020	C	other membranes	IDA	protein separation and fragment identification	Publication:501721401|PMID:17432890	kvanwijk	2008-09-30	0.000186888	5.10663e-43	AT5G13490.1	0.895	1	0.105	451	694	0.00243281	6.85575e-42
AT5G13490	TRUE	located in	plasma membrane	GO:0005886	C	plasma membrane	IDA	protein separation and fragment identification	Publication:501720626|PMID:17151019	kvanwijk	2008-09-25	0.000186888	5.10663e-43	AT5G13490.1	0.895	1	0.105	451	694	0.00243281	6.85575e-42
AT2G29530	TRUE	involved in	protein targeting to mitochondrion	GO:0006626	P	transport	IEA	traceable computational prediction	AnalysisReference:501730468	TAIR	2009-04-29	0.00070153	3.14537e-09	AT2G29530.1	0	0.1045	0.1045	358	361	0.00761853	1.19707e-08
AT2G29530	TRUE	involved in	protein targeting to mitochondrion	GO:0006626	P	other cellular processes	IEA	traceable computational prediction	AnalysisReference:501730468	TAIR	2009-04-29	0.00070153	3.14537e-09	AT2G29530.1	0	0.1045	0.1045	358	361	0.00761853	1.19707e-08
AT2G29530	TRUE	involved in	protein targeting to mitochondrion	GO:0006626	P	cell organization and biogenesis	IEA	traceable computational prediction	AnalysisReference:501730468	TAIR	2009-04-29	0.00070153	3.14537e-09	AT2G29530.1	0	0.1045	0.1045	358	361	0.00761853	1.19707e-08
AT2G29530	TRUE	involved in	protein import into mitochondrial inner membrane	GO:0045039	P	cell organization and biogenesis	IEA	traceable computational prediction	AnalysisReference:501730468	TAIR	2009-04-29	0.00070153	3.14537e-09	AT2G29530.1	0	0.1045	0.1045	358	361	0.00761853	1.19707e-08
AT2G29530	TRUE	located in	mitochondrial inner membrane	GO:0005743	C	mitochondria	ISS	manually reviewed TIGR computational analysis	Communication:501714663	TIGR	2003-09-22	0.00070153	3.14537e-09	AT2G29530.1	0	0.1045	0.1045	358	361	0.00761853	1.19707e-08
AT2G29530	TRUE	located in	mitochondrial inner membrane	GO:0005743	C	other membranes	ISS	manually reviewed TIGR computational analysis	Communication:501714663	TIGR	2003-09-22	0.00070153	3.14537e-09	AT2G29530.1	0	0.1045	0.1045	358	361	0.00761853	1.19707e-08
AT2G29530	TRUE	located in	mitochondrial inner membrane	GO:0005743	C	other cytoplasmic components	ISS	manually reviewed TIGR computational analysis	Communication:501714663	TIGR	2003-09-22	0.00070153	3.14537e-09	AT2G29530.1	0	0.1045	0.1045	358	361	0.00761853	1.19707e-08
AT2G29530	TRUE	located in	mitochondrial inner membrane	GO:0005743	C	other intracellular components	ISS	manually reviewed TIGR computational analysis	Communication:501714663	TIGR	2003-09-22	0.00070153	3.14537e-09	AT2G29530.1	0	0.1045	0.1045	358	361	0.00761853	1.19707e-08
AT2G29530	TRUE	located in	mitochondrial intermembrane space	GO:0005758	C	mitochondria	IDA	protein separation and fragment identification	Publication:501711770|PMID:14730085	TAIR	2005-05-16	0.00070153	3.14537e-09	AT2G29530.1	0	0.1045	0.1045	358	361	0.00761853	1.19707e-08
AT2G29530	TRUE	located in	mitochondrial intermembrane space	GO:0005758	C	mitochondria	IDA	protein separation and fragment identification	Publication:501711770|PMID:14730085	rhuntley	2005-05-16	0.00070153	3.14537e-09	AT2G29530.1	0	0.1045	0.1045	358	361	0.00761853	1.19707e-08
AT2G29530	TRUE	located in	mitochondrial intermembrane space	GO:0005758	C	other cytoplasmic components	IDA	protein separation and fragment identification	Publication:501711770|PMID:14730085	TAIR	2005-05-16	0.00070153	3.14537e-09	AT2G29530.1	0	0.1045	0.1045	358	361	0.00761853	1.19707e-08
AT2G29530	TRUE	located in	mitochondrial intermembrane space	GO:0005758	C	other intracellular components	IDA	protein separation and fragment identification	Publication:501711770|PMID:14730085	TAIR	2005-05-16	0.00070153	3.14537e-09	AT2G29530.1	0	0.1045	0.1045	358	361	0.00761853	1.19707e-08
AT2G29530	TRUE	located in	mitochondrial intermembrane space	GO:0005758	C	other cytoplasmic components	IDA	protein separation and fragment identification	Publication:501711770|PMID:14730085	rhuntley	2005-05-16	0.00070153	3.14537e-09	AT2G29530.1	0	0.1045	0.1045	358	361	0.00761853	1.19707e-08
AT2G29530	TRUE	located in	mitochondrial intermembrane space	GO:0005758	C	other intracellular components	IDA	protein separation and fragment identification	Publication:501711770|PMID:14730085	rhuntley	2005-05-16	0.00070153	3.14537e-09	AT2G29530.1	0	0.1045	0.1045	358	361	0.00761853	1.19707e-08
AT2G29530	TRUE	located in	mitochondrion	GO:0005739	C	mitochondria	IDA	protein separation and fragment identification	Publication:501711770|PMID:14730085	hmillar	2005-01-10	0.00070153	3.14537e-09	AT2G29530.1	0	0.1045	0.1045	358	361	0.00761853	1.19707e-08
AT2G29530	TRUE	has	P-P-bond-hydrolysis-driven protein transmembrane transporter activity	GO:0015450	F	protein binding	ISS	manually reviewed TIGR computational analysis	Communication:501714663	TIGR	2003-09-22	0.00070153	3.14537e-09	AT2G29530.1	0	0.1045	0.1045	358	361	0.00761853	1.19707e-08
AT2G29530	TRUE	has	P-P-bond-hydrolysis-driven protein transmembrane transporter activity	GO:0015450	F	transporter activity	ISS	manually reviewed TIGR computational analysis	Communication:501714663	TIGR	2003-09-22	0.00070153	3.14537e-09	AT2G29530.1	0	0.1045	0.1045	358	361	0.00761853	1.19707e-08
AT2G29530	TRUE	involved in	protein targeting to mitochondrion	GO:0006626	P	transport	ISS	manually reviewed TIGR computational analysis	Communication:501714663	TIGR	2003-12-12	0.00070153	3.14537e-09	AT2G29530.1	0	0.1045	0.1045	358	361	0.00761853	1.19707e-08
AT2G29530	TRUE	involved in	protein targeting to mitochondrion	GO:0006626	P	other cellular processes	ISS	manually reviewed TIGR computational analysis	Communication:501714663	TIGR	2003-12-12	0.00070153	3.14537e-09	AT2G29530.1	0	0.1045	0.1045	358	361	0.00761853	1.19707e-08
AT2G29530	TRUE	involved in	protein targeting to mitochondrion	GO:0006626	P	cell organization and biogenesis	ISS	manually reviewed TIGR computational analysis	Communication:501714663	TIGR	2003-12-12	0.00070153	3.14537e-09	AT2G29530.1	0	0.1045	0.1045	358	361	0.00761853	1.19707e-08
AT2G29530	TRUE	involved in	protein targeting to mitochondrion	GO:0006626	P	transport	IEA	traceable computational prediction	AnalysisReference:501730468	TAIR	2009-04-29	0.00070153	3.14537e-09	AT2G29530.1	0	0.1045	0.1045	358	361	0.00761853	1.19707e-08
AT2G29530	TRUE	involved in	protein targeting to mitochondrion	GO:0006626	P	other cellular processes	IEA	traceable computational prediction	AnalysisReference:501730468	TAIR	2009-04-29	0.00070153	3.14537e-09	AT2G29530.1	0	0.1045	0.1045	358	361	0.00761853	1.19707e-08
AT2G29530	TRUE	involved in	protein targeting to mitochondrion	GO:0006626	P	cell organization and biogenesis	IEA	traceable computational prediction	AnalysisReference:501730468	TAIR	2009-04-29	0.00070153	3.14537e-09	AT2G29530.1	0	0.1045	0.1045	358	361	0.00761853	1.19707e-08
AT2G29530	TRUE	involved in	protein import into mitochondrial inner membrane	GO:0045039	P	cell organization and biogenesis	IEA	traceable computational prediction	AnalysisReference:501730468	TAIR	2009-04-29	0.00070153	3.14537e-09	AT2G29530.1	0	0.1045	0.1045	358	361	0.00761853	1.19707e-08
AT2G29530	TRUE	involved in	protein targeting to mitochondrion	GO:0006626	P	transport	IEA	traceable computational prediction	AnalysisReference:501730468	TAIR	2009-04-29	0.00070153	3.14537e-09	AT2G29530.1	0	0.1045	0.1045	358	361	0.00761853	1.19707e-08
AT2G29530	TRUE	involved in	protein targeting to mitochondrion	GO:0006626	P	other cellular processes	IEA	traceable computational prediction	AnalysisReference:501730468	TAIR	2009-04-29	0.00070153	3.14537e-09	AT2G29530.1	0	0.1045	0.1045	358	361	0.00761853	1.19707e-08
AT2G29530	TRUE	involved in	protein targeting to mitochondrion	GO:0006626	P	cell organization and biogenesis	IEA	traceable computational prediction	AnalysisReference:501730468	TAIR	2009-04-29	0.00070153	3.14537e-09	AT2G29530.1	0	0.1045	0.1045	358	361	0.00761853	1.19707e-08
AT2G29530	TRUE	involved in	protein import into mitochondrial inner membrane	GO:0045039	P	cell organization and biogenesis	IEA	traceable computational prediction	AnalysisReference:501730468	TAIR	2009-04-29	0.00070153	3.14537e-09	AT2G29530.1	0	0.1045	0.1045	358	361	0.00761853	1.19707e-08
AT3G51620	TRUE	located in	cellular_component	GO:0005575	C	unknown cellular components	ND	Unknown cellular component	Communication:1345790	TAIR	2006-10-19	0.000900378	0.00250165	AT3G51620.1	0.5277	0.4235	0.1042	256	217	0.0093039	0.00515758
AT3G51620	TRUE	has	molecular_function	GO:0003674	F	unknown molecular functions	ND	Unknown molecular function	Communication:1345790	TAIR	2009-05-08	0.000900378	0.00250165	AT3G51620.1	0.5277	0.4235	0.1042	256	217	0.0093039	0.00515758
AT3G51620	TRUE	involved in	biological_process	GO:0008150	P	unknown biological processes	ND	Unknown biological process	Communication:1345790	TAIR	2006-10-19	0.000900378	0.00250165	AT3G51620.1	0.5277	0.4235	0.1042	256	217	0.0093039	0.00515758
AT5G66320	FALSE	located in	nucleus	GO:0005634	C	nucleus	IEA	traceable computational prediction	AnalysisReference:501730468	TAIR	2009-04-29	9.85813e-06	0.463271	AT5G66320.1	0.6183	0.5253	0.093	259	153	0.000212761	0.549288
AT5G66320	FALSE	involved in	regulation of transcription, DNA-dependent	GO:0006355	P	transcription	IEA	traceable computational prediction	AnalysisReference:501730468	TAIR	2009-04-29	9.85813e-06	0.463271	AT5G66320.1	0.6183	0.5253	0.093	259	153	0.000212761	0.549288
AT5G66320	FALSE	involved in	regulation of transcription, DNA-dependent	GO:0006355	P	other cellular processes	IEA	traceable computational prediction	AnalysisReference:501730468	TAIR	2009-04-29	9.85813e-06	0.463271	AT5G66320.1	0.6183	0.5253	0.093	259	153	0.000212761	0.549288
AT5G66320	FALSE	involved in	regulation of transcription, DNA-dependent	GO:0006355	P	other metabolic processes	IEA	traceable computational prediction	AnalysisReference:501730468	TAIR	2009-04-29	9.85813e-06	0.463271	AT5G66320.1	0.6183	0.5253	0.093	259	153	0.000212761	0.549288
AT5G66320	FALSE	has	transcription factor activity	GO:0003700	F	transcription factor activity	ISS	Recognized domains	Publication:1345963|PMID:11118137	TAIR	2003-06-06	9.85813e-06	0.463271	AT5G66320.1	0.6183	0.5253	0.093	259	153	0.000212761	0.549288
AT5G66320	FALSE	has	transcription factor activity	GO:0003700	F	transcription factor activity	ISS	manually reviewed TIGR computational analysis	Communication:501714663	TIGR	2002-05-09	9.85813e-06	0.463271	AT5G66320.1	0.6183	0.5253	0.093	259	153	0.000212761	0.549288
AT5G66320	FALSE	located in	nucleus	GO:0005634	C	nucleus	IEA	traceable computational prediction	AnalysisReference:501730468	TAIR	2009-04-29	9.85813e-06	0.463271	AT5G66320.1	0.6183	0.5253	0.093	259	153	0.000212761	0.549288
AT5G66320	FALSE	involved in	regulation of transcription, DNA-dependent	GO:0006355	P	transcription	IEA	traceable computational prediction	AnalysisReference:501730468	TAIR	2009-04-29	9.85813e-06	0.463271	AT5G66320.1	0.6183	0.5253	0.093	259	153	0.000212761	0.549288
AT5G66320	FALSE	involved in	regulation of transcription, DNA-dependent	GO:0006355	P	other cellular processes	IEA	traceable computational prediction	AnalysisReference:501730468	TAIR	2009-04-29	9.85813e-06	0.463271	AT5G66320.1	0.6183	0.5253	0.093	259	153	0.000212761	0.549288
AT5G66320	FALSE	involved in	regulation of transcription, DNA-dependent	GO:0006355	P	other metabolic processes	IEA	traceable computational prediction	AnalysisReference:501730468	TAIR	2009-04-29	9.85813e-06	0.463271	AT5G66320.1	0.6183	0.5253	0.093	259	153	0.000212761	0.549288
AT1G29800	TRUE	functions in	zinc ion binding	GO:0008270	F	other binding	ISS	manually reviewed TIGR computational analysis	Communication:501714663	TIGR	2003-09-17	2.13915e-05	7.82785e-17	AT1G29800.1	0.9096	1	0.0904	2132	997	0.000400797	4.88882e-16
AT1G29800	TRUE	involved in	signal transduction	GO:0007165	P	signal transduction	ISS	Recognized domains	Publication:501713226|PMID:15358268	TAIR	2009-02-13	2.13915e-05	7.82785e-17	AT1G29800.1	0.9096	1	0.0904	2132	997	0.000400797	4.88882e-16
AT1G29800	TRUE	functions in	phosphoinositide binding	GO:0035091	F	other binding	ISS	Recognized domains	Publication:501713226|PMID:15358268	TAIR	2009-03-26	2.13915e-05	7.82785e-17	AT1G29800.1	0.9096	1	0.0904	2132	997	0.000400797	4.88882e-16
AT1G45201	TRUE	located in	membrane	GO:0016020	C	other membranes	IDA	protein separation and fragment identification	Publication:501721401|PMID:17432890	kvanwijk	2008-09-30	0.000181223	4.35904e-13	AT1G45201.1	0.8334	0.9167	0.0833	1669	785	0.00241395	2.23188e-12
AT1G45201	TRUE	located in	vacuole	GO:0005773	C	other cytoplasmic components	IDA	protein separation and fragment identification	Publication:501714874|PMID:15539469	kvanwijk	2008-09-24	0.000181223	4.35904e-13	AT1G45201.1	0.8334	0.9167	0.0833	1669	785	0.00241395	2.23188e-12
AT1G45201	TRUE	located in	vacuole	GO:0005773	C	other intracellular components	IDA	protein separation and fragment identification	Publication:501714874|PMID:15539469	kvanwijk	2008-09-24	0.000181223	4.35904e-13	AT1G45201.1	0.8334	0.9167	0.0833	1669	785	0.00241395	2.23188e-12
AT1G45201	TRUE	has	triglyceride lipase activity	GO:0004806	F	hydrolase activity	IEA	traceable computational prediction	AnalysisReference:501730468	TAIR	2009-04-29	0.000181223	4.35904e-13	AT1G45201.1	0.8334	0.9167	0.0833	1669	785	0.00241395	2.23188e-12
AT1G45201	TRUE	has	triglyceride lipase activity	GO:0004806	F	hydrolase activity	ISS	manually reviewed TIGR computational analysis	Communication:501714663	TIGR	2003-10-09	0.000181223	4.35904e-13	AT1G45201.1	0.8334	0.9167	0.0833	1669	785	0.00241395	2.23188e-12
AT1G45201	TRUE	involved in	lipid metabolic process	GO:0006629	P	other metabolic processes	ISS	manually reviewed TIGR computational analysis	Communication:501714663	TIGR	2003-10-09	0.000181223	4.35904e-13	AT1G45201.1	0.8334	0.9167	0.0833	1669	785	0.00241395	2.23188e-12
AT1G45201	TRUE	located in	membrane	GO:0016020	C	other membranes	IDA	protein separation and fragment identification	Publication:501721401|PMID:17432890	kvanwijk	2008-09-30	0.000181223	4.35904e-13	AT1G45201.1	0.8334	0.9167	0.0833	1669	785	0.00241395	2.23188e-12
AT1G45201	TRUE	located in	vacuole	GO:0005773	C	other cytoplasmic components	IDA	protein separation and fragment identification	Publication:501714874|PMID:15539469	kvanwijk	2008-09-24	0.000181223	4.35904e-13	AT1G45201.1	0.8334	0.9167	0.0833	1669	785	0.00241395	2.23188e-12
AT1G45201	TRUE	located in	vacuole	GO:0005773	C	other intracellular components	IDA	protein separation and fragment identification	Publication:501714874|PMID:15539469	kvanwijk	2008-09-24	0.000181223	4.35904e-13	AT1G45201.1	0.8334	0.9167	0.0833	1669	785	0.00241395	2.23188e-12
AT1G45201	TRUE	has	triglyceride lipase activity	GO:0004806	F	hydrolase activity	IEA	traceable computational prediction	AnalysisReference:501730468	TAIR	2009-04-29	0.000181223	4.35904e-13	AT1G45201.1	0.8334	0.9167	0.0833	1669	785	0.00241395	2.23188e-12
AT1G13960	FALSE	functions in	DNA binding	GO:0003677	F	DNA or RNA binding	ISS	Structural similarity	Publication:501714711|PMID:15705956	TAIR	2005-04-19	3.22079e-07	0.0789818	AT1G13960.1	0.271	0.3521	0.0811	384	281	1.01693e-05	0.120992
AT1G13960	FALSE	has	transcription factor activity	GO:0003700	F	transcription factor activity	ISS	none	Publication:492|PMID:10785665	TIGR	2003-05-12	3.22079e-07	0.0789818	AT1G13960.1	0.271	0.3521	0.0811	384	281	1.01693e-05	0.120992
AT1G13960	FALSE	has	transcription factor activity	GO:0003700	F	transcription factor activity	ISS	Recognized domains	Publication:1345963|PMID:11118137	TAIR	2003-06-06	3.22079e-07	0.0789818	AT1G13960.1	0.271	0.3521	0.0811	384	281	1.01693e-05	0.120992
AT1G13960	FALSE	has	transcription factor activity	GO:0003700	F	transcription factor activity	ISS	Sequence similarity (homologue of/most closely related to)	Communication:1674991	TAIR	2003-03-29	3.22079e-07	0.0789818	AT1G13960.1	0.271	0.3521	0.0811	384	281	1.01693e-05	0.120992
AT1G13960	FALSE	has	transcription factor activity	GO:0003700	F	transcription factor activity	ISS	manually reviewed TIGR computational analysis	Communication:501714663	TIGR	2002-02-27	3.22079e-07	0.0789818	AT1G13960.1	0.271	0.3521	0.0811	384	281	1.01693e-05	0.120992
AT1G13960	FALSE	has	transcription factor activity	GO:0003700	F	transcription factor activity	ISS	Sequence similarity (homologue of/most closely related to)	Communication:1674991	adoyle	2003-03-29	3.22079e-07	0.0789818	AT1G13960.1	0.271	0.3521	0.0811	384	281	1.01693e-05	0.120992
AT1G13960	FALSE	has	transcription factor activity	GO:0003700	F	transcription factor activity	ISS	Sequence similarity (homologue of/most closely related to)	Publication:492|PMID:10785665	TAIR	2003-03-29	3.22079e-07	0.0789818	AT1G13960.1	0.271	0.3521	0.0811	384	281	1.01693e-05	0.120992
AT1G13960	FALSE	has	transcription factor activity	GO:0003700	F	transcription factor activity	ISS	Sequence similarity (homologue of/most closely related to)	Publication:492|PMID:10785665	adoyle	2003-03-29	3.22079e-07	0.0789818	AT1G13960.1	0.271	0.3521	0.0811	384	281	1.01693e-05	0.120992
AT1G13960	FALSE	involved in	regulation of transcription, DNA-dependent	GO:0006355	P	transcription	ISS	none	Publication:492|PMID:10785665	TIGR	2003-05-12	3.22079e-07	0.0789818	AT1G13960.1	0.271	0.3521	0.0811	384	281	1.01693e-05	0.120992
AT1G13960	FALSE	involved in	regulation of transcription, DNA-dependent	GO:0006355	P	other cellular processes	ISS	none	Publication:492|PMID:10785665	TIGR	2003-05-12	3.22079e-07	0.0789818	AT1G13960.1	0.271	0.3521	0.0811	384	281	1.01693e-05	0.120992
AT1G13960	FALSE	involved in	regulation of transcription, DNA-dependent	GO:0006355	P	other metabolic processes	ISS	none	Publication:492|PMID:10785665	TIGR	2003-05-12	3.22079e-07	0.0789818	AT1G13960.1	0.271	0.3521	0.0811	384	281	1.01693e-05	0.120992
AT1G13960	FALSE	involved in	regulation of transcription, DNA-dependent	GO:0006355	P	transcription	ISS	manually reviewed TIGR computational analysis	Communication:501714663	TIGR	2002-02-27	3.22079e-07	0.0789818	AT1G13960.1	0.271	0.3521	0.0811	384	281	1.01693e-05	0.120992
AT1G13960	FALSE	involved in	regulation of transcription, DNA-dependent	GO:0006355	P	other cellular processes	ISS	manually reviewed TIGR computational analysis	Communication:501714663	TIGR	2002-02-27	3.22079e-07	0.0789818	AT1G13960.1	0.271	0.3521	0.0811	384	281	1.01693e-05	0.120992
AT1G13960	FALSE	involved in	regulation of transcription, DNA-dependent	GO:0006355	P	other metabolic processes	ISS	manually reviewed TIGR computational analysis	Communication:501714663	TIGR	2002-02-27	3.22079e-07	0.0789818	AT1G13960.1	0.271	0.3521	0.0811	384	281	1.01693e-05	0.120992
AT1G13960	FALSE	located in	chloroplast	GO:0009507	C	chloroplast	IEA	traceable computational prediction	AnalysisReference:501730133	TAIR	2009-05-15	3.22079e-07	0.0789818	AT1G13960.1	0.271	0.3521	0.0811	384	281	1.01693e-05	0.120992
AT1G13960	FALSE	located in	nucleus	GO:0005634	C	nucleus	IEA	traceable computational prediction	AnalysisReference:501730468	TAIR	2009-04-29	3.22079e-07	0.0789818	AT1G13960.1	0.271	0.3521	0.0811	384	281	1.01693e-05	0.120992
AT1G13960	FALSE	located in	chloroplast	GO:0009507	C	chloroplast	IEA	traceable computational prediction	AnalysisReference:501730133	TAIR	2009-05-15	3.22079e-07	0.0789818	AT1G13960.1	0.271	0.3521	0.0811	384	281	1.01693e-05	0.120992
AT1G13960	FALSE	located in	nucleus	GO:0005634	C	nucleus	IEA	traceable computational prediction	AnalysisReference:501730468	TAIR	2009-04-29	3.22079e-07	0.0789818	AT1G13960.1	0.271	0.3521	0.0811	384	281	1.01693e-05	0.120992
AT4G38060	TRUE	has	molecular_function	GO:0003674	F	unknown molecular functions	ND	none	Communication:501683652	TIGR	2003-10-04	0.000940486	4.84605e-11	AT4G38060.1	0.3248	0.4053	0.0805	538	521	0.00960196	2.14055e-10
AT4G38060	TRUE	involved in	biological_process	GO:0008150	P	unknown biological processes	ND	Unknown biological process	Communication:1345790	TAIR	2006-10-19	0.000940486	4.84605e-11	AT4G38060.1	0.3248	0.4053	0.0805	538	521	0.00960196	2.14055e-10
AT3G54500	FALSE	located in	cellular_component	GO:0005575	C	unknown cellular components	ND	Unknown cellular component	Communication:1345790	TAIR	2006-10-19	0.000630047	0.646709	AT3G54500.1	0.8906	0.8127	0.0779	8749	5610	0.00702111	0.7154
AT3G54500	FALSE	has	molecular_function	GO:0003674	F	unknown molecular functions	ND	none	Communication:501683652	TIGR	2003-10-04	0.000630047	0.646709	AT3G54500.1	0.8906	0.8127	0.0779	8749	5610	0.00702111	0.7154
AT3G54500	FALSE	involved in	biological_process	GO:0008150	P	unknown biological processes	ND	Unknown biological process	Communication:1345790	TAIR	2006-10-19	0.000630047	0.646709	AT3G54500.1	0.8906	0.8127	0.0779	8749	5610	0.00702111	0.7154
AT2G20180	TRUE	located in	nucleus	GO:0005634	C	nucleus	IDA	localization of GUS fusion protein	Publication:501714257|PMID:15486102	TAIR	2006-09-19	2.44028e-05	3.36857e-05	AT2G20180.1	0.353	0.4296	0.0766	541	254	0.000437967	9.08767e-05
AT2G20180	TRUE	located in	nucleus	GO:0005634	C	nucleus	IDA	Immunolocalization of epitope-tagged protein	Publication:501718226|PMID:16359394	TAIR	2006-02-06	2.44028e-05	3.36857e-05	AT2G20180.1	0.353	0.4296	0.0766	541	254	0.000437967	9.08767e-05
AT2G20180	TRUE	functions in	DNA binding	GO:0003677	F	DNA or RNA binding	IDA	chromatin immunoprecipitation (ChIP)	Publication:501721355|PMID:17449805	TAIR	2007-08-08	2.44028e-05	3.36857e-05	AT2G20180.1	0.353	0.4296	0.0766	541	254	0.000437967	9.08767e-05
AT2G20180	TRUE	has	transcription factor activity	GO:0003700	F	transcription factor activity	ISS	Recognized domains	Publication:1345963|PMID:11118137	TAIR	2003-06-06	2.44028e-05	3.36857e-05	AT2G20180.1	0.353	0.4296	0.0766	541	254	0.000437967	9.08767e-05
AT2G20180	TRUE	has	transcription factor activity	GO:0003700	F	transcription factor activity	ISS	Recognized domains	Publication:501705886|PMID:12679534	TAIR	2004-03-01	2.44028e-05	3.36857e-05	AT2G20180.1	0.353	0.4296	0.0766	541	254	0.000437967	9.08767e-05
AT2G20180	TRUE	has	transcription factor activity	GO:0003700	F	transcription factor activity	TAS	original experiments are traceable through an article	Publication:501718226|PMID:16359394	TAIR	2006-02-06	2.44028e-05	3.36857e-05	AT2G20180.1	0.353	0.4296	0.0766	541	254	0.000437967	9.08767e-05
AT2G20180	TRUE	has	transcription factor activity	GO:0003700	F	transcription factor activity	ISS	Sequence similarity (homologue of/most closely related to)	Publication:501706884|PMID:12826627	TAIR	2003-08-07	2.44028e-05	3.36857e-05	AT2G20180.1	0.353	0.4296	0.0766	541	254	0.000437967	9.08767e-05
AT2G20180	TRUE	involved in	chlorophyll biosynthetic process	GO:0015995	P	other cellular processes	IMP	analysis of physiological response	Publication:501715381|PMID:15448264	TAIR	2006-03-06	2.44028e-05	3.36857e-05	AT2G20180.1	0.353	0.4296	0.0766	541	254	0.000437967	9.08767e-05
AT2G20180	TRUE	involved in	chlorophyll biosynthetic process	GO:0015995	P	other metabolic processes	IMP	analysis of physiological response	Publication:501715381|PMID:15448264	TAIR	2006-03-06	2.44028e-05	3.36857e-05	AT2G20180.1	0.353	0.4296	0.0766	541	254	0.000437967	9.08767e-05
AT2G20180	TRUE	represses	gibberellin biosynthetic process	GO:0009686	P	other cellular processes	IMP	expression of another gene in a mutant background of this gene	Publication:501719487|PMID:16740147	TAIR	2006-09-11	2.44028e-05	3.36857e-05	AT2G20180.1	0.353	0.4296	0.0766	541	254	0.000437967	9.08767e-05
AT2G20180	TRUE	represses	gibberellin biosynthetic process	GO:0009686	P	other metabolic processes	IMP	expression of another gene in a mutant background of this gene	Publication:501719487|PMID:16740147	TAIR	2006-09-11	2.44028e-05	3.36857e-05	AT2G20180.1	0.353	0.4296	0.0766	541	254	0.000437967	9.08767e-05
AT2G20180	TRUE	involved in	heme biosynthetic process	GO:0006783	P	other cellular processes	IMP	expression of another gene in a mutant background of this gene	Publication:501725056|PMID:18591656	TAIR	2008-07-22	2.44028e-05	3.36857e-05	AT2G20180.1	0.353	0.4296	0.0766	541	254	0.000437967	9.08767e-05
AT2G20180	TRUE	involved in	heme biosynthetic process	GO:0006783	P	other metabolic processes	IMP	expression of another gene in a mutant background of this gene	Publication:501725056|PMID:18591656	TAIR	2008-07-22	2.44028e-05	3.36857e-05	AT2G20180.1	0.353	0.4296	0.0766	541	254	0.000437967	9.08767e-05
AT2G20180	TRUE	involved in	gibberellic acid mediated signaling pathway	GO:0009740	P	signal transduction	IMP	analysis of physiological response	Publication:501723840|PMID:18053005	TAIR	2008-04-30	2.44028e-05	3.36857e-05	AT2G20180.1	0.353	0.4296	0.0766	541	254	0.000437967	9.08767e-05
AT2G20180	TRUE	involved in	regulation of transcription	GO:0045449	P	transcription	IMP	expression of another gene in a mutant background of this gene	Publication:501721355|PMID:17449805	TAIR	2007-06-19	2.44028e-05	3.36857e-05	AT2G20180.1	0.353	0.4296	0.0766	541	254	0.000437967	9.08767e-05
AT2G20180	TRUE	involved in	regulation of transcription	GO:0045449	P	other cellular processes	IMP	expression of another gene in a mutant background of this gene	Publication:501721355|PMID:17449805	TAIR	2007-06-19	2.44028e-05	3.36857e-05	AT2G20180.1	0.353	0.4296	0.0766	541	254	0.000437967	9.08767e-05
AT2G20180	TRUE	involved in	regulation of transcription	GO:0045449	P	other metabolic processes	IMP	expression of another gene in a mutant background of this gene	Publication:501721355|PMID:17449805	TAIR	2007-06-19	2.44028e-05	3.36857e-05	AT2G20180.1	0.353	0.4296	0.0766	541	254	0.000437967	9.08767e-05
AT2G20180	TRUE	involved in	negative gravitropism	GO:0009959	P	response to abiotic or biotic stimulus	IMP	analysis of physiological response	Publication:501719487|PMID:16740147	TAIR	2006-09-20	2.44028e-05	3.36857e-05	AT2G20180.1	0.353	0.4296	0.0766	541	254	0.000437967	9.08767e-05
AT2G20180	TRUE	involved in	negative gravitropism	GO:0009959	P	response to abiotic or biotic stimulus	TAS	original experiments are traceable through an article	Publication:501718226|PMID:16359394	TAIR	2006-02-06	2.44028e-05	3.36857e-05	AT2G20180.1	0.353	0.4296	0.0766	541	254	0.000437967	9.08767e-05
AT2G20180	TRUE	involved in	regulation of seed germination	GO:0010029	P	developmental processes	TAS	original experiments are traceable through an article	Publication:501718226|PMID:16359394	TAIR	2006-02-06	2.44028e-05	3.36857e-05	AT2G20180.1	0.353	0.4296	0.0766	541	254	0.000437967	9.08767e-05
AT2G20180	TRUE	involved in	regulation of photomorphogenesis	GO:0010099	P	developmental processes	TAS	original experiments are traceable through an article	Publication:501718226|PMID:16359394	TAIR	2006-02-06	2.44028e-05	3.36857e-05	AT2G20180.1	0.353	0.4296	0.0766	541	254	0.000437967	9.08767e-05
AT2G20180	TRUE	involved in	regulation of photomorphogenesis	GO:0010099	P	response to abiotic or biotic stimulus	TAS	original experiments are traceable through an article	Publication:501718226|PMID:16359394	TAIR	2006-02-06	2.44028e-05	3.36857e-05	AT2G20180.1	0.353	0.4296	0.0766	541	254	0.000437967	9.08767e-05
AT2G20180	TRUE	involved in	negative regulation of photomorphogenesis	GO:0010100	P	developmental processes	IMP	Analysis of overexpression/ectopic expression phenotype	Publication:501725184|PMID:18539749	TAIR	2008-09-30	2.44028e-05	3.36857e-05	AT2G20180.1	0.353	0.4296	0.0766	541	254	0.000437967	9.08767e-05
AT2G20180	TRUE	involved in	negative regulation of photomorphogenesis	GO:0010100	P	response to abiotic or biotic stimulus	IMP	Analysis of overexpression/ectopic expression phenotype	Publication:501725184|PMID:18539749	TAIR	2008-09-30	2.44028e-05	3.36857e-05	AT2G20180.1	0.353	0.4296	0.0766	541	254	0.000437967	9.08767e-05
AT2G20180	TRUE	involved in	red light signaling pathway	GO:0010161	P	signal transduction	IDA	in vitro assay	Publication:501725184|PMID:18539749	TAIR	2008-09-30	2.44028e-05	3.36857e-05	AT2G20180.1	0.353	0.4296	0.0766	541	254	0.000437967	9.08767e-05
AT2G20180	TRUE	involved in	red light signaling pathway	GO:0010161	P	response to abiotic or biotic stimulus	IDA	in vitro assay	Publication:501725184|PMID:18539749	TAIR	2008-09-30	2.44028e-05	3.36857e-05	AT2G20180.1	0.353	0.4296	0.0766	541	254	0.000437967	9.08767e-05
AT2G20180	TRUE	involved in	negative regulation of seed germination	GO:0010187	P	developmental processes	IGI	double mutant analysis	Publication:501714257|PMID:15486102	TAIR	2006-09-20	2.44028e-05	3.36857e-05	AT2G20180.1	0.353	0.4296	0.0766	541	254	0.000437967	9.08767e-05
AT2G20180	TRUE	involved in	negative regulation of seed germination	GO:0010187	P	developmental processes	IMP	analysis of physiological response	Publication:501718025|PMID:16303558	TAIR	2005-12-07	2.44028e-05	3.36857e-05	AT2G20180.1	0.353	0.4296	0.0766	541	254	0.000437967	9.08767e-05
AT2G20180	TRUE	functions in	phytochrome binding	GO:0010313	F	protein binding	IDA	in vitro binding assay	Publication:501714257|PMID:15486102	TAIR	2006-12-21	2.44028e-05	3.36857e-05	AT2G20180.1	0.353	0.4296	0.0766	541	254	0.000437967	9.08767e-05
AT5G61960	TRUE	located in	cellular_component	GO:0005575	C	unknown cellular components	ND	Unknown cellular component	Communication:1345790	TAIR	2006-10-19	3.81512e-06	0.00192647	AT5G61960.1	0.9604	0.8866	0.0738	1558	1121	9.16166e-05	0.00404512
AT5G61960	TRUE	functions in	RNA binding	GO:0003723	F	DNA or RNA binding	ISS	manually reviewed TIGR computational analysis	Communication:501714663	TIGR	2002-03-28	3.81512e-06	0.00192647	AT5G61960.1	0.9604	0.8866	0.0738	1558	1121	9.16166e-05	0.00404512
AT5G61960	TRUE	functions in	protein binding	GO:0005515	F	protein binding	IPI	yeast two-hybrid assay	Publication:501714721|PMID:15720729	TAIR	2006-10-04	3.81512e-06	0.00192647	AT5G61960.1	0.9604	0.8866	0.0738	1558	1121	9.16166e-05	0.00404512
AT5G61960	TRUE	involved in	positive regulation of meiosis	GO:0045836	P	other cellular processes	IGI	Functional complementation in heterologous system	Publication:3106|PMID:9287109	TAIR	2006-05-19	3.81512e-06	0.00192647	AT5G61960.1	0.9604	0.8866	0.0738	1558	1121	9.16166e-05	0.00404512
AT5G61960	TRUE	involved in	meristem development	GO:0048507	P	developmental processes	IGI	double mutant analysis	Publication:501718544|PMID:16473967	TAIR	2006-04-04	3.81512e-06	0.00192647	AT5G61960.1	0.9604	0.8866	0.0738	1558	1121	9.16166e-05	0.00404512
AT4G39540	TRUE	has	ATP binding	GO:0005524	F	nucleotide binding	IEA	traceable computational prediction	AnalysisReference:501730468	TAIR	2009-04-29	3.74809e-05	0.00244627	AT4G39540.1	0.0731	0	0.0731	580	299	0.000626519	0.00504951
AT4G39540	TRUE	has	shikimate kinase activity	GO:0004765	F	kinase activity	IEA	traceable computational prediction	AnalysisReference:501730468	TAIR	2009-04-29	3.74809e-05	0.00244627	AT4G39540.1	0.0731	0	0.0731	580	299	0.000626519	0.00504951
AT4G39540	TRUE	has	shikimate kinase activity	GO:0004765	F	transferase activity	IEA	traceable computational prediction	AnalysisReference:501730468	TAIR	2009-04-29	3.74809e-05	0.00244627	AT4G39540.1	0.0731	0	0.0731	580	299	0.000626519	0.00504951
AT4G39540	TRUE	involved in	aromatic amino acid family biosynthetic process	GO:0009073	P	other cellular processes	TAS	none	Publication:501683147|PMID:1338949	TIGR	2007-08-07	3.74809e-05	0.00244627	AT4G39540.1	0.0731	0	0.0731	580	299	0.000626519	0.00504951
AT4G39540	TRUE	involved in	aromatic amino acid family biosynthetic process	GO:0009073	P	other metabolic processes	TAS	none	Publication:501683147|PMID:1338949	TIGR	2007-08-07	3.74809e-05	0.00244627	AT4G39540.1	0.0731	0	0.0731	580	299	0.000626519	0.00504951
AT4G39540	TRUE	has	ATP binding	GO:0005524	F	nucleotide binding	IEA	traceable computational prediction	AnalysisReference:501730468	TAIR	2009-04-29	3.74809e-05	0.00244627	AT4G39540.1	0.0731	0	0.0731	580	299	0.000626519	0.00504951
AT4G39540	TRUE	has	shikimate kinase activity	GO:0004765	F	kinase activity	IEA	traceable computational prediction	AnalysisReference:501730468	TAIR	2009-04-29	3.74809e-05	0.00244627	AT4G39540.1	0.0731	0	0.0731	580	299	0.000626519	0.00504951
AT4G39540	TRUE	has	shikimate kinase activity	GO:0004765	F	transferase activity	IEA	traceable computational prediction	AnalysisReference:501730468	TAIR	2009-04-29	3.74809e-05	0.00244627	AT4G39540.1	0.0731	0	0.0731	580	299	0.000626519	0.00504951
AT4G28030	FALSE	located in	chloroplast	GO:0009507	C	chloroplast	IDA	protein separation and fragment identification	Publication:501724486|PMID:18431481	kvanwijk	2008-09-26	0.000826576	0.157131	AT4G28030.1	0.9272	1	0.0728	657	456	0.0086508	0.220682
AT4G28030	FALSE	has	N-acetyltransferase activity	GO:0008080	F	transferase activity	IEA	traceable computational prediction	AnalysisReference:501730468	TAIR	2009-04-29	0.000826576	0.157131	AT4G28030.1	0.9272	1	0.0728	657	456	0.0086508	0.220682
AT4G28030	FALSE	involved in	metabolic process	GO:0008152	P	other metabolic processes	IEA	traceable computational prediction	AnalysisReference:501730468	TAIR	2009-04-29	0.000826576	0.157131	AT4G28030.1	0.9272	1	0.0728	657	456	0.0086508	0.220682
AT4G28030	FALSE	has	N-acetyltransferase activity	GO:0008080	F	transferase activity	ISS	manually reviewed TIGR computational analysis	Communication:501714663	TIGR	2003-09-24	0.000826576	0.157131	AT4G28030.1	0.9272	1	0.0728	657	456	0.0086508	0.220682
AT4G28030	FALSE	involved in	metabolic process	GO:0008152	P	other metabolic processes	ISS	manually reviewed TIGR computational analysis	Communication:501714663	TIGR	2003-09-24	0.000826576	0.157131	AT4G28030.1	0.9272	1	0.0728	657	456	0.0086508	0.220682
AT4G28030	FALSE	located in	chloroplast	GO:0009507	C	chloroplast	IDA	protein separation and fragment identification	Publication:501724486|PMID:18431481	kvanwijk	2008-09-26	0.000826576	0.157131	AT4G28030.1	0.9272	1	0.0728	657	456	0.0086508	0.220682
AT4G28030	FALSE	has	N-acetyltransferase activity	GO:0008080	F	transferase activity	IEA	traceable computational prediction	AnalysisReference:501730468	TAIR	2009-04-29	0.000826576	0.157131	AT4G28030.1	0.9272	1	0.0728	657	456	0.0086508	0.220682
AT4G28030	FALSE	involved in	metabolic process	GO:0008152	P	other metabolic processes	IEA	traceable computational prediction	AnalysisReference:501730468	TAIR	2009-04-29	0.000826576	0.157131	AT4G28030.1	0.9272	1	0.0728	657	456	0.0086508	0.220682
AT1G58602	TRUE	has	ATP binding	GO:0005524	F	nucleotide binding	IEA	traceable computational prediction	AnalysisReference:501730468	TAIR	2009-04-29	0.000519965	1.13214e-05	AT1G58602.1	0.1491	0.0773	0.0718	1965	1061	0.00591027	3.24419e-05
AT1G58602	TRUE	has	protein binding	GO:0005515	F	protein binding	IEA	traceable computational prediction	AnalysisReference:501730468	TAIR	2009-04-29	0.000519965	1.13214e-05	AT1G58602.1	0.1491	0.0773	0.0718	1965	1061	0.00591027	3.24419e-05
AT1G58602	TRUE	involved in	apoptosis	GO:0006915	P	other cellular processes	IEA	traceable computational prediction	AnalysisReference:501730468	TAIR	2009-04-29	0.000519965	1.13214e-05	AT1G58602.1	0.1491	0.0773	0.0718	1965	1061	0.00591027	3.24419e-05
AT1G58602	TRUE	involved in	defense response	GO:0006952	P	response to stress	ISS	manually reviewed TIGR computational analysis	Communication:501714663	TIGR	2004-02-04	0.000519965	1.13214e-05	AT1G58602.1	0.1491	0.0773	0.0718	1965	1061	0.00591027	3.24419e-05
AT1G58602	TRUE	has	ATP binding	GO:0005524	F	nucleotide binding	IEA	traceable computational prediction	AnalysisReference:501730468	TAIR	2009-04-29	0.000519965	1.13214e-05	AT1G58602.1	0.1491	0.0773	0.0718	1965	1061	0.00591027	3.24419e-05
AT1G58602	TRUE	has	protein binding	GO:0005515	F	protein binding	IEA	traceable computational prediction	AnalysisReference:501730468	TAIR	2009-04-29	0.000519965	1.13214e-05	AT1G58602.1	0.1491	0.0773	0.0718	1965	1061	0.00591027	3.24419e-05
AT1G58602	TRUE	involved in	apoptosis	GO:0006915	P	other cellular processes	IEA	traceable computational prediction	AnalysisReference:501730468	TAIR	2009-04-29	0.000519965	1.13214e-05	AT1G58602.1	0.1491	0.0773	0.0718	1965	1061	0.00591027	3.24419e-05
AT1G51690	FALSE	located in	protein phosphatase type 2A complex	GO:0000159	C	other intracellular components	IEA	traceable computational prediction	AnalysisReference:501730468	TAIR	2009-04-29	6.22406e-05	0.0360313	AT1G51690.1	0.0212	0.0928	0.0716	716	515	0.000964729	0.0597601
AT1G51690	FALSE	has	protein phosphatase type 2A regulator activity	GO:0008601	F	other molecular functions	IEA	traceable computational prediction	AnalysisReference:501730468	TAIR	2009-04-29	6.22406e-05	0.0360313	AT1G51690.1	0.0212	0.0928	0.0716	716	515	0.000964729	0.0597601
AT1G51690	FALSE	involved in	signal transduction	GO:0007165	P	signal transduction	IEA	traceable computational prediction	AnalysisReference:501730468	TAIR	2009-04-29	6.22406e-05	0.0360313	AT1G51690.1	0.0212	0.0928	0.0716	716	515	0.000964729	0.0597601
AT1G51690	FALSE	functions in	nucleotide binding	GO:0000166	F	nucleotide binding	ISS	manually reviewed TIGR computational analysis	Communication:501714663	TIGR	2003-09-24	6.22406e-05	0.0360313	AT1G51690.1	0.0212	0.0928	0.0716	716	515	0.000964729	0.0597601
AT1G51690	FALSE	located in	protein phosphatase type 2A complex	GO:0000159	C	other intracellular components	IEA	traceable computational prediction	AnalysisReference:501730468	TAIR	2009-04-29	6.22406e-05	0.0360313	AT1G51690.1	0.0212	0.0928	0.0716	716	515	0.000964729	0.0597601
AT1G51690	FALSE	has	protein phosphatase type 2A regulator activity	GO:0008601	F	other molecular functions	IEA	traceable computational prediction	AnalysisReference:501730468	TAIR	2009-04-29	6.22406e-05	0.0360313	AT1G51690.1	0.0212	0.0928	0.0716	716	515	0.000964729	0.0597601
AT1G51690	FALSE	involved in	signal transduction	GO:0007165	P	signal transduction	IEA	traceable computational prediction	AnalysisReference:501730468	TAIR	2009-04-29	6.22406e-05	0.0360313	AT1G51690.1	0.0212	0.0928	0.0716	716	515	0.000964729	0.0597601
AT5G45350	TRUE	located in	cellular_component	GO:0005575	C	unknown cellular components	ND	Unknown cellular component	Communication:1345790	TAIR	2009-05-08	2.24085e-06	3.72077e-15	AT5G45350.1	0.9085	0.9793	0.0708	813	779	5.70247e-05	2.16516e-14
AT5G45350	TRUE	has	molecular_function	GO:0003674	F	unknown molecular functions	ND	Unknown molecular function	Communication:1345790	TAIR	2009-05-08	2.24085e-06	3.72077e-15	AT5G45350.1	0.9085	0.9793	0.0708	813	779	5.70247e-05	2.16516e-14
AT5G45350	TRUE	involved in	biological_process	GO:0008150	P	unknown biological processes	ND	Unknown biological process	Communication:1345790	TAIR	2009-05-08	2.24085e-06	3.72077e-15	AT5G45350.1	0.9085	0.9793	0.0708	813	779	5.70247e-05	2.16516e-14
AT1G14400	TRUE	has	ubiquitin-protein ligase activity	GO:0004842	F	other enzyme activity	IDA	in vitro assay	Publication:501718259|PMID:16339806	TAIR	2007-02-21	8.09711e-15	2.7609e-23	AT1G14400.1	0.8829	0.9515	0.0686	1892	1697	7.66976e-13	2.24159e-22
AT1G14400	TRUE	has	ubiquitin-protein ligase activity	GO:0004842	F	other enzyme activity	ISS	manually reviewed TIGR computational analysis	Communication:501714663	TIGR	2001-12-31	8.09711e-15	2.7609e-23	AT1G14400.1	0.8829	0.9515	0.0686	1892	1697	7.66976e-13	2.24159e-22
AT1G14400	TRUE	involved in	ubiquitin-dependent protein catabolic process	GO:0006511	P	protein metabolism	TAS	none	Publication:501683127|PMID:11019805	TIGR	2003-04-17	8.09711e-15	2.7609e-23	AT1G14400.1	0.8829	0.9515	0.0686	1892	1697	7.66976e-13	2.24159e-22
AT1G14400	TRUE	involved in	ubiquitin-dependent protein catabolic process	GO:0006511	P	other cellular processes	TAS	none	Publication:501683127|PMID:11019805	TIGR	2003-04-17	8.09711e-15	2.7609e-23	AT1G14400.1	0.8829	0.9515	0.0686	1892	1697	7.66976e-13	2.24159e-22
AT1G14400	TRUE	involved in	ubiquitin-dependent protein catabolic process	GO:0006511	P	other metabolic processes	TAS	none	Publication:501683127|PMID:11019805	TIGR	2003-04-17	8.09711e-15	2.7609e-23	AT1G14400.1	0.8829	0.9515	0.0686	1892	1697	7.66976e-13	2.24159e-22
AT1G14400	TRUE	involved in	ubiquitin-dependent protein catabolic process	GO:0006511	P	protein metabolism	IDA	in vitro assay	Publication:501718259|PMID:16339806	TAIR	2006-03-30	8.09711e-15	2.7609e-23	AT1G14400.1	0.8829	0.9515	0.0686	1892	1697	7.66976e-13	2.24159e-22
AT1G14400	TRUE	involved in	ubiquitin-dependent protein catabolic process	GO:0006511	P	other cellular processes	IDA	in vitro assay	Publication:501718259|PMID:16339806	TAIR	2006-03-30	8.09711e-15	2.7609e-23	AT1G14400.1	0.8829	0.9515	0.0686	1892	1697	7.66976e-13	2.24159e-22
AT1G14400	TRUE	involved in	ubiquitin-dependent protein catabolic process	GO:0006511	P	other metabolic processes	IDA	in vitro assay	Publication:501718259|PMID:16339806	TAIR	2006-03-30	8.09711e-15	2.7609e-23	AT1G14400.1	0.8829	0.9515	0.0686	1892	1697	7.66976e-13	2.24159e-22
AT1G14400	TRUE	involved in	negative regulation of flower development	GO:0009910	P	developmental processes	IGI	double mutant analysis	Publication:501728719|PMID:18798874	TAIR	2008-10-21	8.09711e-15	2.7609e-23	AT1G14400.1	0.8829	0.9515	0.0686	1892	1697	7.66976e-13	2.24159e-22
AT1G14400	TRUE	involved in	leaf morphogenesis	GO:0009965	P	developmental processes	IGI	double mutant analysis	Publication:501728719|PMID:18798874	TAIR	2008-10-21	8.09711e-15	2.7609e-23	AT1G14400.1	0.8829	0.9515	0.0686	1892	1697	7.66976e-13	2.24159e-22
AT1G14400	TRUE	involved in	vegetative to reproductive phase transition	GO:0010228	P	developmental processes	IGI	double mutant analysis	Publication:501728967|PMID:18849490	TAIR	2008-11-16	8.09711e-15	2.7609e-23	AT1G14400.1	0.8829	0.9515	0.0686	1892	1697	7.66976e-13	2.24159e-22
AT1G14400	TRUE	involved in	histone H2B ubiquitination	GO:0033523	P	protein metabolism	IGI	double mutant analysis	Publication:501728967|PMID:18849490	TAIR	2008-11-16	8.09711e-15	2.7609e-23	AT1G14400.1	0.8829	0.9515	0.0686	1892	1697	7.66976e-13	2.24159e-22
AT1G14400	TRUE	involved in	histone H2B ubiquitination	GO:0033523	P	other cellular processes	IGI	double mutant analysis	Publication:501728967|PMID:18849490	TAIR	2008-11-16	8.09711e-15	2.7609e-23	AT1G14400.1	0.8829	0.9515	0.0686	1892	1697	7.66976e-13	2.24159e-22
AT1G14400	TRUE	involved in	histone H2B ubiquitination	GO:0033523	P	other metabolic processes	IGI	double mutant analysis	Publication:501728967|PMID:18849490	TAIR	2008-11-16	8.09711e-15	2.7609e-23	AT1G14400.1	0.8829	0.9515	0.0686	1892	1697	7.66976e-13	2.24159e-22
AT1G14400	TRUE	involved in	histone H2B ubiquitination	GO:0033523	P	cell organization and biogenesis	IGI	double mutant analysis	Publication:501728967|PMID:18849490	TAIR	2008-11-16	8.09711e-15	2.7609e-23	AT1G14400.1	0.8829	0.9515	0.0686	1892	1697	7.66976e-13	2.24159e-22
AT5G02290	TRUE	located in	plasma membrane	GO:0005886	C	plasma membrane	IDA	protein separation and fragment identification	Publication:501720929|PMID:17317660	kvanwijk	2008-09-25	1.73022e-05	0.00314757	AT5G02290.1	0.9121	0.8451	0.067	387	310	0.000327781	0.00636609
AT5G02290	TRUE	has	ATP binding	GO:0005524	F	nucleotide binding	IEA	traceable computational prediction	AnalysisReference:501730468	TAIR	2009-04-29	1.73022e-05	0.00314757	AT5G02290.1	0.9121	0.8451	0.067	387	310	0.000327781	0.00636609
AT5G02290	TRUE	has	protein kinase activity	GO:0004672	F	kinase activity	IEA	traceable computational prediction	AnalysisReference:501730468	TAIR	2009-04-29	1.73022e-05	0.00314757	AT5G02290.1	0.9121	0.8451	0.067	387	310	0.000327781	0.00636609
AT5G02290	TRUE	has	protein kinase activity	GO:0004672	F	transferase activity	IEA	traceable computational prediction	AnalysisReference:501730468	TAIR	2009-04-29	1.73022e-05	0.00314757	AT5G02290.1	0.9121	0.8451	0.067	387	310	0.000327781	0.00636609
AT5G02290	TRUE	has	protein serine/threonine kinase activity	GO:0004674	F	kinase activity	IEA	traceable computational prediction	AnalysisReference:501730468	TAIR	2009-04-29	1.73022e-05	0.00314757	AT5G02290.1	0.9121	0.8451	0.067	387	310	0.000327781	0.00636609
AT5G02290	TRUE	has	protein serine/threonine kinase activity	GO:0004674	F	transferase activity	IEA	traceable computational prediction	AnalysisReference:501730468	TAIR	2009-04-29	1.73022e-05	0.00314757	AT5G02290.1	0.9121	0.8451	0.067	387	310	0.000327781	0.00636609
AT5G02290	TRUE	has	protein tyrosine kinase activity	GO:0004713	F	kinase activity	IEA	traceable computational prediction	AnalysisReference:501730468	TAIR	2009-04-29	1.73022e-05	0.00314757	AT5G02290.1	0.9121	0.8451	0.067	387	310	0.000327781	0.00636609
AT5G02290	TRUE	has	protein tyrosine kinase activity	GO:0004713	F	transferase activity	IEA	traceable computational prediction	AnalysisReference:501730468	TAIR	2009-04-29	1.73022e-05	0.00314757	AT5G02290.1	0.9121	0.8451	0.067	387	310	0.000327781	0.00636609
AT5G02290	TRUE	has protein modification of type	N-terminal protein myristoylation	GO:0006499	P	protein metabolism	IEA	traceable computational prediction	Publication:501710157|PMID:12912986	TAIR	2004-02-05	1.73022e-05	0.00314757	AT5G02290.1	0.9121	0.8451	0.067	387	310	0.000327781	0.00636609
AT5G02290	TRUE	has protein modification of type	N-terminal protein myristoylation	GO:0006499	P	other cellular processes	IEA	traceable computational prediction	Publication:501710157|PMID:12912986	TAIR	2004-02-05	1.73022e-05	0.00314757	AT5G02290.1	0.9121	0.8451	0.067	387	310	0.000327781	0.00636609
AT5G02290	TRUE	has protein modification of type	N-terminal protein myristoylation	GO:0006499	P	other metabolic processes	IEA	traceable computational prediction	Publication:501710157|PMID:12912986	TAIR	2004-02-05	1.73022e-05	0.00314757	AT5G02290.1	0.9121	0.8451	0.067	387	310	0.000327781	0.00636609
AT5G02290	TRUE	involved in	protein amino acid phosphorylation	GO:0006468	P	protein metabolism	IEA	traceable computational prediction	AnalysisReference:501730468	TAIR	2009-04-29	1.73022e-05	0.00314757	AT5G02290.1	0.9121	0.8451	0.067	387	310	0.000327781	0.00636609
AT5G02290	TRUE	involved in	protein amino acid phosphorylation	GO:0006468	P	other cellular processes	IEA	traceable computational prediction	AnalysisReference:501730468	TAIR	2009-04-29	1.73022e-05	0.00314757	AT5G02290.1	0.9121	0.8451	0.067	387	310	0.000327781	0.00636609
AT5G02290	TRUE	involved in	protein amino acid phosphorylation	GO:0006468	P	other metabolic processes	IEA	traceable computational prediction	AnalysisReference:501730468	TAIR	2009-04-29	1.73022e-05	0.00314757	AT5G02290.1	0.9121	0.8451	0.067	387	310	0.000327781	0.00636609
AT5G02290	TRUE	has	kinase activity	GO:0016301	F	kinase activity	ISS	manually reviewed TIGR computational analysis	Communication:501714663	TIGR	2003-08-27	1.73022e-05	0.00314757	AT5G02290.1	0.9121	0.8451	0.067	387	310	0.000327781	0.00636609
AT5G02290	TRUE	located in	plasma membrane	GO:0005886	C	plasma membrane	IDA	protein separation and fragment identification	Publication:501720929|PMID:17317660	kvanwijk	2008-09-25	1.73022e-05	0.00314757	AT5G02290.1	0.9121	0.8451	0.067	387	310	0.000327781	0.00636609
AT5G02290	TRUE	has	ATP binding	GO:0005524	F	nucleotide binding	IEA	traceable computational prediction	AnalysisReference:501730468	TAIR	2009-04-29	1.73022e-05	0.00314757	AT5G02290.1	0.9121	0.8451	0.067	387	310	0.000327781	0.00636609
AT5G02290	TRUE	has	protein kinase activity	GO:0004672	F	kinase activity	IEA	traceable computational prediction	AnalysisReference:501730468	TAIR	2009-04-29	1.73022e-05	0.00314757	AT5G02290.1	0.9121	0.8451	0.067	387	310	0.000327781	0.00636609
AT5G02290	TRUE	has	protein kinase activity	GO:0004672	F	transferase activity	IEA	traceable computational prediction	AnalysisReference:501730468	TAIR	2009-04-29	1.73022e-05	0.00314757	AT5G02290.1	0.9121	0.8451	0.067	387	310	0.000327781	0.00636609
AT5G02290	TRUE	has	protein serine/threonine kinase activity	GO:0004674	F	kinase activity	IEA	traceable computational prediction	AnalysisReference:501730468	TAIR	2009-04-29	1.73022e-05	0.00314757	AT5G02290.1	0.9121	0.8451	0.067	387	310	0.000327781	0.00636609
AT5G02290	TRUE	has	protein serine/threonine kinase activity	GO:0004674	F	transferase activity	IEA	traceable computational prediction	AnalysisReference:501730468	TAIR	2009-04-29	1.73022e-05	0.00314757	AT5G02290.1	0.9121	0.8451	0.067	387	310	0.000327781	0.00636609
AT5G02290	TRUE	has	protein tyrosine kinase activity	GO:0004713	F	kinase activity	IEA	traceable computational prediction	AnalysisReference:501730468	TAIR	2009-04-29	1.73022e-05	0.00314757	AT5G02290.1	0.9121	0.8451	0.067	387	310	0.000327781	0.00636609
AT5G02290	TRUE	has	protein tyrosine kinase activity	GO:0004713	F	transferase activity	IEA	traceable computational prediction	AnalysisReference:501730468	TAIR	2009-04-29	1.73022e-05	0.00314757	AT5G02290.1	0.9121	0.8451	0.067	387	310	0.000327781	0.00636609
AT5G02290	TRUE	involved in	protein amino acid phosphorylation	GO:0006468	P	protein metabolism	IEA	traceable computational prediction	AnalysisReference:501730468	TAIR	2009-04-29	1.73022e-05	0.00314757	AT5G02290.1	0.9121	0.8451	0.067	387	310	0.000327781	0.00636609
AT5G02290	TRUE	involved in	protein amino acid phosphorylation	GO:0006468	P	other cellular processes	IEA	traceable computational prediction	AnalysisReference:501730468	TAIR	2009-04-29	1.73022e-05	0.00314757	AT5G02290.1	0.9121	0.8451	0.067	387	310	0.000327781	0.00636609
AT5G02290	TRUE	involved in	protein amino acid phosphorylation	GO:0006468	P	other metabolic processes	IEA	traceable computational prediction	AnalysisReference:501730468	TAIR	2009-04-29	1.73022e-05	0.00314757	AT5G02290.1	0.9121	0.8451	0.067	387	310	0.000327781	0.00636609
AT3G03270	TRUE	located in	membrane	GO:0016020	C	other membranes	IDA	protein separation and fragment identification	Publication:501721401|PMID:17432890	kvanwijk	2008-09-30	2.70142e-15	0	AT3G03270.1	0.5423	0.4784	0.0639	4420	17641	2.70936e-13	0
AT3G03270	TRUE	located in	plasma membrane	GO:0005886	C	plasma membrane	IDA	protein separation and fragment identification	Publication:501722708|PMID:17644812	kvanwijk	2008-09-26	2.70142e-15	0	AT3G03270.1	0.5423	0.4784	0.0639	4420	17641	2.70936e-13	0
AT3G03270	TRUE	involved in	response to stress	GO:0006950	P	response to stress	IEA	traceable computational prediction	AnalysisReference:501730468	TAIR	2009-04-29	2.70142e-15	0	AT3G03270.1	0.5423	0.4784	0.0639	4420	17641	2.70936e-13	0
AT3G03270	TRUE	involved in	response to stress	GO:0006950	P	response to stress	ISS	manually reviewed TIGR computational analysis	Communication:501714663	TIGR	2003-10-07	2.70142e-15	0	AT3G03270.1	0.5423	0.4784	0.0639	4420	17641	2.70936e-13	0
AT3G03270	TRUE	located in	membrane	GO:0016020	C	other membranes	IDA	protein separation and fragment identification	Publication:501721401|PMID:17432890	kvanwijk	2008-09-30	2.70142e-15	0	AT3G03270.1	0.5423	0.4784	0.0639	4420	17641	2.70936e-13	0
AT3G03270	TRUE	located in	plasma membrane	GO:0005886	C	plasma membrane	IDA	protein separation and fragment identification	Publication:501722708|PMID:17644812	kvanwijk	2008-09-26	2.70142e-15	0	AT3G03270.1	0.5423	0.4784	0.0639	4420	17641	2.70936e-13	0
AT3G03270	TRUE	involved in	response to stress	GO:0006950	P	response to stress	IEA	traceable computational prediction	AnalysisReference:501730468	TAIR	2009-04-29	2.70142e-15	0	AT3G03270.1	0.5423	0.4784	0.0639	4420	17641	2.70936e-13	0
AT1G22140	FALSE	located in	cellular_component	GO:0005575	C	unknown cellular components	ND	Unknown cellular component	Communication:1345790	TAIR	2006-10-19	0.000147512	0.582681	AT1G22140.1	0.733	0.7947	0.0617	417	254	0.0019961	0.659238
AT1G22140	FALSE	has	molecular_function	GO:0003674	F	unknown molecular functions	ND	none	Communication:501683652	TIGR	2003-10-04	0.000147512	0.582681	AT1G22140.1	0.733	0.7947	0.0617	417	254	0.0019961	0.659238
AT1G22140	FALSE	involved in	biological_process	GO:0008150	P	unknown biological processes	ND	Unknown biological process	Communication:1345790	TAIR	2006-10-19	0.000147512	0.582681	AT1G22140.1	0.733	0.7947	0.0617	417	254	0.0019961	0.659238
AT5G54760	TRUE	located in	cellular_component	GO:0005575	C	unknown cellular components	ND	Unknown cellular component	Communication:1345790	TAIR	2006-10-19	5.10151e-05	1.35037e-33	AT5G54760.1	1	0.9385	0.0615	787	927	0.000828388	1.49506e-32
AT5G54760	TRUE	has	translation initiation factor activity	GO:0003743	F	nucleic acid binding	ISS	manually reviewed TIGR computational analysis	Communication:501714663	TIGR	2003-09-04	5.10151e-05	1.35037e-33	AT5G54760.1	1	0.9385	0.0615	787	927	0.000828388	1.49506e-32
AT5G54760	TRUE	involved in	translational initiation	GO:0006413	P	protein metabolism	ISS	manually reviewed TIGR computational analysis	Communication:501714663	TIGR	2003-09-04	5.10151e-05	1.35037e-33	AT5G54760.1	1	0.9385	0.0615	787	927	0.000828388	1.49506e-32
AT5G54760	TRUE	involved in	translational initiation	GO:0006413	P	other cellular processes	ISS	manually reviewed TIGR computational analysis	Communication:501714663	TIGR	2003-09-04	5.10151e-05	1.35037e-33	AT5G54760.1	1	0.9385	0.0615	787	927	0.000828388	1.49506e-32
AT5G54760	TRUE	involved in	translational initiation	GO:0006413	P	other metabolic processes	ISS	manually reviewed TIGR computational analysis	Communication:501714663	TIGR	2003-09-04	5.10151e-05	1.35037e-33	AT5G54760.1	1	0.9385	0.0615	787	927	0.000828388	1.49506e-32
AT5G54760	TRUE	involved in	translational initiation	GO:0006413	P	cell organization and biogenesis	ISS	manually reviewed TIGR computational analysis	Communication:501714663	TIGR	2003-09-04	5.10151e-05	1.35037e-33	AT5G54760.1	1	0.9385	0.0615	787	927	0.000828388	1.49506e-32
AT5G54760	TRUE	has	translation initiation factor activity	GO:0003743	F	nucleic acid binding	IEA	traceable computational prediction	AnalysisReference:501730468	TAIR	2009-04-29	5.10151e-05	1.35037e-33	AT5G54760.1	1	0.9385	0.0615	787	927	0.000828388	1.49506e-32
AT5G54760	TRUE	involved in	translation	GO:0006412	P	protein metabolism	IEA	traceable computational prediction	AnalysisReference:501730468	TAIR	2009-04-29	5.10151e-05	1.35037e-33	AT5G54760.1	1	0.9385	0.0615	787	927	0.000828388	1.49506e-32
AT5G54760	TRUE	involved in	translation	GO:0006412	P	other cellular processes	IEA	traceable computational prediction	AnalysisReference:501730468	TAIR	2009-04-29	5.10151e-05	1.35037e-33	AT5G54760.1	1	0.9385	0.0615	787	927	0.000828388	1.49506e-32
AT5G54760	TRUE	involved in	translation	GO:0006412	P	other metabolic processes	IEA	traceable computational prediction	AnalysisReference:501730468	TAIR	2009-04-29	5.10151e-05	1.35037e-33	AT5G54760.1	1	0.9385	0.0615	787	927	0.000828388	1.49506e-32
AT5G54760	TRUE	involved in	translational initiation	GO:0006413	P	protein metabolism	IEA	traceable computational prediction	AnalysisReference:501730468	TAIR	2009-04-29	5.10151e-05	1.35037e-33	AT5G54760.1	1	0.9385	0.0615	787	927	0.000828388	1.49506e-32
AT5G54760	TRUE	involved in	translational initiation	GO:0006413	P	other cellular processes	IEA	traceable computational prediction	AnalysisReference:501730468	TAIR	2009-04-29	5.10151e-05	1.35037e-33	AT5G54760.1	1	0.9385	0.0615	787	927	0.000828388	1.49506e-32
AT5G54760	TRUE	involved in	translational initiation	GO:0006413	P	other metabolic processes	IEA	traceable computational prediction	AnalysisReference:501730468	TAIR	2009-04-29	5.10151e-05	1.35037e-33	AT5G54760.1	1	0.9385	0.0615	787	927	0.000828388	1.49506e-32
AT5G54760	TRUE	involved in	translational initiation	GO:0006413	P	cell organization and biogenesis	IEA	traceable computational prediction	AnalysisReference:501730468	TAIR	2009-04-29	5.10151e-05	1.35037e-33	AT5G54760.1	1	0.9385	0.0615	787	927	0.000828388	1.49506e-32
AT5G54760	TRUE	has	translation initiation factor activity	GO:0003743	F	nucleic acid binding	IEA	traceable computational prediction	AnalysisReference:501730468	TAIR	2009-04-29	5.10151e-05	1.35037e-33	AT5G54760.1	1	0.9385	0.0615	787	927	0.000828388	1.49506e-32
AT5G54760	TRUE	involved in	translation	GO:0006412	P	protein metabolism	IEA	traceable computational prediction	AnalysisReference:501730468	TAIR	2009-04-29	5.10151e-05	1.35037e-33	AT5G54760.1	1	0.9385	0.0615	787	927	0.000828388	1.49506e-32
AT5G54760	TRUE	involved in	translation	GO:0006412	P	other cellular processes	IEA	traceable computational prediction	AnalysisReference:501730468	TAIR	2009-04-29	5.10151e-05	1.35037e-33	AT5G54760.1	1	0.9385	0.0615	787	927	0.000828388	1.49506e-32
AT5G54760	TRUE	involved in	translation	GO:0006412	P	other metabolic processes	IEA	traceable computational prediction	AnalysisReference:501730468	TAIR	2009-04-29	5.10151e-05	1.35037e-33	AT5G54760.1	1	0.9385	0.0615	787	927	0.000828388	1.49506e-32
AT5G54760	TRUE	involved in	translational initiation	GO:0006413	P	protein metabolism	IEA	traceable computational prediction	AnalysisReference:501730468	TAIR	2009-04-29	5.10151e-05	1.35037e-33	AT5G54760.1	1	0.9385	0.0615	787	927	0.000828388	1.49506e-32
AT5G54760	TRUE	involved in	translational initiation	GO:0006413	P	other cellular processes	IEA	traceable computational prediction	AnalysisReference:501730468	TAIR	2009-04-29	5.10151e-05	1.35037e-33	AT5G54760.1	1	0.9385	0.0615	787	927	0.000828388	1.49506e-32
AT5G54760	TRUE	involved in	translational initiation	GO:0006413	P	other metabolic processes	IEA	traceable computational prediction	AnalysisReference:501730468	TAIR	2009-04-29	5.10151e-05	1.35037e-33	AT5G54760.1	1	0.9385	0.0615	787	927	0.000828388	1.49506e-32
AT5G54760	TRUE	involved in	translational initiation	GO:0006413	P	cell organization and biogenesis	IEA	traceable computational prediction	AnalysisReference:501730468	TAIR	2009-04-29	5.10151e-05	1.35037e-33	AT5G54760.1	1	0.9385	0.0615	787	927	0.000828388	1.49506e-32
AT4G03110	TRUE	located in	cellular_component	GO:0005575	C	unknown cellular components	ND	Unknown cellular component	Communication:1345790	TAIR	2008-11-24	0.000683483	1.08255e-10	AT4G03110.1	0.9051	0.8449	0.0602	624	252	0.00747012	4.64926e-10
AT4G03110	TRUE	functions in	RNA binding	GO:0003723	F	DNA or RNA binding	ISS	manually reviewed TIGR computational analysis	Communication:501714663	TIGR	2002-03-20	0.000683483	1.08255e-10	AT4G03110.1	0.9051	0.8449	0.0602	624	252	0.00747012	4.64926e-10
AT4G03110	TRUE	involved in	biological_process	GO:0008150	P	unknown biological processes	ND	Unknown biological process	Communication:1345790	TAIR	2008-11-24	0.000683483	1.08255e-10	AT4G03110.1	0.9051	0.8449	0.0602	624	252	0.00747012	4.64926e-10
AT4G03110	TRUE	has	RNA binding	GO:0003723	F	DNA or RNA binding	IEA	traceable computational prediction	AnalysisReference:501730468	TAIR	2009-04-29	0.000683483	1.08255e-10	AT4G03110.1	0.9051	0.8449	0.0602	624	252	0.00747012	4.64926e-10
AT4G03110	TRUE	has	nucleic acid binding	GO:0003676	F	nucleic acid binding	IEA	traceable computational prediction	AnalysisReference:501730468	TAIR	2009-04-29	0.000683483	1.08255e-10	AT4G03110.1	0.9051	0.8449	0.0602	624	252	0.00747012	4.64926e-10
AT4G03110	TRUE	has	nucleotide binding	GO:0000166	F	nucleotide binding	IEA	traceable computational prediction	AnalysisReference:501730468	TAIR	2009-04-29	0.000683483	1.08255e-10	AT4G03110.1	0.9051	0.8449	0.0602	624	252	0.00747012	4.64926e-10
AT4G03110	TRUE	has	RNA binding	GO:0003723	F	DNA or RNA binding	IEA	traceable computational prediction	AnalysisReference:501730468	TAIR	2009-04-29	0.000683483	1.08255e-10	AT4G03110.1	0.9051	0.8449	0.0602	624	252	0.00747012	4.64926e-10
AT4G03110	TRUE	has	nucleic acid binding	GO:0003676	F	nucleic acid binding	IEA	traceable computational prediction	AnalysisReference:501730468	TAIR	2009-04-29	0.000683483	1.08255e-10	AT4G03110.1	0.9051	0.8449	0.0602	624	252	0.00747012	4.64926e-10
AT4G03110	TRUE	has	nucleotide binding	GO:0000166	F	nucleotide binding	IEA	traceable computational prediction	AnalysisReference:501730468	TAIR	2009-04-29	0.000683483	1.08255e-10	AT4G03110.1	0.9051	0.8449	0.0602	624	252	0.00747012	4.64926e-10
AT1G54100	TRUE	has	oxidoreductase activity	GO:0016491	F	other enzyme activity	IEA	traceable computational prediction	AnalysisReference:501730468	TAIR	2009-04-29	1.47475e-06	0	AT1G54100.1	0.0887	0.031	0.0577	1604	4888	4.12206e-05	0
AT1G54100	TRUE	has	3-chloroallyl aldehyde dehydrogenase activity	GO:0004028	F	other enzyme activity	ISS	manually reviewed TIGR computational analysis	Communication:501714663	TIGR	2003-09-09	1.47475e-06	0	AT1G54100.1	0.0887	0.031	0.0577	1604	4888	4.12206e-05	0
AT1G54100	TRUE	involved in	response to desiccation	GO:0009269	P	response to stress	IEP	Transcript levels (e.g. Northerns)	Publication:501720890|PMID:15830124	TAIR	2007-07-27	1.47475e-06	0	AT1G54100.1	0.0887	0.031	0.0577	1604	4888	4.12206e-05	0
AT1G54100	TRUE	involved in	response to desiccation	GO:0009269	P	response to abiotic or biotic stimulus	IEP	Transcript levels (e.g. Northerns)	Publication:501720890|PMID:15830124	TAIR	2007-07-27	1.47475e-06	0	AT1G54100.1	0.0887	0.031	0.0577	1604	4888	4.12206e-05	0
AT1G54100	TRUE	involved in	response to salt stress	GO:0009651	P	response to stress	IEP	Transcript levels (e.g. Northerns)	Publication:501720890|PMID:15830124	TAIR	2007-07-27	1.47475e-06	0	AT1G54100.1	0.0887	0.031	0.0577	1604	4888	4.12206e-05	0
AT1G54100	TRUE	involved in	response to salt stress	GO:0009651	P	response to abiotic or biotic stimulus	IEP	Transcript levels (e.g. Northerns)	Publication:501720890|PMID:15830124	TAIR	2007-07-27	1.47475e-06	0	AT1G54100.1	0.0887	0.031	0.0577	1604	4888	4.12206e-05	0
AT1G54100	TRUE	involved in	response to abscisic acid stimulus	GO:0009737	P	other biological processes	IEP	Transcript levels (e.g. Northerns)	Publication:501720890|PMID:15830124	TAIR	2007-07-27	1.47475e-06	0	AT1G54100.1	0.0887	0.031	0.0577	1604	4888	4.12206e-05	0
AT1G54100	TRUE	has	oxidoreductase activity	GO:0016491	F	other enzyme activity	IEA	traceable computational prediction	AnalysisReference:501730468	TAIR	2009-04-29	1.47475e-06	0	AT1G54100.1	0.0887	0.031	0.0577	1604	4888	4.12206e-05	0
AT1G25098	TRUE	located in	cellular_component	GO:0005575	C	unknown cellular components	ND	Unknown cellular component	Communication:1345790	TAIR	2009-05-08	2.10117e-06	3.23047e-08	AT1G25098.1	0.8787	0.9346	0.0559	3151	1703	5.42803e-05	1.12637e-07
AT1G25098	TRUE	has	molecular_function	GO:0003674	F	unknown molecular functions	ND	Unknown molecular function	Communication:1345790	TAIR	2009-05-08	2.10117e-06	3.23047e-08	AT1G25098.1	0.8787	0.9346	0.0559	3151	1703	5.42803e-05	1.12637e-07
AT1G25098	TRUE	involved in	biological_process	GO:0008150	P	unknown biological processes	ND	Unknown biological process	Communication:1345790	TAIR	2009-05-08	2.10117e-06	3.23047e-08	AT1G25098.1	0.8787	0.9346	0.0559	3151	1703	5.42803e-05	1.12637e-07
AT5G53300	TRUE	located in	cellular_component	GO:0005575	C	unknown cellular components	ND	Unknown cellular component	Communication:1345790	TAIR	2006-10-19	0.000543519	2.68871e-26	AT5G53300.1	0.9721	0.9172	0.0549	5276	4201	0.00613709	2.41276e-25
AT5G53300	TRUE	has	ubiquitin-protein ligase activity	GO:0004842	F	other enzyme activity	IDA	in vitro assay	Publication:501718259|PMID:16339806	TAIR	2007-02-21	0.000543519	2.68871e-26	AT5G53300.1	0.9721	0.9172	0.0549	5276	4201	0.00613709	2.41276e-25
AT5G53300	TRUE	has	ubiquitin-protein ligase activity	GO:0004842	F	other enzyme activity	ISS	manually reviewed TIGR computational analysis	Communication:501714663	TIGR	2001-12-31	0.000543519	2.68871e-26	AT5G53300.1	0.9721	0.9172	0.0549	5276	4201	0.00613709	2.41276e-25
AT5G53300	TRUE	involved in	ubiquitin-dependent protein catabolic process	GO:0006511	P	protein metabolism	TAS	none	Publication:501683127|PMID:11019805	TIGR	2003-04-17	0.000543519	2.68871e-26	AT5G53300.1	0.9721	0.9172	0.0549	5276	4201	0.00613709	2.41276e-25
AT5G53300	TRUE	involved in	ubiquitin-dependent protein catabolic process	GO:0006511	P	other cellular processes	TAS	none	Publication:501683127|PMID:11019805	TIGR	2003-04-17	0.000543519	2.68871e-26	AT5G53300.1	0.9721	0.9172	0.0549	5276	4201	0.00613709	2.41276e-25
AT5G53300	TRUE	involved in	ubiquitin-dependent protein catabolic process	GO:0006511	P	other metabolic processes	TAS	none	Publication:501683127|PMID:11019805	TIGR	2003-04-17	0.000543519	2.68871e-26	AT5G53300.1	0.9721	0.9172	0.0549	5276	4201	0.00613709	2.41276e-25
AT5G53300	TRUE	involved in	ubiquitin-dependent protein catabolic process	GO:0006511	P	protein metabolism	IDA	in vitro assay	Publication:501718259|PMID:16339806	TAIR	2006-03-30	0.000543519	2.68871e-26	AT5G53300.1	0.9721	0.9172	0.0549	5276	4201	0.00613709	2.41276e-25
AT5G53300	TRUE	involved in	ubiquitin-dependent protein catabolic process	GO:0006511	P	other cellular processes	IDA	in vitro assay	Publication:501718259|PMID:16339806	TAIR	2006-03-30	0.000543519	2.68871e-26	AT5G53300.1	0.9721	0.9172	0.0549	5276	4201	0.00613709	2.41276e-25
AT5G53300	TRUE	involved in	ubiquitin-dependent protein catabolic process	GO:0006511	P	other metabolic processes	IDA	in vitro assay	Publication:501718259|PMID:16339806	TAIR	2006-03-30	0.000543519	2.68871e-26	AT5G53300.1	0.9721	0.9172	0.0549	5276	4201	0.00613709	2.41276e-25
AT5G46430	TRUE	located in	ribosome	GO:0005840	C	ribosome	ISS	manually reviewed TIGR computational analysis	Communication:501714663	TIGR	2003-09-29	7.32236e-47	1.35239e-10	AT5G46430.1	0.819	0.8721	0.0531	4584	2493	2.08077e-44	5.70749e-10
AT5G46430	TRUE	functions as	structural constituent of ribosome	GO:0003735	F	structural molecule activity	ISS	manually reviewed TIGR computational analysis	Communication:501714663	TIGR	2003-09-29	7.32236e-47	1.35239e-10	AT5G46430.1	0.819	0.8721	0.0531	4584	2493	2.08077e-44	5.70749e-10
AT5G46430	TRUE	involved in	translation	GO:0006412	P	protein metabolism	ISS	manually reviewed TIGR computational analysis	Communication:501714663	TIGR	2003-09-29	7.32236e-47	1.35239e-10	AT5G46430.1	0.819	0.8721	0.0531	4584	2493	2.08077e-44	5.70749e-10
AT5G46430	TRUE	involved in	translation	GO:0006412	P	other cellular processes	ISS	manually reviewed TIGR computational analysis	Communication:501714663	TIGR	2003-09-29	7.32236e-47	1.35239e-10	AT5G46430.1	0.819	0.8721	0.0531	4584	2493	2.08077e-44	5.70749e-10
AT5G46430	TRUE	involved in	translation	GO:0006412	P	other metabolic processes	ISS	manually reviewed TIGR computational analysis	Communication:501714663	TIGR	2003-09-29	7.32236e-47	1.35239e-10	AT5G46430.1	0.819	0.8721	0.0531	4584	2493	2.08077e-44	5.70749e-10
AT5G46430	TRUE	involved in	ribosome biogenesis	GO:0042254	P	cell organization and biogenesis	ISS	manually reviewed TIGR computational analysis	Communication:501714663	TIGR	2003-09-29	7.32236e-47	1.35239e-10	AT5G46430.1	0.819	0.8721	0.0531	4584	2493	2.08077e-44	5.70749e-10
AT5G46430	TRUE	located in	cytosolic large ribosomal subunit	GO:0022625	C	cytosol	IDA	protein separation and fragment identification	Publication:501723363|PMID:17934214	TAIR	2008-08-11	7.32236e-47	1.35239e-10	AT5G46430.1	0.819	0.8721	0.0531	4584	2493	2.08077e-44	5.70749e-10
AT5G46430	TRUE	located in	cytosolic large ribosomal subunit	GO:0022625	C	ribosome	IDA	protein separation and fragment identification	Publication:501723363|PMID:17934214	TAIR	2008-08-11	7.32236e-47	1.35239e-10	AT5G46430.1	0.819	0.8721	0.0531	4584	2493	2.08077e-44	5.70749e-10
AT5G46430	TRUE	located in	cytosolic large ribosomal subunit	GO:0022625	C	other cytoplasmic components	IDA	protein separation and fragment identification	Publication:501723363|PMID:17934214	TAIR	2008-08-11	7.32236e-47	1.35239e-10	AT5G46430.1	0.819	0.8721	0.0531	4584	2493	2.08077e-44	5.70749e-10
AT5G46430	TRUE	located in	cytosolic large ribosomal subunit	GO:0022625	C	other intracellular components	IDA	protein separation and fragment identification	Publication:501723363|PMID:17934214	TAIR	2008-08-11	7.32236e-47	1.35239e-10	AT5G46430.1	0.819	0.8721	0.0531	4584	2493	2.08077e-44	5.70749e-10
AT5G46430	TRUE	functions as	structural constituent of ribosome	GO:0003735	F	structural molecule activity	IEA	traceable computational prediction	AnalysisReference:501730468	TAIR	2009-04-29	7.32236e-47	1.35239e-10	AT5G46430.1	0.819	0.8721	0.0531	4584	2493	2.08077e-44	5.70749e-10
AT5G46430	TRUE	involved in	translation	GO:0006412	P	protein metabolism	IEA	traceable computational prediction	AnalysisReference:501730468	TAIR	2009-04-29	7.32236e-47	1.35239e-10	AT5G46430.1	0.819	0.8721	0.0531	4584	2493	2.08077e-44	5.70749e-10
AT5G46430	TRUE	involved in	translation	GO:0006412	P	other cellular processes	IEA	traceable computational prediction	AnalysisReference:501730468	TAIR	2009-04-29	7.32236e-47	1.35239e-10	AT5G46430.1	0.819	0.8721	0.0531	4584	2493	2.08077e-44	5.70749e-10
AT5G46430	TRUE	involved in	translation	GO:0006412	P	other metabolic processes	IEA	traceable computational prediction	AnalysisReference:501730468	TAIR	2009-04-29	7.32236e-47	1.35239e-10	AT5G46430.1	0.819	0.8721	0.0531	4584	2493	2.08077e-44	5.70749e-10
AT5G46430	TRUE	functions as	structural constituent of ribosome	GO:0003735	F	structural molecule activity	IEA	traceable computational prediction	AnalysisReference:501730468	TAIR	2009-04-29	7.32236e-47	1.35239e-10	AT5G46430.1	0.819	0.8721	0.0531	4584	2493	2.08077e-44	5.70749e-10
AT5G46430	TRUE	involved in	translation	GO:0006412	P	protein metabolism	IEA	traceable computational prediction	AnalysisReference:501730468	TAIR	2009-04-29	7.32236e-47	1.35239e-10	AT5G46430.1	0.819	0.8721	0.0531	4584	2493	2.08077e-44	5.70749e-10
AT5G46430	TRUE	involved in	translation	GO:0006412	P	other cellular processes	IEA	traceable computational prediction	AnalysisReference:501730468	TAIR	2009-04-29	7.32236e-47	1.35239e-10	AT5G46430.1	0.819	0.8721	0.0531	4584	2493	2.08077e-44	5.70749e-10
AT5G46430	TRUE	involved in	translation	GO:0006412	P	other metabolic processes	IEA	traceable computational prediction	AnalysisReference:501730468	TAIR	2009-04-29	7.32236e-47	1.35239e-10	AT5G46430.1	0.819	0.8721	0.0531	4584	2493	2.08077e-44	5.70749e-10
AT4G24820	FALSE	located in	membrane	GO:0016020	C	other membranes	IDA	protein separation and fragment identification	Publication:501721401|PMID:17432890	kvanwijk	2008-09-30	3.37641e-33	0.245922	AT4G24820.1	0.1348	0.0852	0.0496	2149	1313	7.19597e-31	0.3213
AT4G24820	FALSE	located in	plasma membrane	GO:0005886	C	plasma membrane	IDA	protein separation and fragment identification	Publication:501720929|PMID:17317660	kvanwijk	2008-09-25	3.37641e-33	0.245922	AT4G24820.1	0.1348	0.0852	0.0496	2149	1313	7.19597e-31	0.3213
AT4G24820	FALSE	located in	proteasome regulatory particle, lid subcomplex	GO:0008541	C	other intracellular components	ISS	manually reviewed TIGR computational analysis	Communication:501714663	TIGR	2001-12-27	3.37641e-33	0.245922	AT4G24820.1	0.1348	0.0852	0.0496	2149	1313	7.19597e-31	0.3213
AT4G24820	FALSE	located in	nucleus	GO:0005634	C	nucleus	TAS	none	Publication:1546228|PMID:11742986	youngheecho	2005-10-28	3.37641e-33	0.245922	AT4G24820.1	0.1348	0.0852	0.0496	2149	1313	7.19597e-31	0.3213
AT4G24820	FALSE	has	molecular_function	GO:0003674	F	unknown molecular functions	ND	none	Communication:501683652	TIGR	2003-09-27	3.37641e-33	0.245922	AT4G24820.1	0.1348	0.0852	0.0496	2149	1313	7.19597e-31	0.3213
AT4G24820	FALSE	involved in	ubiquitin-dependent protein catabolic process	GO:0006511	P	protein metabolism	TAS	none	Publication:1445|PMID:10363660	TIGR	2003-04-17	3.37641e-33	0.245922	AT4G24820.1	0.1348	0.0852	0.0496	2149	1313	7.19597e-31	0.3213
AT4G24820	FALSE	involved in	ubiquitin-dependent protein catabolic process	GO:0006511	P	other cellular processes	TAS	none	Publication:1445|PMID:10363660	TIGR	2003-04-17	3.37641e-33	0.245922	AT4G24820.1	0.1348	0.0852	0.0496	2149	1313	7.19597e-31	0.3213
AT4G24820	FALSE	involved in	ubiquitin-dependent protein catabolic process	GO:0006511	P	other metabolic processes	TAS	none	Publication:1445|PMID:10363660	TIGR	2003-04-17	3.37641e-33	0.245922	AT4G24820.1	0.1348	0.0852	0.0496	2149	1313	7.19597e-31	0.3213
AT4G24820	FALSE	involved in	protein catabolic process	GO:0030163	P	protein metabolism	TAS	none	Publication:1546228|PMID:11742986	youngheecho	2005-10-28	3.37641e-33	0.245922	AT4G24820.1	0.1348	0.0852	0.0496	2149	1313	7.19597e-31	0.3213
AT4G24820	FALSE	located in	membrane	GO:0016020	C	other membranes	IDA	protein separation and fragment identification	Publication:501721401|PMID:17432890	kvanwijk	2008-09-30	3.37641e-33	0.245922	AT4G24820.1	0.1348	0.0852	0.0496	2149	1313	7.19597e-31	0.3213
AT4G24820	FALSE	located in	plasma membrane	GO:0005886	C	plasma membrane	IDA	protein separation and fragment identification	Publication:501720929|PMID:17317660	kvanwijk	2008-09-25	3.37641e-33	0.245922	AT4G24820.1	0.1348	0.0852	0.0496	2149	1313	7.19597e-31	0.3213
AT5G19140	TRUE	located in	plasma membrane	GO:0005886	C	plasma membrane	IDA	protein separation and fragment identification	Publication:501722708|PMID:17644812	kvanwijk	2008-09-26	6.63212e-11	1.80178e-39	AT5G19140.1	0.9157	0.9636	0.0479	5883	2797	3.89923e-09	2.25884e-38
AT5G19140	TRUE	has	molecular_function	GO:0003674	F	unknown molecular functions	ND	none	Communication:501683652	TIGR	2003-10-04	6.63212e-11	1.80178e-39	AT5G19140.1	0.9157	0.9636	0.0479	5883	2797	3.89923e-09	2.25884e-38
AT5G19140	TRUE	involved in	response to auxin stimulus	GO:0009733	P	other biological processes	ISS	manually reviewed TIGR computational analysis	Communication:501714663	TIGR	2003-09-29	6.63212e-11	1.80178e-39	AT5G19140.1	0.9157	0.9636	0.0479	5883	2797	3.89923e-09	2.25884e-38
AT5G19140	TRUE	involved in	response to aluminum ion	GO:0010044	P	other biological processes	ISS	manually reviewed TIGR computational analysis	Communication:501714663	TIGR	2003-09-29	6.63212e-11	1.80178e-39	AT5G19140.1	0.9157	0.9636	0.0479	5883	2797	3.89923e-09	2.25884e-38
AT5G19140	TRUE	located in	plasma membrane	GO:0005886	C	plasma membrane	IDA	protein separation and fragment identification	Publication:501722708|PMID:17644812	kvanwijk	2008-09-26	6.63212e-11	1.80178e-39	AT5G19140.1	0.9157	0.9636	0.0479	5883	2797	3.89923e-09	2.25884e-38
AT5G25280	TRUE	has	molecular_function	GO:0003674	F	unknown molecular functions	ND	none	Communication:501683652	TIGR	2004-02-06	3.13078e-06	3.17653e-10	AT5G25280.1	0.9855	0.9378	0.0477	2885	1510	7.84996e-05	1.28341e-09
AT5G25280	TRUE	involved in	biological_process	GO:0008150	P	unknown biological processes	ND	Unknown biological process	Communication:1345790	TAIR	2006-10-19	3.13078e-06	3.17653e-10	AT5G25280.1	0.9855	0.9378	0.0477	2885	1510	7.84996e-05	1.28341e-09
AT2G19480	TRUE	located in	plasma membrane	GO:0005886	C	plasma membrane	IDA	protein separation and fragment identification	Publication:501720929|PMID:17317660	kvanwijk	2008-09-25	2.31403e-07	2.83907e-30	AT2G19480.1	0.9529	1	0.0471	2760	1205	7.73613e-06	2.81431e-29
AT2G19480	TRUE	involved in	response to cadmium ion	GO:0046686	P	other biological processes	IEP	Correlation of expression with a physiological assay	Publication:501718481|PMID:16502469	kvanwijk	2008-10-03	2.31403e-07	2.83907e-30	AT2G19480.1	0.9529	1	0.0471	2760	1205	7.73613e-06	2.81431e-29
AT2G19480	TRUE	located in	cytoplasm	GO:0005737	C	other cytoplasmic components	IDA	localization of GFP/YFP fusion protein	Publication:501729815|PMID:19228338	TAIR	2009-03-25	2.31403e-07	2.83907e-30	AT2G19480.1	0.9529	1	0.0471	2760	1205	7.73613e-06	2.81431e-29
AT2G19480	TRUE	located in	nucleus	GO:0005634	C	nucleus	IDA	Cell fractionation (for cellular component)	Publication:501729815|PMID:19228338	TAIR	2009-03-25	2.31403e-07	2.83907e-30	AT2G19480.1	0.9529	1	0.0471	2760	1205	7.73613e-06	2.81431e-29
AT2G19480	TRUE	located in	nucleus	GO:0005634	C	nucleus	ISS	manually reviewed TIGR computational analysis	Communication:501714663	TIGR	2003-09-03	2.31403e-07	2.83907e-30	AT2G19480.1	0.9529	1	0.0471	2760	1205	7.73613e-06	2.81431e-29
AT2G19480	TRUE	functions in	DNA binding	GO:0003677	F	DNA or RNA binding	ISS	manually reviewed TIGR computational analysis	Communication:501714663	TIGR	2003-09-03	2.31403e-07	2.83907e-30	AT2G19480.1	0.9529	1	0.0471	2760	1205	7.73613e-06	2.81431e-29
AT2G19480	TRUE	involved in	DNA mediated transformation	GO:0009294	P	other biological processes	IMP	RNAi experiments	Publication:501723200|PMID:17827277	TAIR	2008-03-04	2.31403e-07	2.83907e-30	AT2G19480.1	0.9529	1	0.0471	2760	1205	7.73613e-06	2.81431e-29
AT2G19480	TRUE	involved in	DNA repair	GO:0006281	P	DNA or RNA metabolism	IGI	triple mutant analysis	Publication:501729815|PMID:19228338	TAIR	2009-03-25	2.31403e-07	2.83907e-30	AT2G19480.1	0.9529	1	0.0471	2760	1205	7.73613e-06	2.81431e-29
AT2G19480	TRUE	involved in	nucleosome assembly	GO:0006334	P	other cellular processes	ISS	manually reviewed TIGR computational analysis	Communication:501714663	TIGR	2003-09-03	2.31403e-07	2.83907e-30	AT2G19480.1	0.9529	1	0.0471	2760	1205	7.73613e-06	2.81431e-29
AT2G19480	TRUE	involved in	nucleosome assembly	GO:0006334	P	cell organization and biogenesis	ISS	manually reviewed TIGR computational analysis	Communication:501714663	TIGR	2003-09-03	2.31403e-07	2.83907e-30	AT2G19480.1	0.9529	1	0.0471	2760	1205	7.73613e-06	2.81431e-29
AT2G19480	TRUE	located in	plasma membrane	GO:0005886	C	plasma membrane	IDA	protein separation and fragment identification	Publication:501720929|PMID:17317660	kvanwijk	2008-09-25	2.31403e-07	2.83907e-30	AT2G19480.1	0.9529	1	0.0471	2760	1205	7.73613e-06	2.81431e-29
AT2G19480	TRUE	has	binding	GO:0005488	F	other binding	IEA	traceable computational prediction	AnalysisReference:501730468	TAIR	2009-04-29	2.31403e-07	2.83907e-30	AT2G19480.1	0.9529	1	0.0471	2760	1205	7.73613e-06	2.81431e-29
AT5G51410	TRUE	located in	cellular_component	GO:0005575	C	unknown cellular components	ND	none	Communication:501683652	TAIR	2006-10-20	4.52759e-07	4.98004e-12	AT5G51410.1	0.1916	0.1465	0.0451	4045	3046	1.40355e-05	2.36517e-11
AT5G51410	TRUE	functions in	RNA binding	GO:0003723	F	DNA or RNA binding	TAS	inferred by author, from sequence similarity	Publication:501710842	TAIR	2004-11-29	4.52759e-07	4.98004e-12	AT5G51410.1	0.1916	0.1465	0.0451	4045	3046	1.40355e-05	2.36517e-11
AT5G51410	TRUE	involved in	biological_process	GO:0008150	P	unknown biological processes	ND	none	Communication:501683652	TAIR	2006-10-20	4.52759e-07	4.98004e-12	AT5G51410.1	0.1916	0.1465	0.0451	4045	3046	1.40355e-05	2.36517e-11
AT1G15920	TRUE	located in	nucleus	GO:0005634	C	nucleus	IEA	traceable computational prediction	AnalysisReference:501730468	TAIR	2009-04-29	1.11016e-09	4.2398e-12	AT1G15920.1	0.04	0	0.04	656	624	5.11573e-08	2.0363e-11
AT1G15920	TRUE	has	nucleic acid binding	GO:0003676	F	nucleic acid binding	IEA	traceable computational prediction	AnalysisReference:501730468	TAIR	2009-04-29	1.11016e-09	4.2398e-12	AT1G15920.1	0.04	0	0.04	656	624	5.11573e-08	2.0363e-11
AT1G15920	TRUE	has	ribonuclease activity	GO:0004540	F	hydrolase activity	ISS	manually reviewed TIGR computational analysis	Communication:501714663	TIGR	2003-09-22	1.11016e-09	4.2398e-12	AT1G15920.1	0.04	0	0.04	656	624	5.11573e-08	2.0363e-11
AT1G15920	TRUE	involved in	RNA modification	GO:0009451	P	other cellular processes	ISS	manually reviewed TIGR computational analysis	Communication:501714663	TIGR	2003-09-22	1.11016e-09	4.2398e-12	AT1G15920.1	0.04	0	0.04	656	624	5.11573e-08	2.0363e-11
AT1G15920	TRUE	involved in	RNA modification	GO:0009451	P	other metabolic processes	ISS	manually reviewed TIGR computational analysis	Communication:501714663	TIGR	2003-09-22	1.11016e-09	4.2398e-12	AT1G15920.1	0.04	0	0.04	656	624	5.11573e-08	2.0363e-11
AT1G15920	TRUE	located in	nucleus	GO:0005634	C	nucleus	IEA	traceable computational prediction	AnalysisReference:501730468	TAIR	2009-04-29	1.11016e-09	4.2398e-12	AT1G15920.1	0.04	0	0.04	656	624	5.11573e-08	2.0363e-11
AT1G15920	TRUE	has	nucleic acid binding	GO:0003676	F	nucleic acid binding	IEA	traceable computational prediction	AnalysisReference:501730468	TAIR	2009-04-29	1.11016e-09	4.2398e-12	AT1G15920.1	0.04	0	0.04	656	624	5.11573e-08	2.0363e-11
AT1G64710	TRUE	has	catalytic activity	GO:0003824	F	other enzyme activity	IEA	traceable computational prediction	AnalysisReference:501730468	TAIR	2009-04-29	3.33972e-06	1.09729e-19	AT1G64710.1	0.7542	0.7929	0.0387	603	656	8.2525e-05	7.76301e-19
AT1G64710	TRUE	has	binding	GO:0005488	F	other binding	IEA	traceable computational prediction	AnalysisReference:501730468	TAIR	2009-04-29	3.33972e-06	1.09729e-19	AT1G64710.1	0.7542	0.7929	0.0387	603	656	8.2525e-05	7.76301e-19
AT1G64710	TRUE	has	oxidoreductase activity	GO:0016491	F	other enzyme activity	IEA	traceable computational prediction	AnalysisReference:501730468	TAIR	2009-04-29	3.33972e-06	1.09729e-19	AT1G64710.1	0.7542	0.7929	0.0387	603	656	8.2525e-05	7.76301e-19
AT1G64710	TRUE	has	zinc ion binding	GO:0008270	F	other binding	IEA	traceable computational prediction	AnalysisReference:501730468	TAIR	2009-04-29	3.33972e-06	1.09729e-19	AT1G64710.1	0.7542	0.7929	0.0387	603	656	8.2525e-05	7.76301e-19
AT1G64710	TRUE	involved in	metabolic process	GO:0008152	P	other metabolic processes	IEA	traceable computational prediction	AnalysisReference:501730468	TAIR	2009-04-29	3.33972e-06	1.09729e-19	AT1G64710.1	0.7542	0.7929	0.0387	603	656	8.2525e-05	7.76301e-19
AT1G64710	TRUE	involved in	oxidation reduction	GO:0055114	P	other metabolic processes	IEA	traceable computational prediction	AnalysisReference:501730468	TAIR	2009-04-29	3.33972e-06	1.09729e-19	AT1G64710.1	0.7542	0.7929	0.0387	603	656	8.2525e-05	7.76301e-19
AT1G64710	TRUE	has	catalytic activity	GO:0003824	F	other enzyme activity	IEA	traceable computational prediction	AnalysisReference:501730468	TAIR	2009-04-29	3.33972e-06	1.09729e-19	AT1G64710.1	0.7542	0.7929	0.0387	603	656	8.2525e-05	7.76301e-19
AT1G64710	TRUE	has	binding	GO:0005488	F	other binding	IEA	traceable computational prediction	AnalysisReference:501730468	TAIR	2009-04-29	3.33972e-06	1.09729e-19	AT1G64710.1	0.7542	0.7929	0.0387	603	656	8.2525e-05	7.76301e-19
AT1G64710	TRUE	has	oxidoreductase activity	GO:0016491	F	other enzyme activity	IEA	traceable computational prediction	AnalysisReference:501730468	TAIR	2009-04-29	3.33972e-06	1.09729e-19	AT1G64710.1	0.7542	0.7929	0.0387	603	656	8.2525e-05	7.76301e-19
AT1G64710	TRUE	has	zinc ion binding	GO:0008270	F	other binding	IEA	traceable computational prediction	AnalysisReference:501730468	TAIR	2009-04-29	3.33972e-06	1.09729e-19	AT1G64710.1	0.7542	0.7929	0.0387	603	656	8.2525e-05	7.76301e-19
AT1G64710	TRUE	involved in	metabolic process	GO:0008152	P	other metabolic processes	IEA	traceable computational prediction	AnalysisReference:501730468	TAIR	2009-04-29	3.33972e-06	1.09729e-19	AT1G64710.1	0.7542	0.7929	0.0387	603	656	8.2525e-05	7.76301e-19
AT1G64710	TRUE	involved in	oxidation reduction	GO:0055114	P	other metabolic processes	IEA	traceable computational prediction	AnalysisReference:501730468	TAIR	2009-04-29	3.33972e-06	1.09729e-19	AT1G64710.1	0.7542	0.7929	0.0387	603	656	8.2525e-05	7.76301e-19
AT2G21300	FALSE	located in	plasma membrane	GO:0005886	C	plasma membrane	IDA	protein separation and fragment identification	Publication:501720929|PMID:17317660	kvanwijk	2008-09-25	0.00018692	0.804324	AT2G21300.1	0.8328	0.8698	0.037	729	457	0.00243281	0.850206
AT2G21300	FALSE	has	ATP binding	GO:0005524	F	nucleotide binding	IEA	traceable computational prediction	AnalysisReference:501730468	TAIR	2009-04-29	0.00018692	0.804324	AT2G21300.1	0.8328	0.8698	0.037	729	457	0.00243281	0.850206
AT2G21300	FALSE	has	microtubule motor activity	GO:0003777	F	other molecular functions	IEA	traceable computational prediction	AnalysisReference:501730468	TAIR	2009-04-29	0.00018692	0.804324	AT2G21300.1	0.8328	0.8698	0.037	729	457	0.00243281	0.850206
AT2G21300	FALSE	involved in	microtubule-based movement	GO:0007018	P	transport	IEA	traceable computational prediction	AnalysisReference:501730468	TAIR	2009-04-29	0.00018692	0.804324	AT2G21300.1	0.8328	0.8698	0.037	729	457	0.00243281	0.850206
AT2G21300	FALSE	involved in	microtubule-based movement	GO:0007018	P	other cellular processes	IEA	traceable computational prediction	AnalysisReference:501730468	TAIR	2009-04-29	0.00018692	0.804324	AT2G21300.1	0.8328	0.8698	0.037	729	457	0.00243281	0.850206
AT2G21300	FALSE	involved in	microtubule-based movement	GO:0007018	P	cell organization and biogenesis	IEA	traceable computational prediction	AnalysisReference:501730468	TAIR	2009-04-29	0.00018692	0.804324	AT2G21300.1	0.8328	0.8698	0.037	729	457	0.00243281	0.850206
AT2G21300	FALSE	has	microtubule motor activity	GO:0003777	F	other molecular functions	ISS	manually reviewed TIGR computational analysis	Communication:501714663	TIGR	2003-08-27	0.00018692	0.804324	AT2G21300.1	0.8328	0.8698	0.037	729	457	0.00243281	0.850206
AT2G21300	FALSE	located in	plasma membrane	GO:0005886	C	plasma membrane	IDA	protein separation and fragment identification	Publication:501720929|PMID:17317660	kvanwijk	2008-09-25	0.00018692	0.804324	AT2G21300.1	0.8328	0.8698	0.037	729	457	0.00243281	0.850206
AT2G21300	FALSE	has	ATP binding	GO:0005524	F	nucleotide binding	IEA	traceable computational prediction	AnalysisReference:501730468	TAIR	2009-04-29	0.00018692	0.804324	AT2G21300.1	0.8328	0.8698	0.037	729	457	0.00243281	0.850206
AT2G21300	FALSE	has	microtubule motor activity	GO:0003777	F	other molecular functions	IEA	traceable computational prediction	AnalysisReference:501730468	TAIR	2009-04-29	0.00018692	0.804324	AT2G21300.1	0.8328	0.8698	0.037	729	457	0.00243281	0.850206
AT2G21300	FALSE	involved in	microtubule-based movement	GO:0007018	P	transport	IEA	traceable computational prediction	AnalysisReference:501730468	TAIR	2009-04-29	0.00018692	0.804324	AT2G21300.1	0.8328	0.8698	0.037	729	457	0.00243281	0.850206
AT2G21300	FALSE	involved in	microtubule-based movement	GO:0007018	P	other cellular processes	IEA	traceable computational prediction	AnalysisReference:501730468	TAIR	2009-04-29	0.00018692	0.804324	AT2G21300.1	0.8328	0.8698	0.037	729	457	0.00243281	0.850206
AT2G21300	FALSE	involved in	microtubule-based movement	GO:0007018	P	cell organization and biogenesis	IEA	traceable computational prediction	AnalysisReference:501730468	TAIR	2009-04-29	0.00018692	0.804324	AT2G21300.1	0.8328	0.8698	0.037	729	457	0.00243281	0.850206
AT5G15200	TRUE	located in	cell wall	GO:0005618	C	cell wall	IDA	protein separation and fragment identification	Publication:501718077|PMID:16287169	kvanwijk	2008-09-24	0.000262117	4.37599e-26	AT5G15200.1	0.7215	0.6847	0.0368	2728	2357	0.00326211	3.90632e-25
AT5G15200	TRUE	located in	chloroplast	GO:0009507	C	chloroplast	IDA	protein separation and fragment identification	Publication:501712079|PMID:15028209	kvanwijk	2008-09-23	0.000262117	4.37599e-26	AT5G15200.1	0.7215	0.6847	0.0368	2728	2357	0.00326211	3.90632e-25
AT5G15200	TRUE	located in	chloroplast	GO:0009507	C	chloroplast	IDA	protein separation and fragment identification	Publication:501724486|PMID:18431481	kvanwijk	2008-09-26	0.000262117	4.37599e-26	AT5G15200.1	0.7215	0.6847	0.0368	2728	2357	0.00326211	3.90632e-25
AT5G15200	TRUE	located in	membrane	GO:0016020	C	other membranes	IDA	protein separation and fragment identification	Publication:501721401|PMID:17432890	kvanwijk	2008-09-30	0.000262117	4.37599e-26	AT5G15200.1	0.7215	0.6847	0.0368	2728	2357	0.00326211	3.90632e-25
AT5G15200	TRUE	located in	nucleolus	GO:0005730	C	nucleus	IDA	protein separation and fragment identification	Publication:501714224|PMID:15496452	kvanwijk	2008-09-24	0.000262117	4.37599e-26	AT5G15200.1	0.7215	0.6847	0.0368	2728	2357	0.00326211	3.90632e-25
AT5G15200	TRUE	located in	nucleolus	GO:0005730	C	other intracellular components	IDA	protein separation and fragment identification	Publication:501714224|PMID:15496452	kvanwijk	2008-09-24	0.000262117	4.37599e-26	AT5G15200.1	0.7215	0.6847	0.0368	2728	2357	0.00326211	3.90632e-25
AT5G15200	TRUE	located in	plasma membrane	GO:0005886	C	plasma membrane	IDA	protein separation and fragment identification	Publication:501720626|PMID:17151019	kvanwijk	2008-09-25	0.000262117	4.37599e-26	AT5G15200.1	0.7215	0.6847	0.0368	2728	2357	0.00326211	3.90632e-25
AT5G15200	TRUE	located in	cytosolic ribosome	GO:0022626	C	cytosol	IDA	protein separation and fragment identification	Publication:501714926|PMID:15734919	kvanwijk	2008-09-24	0.000262117	4.37599e-26	AT5G15200.1	0.7215	0.6847	0.0368	2728	2357	0.00326211	3.90632e-25
AT5G15200	TRUE	located in	cytosolic ribosome	GO:0022626	C	cytosol	IDA	protein separation and fragment identification	Publication:501714975|PMID:15821981	kvanwijk	2008-09-24	0.000262117	4.37599e-26	AT5G15200.1	0.7215	0.6847	0.0368	2728	2357	0.00326211	3.90632e-25
AT5G15200	TRUE	located in	cytosolic ribosome	GO:0022626	C	ribosome	IDA	protein separation and fragment identification	Publication:501714926|PMID:15734919	kvanwijk	2008-09-24	0.000262117	4.37599e-26	AT5G15200.1	0.7215	0.6847	0.0368	2728	2357	0.00326211	3.90632e-25
AT5G15200	TRUE	located in	cytosolic ribosome	GO:0022626	C	ribosome	IDA	protein separation and fragment identification	Publication:501714975|PMID:15821981	kvanwijk	2008-09-24	0.000262117	4.37599e-26	AT5G15200.1	0.7215	0.6847	0.0368	2728	2357	0.00326211	3.90632e-25
AT5G15200	TRUE	located in	cytosolic ribosome	GO:0022626	C	other cytoplasmic components	IDA	protein separation and fragment identification	Publication:501714926|PMID:15734919	kvanwijk	2008-09-24	0.000262117	4.37599e-26	AT5G15200.1	0.7215	0.6847	0.0368	2728	2357	0.00326211	3.90632e-25
AT5G15200	TRUE	located in	cytosolic ribosome	GO:0022626	C	other cytoplasmic components	IDA	protein separation and fragment identification	Publication:501714975|PMID:15821981	kvanwijk	2008-09-24	0.000262117	4.37599e-26	AT5G15200.1	0.7215	0.6847	0.0368	2728	2357	0.00326211	3.90632e-25
AT5G15200	TRUE	located in	cytosolic ribosome	GO:0022626	C	other intracellular components	IDA	protein separation and fragment identification	Publication:501714926|PMID:15734919	kvanwijk	2008-09-24	0.000262117	4.37599e-26	AT5G15200.1	0.7215	0.6847	0.0368	2728	2357	0.00326211	3.90632e-25
AT5G15200	TRUE	located in	cytosolic ribosome	GO:0022626	C	other intracellular components	IDA	protein separation and fragment identification	Publication:501714975|PMID:15821981	kvanwijk	2008-09-24	0.000262117	4.37599e-26	AT5G15200.1	0.7215	0.6847	0.0368	2728	2357	0.00326211	3.90632e-25
AT5G15200	TRUE	functions as	structural constituent of ribosome	GO:0003735	F	structural molecule activity	ISS	none	Publication:1545953|PMID:11598216	TIGR	2003-04-17	0.000262117	4.37599e-26	AT5G15200.1	0.7215	0.6847	0.0368	2728	2357	0.00326211	3.90632e-25
AT5G15200	TRUE	involved in	translation	GO:0006412	P	protein metabolism	ISS	none	Publication:1545953|PMID:11598216	TIGR	2003-04-17	0.000262117	4.37599e-26	AT5G15200.1	0.7215	0.6847	0.0368	2728	2357	0.00326211	3.90632e-25
AT5G15200	TRUE	involved in	translation	GO:0006412	P	other cellular processes	ISS	none	Publication:1545953|PMID:11598216	TIGR	2003-04-17	0.000262117	4.37599e-26	AT5G15200.1	0.7215	0.6847	0.0368	2728	2357	0.00326211	3.90632e-25
AT5G15200	TRUE	involved in	translation	GO:0006412	P	other metabolic processes	ISS	none	Publication:1545953|PMID:11598216	TIGR	2003-04-17	0.000262117	4.37599e-26	AT5G15200.1	0.7215	0.6847	0.0368	2728	2357	0.00326211	3.90632e-25
AT5G15200	TRUE	located in	cytosolic ribosome	GO:0022626	C	cytosol	IDA	protein separation and fragment identification	Publication:501714975|PMID:15821981	TAIR	2008-01-16	0.000262117	4.37599e-26	AT5G15200.1	0.7215	0.6847	0.0368	2728	2357	0.00326211	3.90632e-25
AT5G15200	TRUE	located in	cytosolic ribosome	GO:0022626	C	ribosome	IDA	protein separation and fragment identification	Publication:501714975|PMID:15821981	TAIR	2008-01-16	0.000262117	4.37599e-26	AT5G15200.1	0.7215	0.6847	0.0368	2728	2357	0.00326211	3.90632e-25
AT5G15200	TRUE	located in	cytosolic ribosome	GO:0022626	C	other cytoplasmic components	IDA	protein separation and fragment identification	Publication:501714975|PMID:15821981	TAIR	2008-01-16	0.000262117	4.37599e-26	AT5G15200.1	0.7215	0.6847	0.0368	2728	2357	0.00326211	3.90632e-25
AT5G15200	TRUE	located in	cytosolic ribosome	GO:0022626	C	other intracellular components	IDA	protein separation and fragment identification	Publication:501714975|PMID:15821981	TAIR	2008-01-16	0.000262117	4.37599e-26	AT5G15200.1	0.7215	0.6847	0.0368	2728	2357	0.00326211	3.90632e-25
AT5G15200	TRUE	located in	cytosolic small ribosomal subunit	GO:0022627	C	cytosol	ISS	none	Publication:1545953|PMID:11598216	TIGR	2008-01-16	0.000262117	4.37599e-26	AT5G15200.1	0.7215	0.6847	0.0368	2728	2357	0.00326211	3.90632e-25
AT5G15200	TRUE	located in	cytosolic small ribosomal subunit	GO:0022627	C	ribosome	ISS	none	Publication:1545953|PMID:11598216	TIGR	2008-01-16	0.000262117	4.37599e-26	AT5G15200.1	0.7215	0.6847	0.0368	2728	2357	0.00326211	3.90632e-25
AT5G15200	TRUE	located in	cytosolic small ribosomal subunit	GO:0022627	C	other cytoplasmic components	ISS	none	Publication:1545953|PMID:11598216	TIGR	2008-01-16	0.000262117	4.37599e-26	AT5G15200.1	0.7215	0.6847	0.0368	2728	2357	0.00326211	3.90632e-25
AT5G15200	TRUE	located in	cytosolic small ribosomal subunit	GO:0022627	C	other intracellular components	ISS	none	Publication:1545953|PMID:11598216	TIGR	2008-01-16	0.000262117	4.37599e-26	AT5G15200.1	0.7215	0.6847	0.0368	2728	2357	0.00326211	3.90632e-25
AT5G15200	TRUE	located in	cytosolic small ribosomal subunit	GO:0022627	C	cytosol	IDA	protein separation and fragment identification	Publication:501723363|PMID:17934214	TAIR	2008-08-11	0.000262117	4.37599e-26	AT5G15200.1	0.7215	0.6847	0.0368	2728	2357	0.00326211	3.90632e-25
AT5G15200	TRUE	located in	cytosolic small ribosomal subunit	GO:0022627	C	ribosome	IDA	protein separation and fragment identification	Publication:501723363|PMID:17934214	TAIR	2008-08-11	0.000262117	4.37599e-26	AT5G15200.1	0.7215	0.6847	0.0368	2728	2357	0.00326211	3.90632e-25
AT5G15200	TRUE	located in	cytosolic small ribosomal subunit	GO:0022627	C	other cytoplasmic components	IDA	protein separation and fragment identification	Publication:501723363|PMID:17934214	TAIR	2008-08-11	0.000262117	4.37599e-26	AT5G15200.1	0.7215	0.6847	0.0368	2728	2357	0.00326211	3.90632e-25
AT5G15200	TRUE	located in	cytosolic small ribosomal subunit	GO:0022627	C	other intracellular components	IDA	protein separation and fragment identification	Publication:501723363|PMID:17934214	TAIR	2008-08-11	0.000262117	4.37599e-26	AT5G15200.1	0.7215	0.6847	0.0368	2728	2357	0.00326211	3.90632e-25
AT5G15200	TRUE	located in	chloroplast	GO:0009507	C	chloroplast	IDA	protein separation and fragment identification	Publication:501724486|PMID:18431481	kvanwijk	2008-09-26	0.000262117	4.37599e-26	AT5G15200.1	0.7215	0.6847	0.0368	2728	2357	0.00326211	3.90632e-25
AT5G15200	TRUE	located in	membrane	GO:0016020	C	other membranes	IDA	protein separation and fragment identification	Publication:501721401|PMID:17432890	kvanwijk	2008-09-30	0.000262117	4.37599e-26	AT5G15200.1	0.7215	0.6847	0.0368	2728	2357	0.00326211	3.90632e-25
AT5G15200	TRUE	located in	plasma membrane	GO:0005886	C	plasma membrane	IDA	protein separation and fragment identification	Publication:501720626|PMID:17151019	kvanwijk	2008-09-25	0.000262117	4.37599e-26	AT5G15200.1	0.7215	0.6847	0.0368	2728	2357	0.00326211	3.90632e-25
AT3G18780	TRUE	located in	membrane	GO:0016020	C	other membranes	IDA	protein separation and fragment identification	Publication:501721401|PMID:17432890	kvanwijk	2008-09-30	0.000173661	2.65175e-100	AT3G18780.1	0	0.0346	0.0346	5541	2121	0.00233144	8.69469e-99
AT3G18780	TRUE	located in	nucleus	GO:0005634	C	nucleus	IDA	protein separation and fragment identification	Publication:501711432|PMID:14617066	kvanwijk	2008-09-23	0.000173661	2.65175e-100	AT3G18780.1	0	0.0346	0.0346	5541	2121	0.00233144	8.69469e-99
AT3G18780	TRUE	located in	cytoplasm	GO:0005737	C	other cytoplasmic components	IDA	immunolocalization	Publication:1546109|PMID:11809837	TAIR	2002-07-26	0.000173661	2.65175e-100	AT3G18780.1	0	0.0346	0.0346	5541	2121	0.00233144	8.69469e-99
AT3G18780	TRUE	functions as	structural constituent of cytoskeleton	GO:0005200	F	structural molecule activity	TAS	none	Publication:1546109|PMID:11809837	TAIR	2002-07-26	0.000173661	2.65175e-100	AT3G18780.1	0	0.0346	0.0346	5541	2121	0.00233144	8.69469e-99
AT3G18780	TRUE	functions as	structural constituent of cytoskeleton	GO:0005200	F	structural molecule activity	ISS	manually reviewed TIGR computational analysis	Communication:501714663	TIGR	2003-08-21	0.000173661	2.65175e-100	AT3G18780.1	0	0.0346	0.0346	5541	2121	0.00233144	8.69469e-99
AT3G18780	TRUE	involved in	response to high light intensity	GO:0009644	P	response to abiotic or biotic stimulus	IEP	differential hybridization	Publication:1546068|PMID:11683875	TAIR	2003-07-18	0.000173661	2.65175e-100	AT3G18780.1	0	0.0346	0.0346	5541	2121	0.00233144	8.69469e-99
AT3G18780	TRUE	involved in	response to cytokinin stimulus	GO:0009735	P	other biological processes	IEP	Transcript levels (e.g. Northerns)	Publication:501717764|PMID:16212609	TAIR	2005-11-04	0.000173661	2.65175e-100	AT3G18780.1	0	0.0346	0.0346	5541	2121	0.00233144	8.69469e-99
AT3G18780	TRUE	involved in	response to red light	GO:0010114	P	response to abiotic or biotic stimulus	IEP	Transcript levels (e.g. Northerns)	Publication:501720486|PMID:17076805	TAIR	2007-03-22	0.000173661	2.65175e-100	AT3G18780.1	0	0.0346	0.0346	5541	2121	0.00233144	8.69469e-99
AT3G18780	TRUE	involved in	root epidermal cell differentiation	GO:0010053	P	developmental processes	IMP	analysis of visible trait	Publication:501715240|PMID:15863435	TAIR	2005-10-13	0.000173661	2.65175e-100	AT3G18780.1	0	0.0346	0.0346	5541	2121	0.00233144	8.69469e-99
AT3G18780	TRUE	involved in	root epidermal cell differentiation	GO:0010053	P	other cellular processes	IMP	analysis of visible trait	Publication:501715240|PMID:15863435	TAIR	2005-10-13	0.000173661	2.65175e-100	AT3G18780.1	0	0.0346	0.0346	5541	2121	0.00233144	8.69469e-99
AT3G18780	TRUE	involved in	response to far red light	GO:0010218	P	response to abiotic or biotic stimulus	IEP	Transcript levels (e.g. Northerns)	Publication:501720486|PMID:17076805	TAIR	2007-03-22	0.000173661	2.65175e-100	AT3G18780.1	0	0.0346	0.0346	5541	2121	0.00233144	8.69469e-99
AT3G18780	TRUE	involved in	root hair elongation	GO:0048767	P	developmental processes	IMP	analysis of visible trait	Publication:501682866|PMID:12481103	TAIR	2007-03-06	0.000173661	2.65175e-100	AT3G18780.1	0	0.0346	0.0346	5541	2121	0.00233144	8.69469e-99
AT3G18780	TRUE	involved in	root hair elongation	GO:0048767	P	other cellular processes	IMP	analysis of visible trait	Publication:501682866|PMID:12481103	TAIR	2007-03-06	0.000173661	2.65175e-100	AT3G18780.1	0	0.0346	0.0346	5541	2121	0.00233144	8.69469e-99
AT3G18780	TRUE	involved in	root hair cell tip growth	GO:0048768	P	developmental processes	IMP	analysis of visible trait	Publication:501730007|PMID:19304937	TAIR	2009-04-29	0.000173661	2.65175e-100	AT3G18780.1	0	0.0346	0.0346	5541	2121	0.00233144	8.69469e-99
AT3G18780	TRUE	involved in	root hair cell tip growth	GO:0048768	P	other cellular processes	IMP	analysis of visible trait	Publication:501730007|PMID:19304937	TAIR	2009-04-29	0.000173661	2.65175e-100	AT3G18780.1	0	0.0346	0.0346	5541	2121	0.00233144	8.69469e-99
AT3G18780	TRUE	located in	membrane	GO:0016020	C	other membranes	IDA	protein separation and fragment identification	Publication:501721401|PMID:17432890	kvanwijk	2008-09-30	0.000173661	2.65175e-100	AT3G18780.1	0	0.0346	0.0346	5541	2121	0.00233144	8.69469e-99
AT3G18780	TRUE	located in	nucleus	GO:0005634	C	nucleus	IDA	protein separation and fragment identification	Publication:501711432|PMID:14617066	kvanwijk	2008-09-23	0.000173661	2.65175e-100	AT3G18780.1	0	0.0346	0.0346	5541	2121	0.00233144	8.69469e-99
AT3G52720	TRUE	has	carbonate dehydratase activity	GO:0004089	F	other enzyme activity	IEA	traceable computational prediction	AnalysisReference:501730468	TAIR	2009-04-29	0.000342424	1.05073e-71	AT3G52720.1	0.9402	0.9738	0.0336	1741	489	0.00414065	2.59637e-70
AT3G52720	TRUE	has	zinc ion binding	GO:0008270	F	other binding	IEA	traceable computational prediction	AnalysisReference:501730468	TAIR	2009-04-29	0.000342424	1.05073e-71	AT3G52720.1	0.9402	0.9738	0.0336	1741	489	0.00414065	2.59637e-70
AT3G52720	TRUE	involved in	one-carbon metabolic process	GO:0006730	P	other cellular processes	IEA	traceable computational prediction	AnalysisReference:501730468	TAIR	2009-04-29	0.000342424	1.05073e-71	AT3G52720.1	0.9402	0.9738	0.0336	1741	489	0.00414065	2.59637e-70
AT3G52720	TRUE	involved in	one-carbon metabolic process	GO:0006730	P	other metabolic processes	IEA	traceable computational prediction	AnalysisReference:501730468	TAIR	2009-04-29	0.000342424	1.05073e-71	AT3G52720.1	0.9402	0.9738	0.0336	1741	489	0.00414065	2.59637e-70
AT3G52720	TRUE	located in	chloroplast stroma	GO:0009570	C	plastid	IDA	immunogold labeling	Publication:501731422|PMID:16284624	TAIR	2009-10-27	0.000342424	1.05073e-71	AT3G52720.1	0.9402	0.9738	0.0336	1741	489	0.00414065	2.59637e-70
AT3G52720	TRUE	located in	chloroplast stroma	GO:0009570	C	chloroplast	IDA	immunogold labeling	Publication:501731422|PMID:16284624	TAIR	2009-10-27	0.000342424	1.05073e-71	AT3G52720.1	0.9402	0.9738	0.0336	1741	489	0.00414065	2.59637e-70
AT3G52720	TRUE	located in	chloroplast stroma	GO:0009570	C	other cytoplasmic components	IDA	immunogold labeling	Publication:501731422|PMID:16284624	TAIR	2009-10-27	0.000342424	1.05073e-71	AT3G52720.1	0.9402	0.9738	0.0336	1741	489	0.00414065	2.59637e-70
AT3G52720	TRUE	located in	chloroplast stroma	GO:0009570	C	other intracellular components	IDA	immunogold labeling	Publication:501731422|PMID:16284624	TAIR	2009-10-27	0.000342424	1.05073e-71	AT3G52720.1	0.9402	0.9738	0.0336	1741	489	0.00414065	2.59637e-70
AT3G52720	TRUE	has	carbonate dehydratase activity	GO:0004089	F	other enzyme activity	ISS	manually reviewed TIGR computational analysis	Communication:501714663	TIGR	2003-08-26	0.000342424	1.05073e-71	AT3G52720.1	0.9402	0.9738	0.0336	1741	489	0.00414065	2.59637e-70
AT3G52720	TRUE	functions in	zinc ion binding	GO:0008270	F	other binding	ISS	manually reviewed TIGR computational analysis	Communication:501714663	TIGR	2003-08-26	0.000342424	1.05073e-71	AT3G52720.1	0.9402	0.9738	0.0336	1741	489	0.00414065	2.59637e-70
AT3G52720	TRUE	involved in	one-carbon metabolic process	GO:0006730	P	other cellular processes	ISS	manually reviewed TIGR computational analysis	Communication:501714663	TIGR	2003-08-26	0.000342424	1.05073e-71	AT3G52720.1	0.9402	0.9738	0.0336	1741	489	0.00414065	2.59637e-70
AT3G52720	TRUE	involved in	one-carbon metabolic process	GO:0006730	P	other metabolic processes	ISS	manually reviewed TIGR computational analysis	Communication:501714663	TIGR	2003-08-26	0.000342424	1.05073e-71	AT3G52720.1	0.9402	0.9738	0.0336	1741	489	0.00414065	2.59637e-70
AT3G52720	TRUE	has	carbonate dehydratase activity	GO:0004089	F	other enzyme activity	IEA	traceable computational prediction	AnalysisReference:501730468	TAIR	2009-04-29	0.000342424	1.05073e-71	AT3G52720.1	0.9402	0.9738	0.0336	1741	489	0.00414065	2.59637e-70
AT3G52720	TRUE	has	zinc ion binding	GO:0008270	F	other binding	IEA	traceable computational prediction	AnalysisReference:501730468	TAIR	2009-04-29	0.000342424	1.05073e-71	AT3G52720.1	0.9402	0.9738	0.0336	1741	489	0.00414065	2.59637e-70
AT3G52720	TRUE	involved in	one-carbon metabolic process	GO:0006730	P	other cellular processes	IEA	traceable computational prediction	AnalysisReference:501730468	TAIR	2009-04-29	0.000342424	1.05073e-71	AT3G52720.1	0.9402	0.9738	0.0336	1741	489	0.00414065	2.59637e-70
AT3G52720	TRUE	involved in	one-carbon metabolic process	GO:0006730	P	other metabolic processes	IEA	traceable computational prediction	AnalysisReference:501730468	TAIR	2009-04-29	0.000342424	1.05073e-71	AT3G52720.1	0.9402	0.9738	0.0336	1741	489	0.00414065	2.59637e-70
AT2G05220	TRUE	functions as	structural constituent of ribosome	GO:0003735	F	structural molecule activity	IEA	traceable computational prediction	AnalysisReference:501730468	TAIR	2009-04-29	5.7974e-10	0.00425234	AT2G05220.1	0.8045	0.7723	0.0322	1876	1324	3.08893e-08	0.00841095
AT2G05220	TRUE	involved in	translation	GO:0006412	P	protein metabolism	IEA	traceable computational prediction	AnalysisReference:501730468	TAIR	2009-04-29	5.7974e-10	0.00425234	AT2G05220.1	0.8045	0.7723	0.0322	1876	1324	3.08893e-08	0.00841095
AT2G05220	TRUE	involved in	translation	GO:0006412	P	other cellular processes	IEA	traceable computational prediction	AnalysisReference:501730468	TAIR	2009-04-29	5.7974e-10	0.00425234	AT2G05220.1	0.8045	0.7723	0.0322	1876	1324	3.08893e-08	0.00841095
AT2G05220	TRUE	involved in	translation	GO:0006412	P	other metabolic processes	IEA	traceable computational prediction	AnalysisReference:501730468	TAIR	2009-04-29	5.7974e-10	0.00425234	AT2G05220.1	0.8045	0.7723	0.0322	1876	1324	3.08893e-08	0.00841095
AT2G05220	TRUE	located in	ribosome	GO:0005840	C	ribosome	ISS	manually reviewed TIGR computational analysis	Communication:501714663	TIGR	2003-09-29	5.7974e-10	0.00425234	AT2G05220.1	0.8045	0.7723	0.0322	1876	1324	3.08893e-08	0.00841095
AT2G05220	TRUE	functions as	structural constituent of ribosome	GO:0003735	F	structural molecule activity	ISS	manually reviewed TIGR computational analysis	Communication:501714663	TIGR	2003-09-29	5.7974e-10	0.00425234	AT2G05220.1	0.8045	0.7723	0.0322	1876	1324	3.08893e-08	0.00841095
AT2G05220	TRUE	involved in	translation	GO:0006412	P	protein metabolism	ISS	manually reviewed TIGR computational analysis	Communication:501714663	TIGR	2003-09-29	5.7974e-10	0.00425234	AT2G05220.1	0.8045	0.7723	0.0322	1876	1324	3.08893e-08	0.00841095
AT2G05220	TRUE	involved in	translation	GO:0006412	P	other cellular processes	ISS	manually reviewed TIGR computational analysis	Communication:501714663	TIGR	2003-09-29	5.7974e-10	0.00425234	AT2G05220.1	0.8045	0.7723	0.0322	1876	1324	3.08893e-08	0.00841095
AT2G05220	TRUE	involved in	translation	GO:0006412	P	other metabolic processes	ISS	manually reviewed TIGR computational analysis	Communication:501714663	TIGR	2003-09-29	5.7974e-10	0.00425234	AT2G05220.1	0.8045	0.7723	0.0322	1876	1324	3.08893e-08	0.00841095
AT2G05220	TRUE	located in	cytosolic small ribosomal subunit	GO:0022627	C	cytosol	IDA	protein separation and fragment identification	Publication:501723363|PMID:17934214	TAIR	2008-08-11	5.7974e-10	0.00425234	AT2G05220.1	0.8045	0.7723	0.0322	1876	1324	3.08893e-08	0.00841095
AT2G05220	TRUE	located in	cytosolic small ribosomal subunit	GO:0022627	C	ribosome	IDA	protein separation and fragment identification	Publication:501723363|PMID:17934214	TAIR	2008-08-11	5.7974e-10	0.00425234	AT2G05220.1	0.8045	0.7723	0.0322	1876	1324	3.08893e-08	0.00841095
AT2G05220	TRUE	located in	cytosolic small ribosomal subunit	GO:0022627	C	other cytoplasmic components	IDA	protein separation and fragment identification	Publication:501723363|PMID:17934214	TAIR	2008-08-11	5.7974e-10	0.00425234	AT2G05220.1	0.8045	0.7723	0.0322	1876	1324	3.08893e-08	0.00841095
AT2G05220	TRUE	located in	cytosolic small ribosomal subunit	GO:0022627	C	other intracellular components	IDA	protein separation and fragment identification	Publication:501723363|PMID:17934214	TAIR	2008-08-11	5.7974e-10	0.00425234	AT2G05220.1	0.8045	0.7723	0.0322	1876	1324	3.08893e-08	0.00841095
AT2G05220	TRUE	functions as	structural constituent of ribosome	GO:0003735	F	structural molecule activity	IEA	traceable computational prediction	AnalysisReference:501730468	TAIR	2009-04-29	5.7974e-10	0.00425234	AT2G05220.1	0.8045	0.7723	0.0322	1876	1324	3.08893e-08	0.00841095
AT2G05220	TRUE	involved in	translation	GO:0006412	P	protein metabolism	IEA	traceable computational prediction	AnalysisReference:501730468	TAIR	2009-04-29	5.7974e-10	0.00425234	AT2G05220.1	0.8045	0.7723	0.0322	1876	1324	3.08893e-08	0.00841095
AT2G05220	TRUE	involved in	translation	GO:0006412	P	other cellular processes	IEA	traceable computational prediction	AnalysisReference:501730468	TAIR	2009-04-29	5.7974e-10	0.00425234	AT2G05220.1	0.8045	0.7723	0.0322	1876	1324	3.08893e-08	0.00841095
AT2G05220	TRUE	involved in	translation	GO:0006412	P	other metabolic processes	IEA	traceable computational prediction	AnalysisReference:501730468	TAIR	2009-04-29	5.7974e-10	0.00425234	AT2G05220.1	0.8045	0.7723	0.0322	1876	1324	3.08893e-08	0.00841095
AT1G23440	TRUE	involved in	proteolysis	GO:0006508	P	protein metabolism	IEA	traceable computational prediction	AnalysisReference:501730468	TAIR	2009-04-29	7.23085e-06	7.33773e-43	AT1G23440.1	0.959	0.9289	0.0301	429	672	0.000162218	9.69832e-42
[truncated: 458 more rows]

## Sheet: Significant GO Terms
GO_acc	term_type	Term	queryitem	querytotal	bgitem	bgtotal	pvalue	qvalue	entries
[truncated: 31 more rows]
