# Supplementary material for: Towards reliable isoform quantification using RNA-SEQ data
Source: BMC Bioinformatics. 2010 Apr 29;11(Suppl 3):S6. doi: 10.1186/1471-2105-11-S3-S6 (PMC2863065; doi:10.1186/1471-2105-11-S3-S6)
Supplement: Additional file 8 — List of all connected components in a graph joining TAIR 8 genes that share 25-mer subsequences. [file 1471-2105-11-S3-S6-S8.txt]

AT1G01020, AT1G01030, AT1G01060, AT1G01080, AT1G01130, AT1G01140, AT1G01225, AT1G01320, AT1G01360, AT1G01770, AT1G01780, AT1G01810, AT1G02000, AT1G02020, AT1G02030, AT1G02228, AT1G02540, AT1G02620, AT1G02720, AT1G02880, AT1G02890, AT1G03060, AT1G03190, AT1G03290, AT1G03440, AT1G03445, AT1G03457, AT1G03470, AT1G03490, AT1G03530, AT1G03560, AT1G03730, AT1G03850, AT1G03970, AT1G03980, AT1G04050, AT1G04310, AT1G04530, AT1G04645, AT1G05010, AT1G05200, AT1G05205, AT1G05310, AT1G06060, AT1G06070, AT1G06160, AT1G06400, AT1G06580, AT1G06700, AT1G06850, AT1G07050, AT1G07530, AT1G07550, AT1G07720, AT1G07980, AT1G08170, AT1G08190, AT1G08340, AT1G08350, AT1G08520, AT1G08720, AT1G08880, AT1G09020, AT1G09250, AT1G09440, AT1G09720, AT1G09795, AT1G09800, AT1G09890, AT1G09910, AT1G09970, AT1G10095, AT1G10420, AT1G10480, AT1G10610, AT1G10650, AT1G10720, AT1G10750, AT1G10850, AT1G10865, AT1G10890, AT1G10940, AT1G11070, AT1G11110, AT1G11130, AT1G11150, AT1G11180, AT1G11440, AT1G11770, AT1G11780, AT1G11806, AT1G11810, AT1G11820, AT1G11950, AT1G12070, AT1G12130, AT1G12160, AT1G12200, AT1G12380, AT1G12420, AT1G12500, AT1G12520, AT1G12760, AT1G12830, AT1G12850, AT1G12860, AT1G12940, AT1G12990, AT1G13030, AT1G13190, AT1G13195, AT1G13240, AT1G13300, AT1G13420, AT1G13430, AT1G13460, AT1G13590, AT1G13680, AT1G13860, AT1G14320, AT1G14460, AT1G14580, AT1G14686, AT1G14720, AT1G14910, AT1G14920, AT1G14930, AT1G14940, AT1G14960, AT1G15100, AT1G15110, AT1G15405, AT1G15560, AT1G15690, AT1G15700, AT1G15710, AT1G15740, AT1G15750, AT1G15800, AT1G15950, AT1G15960, AT1G16010, AT1G16060, AT1G16110, AT1G16120, AT1G16130, AT1G16140, AT1G16150, AT1G16160, AT1G16170, AT1G16260, AT1G16550, AT1G16610, AT1G16750, AT1G16920, AT1G17130, AT1G17140, AT1G17390, AT1G17400, AT1G17430, AT1G17440, AT1G17665, AT1G17680, AT1G17720, AT1G17810, AT1G17820, AT1G17900, AT1G17910, AT1G17940, AT1G18120, AT1G18150, AT1G18220, AT1G18265, AT1G18310, AT1G18620, AT1G18710, AT1G18750, AT1G18930, AT1G18950, AT1G19100, AT1G19220, AT1G19392, AT1G19490, AT1G19790, AT1G19835, AT1G19870, AT1G19930, AT1G19950, AT1G20010, AT1G20150, AT1G20180, AT1G20390, AT1G20400, AT1G20900, AT1G20950, AT1G20960, AT1G21210, AT1G21230, AT1G21240, AT1G21245, AT1G21250, AT1G21260, AT1G21270, AT1G21280, AT1G21300, AT1G21320, AT1G21326, AT1G21340, AT1G21390, AT1G21560, AT1G21700, AT1G21810, AT1G21910, AT1G21920, AT1G21980, AT1G21990, AT1G22015, AT1G22040, AT1G22300, AT1G22330, AT1G22610, AT1G22800, AT1G22810, AT1G23440, AT1G23930, AT1G24170, AT1G24310, AT1G24320, AT1G24405, AT1G24570, AT1G24625, AT1G24792, AT1G24793, AT1G24800, AT1G24822, AT1G24825, AT1G24851, AT1G24879, AT1G24880, AT1G24881, AT1G24938, AT1G24967, AT1G24996, AT1G25025, AT1G25053, AT1G25054, AT1G25055, AT1G25097, AT1G25098, AT1G25112, AT1G25141, AT1G25175, AT1G25180, AT1G25209, AT1G25210, AT1G25211, AT1G25250, AT1G25370, AT1G25430, AT1G25540, AT1G25550, AT1G25784, AT1G25886, AT1G26110, AT1G26170, AT1G26270, AT1G26440, AT1G26558, AT1G26650, AT1G26860, AT1G26910, AT1G26990, AT1G27660, AT1G27780, AT1G27790, AT1G27800, AT1G27810, AT1G27815, AT1G28000, AT1G28070, AT1G28135, AT1G28260, AT1G28280, AT1G28323, AT1G28400, AT1G28620, AT1G28640, AT1G28650, AT1G28660, AT1G28670, AT1G29020, AT1G29075, AT1G29179, AT1G29180, AT1G29210, AT1G29300, AT1G29350, AT1G29370, AT1G29380, AT1G29475, AT1G29540, AT1G29620, AT1G29890, AT1G29900, AT1G29910, AT1G29920, AT1G29950, AT1G29951, AT1G29952, AT1G30050, AT1G30390, AT1G30460, AT1G30630, AT1G30650, AT1G30760, AT1G30920, AT1G30921, AT1G30922, AT1G30925, AT1G30930, AT1G30935, AT1G30940, AT1G30945, AT1G30980, AT1G31100, AT1G31163, AT1G31210, AT1G31350, AT1G31570, AT1G31580, AT1G31600, AT1G31650, AT1G31800, AT1G31810, AT1G31870, AT1G31900, AT1G32140, AT1G32240, AT1G32260, AT1G32360, AT1G32361, AT1G32505, AT1G32580, AT1G32630, AT1G32720, AT1G32790, AT1G32810, AT1G32830, AT1G32840, AT1G33080, AT1G33090, AT1G33100, AT1G33110, AT1G33130, AT1G33135, AT1G33200, AT1G33300, AT1G33360, AT1G33415, AT1G33420, AT1G33430, AT1G33460, AT1G33570, AT1G33580, AT1G33860, AT1G33990, AT1G34000, AT1G34070, AT1G34080, AT1G34210, AT1G34220, AT1G34300, AT1G34315, AT1G34400, AT1G34405, AT1G34530, AT1G34545, AT1G34590, AT1G34600, AT1G34660, AT1G34700, AT1G34710, AT1G34720, AT1G34730, AT1G34740, AT1G34790, AT1G35050, AT1G35080, AT1G35100, AT1G35110, AT1G35112, AT1G35130, AT1G35280, AT1G35300, AT1G35320, AT1G35350, AT1G35370, AT1G35460, AT1G35580, AT1G35590, AT1G35600, AT1G35647, AT1G35735, AT1G35745, AT1G35760, AT1G35790, AT1G35830, AT1G35900, AT1G35940, AT1G35950, AT1G35960, AT1G35970, AT1G35990, AT1G36050, AT1G36080, AT1G36090, AT1G36100, AT1G36110, AT1G36120, AT1G36130, AT1G36140, AT1G36190, AT1G36200, AT1G36210, AT1G36250, AT1G36260, AT1G36270, AT1G36300, AT1G36305, AT1G36330, AT1G36395, AT1G36400, AT1G36420, AT1G36440, AT1G36450, AT1G36460, AT1G36470, AT1G36500, AT1G36520, AT1G36530, AT1G36540, AT1G36550, AT1G36560, AT1G36570, AT1G36610, AT1G36630, AT1G36650, AT1G36660, AT1G36670, AT1G36675, AT1G36680, AT1G36720, AT1G36750, AT1G36756, AT1G36763, AT1G36770, AT1G36775, AT1G36790, AT1G36795, AT1G36810, AT1G36830, AT1G36850, AT1G36880, AT1G36927, AT1G36933, AT1G36936, AT1G36970, AT1G37012, AT1G37015, AT1G37035, AT1G37036, AT1G37040, AT1G37045, AT1G37050, AT1G37057, AT1G37060, AT1G37063, AT1G37070, AT1G37090, AT1G37100, AT1G37160, AT1G37180, AT1G37190, AT1G37200, AT1G37210, AT1G37340, AT1G37405, AT1G37471, AT1G37537, AT1G37603, AT1G37669, AT1G37735, AT1G37801, AT1G37867, AT1G37933, AT1G37999, AT1G38149, AT1G38158, AT1G38167, AT1G38176, AT1G38185, AT1G38194, AT1G38203, AT1G38212, AT1G38221, AT1G38230, AT1G38240, AT1G38250, AT1G38260, AT1G38270, AT1G38280, AT1G38290, AT1G38300, AT1G38310, AT1G38320, AT1G38330, AT1G38340, AT1G38350, AT1G38360, AT1G38380, AT1G38390, AT1G38400, AT1G38410, AT1G38416, AT1G38423, AT1G38430, AT1G38440, AT1G38450, AT1G38460, AT1G38550, AT1G38630, AT1G38790, AT1G38870, AT1G38950, AT1G39030, AT1G39110, AT1G39190, AT1G39270, AT1G39430, AT1G39510, AT1G39511, AT1G39513, AT1G39515, AT1G39590, AT1G39670, AT1G39750, AT1G39830, AT1G39910, AT1G39990, AT1G40070, AT1G40071, AT1G40072, AT1G40073, AT1G40074, AT1G40075, AT1G40076, AT1G40077, AT1G40080, AT1G40084, AT1G40085, AT1G40093, AT1G40095, AT1G40097, AT1G40100, AT1G40101, AT1G40103, AT1G40105, AT1G40106, AT1G40107, AT1G40109, AT1G40112, AT1G40113, AT1G40115, AT1G40117, AT1G40118, AT1G40119, AT1G40121, AT1G40123, AT1G40124, AT1G40125, AT1G40127, AT1G40129, AT1G40130, AT1G40131, AT1G40133, AT1G40135, AT1G40136, AT1G40137, AT1G40139, AT1G40141, AT1G40143, AT1G40150, AT1G40230, AT1G40310, AT1G40390, AT1G40470, AT1G40630, AT1G41115, AT1G41600, AT1G41630, AT1G41650, AT1G41660, AT1G41680, AT1G41690, AT1G41700, AT1G41710, AT1G41720, AT1G41723, AT1G41726, AT1G41730, AT1G41740, AT1G41743, AT1G41746, AT1G41750, AT1G41755, AT1G41760, AT1G41770, AT1G41775, AT1G41790, AT1G41795, AT1G41797, AT1G41798, AT1G41803, AT1G41810, AT1G41820, AT1G41825, AT1G41827, AT1G41835, AT1G41840, AT1G41855, AT1G41860, AT1G41870, AT1G41890, AT1G41896, AT1G41900, AT1G41910, AT1G41920, AT1G41930, AT1G42040, AT1G42045, AT1G42050, AT1G42060, AT1G42070, AT1G42080, AT1G42090, AT1G42130, AT1G42140, AT1G42150, AT1G42160, AT1G42170, AT1G42200, AT1G42210, AT1G42220, AT1G42240, AT1G42260, AT1G42300, AT1G42310, AT1G42320, AT1G42350, AT1G42360, AT1G42365, AT1G42367, AT1G42370, AT1G42375, AT1G42377, AT1G42380, AT1G42385, AT1G42393, AT1G42396, AT1G42410, AT1G42420, AT1G42450, AT1G42500, AT1G42510, AT1G42520, AT1G42530, AT1G42600, AT1G42602, AT1G42605, AT1G42610, AT1G42630, AT1G42650, AT1G42680, AT1G42690, AT1G42695, AT1G42697, AT1G42698, AT1G42710, AT1G42718, AT1G42727, AT1G42736, AT1G42740, AT1G42745, AT1G42780, AT1G42816, AT1G42888, AT1G43030, AT1G43060, AT1G43070, AT1G43150, AT1G43190, AT1G43270, AT1G43444, AT1G43590, AT1G43715, AT1G43720, AT1G43722, AT1G43740, AT1G43745, AT1G43750, AT1G43755, AT1G43765, AT1G43770, AT1G43780, AT1G43830, AT1G43840, AT1G43845, AT1G43850, AT1G43870, AT1G43880, AT1G43883, AT1G43897, AT1G43995, AT1G44045, AT1G44050, AT1G44060, AT1G44070, AT1G44140, AT1G44750, AT1G44850, AT1G44870, AT1G44875, AT1G44880, AT1G45070, AT1G45080, AT1G45090, AT1G45140, AT1G45243, AT1G45256, AT1G46336, AT1G46552, AT1G46624, AT1G47300, AT1G47330, AT1G47340, AT1G47350, AT1G47390, AT1G47465, AT1G47655, AT1G47660, AT1G47705, AT1G47840, AT1G47860, AT1G47880, AT1G47885, AT1G47890, AT1G47910, AT1G47950, AT1G47960, AT1G47970, AT1G47990, AT1G48000, AT1G48100, AT1G48150, AT1G48260, AT1G48390, AT1G48400, AT1G48480, AT1G48625, AT1G48680, AT1G48750, AT1G48760, AT1G48953, AT1G48970, AT1G49070, AT1G49080, AT1G49090, AT1G49100, AT1G49475, AT1G49480, AT1G49550, AT1G49580, AT1G49670, AT1G49700, AT1G49720, AT1G49730, AT1G49740, AT1G49760, AT1G49780, AT1G49890, AT1G49900, AT1G49975, AT1G50190, AT1G50220, AT1G50310, AT1G50360, AT1G50410, AT1G50640, AT1G50780, AT1G50850, AT1G50860, AT1G50930, AT1G50940, AT1G51172, AT1G51175, AT1G51190, AT1G51355, AT1G51370, AT1G51630, AT1G51640, AT1G51645, AT1G51680, AT1G51700, AT1G51790, AT1G51805, AT1G51810, AT1G51820, AT1G51830, AT1G51840, AT1G51850, AT1G51860, AT1G51870, AT1G51880, AT1G51890, AT1G51910, AT1G52010, AT1G52020, AT1G52087, AT1G52090, AT1G52150, AT1G52320, AT1G52325, AT1G52342, AT1G52610, AT1G52618, AT1G52840, AT1G52850, AT1G53230, AT1G53233, AT1G53410, AT1G53430, AT1G53440, AT1G53450, AT1G53500, AT1G53510, AT1G53940, AT1G53970, AT1G54080, AT1G54150, AT1G54160, AT1G54270, AT1G54330, AT1G54420, AT1G54440, AT1G54550, AT1G54680, AT1G54690, AT1G54923, AT1G54926, AT1G55080, AT1G55300, AT1G55380, AT1G55390, AT1G55400, AT1G55410, AT1G55420, AT1G55430, AT1G55440, AT1G55470, AT1G55530, AT1G55680, AT1G55840, AT1G55960, AT1G56000, AT1G56010, AT1G56470, AT1G56510, AT1G56520, AT1G56540, AT1G56605, AT1G56720, AT1G57630, AT1G57640, AT1G57650, AT1G58020, AT1G58070, AT1G58180, AT1G58210, AT1G58310, AT1G58420, AT1G59680, AT1G59910, AT1G60220, AT1G60230, AT1G60570, AT1G60610, AT1G60940, AT1G61065, AT1G61080, AT1G61150, AT1G61250, AT1G61610, AT1G61830, AT1G61840, AT1G62020, AT1G62050, AT1G62090, AT1G62190, AT1G62270, AT1G62310, AT1G62540, AT1G62560, AT1G62570, AT1G62590, AT1G62670, AT1G62680, AT1G62760, AT1G62830, AT1G62860, AT1G62870, AT1G63055, AT1G63057, AT1G63070, AT1G63080, AT1G63100, AT1G63120, AT1G63170, AT1G63320, AT1G63510, AT1G63730, AT1G63740, AT1G63750, AT1G63810, AT1G63840, AT1G63860, AT1G63870, AT1G63880, AT1G63910, AT1G63930, AT1G63980, AT1G63990, AT1G64065, AT1G64070, AT1G64180, AT1G64340, AT1G64410, AT1G64500, AT1G64570, AT1G64620, AT1G64880, AT1G65190, AT1G65510, AT1G65540, AT1G65710, AT1G65790, AT1G65800, AT1G65850, AT1G65920, AT1G65960, AT1G65970, AT1G65980, AT1G65990, AT1G66090, AT1G66410, AT1G66440, AT1G66450, AT1G66460, AT1G66490, AT1G66530, AT1G66580, AT1G66610, AT1G66620, AT1G66630, AT1G66660, AT1G66760, AT1G66910, AT1G66920, AT1G66930, AT1G66940, AT1G66970, AT1G66980, AT1G66990, AT1G67000, AT1G67010, AT1G67140, AT1G67195, AT1G67240, AT1G67450, AT1G67490, AT1G67626, AT1G67770, AT1G67840, AT1G67850, AT1G68130, AT1G68330, AT1G68390, AT1G68670, AT1G68690, AT1G68790, AT1G68810, AT1G68870, AT1G69170, AT1G69200, AT1G69210, AT1G69250, AT1G69430, AT1G69440, AT1G69500, AT1G69710, AT1G70000, AT1G70010, AT1G70070, AT1G70090, AT1G70210, AT1G70280, AT1G70590, AT1G70630, AT1G70895, AT1G71270, AT1G71300, AT1G71310, AT1G71830, AT1G71840, AT1G71910, AT1G71940, AT1G71950, AT1G72410, AT1G72490, AT1G72620, AT1G72670, AT1G73100, AT1G73110, AT1G73200, AT1G73210, AT1G73390, AT1G73430, AT1G73710, AT1G73730, AT1G73870, AT1G74160, AT1G74180, AT1G74720, AT1G75150, AT1G75335, AT1G75340, AT1G75388, AT1G75390, AT1G75410, AT1G75520, AT1G75540, AT1G75570, AT1G75780, AT1G75940, AT1G76180, AT1G76550, AT1G76600, AT1G76640, AT1G76650, AT1G76780, AT1G76790, AT1G76878, AT1G76880, AT1G76910, AT1G76940, AT1G77080, AT1G77120, AT1G77122, AT1G77215, AT1G77410, AT1G77580, AT1G77640, AT1G77660, AT1G77740, AT1G77800, AT1G77810, AT1G77950, AT1G77960, AT1G78110, AT1G78150, AT1G78260, AT1G78265, AT1G78270, AT1G78420, AT1G79020, AT1G79380, AT1G79390, AT1G79505, AT1G79510, AT1G79620, AT1G79910, AT1G80490, AT1G80510, AT1G80555, AT1G80580, AT1G80610, AT1G80810, AT1G80830, AT1G80870, AT1G80890, AT1G80900, AT1G80960, AT2G01008, AT2G01022, AT2G01024, AT2G01026, AT2G01028, AT2G01029, AT2G01031, AT2G01034, AT2G01037, AT2G01040, AT2G01270, AT2G01275, AT2G01330, AT2G01520, AT2G01530, AT2G01620, AT2G01690, AT2G01700, AT2G01818, AT2G01940, AT2G01960, AT2G01970, AT2G02061, AT2G02070, AT2G02110, AT2G02200, AT2G02210, AT2G02470, AT2G02480, AT2G02540, AT2G02610, AT2G02620, AT2G02630, AT2G02640, AT2G02670, AT2G02680, AT2G02690, AT2G02700, AT2G02890, AT2G03010, AT2G03020, AT2G03070, AT2G03080, AT2G03200, AT2G03240, AT2G03250, AT2G03260, AT2G03330, AT2G03340, AT2G03350, AT2G03450, AT2G03460, AT2G03470, AT2G03570, AT2G03810, AT2G03890, AT2G03940, AT2G03950, AT2G03960, AT2G04035, AT2G04036, AT2G04042, AT2G04135, AT2G04140, AT2G04160, AT2G04180, AT2G04200, AT2G04210, AT2G04378, AT2G04380, AT2G04460, AT2G04470, AT2G04495, AT2G04500, AT2G04515, AT2G04580, AT2G04600, AT2G04620, AT2G04670, AT2G04680, AT2G04690, AT2G04730, AT2G04760, AT2G04770, AT2G04920, AT2G04970, AT2G04980, AT2G04990, AT2G05000, AT2G05010, AT2G05025, AT2G05040, AT2G05050, AT2G05070, AT2G05080, AT2G05090, AT2G05100, AT2G05130, AT2G05240, AT2G05280, AT2G05290, AT2G05390, AT2G05450, AT2G05460, AT2G05480, AT2G05490, AT2G05560, AT2G05562, AT2G05564, AT2G05567, AT2G05570, AT2G05640, AT2G05660, AT2G05680, AT2G05750, AT2G05780, AT2G05790, AT2G05820, AT2G05860, AT2G05890, AT2G05920, AT2G05935, AT2G05940, AT2G05950, AT2G05960, AT2G06095, AT2G06100, AT2G06110, AT2G06120, AT2G06130, AT2G06150, AT2G06160, AT2G06165, AT2G06170, AT2G06180, AT2G06200, AT2G06245, AT2G06250, AT2G06260, AT2G06270, AT2G06285, AT2G06296, AT2G06303, AT2G06310, AT2G06330, AT2G06335, AT2G06340, AT2G06350, AT2G06380, AT2G06390, AT2G06400, AT2G06420, AT2G06430, AT2G06440, AT2G06450, AT2G06460, AT2G06470, AT2G06480, AT2G06490, AT2G06541, AT2G06560, AT2G06562, AT2G06570, AT2G06580, AT2G06590, AT2G06600, AT2G06610, AT2G06630, AT2G06640, AT2G06645, AT2G06650, AT2G06670, AT2G06680, AT2G06690, AT2G06710, AT2G06715, AT2G06720, AT2G06740, AT2G06750, AT2G06760, AT2G06770, AT2G06775, AT2G06780, AT2G06790, AT2G06800, AT2G06810, AT2G06840, AT2G06850, AT2G06860, AT2G06885, AT2G06890, AT2G06900, AT2G06902, AT2G06908, AT2G06910, AT2G06914, AT2G06917, AT2G06920, AT2G06940, AT2G06965, AT2G06967, AT2G06973, AT2G07130, AT2G07145, AT2G07150, AT2G07160, AT2G07180, AT2G07185, AT2G07220, AT2G07230, AT2G07260, AT2G07365, AT2G07395, AT2G07400, AT2G07410, AT2G07420, AT2G07430, AT2G07450, AT2G07455, AT2G07460, AT2G07490, AT2G07530, AT2G07540, AT2G07550, AT2G07580, AT2G07590, AT2G07600, AT2G07620, AT2G07635, AT2G07650, AT2G07660, AT2G07692, AT2G07693, AT2G07697, AT2G07700, AT2G07704, AT2G07709, AT2G07710, AT2G07720, AT2G07730, AT2G07770, AT2G07775, AT2G07780, AT2G07788, AT2G07789, AT2G07790, AT2G07791, AT2G07880, AT2G07981, AT2G08986, AT2G09187, AT2G09388, AT2G09589, AT2G09790, AT2G09810, AT2G09820, AT2G09830, AT2G09840, AT2G09850, AT2G09865, AT2G09870, AT2G09880, AT2G09890, AT2G09900, AT2G09910, AT2G09920, AT2G09930, AT2G09950, AT2G09953, AT2G09960, AT2G10000, AT2G10010, AT2G10040, AT2G10080, AT2G10100, AT2G10105, AT2G10110, AT2G10120, AT2G10140, AT2G10160, AT2G10165, AT2G10170, AT2G10175, AT2G10180, AT2G10190, AT2G10200, AT2G10205, AT2G10210, AT2G10220, AT2G10223, AT2G10226, AT2G10230, AT2G10237, AT2G10240, AT2G10250, AT2G10270, AT2G10280, AT2G10285, AT2G10290, AT2G10300, AT2G10310, AT2G10320, AT2G10330, AT2G10350, AT2G10360, AT2G10370, AT2G10380, AT2G10390, AT2G10400, AT2G10460, AT2G10480, AT2G10490, AT2G10550, AT2G10590, AT2G10600, AT2G10602, AT2G10605, AT2G10610, AT2G10611, AT2G10614, AT2G10617, AT2G10620, AT2G10630, AT2G10640, AT2G10650, AT2G10660, AT2G10670, AT2G10680, AT2G10690, AT2G10720, AT2G10735, AT2G10740, AT2G10770, AT2G10780, AT2G10790, AT2G10800, AT2G10810, AT2G10820, AT2G10830, AT2G10880, AT2G10890, AT2G10895, AT2G10910, AT2G10920, AT2G10921, AT2G10975, AT2G11010, AT2G11015, AT2G11020, AT2G11030, AT2G11040, AT2G11050, AT2G11060, AT2G11070, AT2G11080, AT2G11090, AT2G11100, AT2G11110, AT2G11115, AT2G11120, AT2G11130, AT2G11135, AT2G11140, AT2G11165, AT2G11166, AT2G11170, AT2G11180, AT2G11210, AT2G11220, AT2G11230, AT2G11235, AT2G11300, AT2G11310, AT2G11320, AT2G11330, AT2G11340, AT2G11360, AT2G11400, AT2G11410, AT2G11430, AT2G11450, AT2G11460, AT2G11465, AT2G11480, AT2G11485, AT2G11500, AT2G11504, AT2G11507, AT2G11510, AT2G11550, AT2G11590, AT2G11650, AT2G11651, AT2G11660, AT2G11670, AT2G11680, AT2G11700, AT2G11720, AT2G11740, AT2G11750, AT2G11770, AT2G11773, AT2G11775, AT2G11780, AT2G11800, AT2G11820, AT2G11830, AT2G11840, AT2G11850, AT2G11940, AT2G11980, AT2G12010, AT2G12020, AT2G12025, AT2G12040, AT2G12100, AT2G12110, AT2G12140, AT2G12150, AT2G12160, AT2G12170, AT2G12210, AT2G12240, AT2G12250, AT2G12260, AT2G12300, AT2G12305, AT2G12320, AT2G12330, AT2G12340, AT2G12345, AT2G12360, AT2G12370, AT2G12380, AT2G12385, AT2G12390, AT2G12450, AT2G12460, AT2G12500, AT2G12505, AT2G12510, AT2G12520, AT2G12530, AT2G12540, AT2G12560, AT2G12570, AT2G12590, AT2G12600, AT2G12610, AT2G12620, AT2G12640, AT2G12670, AT2G12680, AT2G12685, AT2G12740, AT2G12750, AT2G12760, AT2G12780, AT2G12800, AT2G12810, AT2G12815, AT2G12820, AT2G12830, AT2G12832, AT2G12835, AT2G12840, AT2G12845, AT2G12850, AT2G12855, AT2G12860, AT2G12870, AT2G12920, AT2G12930, AT2G12960, AT2G12970, AT2G12977, AT2G12980, AT2G12990, AT2G13000, AT2G13010, AT2G13020, AT2G13040, AT2G13050, AT2G13060, AT2G13070, AT2G13080, AT2G13110, AT2G13120, AT2G13140, AT2G13143, AT2G13160, AT2G13170, AT2G13190, AT2G13200, AT2G13230, AT2G13250, AT2G13260, AT2G13270, AT2G13280, AT2G13310, AT2G13320, AT2G13330, AT2G13335, AT2G13370, AT2G13380, AT2G13390, AT2G13400, AT2G13410, AT2G13422, AT2G13460, AT2G13490, AT2G13530, AT2G13570, AT2G13580, AT2G13590, AT2G13730, AT2G13740, AT2G13750, AT2G13760, AT2G13770, AT2G13790, AT2G13800, AT2G13830, AT2G13850, AT2G13851, AT2G13860, AT2G13865, AT2G13870, AT2G13890, AT2G13895, AT2G13900, AT2G13910, AT2G13920, AT2G13930, AT2G13950, AT2G13980, AT2G13990, AT2G14040, AT2G14070, AT2G14080, AT2G14090, AT2G14130, AT2G14140, AT2G14150, AT2G14170, AT2G14180, AT2G14190, AT2G14230, AT2G14240, AT2G14270, AT2G14288, AT2G14300, AT2G14310, AT2G14350, AT2G14370, AT2G14380, AT2G14400, AT2G14405, AT2G14410, AT2G14415, AT2G14430, AT2G14470, AT2G14475, AT2G14510, AT2G14560, AT2G14590, AT2G14595, AT2G14605, AT2G14630, AT2G14650, AT2G14710, AT2G14730, AT2G14740, AT2G14770, AT2G14772, AT2G14774, AT2G14777, AT2G14780, AT2G14790, AT2G14920, AT2G14970, AT2G14980, AT2G15040, AT2G15045, AT2G15060, AT2G15070, AT2G15080, AT2G15100, AT2G15140, AT2G15145, AT2G15150, AT2G15190, AT2G15200, AT2G15210, AT2G15240, AT2G15250, AT2G15320, AT2G15380, AT2G15540, AT2G15640, AT2G15720, AT2G15765, AT2G15790, AT2G15800, AT2G15810, AT2G15870, AT2G16110, AT2G16150, AT2G16160, AT2G16170, AT2G16180, AT2G16220, AT2G16245, AT2G16250, AT2G16320, AT2G16330, AT2G16420, AT2G16450, AT2G16470, AT2G16540, AT2G16560, AT2G16586, AT2G16610, AT2G16640, AT2G16650, AT2G16680, AT2G16690, AT2G16720, AT2G16730, AT2G16820, AT2G16832, AT2G16870, AT2G16900, AT2G17440, AT2G17460, AT2G17550, AT2G17770, AT2G17787, AT2G17830, AT2G17880, AT2G17910, AT2G17970, AT2G18030, AT2G18115, AT2G18170, AT2G18180, AT2G18190, AT2G18193, AT2G18460, AT2G18465, AT2G18780, AT2G18840, AT2G19000, AT2G19110, AT2G19130, AT2G19190, AT2G19210, AT2G19230, AT2G19250, AT2G19806, AT2G19825, AT2G20100, AT2G20110, AT2G20390, AT2G20460, AT2G20790, AT2G20825, AT2G20840, AT2G20910, AT2G21060, AT2G21220, AT2G21300, AT2G21320, AT2G21340, AT2G21350, AT2G21390, AT2G21420, AT2G21460, AT2G21480, AT2G21520, AT2G21530, AT2G21540, AT2G21770, AT2G21940, AT2G21950, AT2G22010, AT2G22210, AT2G22220, AT2G22260, AT2G22270, AT2G22300, AT2G22310, AT2G22400, AT2G22425, AT2G22440, AT2G22490, AT2G22680, AT2G23030, AT2G23100, AT2G23290, AT2G23300, AT2G23330, AT2G23520, AT2G23550, AT2G23560, AT2G23570, AT2G23580, AT2G23610, AT2G23620, AT2G23710, AT2G23720, AT2G23760, AT2G23770, AT2G23880, AT2G24000, AT2G24010, AT2G24100, AT2G24120, AT2G24130, AT2G24160, AT2G24165, AT2G24270, AT2G24350, AT2G24360, AT2G24430, AT2G24510, AT2G24630, AT2G24650, AT2G24660, AT2G24690, AT2G24700, AT2G24750, AT2G24755, AT2G24760, AT2G24900, AT2G24930, AT2G24990, AT2G25011, AT2G25015, AT2G25020, AT2G25040, AT2G25190, AT2G25220, AT2G25270, AT2G25280, AT2G25340, AT2G25360, AT2G25370, AT2G25380, AT2G25390, AT2G25440, AT2G25610, AT2G25640, AT2G25650, AT2G25720, AT2G25930, AT2G25975, AT2G26300, AT2G26400, AT2G26450, AT2G26550, AT2G26590, AT2G26630, AT2G26940, AT2G26960, AT2G27030, AT2G27050, AT2G27440, AT2G27480, AT2G27490, AT2G27660, AT2G27760, AT2G27870, AT2G27900, AT2G27920, AT2G28090, AT2G28280, AT2G28290, AT2G28310, AT2G28460, AT2G28470, AT2G28620, AT2G28630, AT2G28750, AT2G28960, AT2G29060, AT2G29550, AT2G29910, AT2G29930, AT2G30020, AT2G30070, AT2G30230, AT2G30280, AT2G30350, AT2G30470, AT2G30505, AT2G30590, AT2G30880, AT2G30910, AT2G30933, AT2G30950, AT2G30960, AT2G31010, AT2G31070, AT2G31080, AT2G31141, AT2G31160, AT2G31210, AT2G31230, AT2G31260, AT2G31345, AT2G31370, AT2G31470, AT2G31490, AT2G31520, AT2G31680, AT2G32010, AT2G32080, AT2G32130, AT2G32140, AT2G32310, AT2G32315, AT2G32370, AT2G32410, AT2G32660, AT2G32680, AT2G32980, AT2G33020, AT2G33030, AT2G33050, AT2G33051, AT2G33060, AT2G33080, AT2G33330, AT2G33360, AT2G33390, AT2G33400, AT2G33430, AT2G33510, AT2G33655, AT2G33750, AT2G33810, AT2G33815, AT2G33860, AT2G33880, AT2G34020, AT2G34030, AT2G34120, AT2G34130, AT2G34210, AT2G34330, AT2G34410, AT2G34420, AT2G34760, AT2G34770, AT2G34840, AT2G34970, AT2G35330, AT2G35650, AT2G35670, AT2G35680, AT2G35810, AT2G35820, AT2G35830, AT2G35900, AT2G36050, AT2G36320, AT2G36460, AT2G36470, AT2G36580, AT2G36590, AT2G36670, AT2G37360, AT2G37380, AT2G37410, AT2G37610, AT2G37710, AT2G37900, AT2G38010, AT2G38070, AT2G38090, AT2G38110, AT2G38185, AT2G38195, AT2G38220, AT2G38460, AT2G38590, AT2G38760, AT2G38780, AT2G38790, AT2G38890, AT2G38990, AT2G39220, AT2G39250, AT2G39350, AT2G39360, AT2G39560, AT2G39600, AT2G39795, AT2G39830, AT2G39870, AT2G40270, AT2G40520, AT2G40570, AT2G40810, AT2G40820, AT2G40950, AT2G41070, AT2G41090, AT2G41100, AT2G41110, AT2G41120, AT2G41170, AT2G41451, AT2G41460, AT2G41570, AT2G41745, AT2G41835, AT2G41860, AT2G41870, AT2G41890, AT2G41900, AT2G41970, AT2G42130, AT2G42200, AT2G42500, AT2G42520, AT2G42570, AT2G42610, AT2G42710, AT2G42760, AT2G42880, AT2G43060, AT2G43070, AT2G43220, AT2G43800, AT2G43945, AT2G43970, AT2G43990, AT2G44030, AT2G44340, AT2G44410, AT2G44430, AT2G44440, AT2G44460, AT2G44470, AT2G44490, AT2G45050, AT2G45100, AT2G45290, AT2G45310, AT2G45315, AT2G45406, AT2G45810, AT2G45880, AT2G45910, AT2G46020, AT2G46030, AT2G46210, AT2G46220, AT2G46340, AT2G46380, AT2G46390, AT2G46590, AT2G46710, AT2G46970, AT2G47050, AT2G47060, AT2G47450, AT2G47660, AT2G47690, AT2G47700, AT2G47730, AT2G47740, AT2G47750, AT2G47830, AT2G47850, AT2G47940, AT2G48100, AT3G01080, AT3G01140, AT3G01142, AT3G01490, AT3G01530, AT3G01590, AT3G01610, AT3G01780, AT3G01800, AT3G02320, AT3G02340, AT3G02510, AT3G02515, AT3G02830, AT3G02910, AT3G03050, AT3G03340, AT3G03405, AT3G03440, AT3G03460, AT3G03680, AT3G03700, AT3G03702, AT3G03855, AT3G04060, AT3G04070, AT3G04150, AT3G04170, AT3G04180, AT3G04190, AT3G04200, AT3G04250, AT3G04440, AT3G04470, AT3G04550, AT3G04560, AT3G04620, AT3G04630, AT3G04850, AT3G04940, AT3G05080, AT3G05090, AT3G05170, AT3G05220, AT3G05230, AT3G05290, AT3G05360, AT3G05370, AT3G05410, AT3G05430, AT3G05650, AT3G05660, AT3G05750, AT3G05935, AT3G06180, AT3G06190, AT3G06270, AT3G06410, AT3G06433, AT3G06437, AT3G06570, AT3G06590, AT3G06660, AT3G06760, AT3G06770, AT3G06868, AT3G06870, AT3G06950, AT3G06960, AT3G06990, AT3G07000, AT3G07060, AT3G07250, AT3G07470, AT3G07580, AT3G07650, AT3G07760, AT3G07870, AT3G07960, AT3G08500, AT3G08510, AT3G08550, AT3G08600, AT3G08670, AT3G08810, AT3G09000, AT3G09750, AT3G09760, AT3G09770, AT3G09915, AT3G09922, AT3G09980, AT3G10050, AT3G10100, AT3G10290, AT3G10480, AT3G10490, AT3G10770, AT3G10810, AT3G10890, AT3G10900, AT3G11000, AT3G11010, AT3G11080, AT3G11100, AT3G11200, AT3G11240, AT3G11320, AT3G11330, AT3G11600, AT3G11720, AT3G11810, AT3G11850, AT3G12120, AT3G12160, AT3G12690, AT3G12740, AT3G12750, AT3G12810, AT3G12955, AT3G12981, AT3G13250, AT3G13438, AT3G13440, AT3G13445, AT3G13450, AT3G13500, AT3G13560, AT3G13624, AT3G13680, AT3G13730, AT3G13780, AT3G13782, AT3G13810, AT3G13820, AT3G13825, AT3G13830, AT3G13890, AT3G13965, AT3G14030, AT3G14670, AT3G14900, AT3G15095, AT3G15140, AT3G15170, AT3G15600, AT3G15602, AT3G15870, AT3G15880, AT3G15935, AT3G16000, AT3G16020, AT3G16090, AT3G16260, AT3G16350, AT3G16370, AT3G16620, AT3G16740, AT3G16820, AT3G16840, AT3G16880, AT3G17110, AT3G17160, AT3G17170, AT3G17200, AT3G17203, AT3G17260, AT3G17290, AT3G17320, AT3G17350, AT3G17490, AT3G17500, AT3G17510, AT3G17530, AT3G17540, AT3G17560, AT3G17620, AT3G17780, AT3G17840, AT3G18120, AT3G18295, AT3G18320, AT3G18330, AT3G18390, AT3G18410, AT3G18480, AT3G18620, AT3G18630, AT3G18770, AT3G18900, AT3G18910, AT3G18960, AT3G18970, AT3G18980, AT3G18990, AT3G19045, AT3G19100, AT3G19184, AT3G19290, AT3G19310, AT3G19330, AT3G19340, AT3G19380, AT3G19410, AT3G19470, AT3G19560, AT3G19570, AT3G19880, AT3G19890, AT3G19930, AT3G19940, AT3G19960, AT3G20010, AT3G20030, AT3G20200, AT3G20310, AT3G20530, AT3G20557, AT3G20640, AT3G20690, AT3G20700, AT3G20705, AT3G20710, AT3G20770, AT3G20840, AT3G20890, AT3G20900, AT3G21070, AT3G21120, AT3G21130, AT3G21190, AT3G21240, AT3G21270, AT3G21340, AT3G21560, AT3G21610, AT3G21690, AT3G21710, AT3G21780, AT3G21781, AT3G22070, AT3G22072, AT3G22104, AT3G22150, AT3G22220, AT3G22231, AT3G22232, AT3G22234, AT3G22235, AT3G22237, AT3G22238, AT3G22240, AT3G22350, AT3G22421, AT3G22435, AT3G22700, AT3G22710, AT3G22720, AT3G22730, AT3G22770, AT3G22800, AT3G22860, AT3G22870, AT3G22930, AT3G22937, AT3G22940, AT3G23110, AT3G23120, AT3G23160, AT3G23270, AT3G23310, AT3G23400, AT3G23420, AT3G23450, AT3G23680, AT3G23685, AT3G23720, AT3G23725, AT3G23890, AT3G24080, AT3G24210, AT3G24320, AT3G24365, AT3G24370, AT3G24380, AT3G24385, AT3G24390, AT3G24480, AT3G24518, AT3G24520, AT3G24580, AT3G24650, AT3G24660, AT3G24800, AT3G24900, AT3G24982, AT3G25010, AT3G25020, AT3G25090, AT3G25100, AT3G25225, AT3G25450, AT3G25460, AT3G25490, AT3G25500, AT3G25585, AT3G25630, AT3G25690, AT3G25710, AT3G25715, AT3G25725, AT3G25790, AT3G25890, AT3G25910, AT3G25920, AT3G26020, AT3G26030, AT3G26440, AT3G26450, AT3G26460, AT3G26500, AT3G26614, AT3G26790, AT3G27160, AT3G27290, AT3G27470, AT3G27540, AT3G27580, AT3G28110, AT3G28210, AT3G28240, AT3G28295, AT3G28412, AT3G28530, AT3G28650, AT3G28790, AT3G28800, AT3G28810, AT3G28850, AT3G28865, AT3G28880, AT3G28890, AT3G28920, AT3G28955, AT3G28970, AT3G28980, AT3G29000, AT3G29060, AT3G29070, AT3G29075, AT3G29076, AT3G29140, AT3G29175, AT3G29187, AT3G29200, AT3G29205, AT3G29210, AT3G29220, AT3G29225, AT3G29470, AT3G29480, AT3G29510, AT3G29515, AT3G29572, AT3G29600, AT3G29615, AT3G29634, AT3G29641, AT3G29643, AT3G29680, AT3G29690, AT3G29720, AT3G29725, AT3G29730, AT3G29732, AT3G29755, AT3G29769, AT3G29772, AT3G29773, AT3G29774, AT3G29777, AT3G29781, AT3G29783, AT3G29787, AT3G30145, AT3G30160, AT3G30183, AT3G30187, AT3G30190, AT3G30213, AT3G30214, AT3G30216, AT3G30218, AT3G30219, AT3G30220, AT3G30222, AT3G30330, AT3G30335, AT3G30393, AT3G30396, AT3G30400, AT3G30405, AT3G30410, AT3G30413, AT3G30415, AT3G30416, AT3G30418, AT3G30433, AT3G30436, AT3G30440, AT3G30450, AT3G30455, AT3G30465, AT3G30520, AT3G30540, AT3G30550, AT3G30582, AT3G30587, AT3G30620, AT3G30630, AT3G30640, AT3G30645, AT3G30650, AT3G30655, AT3G30660, AT3G30663, AT3G30665, AT3G30668, AT3G30670, AT3G30680, AT3G30690, AT3G30695, AT3G30700, AT3G30703, AT3G30708, AT3G30709, AT3G30710, AT3G30711, AT3G30712, AT3G30713, AT3G30716, AT3G30717, AT3G30718, AT3G30719, AT3G30743, AT3G30744, AT3G30745, AT3G30746, AT3G30749, AT3G30751, AT3G30763, AT3G30764, AT3G30765, AT3G30766, AT3G30767, AT3G30780, AT3G30790, AT3G30800, AT3G30802, AT3G30803, AT3G30810, AT3G30811, AT3G30816, AT3G30819, AT3G30821, AT3G30825, AT3G30827, AT3G30830, AT3G30833, AT3G30836, AT3G30837, AT3G30838, AT3G30843, AT3G30844, AT3G30846, AT3G30852, AT3G31023, AT3G31161, AT3G31317, AT3G31320, AT3G31330, AT3G31340, AT3G31350, AT3G31355, AT3G31356, AT3G31357, AT3G31358, AT3G31359, AT3G31360, AT3G31365, AT3G31367, AT3G31373, AT3G31374, AT3G31375, AT3G31377, AT3G31380, AT3G31390, AT3G31395, AT3G31400, AT3G31422, AT3G31440, AT3G31442, AT3G31460, AT3G31470, AT3G31490, AT3G31500, AT3G31530, AT3G31630, AT3G31720, AT3G31900, AT3G31904, AT3G31905, AT3G31920, AT3G31935, AT3G31940, AT3G31945, AT3G31950, AT3G31955, AT3G31970, AT3G31980, AT3G31993, AT3G31996, AT3G32000, AT3G32010, AT3G32020, AT3G32021, AT3G32022, AT3G32023, AT3G32028, AT3G32029, AT3G32031, AT3G32033, AT3G32035, AT3G32050, AT3G32091, AT3G32092, AT3G32093, AT3G32095, AT3G32112, AT3G32115, AT3G32116, AT3G32118, AT3G32120, AT3G32150, AT3G32160, AT3G32164, AT3G32168, AT3G32172, AT3G32176, AT3G32180, AT3G32190, AT3G32195, AT3G32200, AT3G32205, AT3G32210, AT3G32220, AT3G32223, AT3G32226, AT3G32230, AT3G32250, AT3G32280, AT3G32290, AT3G32295, AT3G32300, AT3G32310, AT3G32320, AT3G32330, AT3G32370, AT3G32373, AT3G32383, AT3G32389, AT3G32391, AT3G32393, AT3G32394, AT3G32395, AT3G32397, AT3G32435, AT3G32475, AT3G32677, AT3G32880, AT3G32890, AT3G32893, AT3G32894, AT3G32895, AT3G32896, AT3G32897, AT3G32898, AT3G32899, AT3G32900, AT3G32901, AT3G32902, AT3G32903, AT3G32910, AT3G32912, AT3G32917, AT3G32950, AT3G32962, AT3G32964, AT3G32970, AT3G32975, AT3G32990, AT3G33005, AT3G33006, AT3G33008, AT3G33009, AT3G33010, AT3G33035, AT3G33045, AT3G33055, AT3G33058, AT3G33064, AT3G33065, AT3G33066, AT3G33067, AT3G33069, AT3G33071, AT3G33072, AT3G33073, AT3G33074, AT3G33075, AT3G33077, AT3G33079, AT3G33080, AT3G33081, AT3G33082, AT3G33083, AT3G33085, AT3G33091, AT3G33094, AT3G33097, AT3G33100, AT3G33106, AT3G33109, AT3G33112, AT3G33115, AT3G33118, AT3G33121, AT3G33124, AT3G33127, AT3G33130, AT3G33131, AT3G33133, AT3G33136, AT3G33139, AT3G33142, AT3G33145, AT3G33148, AT3G33151, AT3G33154, AT3G33157, AT3G33163, AT3G33166, AT3G33169, AT3G33172, AT3G33175, AT3G33178, AT3G33181, AT3G33185, AT3G33189, AT3G33193, AT3G33197, AT3G33201, AT3G33215, AT3G33225, AT3G33494, AT3G33537, AT3G33545, AT3G33555, AT3G33565, AT3G33585, AT3G33595, AT3G35707, AT3G36411, AT3G37820, AT3G38525, AT3G39230, AT3G39935, AT3G41345, AT3G41761, AT3G42047, AT3G42052, AT3G42054, AT3G42057, AT3G42065, AT3G42070, AT3G42080, AT3G42083, AT3G42086, AT3G42100, AT3G42120, AT3G42130, AT3G42174, AT3G42178, AT3G42179, AT3G42181, AT3G42186, AT3G42190, AT3G42220, AT3G42236, AT3G42251, AT3G42252, AT3G42253, AT3G42254, AT3G42255, AT3G42256, AT3G42257, AT3G42258, AT3G42260, AT3G42270, AT3G42280, AT3G42290, AT3G42300, AT3G42305, AT3G42310, AT3G42313, AT3G42320, AT3G42330, AT3G42350, AT3G42383, AT3G42386, AT3G42400, AT3G42420, AT3G42430, AT3G42431, AT3G42432, AT3G42433, AT3G42434, AT3G42436, AT3G42438, AT3G42445, AT3G42450, AT3G42470, AT3G42480, AT3G42490, AT3G42510, AT3G42520, AT3G42530, AT3G42535, AT3G42553, AT3G42580, AT3G42590, AT3G42620, AT3G42621, AT3G42622, AT3G42624, AT3G42626, AT3G42650, AT3G42653, AT3G42670, AT3G42690, AT3G42714, AT3G42715, AT3G42716, AT3G42717, AT3G42718, AT3G42719, AT3G42720, AT3G42721, AT3G42722, AT3G42726, AT3G42727, AT3G42730, AT3G42740, AT3G42750, AT3G42760, AT3G42763, AT3G42770, AT3G42790, AT3G42791, AT3G42796, AT3G42803, AT3G42806, AT3G42870, AT3G42875, AT3G42886, AT3G42890, AT3G42913, AT3G42916, AT3G42922, AT3G42935, AT3G42980, AT3G42993, AT3G42996, AT3G43020, AT3G43040, AT3G43060, AT3G43070, AT3G43080, AT3G43090, AT3G43100, AT3G43123, AT3G43126, AT3G43128, AT3G43130, AT3G43140, AT3G43141, AT3G43142, AT3G43144, AT3G43146, AT3G43147, AT3G43148, AT3G43150, AT3G43151, AT3G43152, AT3G43153, AT3G43154, AT3G43156, AT3G43157, AT3G43158, AT3G43160, AT3G43175, AT3G43205, AT3G43210, AT3G43220, AT3G43230, AT3G43250, AT3G43303, AT3G43304, AT3G43307, AT3G43352, AT3G43355, AT3G43356, AT3G43357, AT3G43358, AT3G43359, AT3G43360, AT3G43370, AT3G43380, AT3G43390, AT3G43425, AT3G43485, AT3G43490, AT3G43500, AT3G43563, AT3G43566, AT3G43571, AT3G43586, AT3G43590, AT3G43625, AT3G43652, AT3G43657, AT3G43675, AT3G43680, AT3G43681, AT3G43682, AT3G43686, AT3G43690, AT3G43710, AT3G43780, AT3G43810, AT3G43828, AT3G43832, AT3G43862, AT3G43863, AT3G43864, AT3G43867, AT3G43870, AT3G43940, AT3G44030, AT3G44035, AT3G44045, AT3G44090, AT3G44120, AT3G44180, AT3G44200, AT3G44205, AT3G44210, AT3G44215, AT3G44261, AT3G44425, AT3G44470, AT3G44490, AT3G44500, AT3G44610, AT3G44630, AT3G44670, AT3G44796, AT3G45095, AT3G45120, AT3G45190, AT3G45253, AT3G45290, AT3G45300, AT3G45380, AT3G45520, AT3G45550, AT3G45850, AT3G46050, AT3G46330, AT3G46387, AT3G46484, AT3G46487, AT3G46750, AT3G46990, AT3G47000, AT3G47010, AT3G47020, AT3G47030, AT3G47040, AT3G47050, AT3G47190, AT3G47230, AT3G47240, AT3G47260, AT3G47270, AT3G47280, AT3G47330, AT3G47620, AT3G47690, AT3G47875, AT3G47940, AT3G48070, AT3G48160, AT3G48235, AT3G48400, AT3G48420, AT3G48430, AT3G48440, AT3G48526, AT3G48710, AT3G48780, AT3G48790, AT3G48800, AT3G49140, AT3G49160, AT3G49310, AT3G49350, AT3G49410, AT3G49420, AT3G49430, AT3G49510, AT3G49520, AT3G49668, AT3G49670, AT3G49832, AT3G49880, AT3G49980, AT3G49990, AT3G50060, AT3G50120, AT3G50130, AT3G50140, AT3G50150, AT3G50160, AT3G50170, AT3G50180, AT3G50190, AT3G50200, AT3G50410, AT3G50480, AT3G50490, AT3G50700, AT3G50740, AT3G50750, AT3G50760, AT3G50890, AT3G50910, AT3G51135, AT3G51140, AT3G51230, AT3G51550, AT3G51870, AT3G51880, AT3G52000, AT3G52010, AT3G52020, AT3G52030, AT3G52040, AT3G52060, AT3G52250, AT3G52340, AT3G52345, AT3G52410, AT3G52440, AT3G52540, AT3G52705, AT3G52800, AT3G52850, AT3G52860, AT3G52930, AT3G52990, AT3G53310, AT3G53440, AT3G53510, AT3G53570, AT3G53810, AT3G53960, AT3G54030, AT3G54220, AT3G54380, AT3G54620, AT3G54700, AT3G54840, AT3G54920, AT3G54930, AT3G54950, AT3G54990, AT3G55090, AT3G55370, AT3G55390, AT3G55400, AT3G55470, AT3G55480, AT3G55520, AT3G55530, AT3G55605, AT3G55620, AT3G55820, AT3G55940, AT3G55960, AT3G56050, AT3G56070, AT3G56150, AT3G56440, AT3G56450, AT3G56460, AT3G56540, AT3G56570, AT3G56660, AT3G56740, AT3G56750, AT3G56800, AT3G56890, AT3G57120, AT3G57200, AT3G57400, AT3G57480, AT3G57530, AT3G57540, AT3G57580, AT3G57590, AT3G57930, AT3G57950, AT3G57990, AT3G58020, AT3G58110, AT3G58500, AT3G58510, AT3G58520, AT3G58570, AT3G58590, AT3G58600, AT3G58710, AT3G58730, AT3G58850, AT3G58880, AT3G58930, AT3G58940, AT3G58950, AT3G58975, AT3G58980, AT3G59080, AT3G59160, AT3G59170, AT3G59180, AT3G59190, AT3G59200, AT3G59210, AT3G59220, AT3G59230, AT3G59240, AT3G59250, AT3G59260, AT3G59860, AT3G59870, AT3G60110, AT3G60140, AT3G60176, AT3G60220, AT3G60565, AT3G60570, AT3G60680, AT3G60750, AT3G60790, AT3G60860, AT3G60930, AT3G60935, AT3G60950, AT3G60952, AT3G60955, AT3G60965, AT3G61030, AT3G61035, AT3G61050, AT3G61240, AT3G61340, AT3G61480, AT3G61580, AT3G61670, AT3G61721, AT3G61723, AT3G61740, AT3G61780, AT3G61850, AT3G62080, AT3G62090, AT3G62200, AT3G62210, AT3G62220, AT3G62475, AT3G62480, AT3G62490, AT3G62560, AT3G62570, AT3G62580, AT3G62590, AT3G62650, AT3G62660, AT3G62770, AT3G63130, AT3G63140, AT3G63230, AT3G63240, AT3G63430, AT3G63440, AT3G63445, AT4G00120, AT4G00140, AT4G00150, AT4G00180, AT4G00238, AT4G00250, AT4G00270, AT4G00320, AT4G00660, AT4G00670, AT4G00880, AT4G00905, AT4G00950, AT4G00960, AT4G00970, AT4G01026, AT4G01030, AT4G01080, AT4G01210, AT4G01480, AT4G01490, AT4G01520, AT4G01533, AT4G01540, AT4G01550, AT4G01580, AT4G01593, AT4G01595, AT4G01680, AT4G01740, AT4G01895, AT4G01897, AT4G02010, AT4G02040, AT4G02050, AT4G02080, AT4G02130, AT4G02180, AT4G02190, AT4G02235, AT4G02314, AT4G02400, AT4G02405, AT4G02410, AT4G02420, AT4G02480, AT4G02540, AT4G02630, AT4G02660, AT4G02810, AT4G02880, AT4G03010, AT4G03050, AT4G03070, AT4G03080, AT4G03110, AT4G03160, AT4G03298, AT4G03300, AT4G03305, AT4G03310, AT4G03320, AT4G03390, AT4G03530, AT4G03600, AT4G03640, AT4G03650, AT4G03710, AT4G03730, AT4G03732, AT4G03745, AT4G03750, AT4G03760, AT4G03770, AT4G03775, AT4G03780, AT4G03790, AT4G03795, AT4G03800, AT4G03811, AT4G03816, AT4G03825, AT4G03826, AT4G03835, AT4G03837, AT4G03840, AT4G03850, AT4G03860, AT4G03865, AT4G03870, AT4G03873, AT4G03880, AT4G03885, AT4G03900, AT4G03910, AT4G03916, AT4G03970, AT4G03976, AT4G03977, AT4G03978, AT4G03979, AT4G03981, AT4G03990, AT4G04000, AT4G04010, AT4G04050, AT4G04070, AT4G04100, AT4G04120, AT4G04130, AT4G04145, AT4G04150, AT4G04155, AT4G04157, AT4G04165, AT4G04167, AT4G04170, AT4G04255, AT4G04270, AT4G04273, AT4G04276, AT4G04290, AT4G04300, AT4G04310, AT4G04375, AT4G04400, AT4G04430, AT4G04495, AT4G04500, AT4G04510, AT4G04540, AT4G04570, AT4G04590, AT4G04614, AT4G04635, AT4G04640, AT4G04655, AT4G04660, AT4G04745, AT4G04820, AT4G04860, AT4G04870, AT4G05080, AT4G05100, AT4G05230, AT4G05240, AT4G05250, AT4G05260, AT4G05270, AT4G05280, AT4G05290, AT4G05300, AT4G05303, AT4G05306, AT4G05310, AT4G05502, AT4G05526, AT4G05550, AT4G05553, AT4G05556, AT4G05560, AT4G05580, AT4G05581, AT4G05582, AT4G05583, AT4G05584, AT4G05585, AT4G05586, AT4G05587, AT4G05588, AT4G05589, AT4G05591, AT4G05595, AT4G05597, AT4G05600, AT4G05610, AT4G05613, AT4G05633, AT4G05634, AT4G05635, AT4G05636, AT4G05638, AT4G05640, AT4G05918, AT4G06196, AT4G06474, AT4G06477, AT4G06479, AT4G06480, AT4G06481, AT4G06482, AT4G06483, AT4G06484, AT4G06485, AT4G06486, AT4G06487, AT4G06488, AT4G06489, AT4G06490, AT4G06491, AT4G06492, AT4G06493, AT4G06495, AT4G06496, AT4G06498, AT4G06499, AT4G06500, AT4G06504, AT4G06505, AT4G06506, AT4G06507, AT4G06508, AT4G06509, AT4G06510, AT4G06511, AT4G06512, AT4G06513, AT4G06514, AT4G06515, AT4G06516, AT4G06517, AT4G06518, AT4G06519, AT4G06524, AT4G06525, AT4G06526, AT4G06527, AT4G06528, AT4G06529, AT4G06530, AT4G06531, AT4G06532, AT4G06533, AT4G06535, AT4G06537, AT4G06538, AT4G06539, AT4G06540, AT4G06541, AT4G06542, AT4G06543, AT4G06544, AT4G06545, AT4G06546, AT4G06547, AT4G06550, AT4G06554, AT4G06555, AT4G06556, AT4G06559, AT4G06560, AT4G06561, AT4G06562, AT4G06563, AT4G06564, AT4G06565, AT4G06566, AT4G06567, AT4G06569, AT4G06571, AT4G06573, AT4G06574, AT4G06575, AT4G06576, AT4G06577, AT4G06578, AT4G06579, AT4G06580, AT4G06581, AT4G06582, AT4G06583, AT4G06584, AT4G06585, AT4G06586, AT4G06587, AT4G06589, AT4G06590, AT4G06591, AT4G06592, AT4G06593, AT4G06594, AT4G06596, AT4G06597, AT4G06601, AT4G06602, AT4G06603, AT4G06604, AT4G06605, AT4G06606, AT4G06607, AT4G06608, AT4G06609, AT4G06610, AT4G06611, AT4G06614, AT4G06615, AT4G06616, AT4G06618, AT4G06620, AT4G06621, AT4G06622, AT4G06623, AT4G06624, AT4G06625, AT4G06626, AT4G06628, AT4G06629, AT4G06630, AT4G06631, AT4G06633, AT4G06640, AT4G06642, AT4G06644, AT4G06648, AT4G06650, AT4G06652, AT4G06654, AT4G06656, AT4G06660, AT4G06664, AT4G06666, AT4G06668, AT4G06678, AT4G06680, AT4G06686, AT4G06688, AT4G06690, AT4G06692, AT4G06694, AT4G06696, AT4G06697, AT4G06699, AT4G06700, AT4G06702, AT4G06704, AT4G06708, AT4G06710, AT4G06712, AT4G06714, AT4G06716, AT4G06718, AT4G06720, AT4G06722, AT4G06724, AT4G06726, AT4G06728, AT4G06730, AT4G06732, AT4G06734, AT4G06735, AT4G06736, AT4G06738, AT4G06742, AT4G06750, AT4G06752, AT4G07315, AT4G07320, AT4G07327, AT4G07331, AT4G07332, AT4G07334, AT4G07336, AT4G07338, AT4G07339, AT4G07340, AT4G07350, AT4G07355, AT4G07360, AT4G07370, AT4G07415, AT4G07420, AT4G07430, AT4G07450, AT4G07452, AT4G07456, AT4G07458, AT4G07460, AT4G07480, AT4G07485, AT4G07490, AT4G07491, AT4G07492, AT4G07493, AT4G07494, AT4G07498, AT4G07500, AT4G07502, AT4G07504, AT4G07517, AT4G07518, AT4G07519, AT4G07520, AT4G07525, AT4G07528, AT4G07530, AT4G07550, AT4G07560, AT4G07563, AT4G07566, AT4G07570, AT4G07586, AT4G07590, AT4G07595, AT4G07600, AT4G07605, AT4G07620, AT4G07630, AT4G07640, AT4G07650, AT4G07660, AT4G07662, AT4G07664, AT4G07666, AT4G07668, AT4G07675, AT4G07680, AT4G07699, AT4G07700, AT4G07703, AT4G07706, AT4G07713, AT4G07720, AT4G07725, AT4G07730, AT4G07733, AT4G07736, AT4G07738, AT4G07742, AT4G07744, AT4G07747, AT4G07750, AT4G07755, AT4G07760, AT4G07780, AT4G07800, AT4G07803, AT4G07806, AT4G07810, AT4G07830, AT4G07846, AT4G07850, AT4G07856, AT4G07890, AT4G07893, AT4G07896, AT4G07915, AT4G07917, AT4G07920, AT4G07931, AT4G07932, AT4G07933, AT4G07934, AT4G07935, AT4G07936, AT4G07937, AT4G07938, AT4G07939, AT4G07941, AT4G07942, AT4G07943, AT4G07944, AT4G07945, AT4G07946, AT4G07947, AT4G07967, AT4G07970, AT4G08000, AT4G08010, AT4G08013, AT4G08016, AT4G08020, AT4G08030, AT4G08033, AT4G08034, AT4G08035, AT4G08038, AT4G08050, AT4G08053, AT4G08054, AT4G08056, AT4G08060, AT4G08070, AT4G08072, AT4G08076, AT4G08078, AT4G08080, AT4G08090, AT4G08091, AT4G08092, AT4G08095, AT4G08096, AT4G08097, AT4G08098, AT4G08099, AT4G08100, AT4G08101, AT4G08102, AT4G08103, AT4G08104, AT4G08105, AT4G08107, AT4G08109, AT4G08110, AT4G08111, AT4G08112, AT4G08113, AT4G08114, AT4G08115, AT4G08116, AT4G08120, AT4G08130, AT4G08131, AT4G08132, AT4G08134, AT4G08135, AT4G08138, AT4G08145, AT4G08260, AT4G08262, AT4G08275, AT4G08320, AT4G08330, AT4G08333, AT4G08350, AT4G08360, AT4G08405, AT4G08420, AT4G08450, AT4G08490, AT4G08596, AT4G08650, AT4G08710, AT4G08730, AT4G08740, AT4G08750, AT4G08760, AT4G08871, AT4G08872, AT4G08873, AT4G08880, AT4G08890, AT4G08980, AT4G08995, AT4G09143, AT4G09180, AT4G09230, AT4G09280, AT4G09290, AT4G09300, AT4G09370, AT4G09380, AT4G09480, AT4G09510, AT4G09540, AT4G09690, AT4G09770, AT4G09780, AT4G09790, AT4G09870, AT4G10050, AT4G10440, AT4G10580, AT4G10740, AT4G10890, AT4G10980, AT4G10990, AT4G11000, AT4G11170, AT4G11250, AT4G11375, AT4G11385, AT4G11390, AT4G11430, AT4G11450, AT4G11460, AT4G11470, AT4G11480, AT4G11490, AT4G11500, AT4G11530, AT4G11590, AT4G11600, AT4G12050, AT4G12180, AT4G12230, AT4G12426, AT4G12740, AT4G12780, AT4G12915, AT4G13110, AT4G13130, AT4G13170, AT4G13420, AT4G13450, AT4G13455, AT4G13650, AT4G13840, AT4G13880, AT4G13900, AT4G13920, AT4G13940, AT4G13960, AT4G14060, AT4G14096, AT4G14103, AT4G14110, AT4G14220, AT4G14342, AT4G14358, AT4G14360, AT4G14370, AT4G14380, AT4G14460, AT4G14465, AT4G14470, AT4G14480, AT4G14640, AT4G14700, AT4G14710, AT4G14713, AT4G14716, AT4G14720, AT4G14990, AT4G15590, AT4G16165, AT4G16530, AT4G16540, AT4G16630, AT4G16640, AT4G16680, AT4G16760, AT4G16790, AT4G16860, AT4G16880, AT4G16890, AT4G16892, AT4G16900, AT4G16910, AT4G16920, AT4G16930, AT4G16940, AT4G16950, AT4G16960, AT4G16970, AT4G16990, AT4G17005, AT4G17200, AT4G17450, AT4G17620, AT4G17640, AT4G17750, AT4G17940, AT4G17950, AT4G17970, AT4G17975, AT4G18150, AT4G18250, AT4G18300, AT4G18370, AT4G18372, AT4G18390, AT4G18570, AT4G18580, AT4G18670, AT4G18770, AT4G18780, AT4G19095, AT4G19100, AT4G19140, AT4G19150, AT4G19250, AT4G19260, AT4G19280, AT4G19290, AT4G19305, AT4G19310, AT4G19320, AT4G19330, AT4G19340, AT4G19500, AT4G19550, AT4G19610, AT4G19670, AT4G19780, AT4G19830, AT4G19865, AT4G19870, AT4G20070, AT4G20170, AT4G20180, AT4G20290, AT4G20300, AT4G20365, AT4G20450, AT4G20490, AT4G20500, AT4G20510, AT4G20690, AT4G20715, AT4G20725, AT4G20730, AT4G20830, AT4G20840, AT4G21440, AT4G21500, AT4G21880, AT4G21900, AT4G22020, AT4G22040, AT4G22150, AT4G22200, AT4G22270, AT4G22280, AT4G22285, AT4G22350, AT4G22390, AT4G22410, AT4G22415, AT4G22420, AT4G22580, AT4G22680, AT4G22780, AT4G22890, AT4G23040, AT4G23140, AT4G23150, AT4G23160, AT4G23170, AT4G23180, AT4G23270, AT4G23280, AT4G23300, AT4G23310, AT4G23330, AT4G23670, AT4G23680, AT4G23820, AT4G23920, AT4G23980, AT4G24025, AT4G24026, AT4G24030, AT4G24060, AT4G24240, AT4G24380, AT4G24390, AT4G24620, AT4G24630, AT4G24790, AT4G25090, AT4G25160, AT4G25240, AT4G25350, AT4G25390, AT4G25520, AT4G25640, AT4G25710, AT4G25940, AT4G26120, AT4G26150, AT4G26288, AT4G26290, AT4G26300, AT4G26375, AT4G26380, AT4G26385, AT4G26470, AT4G26600, AT4G26680, AT4G26690, AT4G26860, AT4G26870, AT4G27030, AT4G27040, AT4G27050, AT4G27240, AT4G27320, AT4G27430, AT4G27470, AT4G27710, AT4G27910, AT4G27940, AT4G28070, AT4G28080, AT4G28110, AT4G28480, AT4G28485, AT4G28530, AT4G28590, AT4G28760, AT4G28770, AT4G28950, AT4G28960, AT4G28970, AT4G29000, AT4G29100, AT4G29240, AT4G29350, AT4G29990, AT4G30200, AT4G30250, AT4G30600, AT4G30610, AT4G30780, AT4G30975, AT4G30993, AT4G31100, AT4G31110, AT4G31170, AT4G31180, AT4G31350, AT4G31450, AT4G31510, AT4G31590, AT4G31610, AT4G31820, AT4G31980, AT4G32000, AT4G32150, AT4G32200, AT4G32205, AT4G32208, AT4G32215, AT4G32220, AT4G32295, AT4G32480, AT4G32530, AT4G32551, AT4G32730, AT4G32800, AT4G32890, AT4G32980, AT4G33080, AT4G33290, AT4G33300, AT4G33310, AT4G33630, AT4G33640, AT4G33950, AT4G33980, AT4G34400, AT4G34588, AT4G34590, AT4G34730, AT4G34980, AT4G34990, AT4G35010, AT4G35110, AT4G35350, AT4G35470, AT4G35560, AT4G35600, AT4G35900, AT4G36060, AT4G36230, AT4G36360, AT4G36450, AT4G36780, AT4G37100, AT4G37150, AT4G37180, AT4G37190, AT4G37200, AT4G37250, AT4G37550, AT4G37560, AT4G37705, AT4G37810, AT4G37970, AT4G38000, AT4G38410, AT4G38480, AT4G38495, AT4G38500, AT4G38510, AT4G38590, AT4G38600, AT4G38710, AT4G38860, AT4G38870, AT4G38920, AT4G38950, AT4G39030, AT4G39040, AT4G39060, AT4G39110, AT4G39170, AT4G39180, AT4G39350, AT4G39550, AT4G39560, AT4G39570, AT4G39600, AT4G39753, AT4G39756, AT4G39860, AT4G39870, AT4G39900, AT4G39910, AT4G39990, AT4G40000, AT4G40010, AT4G40060, AT5G01110, AT5G01200, AT5G01400, AT5G01480, AT5G01590, AT5G01750, AT5G01760, AT5G01890, AT5G01940, AT5G01980, AT5G02030, AT5G02160, AT5G02190, AT5G02480, AT5G02980, AT5G02990, AT5G03000, AT5G03010, AT5G03020, AT5G03030, AT5G03060, AT5G03180, AT5G03190, AT5G03200, AT5G03360, AT5G03370, AT5G03377, AT5G03545, AT5G03570, AT5G03660, AT5G03710, AT5G03720, AT5G03730, AT5G03950, AT5G04140, AT5G04160, AT5G04490, AT5G04500, AT5G04890, AT5G04930, AT5G05050, AT5G05100, AT5G05340, AT5G05550, AT5G05610, AT5G05700, AT5G05720, AT5G05820, AT5G05850, AT5G06270, AT5G06300, AT5G06380, AT5G06560, AT5G06660, AT5G06805, AT5G07260, AT5G07380, AT5G07390, AT5G07650, AT5G07685, AT5G07740, AT5G07830, AT5G07840, AT5G07842, AT5G08010, AT5G08150, AT5G08260, AT5G08290, AT5G08330, AT5G08520, AT5G08600, AT5G08630, AT5G08695, AT5G08710, AT5G09513, AT5G09755, AT5G09860, AT5G09870, AT5G10100, AT5G10336, AT5G10510, AT5G10650, AT5G10660, AT5G10670, AT5G10680, AT5G10720, AT5G10730, AT5G10860, AT5G10930, AT5G10946, AT5G11160, AT5G11190, AT5G11270, AT5G11430, AT5G11600, AT5G11710, AT5G12010, AT5G12120, AT5G12250, AT5G12480, AT5G12900, AT5G12970, AT5G13170, AT5G13180, AT5G13280, AT5G14020, AT5G14060, AT5G14280, AT5G14390, AT5G14480, AT5G14750, AT5G14800, AT5G14830, AT5G14840, AT5G15080, AT5G15140, AT5G15470, AT5G15660, AT5G15670, AT5G15810, AT5G15820, AT5G16020, AT5G16030, AT5G16040, AT5G16110, AT5G16440, AT5G16520, AT5G16540, AT5G16550, AT5G16560, AT5G16720, AT5G16910, AT5G17090, AT5G17330, AT5G17440, AT5G17510, AT5G17680, AT5G17690, AT5G17730, AT5G17740, AT5G17750, AT5G17760, AT5G17830, AT5G18270, AT5G18310, AT5G18360, AT5G18420, AT5G18650, AT5G18710, AT5G18720, AT5G18730, AT5G18740, AT5G18760, AT5G19010, AT5G19015, AT5G19090, AT5G19280, AT5G19310, AT5G19340, AT5G19360, AT5G19450, AT5G19800, AT5G19810, AT5G20220, AT5G20225, AT5G20350, AT5G20420, AT5G20500, AT5G20510, AT5G20720, AT5G20730, AT5G20800, AT5G20820, AT5G20840, AT5G20852, AT5G20854, AT5G20856, AT5G20858, AT5G20885, AT5G20930, AT5G20935, AT5G20940, AT5G21280, AT5G22090, AT5G22355, AT5G22400, AT5G22640, AT5G22690, AT5G23100, AT5G23210, AT5G23270, AT5G23280, AT5G23380, AT5G23670, AT5G23680, AT5G23730, AT5G23950, AT5G23955, AT5G24060, AT5G24380, AT5G24390, AT5G24450, AT5G24775, AT5G24870, AT5G24880, AT5G24915, AT5G25045, AT5G25070, AT5G25110, AT5G25170, AT5G25180, AT5G25205, AT5G25520, AT5G25615, AT5G25760, AT5G25770, AT5G25910, AT5G25930, AT5G26200, AT5G26210, AT5G26233, AT5G26236, AT5G26283, AT5G26345, AT5G26660, AT5G26670, AT5G26673, AT5G26775, AT5G27020, AT5G27030, AT5G27060, AT5G27095, AT5G27390, AT5G27480, AT5G27520, AT5G27590, AT5G27650, AT5G27670, AT5G27885, AT5G27927, AT5G27965, AT5G28053, AT5G28056, AT5G28065, AT5G28070, AT5G28076, AT5G28080, AT5G28100, AT5G28110, AT5G28120, AT5G28130, AT5G28141, AT5G28160, AT5G28165, AT5G28170, AT5G28173, AT5G28180, AT5G28225, AT5G28263, AT5G28266, AT5G28270, AT5G28285, AT5G28300, AT5G28320, AT5G28350, AT5G28380, AT5G28400, AT5G28430, AT5G28480, AT5G28487, AT5G28495, AT5G28524, AT5G28526, AT5G28527, AT5G28593, AT5G28596, AT5G28600, AT5G28610, AT5G28624, AT5G28626, AT5G28627, AT5G28630, AT5G28637, AT5G28641, AT5G28643, AT5G28646, AT5G28667, AT5G28670, AT5G28672, AT5G28673, AT5G28692, AT5G28696, AT5G28715, AT5G28776, AT5G28785, AT5G28824, AT5G28826, AT5G28845, AT5G28865, AT5G28886, AT5G28892, AT5G28894, AT5G28923, AT5G28926, AT5G28928, AT5G28930, AT5G28970, AT5G28980, AT5G28993, AT5G29015, AT5G29020, AT5G29022, AT5G29024, AT5G29026, AT5G29029, AT5G29030, AT5G29032, AT5G29033, AT5G29034, AT5G29035, AT5G29036, AT5G29037, AT5G29040, AT5G29041, AT5G29043, AT5G29046, AT5G29050, AT5G29053, AT5G29056, AT5G29058, AT5G29060, AT5G29075, AT5G29090, AT5G29100, AT5G29210, AT5G29295, AT5G29337, AT5G29380, AT5G29408, AT5G29436, AT5G29465, AT5G29550, AT5G29562, AT5G29565, AT5G29568, AT5G29571, AT5G29574, AT5G29577, AT5G29591, AT5G29635, AT5G29646, AT5G29708, AT5G29720, AT5G29762, AT5G29805, AT5G29807, AT5G29890, AT5G29975, AT5G30060, AT5G30102, AT5G30123, AT5G30189, AT5G30207, AT5G30218, AT5G30247, AT5G30269, AT5G30276, AT5G30341, AT5G30406, AT5G30410, AT5G30420, AT5G30428, AT5G30450, AT5G30460, AT5G30470, AT5G30480, AT5G30520, AT5G30532, AT5G30584, AT5G30628, AT5G30673, AT5G30721, AT5G30762, AT5G30852, AT5G30870, AT5G30942, AT5G31032, AT5G31087, AT5G31092, AT5G31122, AT5G31212, AT5G31302, AT5G31314, AT5G31355, AT5G31496, AT5G31511, AT5G31536, AT5G31572, AT5G31637, AT5G31651, AT5G31662, AT5G31668, AT5G31685, AT5G31702, AT5G31719, AT5G31736, AT5G31752, AT5G31753, AT5G31770, AT5G31778, AT5G31787, AT5G31804, AT5G31821, AT5G31838, AT5G31842, AT5G31845, AT5G31855, AT5G31873, AT5G31884, AT5G31891, AT5G31919, AT5G31923, AT5G31927, AT5G31932, AT5G31945, AT5G31963, AT5G31980, AT5G31981, AT5G31989, AT5G31999, AT5G32022, AT5G32035, AT5G32042, AT5G32053, AT5G32060, AT5G32070, AT5G32071, AT5G32082, AT5G32089, AT5G32107, AT5G32122, AT5G32125, AT5G32143, AT5G32161, AT5G32169, AT5G32179, AT5G32197, AT5G32215, AT5G32228, AT5G32241, AT5G32254, AT5G32267, AT5G32280, AT5G32293, AT5G32306, AT5G32312, AT5G32345, AT5G32358, AT5G32386, AT5G32400, AT5G32402, AT5G32404, AT5G32405, AT5G32406, AT5G32408, AT5G32410, AT5G32420, AT5G32423, AT5G32426, AT5G32430, AT5G32431, AT5G32433, AT5G32434, AT5G32436, AT5G32440, AT5G32460, AT5G32473, AT5G32475, AT5G32481, AT5G32482, AT5G32483, AT5G32484, AT5G32485, AT5G32486, AT5G32487, AT5G32488, AT5G32489, AT5G32490, AT5G32495, AT5G32505, AT5G32510, AT5G32511, AT5G32512, AT5G32513, AT5G32514, AT5G32515, AT5G32516, AT5G32517, AT5G32518, AT5G32519, AT5G32520, AT5G32521, AT5G32525, AT5G32540, AT5G32563, AT5G32566, AT5G32569, AT5G32572, AT5G32576, AT5G32580, AT5G32590, AT5G32591, AT5G32592, AT5G32594, AT5G32595, AT5G32596, AT5G32597, AT5G32598, AT5G32600, AT5G32605, AT5G32610, AT5G32621, AT5G32622, AT5G32623, AT5G32624, AT5G32625, AT5G32626, AT5G32627, AT5G32628, AT5G32630, AT5G32654, AT5G32678, AT5G32726, AT5G32750, AT5G32775, AT5G32800, AT5G32825, AT5G32850, AT5G32875, AT5G32925, AT5G32950, AT5G33000, AT5G33025, AT5G33050, AT5G33100, AT5G33125, AT5G33150, AT5G33175, AT5G33200, AT5G33202, AT5G33204, AT5G33220, AT5G33223, AT5G33226, AT5G33230, AT5G33232, AT5G33234, AT5G33237, AT5G33240, AT5G33252, AT5G33254, AT5G33255, AT5G33256, AT5G33257, AT5G33290, AT5G33303, AT5G33306, AT5G33310, AT5G33315, AT5G33365, AT5G33381, AT5G33383, AT5G33384, AT5G33385, AT5G33386, AT5G33387, AT5G33388, AT5G33389, AT5G33390, AT5G33391, AT5G33392, AT5G33395, AT5G33402, AT5G33415, AT5G33422, AT5G33424, AT5G33427, AT5G33428, AT5G33431, AT5G33432, AT5G33433, AT5G33434, AT5G33438, AT5G33439, AT5G33442, AT5G33533, AT5G33624, AT5G33715, AT5G33806, AT5G33898, AT5G33990, AT5G34082, AT5G34174, AT5G34266, AT5G34358, AT5G34376, AT5G34394, AT5G34412, AT5G34431, AT5G34460, AT5G34500, AT5G34581, AT5G34602, AT5G34623, AT5G34644, AT5G34665, AT5G34686, AT5G34696, AT5G34707, AT5G34728, AT5G34749, AT5G34770, AT5G34790, AT5G34795, AT5G34800, AT5G34810, AT5G34831, AT5G34833, AT5G34835, AT5G34836, AT5G34838, AT5G34839, AT5G34841, AT5G34842, AT5G34843, AT5G34844, AT5G34845, AT5G34846, AT5G34847, AT5G34849, AT5G34851, AT5G34854, AT5G34855, AT5G34856, AT5G34857, AT5G34858, AT5G34860, AT5G34861, AT5G34862, AT5G34863, AT5G34864, AT5G34865, AT5G34867, AT5G34868, AT5G34870, AT5G34871, AT5G34880, AT5G34895, AT5G34900, AT5G34910, AT5G34960, AT5G34965, AT5G34970, AT5G34980, AT5G34985, AT5G34990, AT5G35000, AT5G35010, AT5G35020, AT5G35021, AT5G35023, AT5G35025, AT5G35046, AT5G35048, AT5G35052, AT5G35057, AT5G35061, AT5G35065, AT5G35066, AT5G35070, AT5G35111, AT5G35113, AT5G35116, AT5G35140, AT5G35142, AT5G35145, AT5G35146, AT5G35148, AT5G35150, AT5G35200, AT5G35250, AT5G35334, AT5G35340, AT5G35341, AT5G35348, AT5G35353, AT5G35416, AT5G35495, AT5G35555, AT5G35602, AT5G35603, AT5G35606, AT5G35643, AT5G35646, AT5G35650, AT5G35655, AT5G35657, AT5G35725, AT5G35736, AT5G35796, AT5G35805, AT5G35926, AT5G35995, AT5G36010, AT5G36020, AT5G36030, AT5G36035, AT5G36040, AT5G36050, AT5G36060, AT5G36070, AT5G36075, AT5G36080, AT5G36090, AT5G36190, AT5G36200, AT5G36223, AT5G36275, AT5G36296, AT5G36655, AT5G36660, AT5G36685, AT5G36730, AT5G36732, AT5G36734, AT5G36736, AT5G36737, AT5G36775, AT5G36820, AT5G36825, AT5G36830, AT5G36840, AT5G36850, AT5G36860, AT5G37010, AT5G37080, AT5G37100, AT5G37310, AT5G37330, AT5G37350, AT5G37381, AT5G37390, AT5G37400, AT5G37410, AT5G37415, AT5G37420, AT5G37430, AT5G37510, AT5G37560, AT5G37665, AT5G37780, AT5G37790, AT5G38037, AT5G38192, AT5G38240, AT5G38250, AT5G38260, AT5G38320, AT5G38340, AT5G38344, AT5G38350, AT5G38383, AT5G38620, AT5G38680, AT5G38705, AT5G38740, AT5G38810, AT5G38850, AT5G38870, AT5G38990, AT5G39000, AT5G39020, AT5G39030, AT5G39205, AT5G39610, AT5G39660, AT5G39750, AT5G39770, AT5G39810, AT5G39863, AT5G40060, AT5G40070, AT5G40110, AT5G40120, AT5G40220, AT5G40320, AT5G40330, AT5G40340, AT5G40470, AT5G40520, AT5G40570, AT5G40580, AT5G40810, AT5G40850, AT5G40910, AT5G40920, AT5G40990, AT5G41020, AT5G41160, AT5G41170, AT5G41200, AT5G41265, AT5G41400, AT5G41440, AT5G41490, AT5G41494, AT5G41500, AT5G41510, AT5G41580, AT5G41620, AT5G41630, AT5G41740, AT5G41750, AT5G41810, AT5G41830, AT5G41840, AT5G41870, AT5G42146, AT5G42230, AT5G42240, AT5G42270, AT5G42280, AT5G42310, AT5G42320, AT5G42430, AT5G42460, AT5G42840, AT5G42960, AT5G42990, AT5G43015, AT5G43065, AT5G43180, AT5G43270, AT5G43330, AT5G43415, AT5G43570, AT5G44120, AT5G44160, AT5G44180, AT5G44280, AT5G44310, AT5G44313, AT5G44340, AT5G44415, AT5G44416, AT5G44590, AT5G44600, AT5G44700, AT5G44740, AT5G44770, AT5G44820, AT5G45000, AT5G45070, AT5G45082, AT5G45085, AT5G45428, AT5G45430, AT5G45573, AT5G45595, AT5G45730, AT5G45800, AT5G45930, AT5G45940, AT5G46450, AT5G46470, AT5G46490, AT5G46500, AT5G46510, AT5G46520, AT5G46660, AT5G46670, AT5G47090, AT5G47110, AT5G47170, AT5G47225, AT5G47300, AT5G47800, AT5G48040, AT5G48190, AT5G48200, AT5G48205, AT5G48360, AT5G48380, AT5G48385, AT5G48560, AT5G48575, AT5G48980, AT5G48990, AT5G49120, AT5G49140, AT5G49150, AT5G49280, AT5G49420, AT5G49525, AT5G49590, AT5G49615, AT5G49620, AT5G49700, AT5G49730, AT5G49740, AT5G49840, AT5G49980, AT5G50020, AT5G50150, AT5G50740, AT5G50760, AT5G51000, AT5G51060, AT5G51195, AT5G51250, AT5G51270, AT5G51410, AT5G51480, AT5G51570, AT5G51630, AT5G51770, AT5G51795, AT5G52160, AT5G52500, AT5G52510, AT5G52540, AT5G52620, AT5G52830, AT5G53160, AT5G53350, AT5G53430, AT5G53480, AT5G53487, AT5G53588, AT5G53590, AT5G53775, AT5G53950, AT5G54064, AT5G54067, AT5G54203, AT5G54250, AT5G54340, AT5G54350, AT5G54360, AT5G54380, AT5G54430, AT5G54500, AT5G54530, AT5G54630, AT5G54700, AT5G54760, AT5G54910, AT5G55020, AT5G55040, AT5G55060, AT5G55070, AT5G55300, AT5G55310, AT5G55430, AT5G55580, AT5G55650, AT5G55660, AT5G55770, AT5G55780, AT5G55800, AT5G55875, AT5G55896, AT5G55910, AT5G56140, AT5G56200, AT5G56340, AT5G56605, AT5G56720, AT5G56860, AT5G57120, AT5G57126, AT5G57460, AT5G57480, AT5G57800, AT5G58010, AT5G58100, AT5G58120, AT5G58160, AT5G58280, AT5G58680, AT5G58760, AT5G58960, AT5G59000, AT5G59030, AT5G59630, AT5G59640, AT5G59700, AT5G59710, AT5G59780, AT5G59950, AT5G60030, AT5G60120, AT5G60142, AT5G60200, AT5G60360, AT5G60430, AT5G60450, AT5G60500, AT5G60510, AT5G60520, AT5G60530, AT5G60548, AT5G60550, AT5G60560, AT5G60620, AT5G60630, AT5G60850, AT5G61130, AT5G61270, AT5G61290, AT5G61300, AT5G61380, AT5G61420, AT5G61430, AT5G61510, AT5G61590, AT5G61660, AT5G61920, AT5G61930, AT5G62090, AT5G62150, AT5G62240, AT5G62500, AT5G62910, AT5G62940, AT5G63550, AT5G63640, AT5G63650, AT5G63720, AT5G63740, AT5G63990, AT5G64020, AT5G64050, AT5G64430, AT5G64680, AT5G64685, AT5G64740, AT5G64816, AT5G64820, AT5G64830, AT5G64905, AT5G64940, AT5G65050, AT5G65060, AT5G65070, AT5G65080, AT5G65090, AT5G65270, AT5G65330, AT5G65480, AT5G65490, AT5G65575, AT5G65580, AT5G65609, AT5G65610, AT5G65683, AT5G65700, AT5G65900, AT5G66055, AT5G66090, AT5G66310, AT5G66320, AT5G66460, AT5G66530, AT5G66540, AT5G66658, AT5G66680, AT5G66800, AT5G67110, AT5G67170, AT5G67180, AT5G67245, AT5G67280, AT5G67350, AT5G67470, AT5G67520, ATCG00140, ATCG00490, ATCG01000, ATCG01010, ATCG01180, ATCG01280, ATMG00020, ATMG00510, ATMG01140
AT1G08950, AT1G20420, AT1G28720, AT1G28730, AT1G28740, AT1G28750, AT1G28770, AT1G28780, AT1G28790, AT1G28800, AT1G28810, AT1G28820, AT1G28830, AT1G28840, AT1G28850, AT1G28860, AT1G28870, AT1G28880, AT1G28890, AT1G28900, AT1G28910, AT1G28920, AT1G28930, AT1G28940, AT1G28950, AT1G28970, AT1G28980, AT1G28990, AT1G45234, AT1G45236, AT1G45238, AT1G45240, AT1G45242, AT1G45244, AT1G45246, AT1G68760, AT1G68770, AT2G21360, AT2G33890, AT2G33900, AT2G33910, AT2G33920, AT2G33930, AT2G33940, AT2G33950, AT2G33960, AT2G33970, AT3G01705, AT3G01710, AT3G27825, AT3G27845, AT3G29095, AT4G03135, AT4G29415, AT4G36245, AT5G18755, AT5G40700, AT5G56745
AT1G49460, AT1G56740, AT1G56750, AT1G56770, AT1G56780, AT1G56800, AT1G56810, AT1G56830, AT1G56840, AT1G56860, AT1G56870, AT1G56890, AT1G56900, AT1G56920, AT1G56930, AT1G56950, AT1G56960, AT1G56980, AT1G56990, AT1G57010, AT1G57020, AT1G57040, AT1G57050, AT1G57070, AT1G57080, AT1G57100, AT1G57110, AT1G57130, AT1G57140, AT1G57160, AT1G57170, AT1G57190, AT1G57200, AT1G57220, AT1G57230, AT1G57250, AT1G57260, AT1G57280, AT1G57290, AT1G57310, AT1G57320, AT1G57340, AT1G57350, AT1G57370, AT1G57380, AT1G57400, AT1G57410, AT1G57430, AT1G57440, AT1G57470, AT1G57490, AT1G57500, AT1G57530, AT3G18952, AT4G11177, AT5G03445, AT5G61835
AT1G15650, AT1G17570, AT1G55625, AT1G56730, AT1G56760, AT1G56790, AT1G56820, AT1G56850, AT1G56880, AT1G56910, AT1G56940, AT1G56970, AT1G57000, AT1G57030, AT1G57060, AT1G57090, AT1G57120, AT1G57150, AT1G57180, AT1G57210, AT1G57240, AT1G57270, AT1G57300, AT1G57330, AT1G57360, AT1G57390, AT1G57420, AT1G57450, AT1G57480, AT1G57510, AT1G72780, AT1G76330, AT1G80430, AT3G02715, AT3G09585, AT3G46875, AT4G32765, AT5G02725, AT5G16375, AT5G51055, AT5G58495
AT1G11280, AT1G11340, AT1G61360, AT1G61370, AT1G61380, AT1G61390, AT1G61400, AT1G61415, AT1G61420, AT1G61430, AT1G61440, AT1G61450, AT1G61460, AT1G61475, AT1G61480, AT1G61490, AT1G61500, AT1G61542, AT1G61550, AT1G61665, AT1G67520, AT2G17220, AT3G24400, AT3G45860, AT4G03230, AT4G05190, AT4G05200, AT4G23130, AT4G23190, AT4G23200, AT4G23205, AT4G23210, AT4G23220, AT4G23230, AT4G23240, AT4G23250, AT4G23260, AT4G23290, AT4G23320, AT5G10530
AT3G21900, AT3G21910, AT3G21920, AT3G21930, AT3G21933, AT3G21937, AT3G21945, AT3G21960, AT3G21965, AT3G21970, AT3G21980, AT3G21985, AT3G21990, AT3G22000, AT3G22010, AT3G22020, AT3G22030, AT3G22040, AT3G22050, AT3G22053, AT3G22057, AT3G29040, AT4G20520, AT4G20530, AT4G20540, AT4G20550, AT4G20560, AT4G20570, AT4G20580, AT4G20590, AT4G20600, AT4G20610, AT4G20620, AT4G20630, AT4G20640, AT4G20650, AT4G20670, AT4G20680, AT4G20700, AT4G20710
AT3G42565, AT5G36310, AT5G36320, AT5G36330, AT5G36340, AT5G36350, AT5G36360, AT5G36370, AT5G36380, AT5G36390, AT5G36400, AT5G36410, AT5G36420, AT5G36430, AT5G36440, AT5G36450, AT5G36460, AT5G36470, AT5G36480, AT5G36490, AT5G36500, AT5G36510, AT5G36520, AT5G36530, AT5G36540, AT5G36550, AT5G36657, AT5G36658, AT5G36659, AT5G36661, AT5G36662, AT5G36738, AT5G36739, AT5G44495
AT1G31630, AT1G31640, AT1G43724, AT1G53350, AT1G58602, AT1G58807, AT1G58848, AT1G58889, AT1G59124, AT1G59218, AT1G59265, AT1G59620, AT1G60020, AT2G06830, AT3G26400, AT3G55950, AT4G00940, AT4G02960, AT4G16095, AT5G26580, AT5G27960, AT5G28415, AT5G35450, AT5G43190, AT5G44925, AT5G48620
AT1G17950, AT1G18570, AT1G22640, AT1G25340, AT1G26780, AT1G34670, AT1G35515, AT1G66230, AT1G68320, AT1G69420, AT1G69560, AT1G73410, AT2G47460, AT3G02940, AT3G23250, AT3G28910, AT3G61250, AT3G62610, AT4G09460, AT4G12350, AT4G26930, AT4G38620, AT5G15310, AT5G16770, AT5G17800, AT5G60890
AT1G07560, AT1G12460, AT1G62950, AT1G62960, AT2G04300, AT2G14440, AT2G28970, AT2G28990, AT2G29010, AT3G24240, AT3G45920, AT3G46340, AT3G46350, AT3G46370, AT3G46384, AT3G46400, AT3G46410, AT3G46420, AT4G20270, AT5G16900, AT5G59616, AT5G59650, AT5G59660, AT5G59662, AT5G59670, AT5G59680
AT1G11550, AT1G18820, AT1G50070, AT1G50100, AT1G61910, AT1G64120, AT1G64130, AT1G70300, AT1G74610, AT2G34985, AT2G36150, AT3G13223, AT3G52565, AT3G61105, AT4G13265, AT4G16475, AT4G23635, AT4G23640, AT5G07625, AT5G09975, AT5G25585, AT5G40945, AT5G41605, AT5G46325, AT5G60285, AT5G64855
AT1G51430, AT1G57570, AT1G60095, AT1G60110, AT1G60130, AT1G61230, AT2G07739, AT2G07763, AT3G07230, AT3G16390, AT3G16400, AT3G16410, AT3G16415, AT3G16420, AT3G16430, AT3G16440, AT3G16450, AT3G16460, AT3G21380, AT3G28350, AT3G28370, AT5G35940, AT5G35950, ATCG01130, ATMG00360, ATMG00370
AT1G19560, AT1G35270, AT1G59640, AT1G65180, AT1G69150, AT2G19650, AT2G19660, AT3G27095, AT3G27473, AT3G27480, AT3G27490, AT3G27500, AT3G27510, AT3G43890, AT3G45530, AT3G46800, AT3G46810, AT4G01760, AT4G01910, AT4G01920, AT4G01925, AT4G01930, AT4G11540, AT4G11550, AT5G37620
AT1G45211, AT1G45215, AT1G45221, AT1G45223, AT1G45225, AT1G45227, AT1G57760, AT3G30383, AT3G30384, AT3G30385, AT3G30386, AT3G30387, AT3G30388, AT3G44115, AT3G44117, AT4G08022, AT4G08025, AT5G34881, AT5G34882, AT5G34883, AT5G34885, AT5G34887, AT5G34903, AT5G34905, AT5G34908
AT2G05180, AT2G05190, AT3G20075, AT3G20080, AT3G20083, AT3G20087, AT3G20090, AT3G20100, AT3G20110, AT3G20120, AT3G20130, AT3G20140, AT3G20930, AT3G20935, AT3G20940, AT3G20950, AT3G20960, AT3G32047, AT4G15350, AT4G15360, AT4G15380, AT5G47990
AT1G31370, AT1G31380, AT1G31390, AT1G31400, AT2G01790, AT3G27040, AT3G29580, AT3G58200, AT3G58210, AT3G58220, AT3G58240, AT3G58250, AT3G58270, AT3G58330, AT3G58340, AT3G58360, AT3G58370, AT3G58380, AT3G58400, AT3G58410, AT3G58430, AT3G58440
AT1G36010, AT1G43250, AT1G47320, AT1G62695, AT1G65750, AT1G73175, AT1G73177, AT2G05435, AT2G06980, AT2G22350, AT3G30570, AT3G32110, AT3G46382, AT5G07505, AT5G26642, AT5G33360, AT5G36935, AT5G43105, AT5G49743
AT2G05690, AT2G07380, AT2G11350, AT2G11370, AT2G12720, AT2G24890, AT2G24910, AT3G30505, AT3G30585, AT3G30590, AT3G30748, AT3G30750, AT3G32455, AT3G43005, AT4G06503, AT4G07495, AT4G07693, AT4G08660, AT5G35045
AT1G36403, AT1G36406, AT1G36690, AT2G04000, AT2G04010, AT2G07470, AT2G11790, AT2G11970, AT2G12066, AT2G12083, AT2G23490, AT2G23500, AT4G03911, AT4G06552, AT4G06672, AT4G06674, AT4G08720, AT5G34925, AT5G35607
AT1G03515, AT1G17660, AT1G18430, AT1G20210, AT1G73900, AT1G75070, AT1G76000, AT2G33650, AT2G33660, AT3G02335, AT3G13335, AT3G27555, AT3G52765, AT5G05945, AT5G14495, AT5G15815, AT5G32017, AT5G59055
AT1G08870, AT1G54670, AT2G02900, AT2G03490, AT2G30850, AT3G28695, AT3G63003, AT3G63006, AT4G11355, AT4G12065, AT4G27885, AT5G01365, AT5G07675, AT5G08075, AT5G43455, AT5G55505
AT1G10950, AT1G12935, AT2G04130, AT2G05845, AT2G23130, AT3G29440, AT3G29450, AT3G29460, AT3G42883, AT3G44390, AT3G47165, AT4G17820, AT5G26590, AT5G28466, AT5G31905
AT1G34792, AT1G34795, AT1G34800, AT1G34805, AT1G34810, AT1G34815, AT1G34820, AT1G34825, AT1G34830, AT1G34840, AT1G34850, AT1G34860, AT1G34930, AT1G35035
AT1G52650, AT3G03020, AT3G03030, AT3G03040, AT3G58820, AT3G58890, AT3G58900, AT3G59000, AT4G28400, AT4G28405, AT5G38386, AT5G38390, AT5G38393, AT5G38396
AT1G52000, AT1G52030, AT1G52040, AT1G52100, AT1G52110, AT1G52120, AT1G52130, AT2G25980, AT3G16470, AT5G38540, AT5G38550, AT5G49850, AT5G49860, AT5G49870
AT1G23510, AT1G23520, AT1G23570, AT1G23580, AT1G23590, AT1G23600, AT1G23610, AT1G23620, AT1G23630, AT1G23640, AT1G23660, AT1G23680, AT1G23690, AT2G27670
AT1G69545, AT1G69550, AT3G04210, AT3G04220, AT3G25510, AT3G44400, AT3G44410, AT3G44480, AT4G36140, AT5G11250, AT5G18350, AT5G18370, AT5G44510
AT2G12690, AT2G12700, AT3G30470, AT3G30490, AT4G06501, AT4G07470, AT4G07475, AT4G07685, AT4G07688, AT4G08652, AT4G08657, AT5G35030, AT5G35035
AT2G01550, AT2G05550, AT2G05980, AT2G19100, AT3G05415, AT3G29767, AT3G43315, AT3G43320, AT3G44060, AT3G44080, AT3G44096, AT3G44810, AT5G26582
AT1G11265, AT1G21945, AT1G32110, AT1G48710, AT1G48720, AT2G06875, AT3G32415, AT3G33004, AT3G42245, AT3G42250, AT3G59720, ATCG00170, ATCG01250
AT1G43200, AT1G43205, AT1G43220, AT1G43230, AT3G33572, AT3G33575, AT3G43730, AT4G08600, AT4G08602, AT5G27160, AT5G27170, AT5G27180, AT5G28760
AT2G16520, AT2G22940, AT3G45460, AT3G45480, AT3G45500, AT3G45510, AT3G45525, AT3G45540, AT3G45555, AT3G45560, AT3G45570, AT3G45580
AT1G13070, AT1G13080, AT1G13090, AT1G13100, AT1G13110, AT3G26200, AT3G26830, AT3G53280, AT3G53290, AT3G53300, AT3G53305, AT5G35715
AT1G06480, AT1G31110, AT1G68860, AT1G69130, AT2G17810, AT2G22380, AT3G02315, AT4G39985, AT5G15805, AT5G38905, AT5G56365, AT5G66568
AT2G07671, AT2G07711, AT2G07777, AT2G07811, ATMG00040, ATMG00050, ATMG00080, ATMG00090, ATMG00513, ATMG00670, ATMG00690, ATMG01020
AT1G04320, AT1G60910, AT1G71697, AT1G71700, AT2G30180, AT2G30190, AT2G42420, AT3G53965, AT3G58165, AT3G61715, AT4G32475, AT5G19095
AT2G14930, AT3G26483, AT3G29153, AT4G09200, AT4G09205, AT4G09250, AT4G09255, AT4G09310, AT4G09313, AT4G09316, AT5G27947, AT5G39095
AT1G20040, AT1G74570, AT2G21670, AT2G26090, AT4G11213, AT4G11216, AT4G18255, AT4G25635, AT5G03705, AT5G06125, AT5G09345, AT5G52495
AT2G22920, AT2G22955, AT2G22960, AT2G22970, AT2G22980, AT2G22990, AT2G23000, AT2G23010, AT3G10450, AT5G09640, AT5G36180, AT5G36185
AT1G10440, AT1G59880, AT1G70050, AT3G05755, AT3G06335, AT3G11505, AT3G21475, AT3G52285, AT4G26225, AT5G39535, AT5G46105
AT1G24260, AT1G26310, AT1G69120, AT2G28305, AT3G02290, AT3G02310, AT4G36640, AT5G15790, AT5G15800, AT5G38895, AT5G60910
AT1G26240, AT3G28550, AT3G54580, AT4G08370, AT4G08380, AT4G08395, AT4G08400, AT4G08410, AT5G06630, AT5G06640, AT5G49080
AT1G02760, AT1G20250, AT1G48080, AT2G45390, AT3G16552, AT3G30345, AT4G00085, AT4G12115, AT4G15775, AT4G22785, AT5G14035
AT1G49240, AT2G37620, AT2G42090, AT2G42100, AT2G42170, AT3G12110, AT3G18780, AT3G46520, AT3G53750, AT5G09810, AT5G59370
AT2G29270, AT2G29280, AT2G29290, AT2G29300, AT2G29310, AT2G29320, AT2G29330, AT2G29340, AT2G29350, AT2G29360, AT2G29370
AT1G35120, AT3G28005, AT3G28010, AT3G29805, AT4G05136, AT4G06494, AT4G08956, AT4G37570, AT5G21535, AT5G28655, AT5G35860
AT1G06860, AT1G06880, AT1G60580, AT1G60820, AT1G60840, AT2G30450, AT3G06105, AT5G02025, AT5G07135, AT5G43535, AT5G66817
AT1G29820, AT1G29830, AT1G29840, AT2G19550, AT3G47550, AT3G47560, AT3G47570, AT3G47580, AT3G47590, AT5G55830, AT5G62460
AT1G07110, AT1G40087, AT1G40089, AT1G40091, AT2G12950, AT2G14843, AT2G44180, AT3G30200, AT3G59990, AT5G28927, AT5G28929
AT3G25200, AT4G25920, AT5G52930, AT5G52940, AT5G53230, AT5G53240, AT5G54320, AT5G54330, AT5G54550, AT5G54560, AT5G55270
AT1G09200, AT1G13370, AT3G27360, AT3G27380, AT4G40030, AT4G40040, AT5G10390, AT5G10400, AT5G10980, AT5G65350, AT5G65360
AT1G13840, AT1G13850, AT1G26490, AT1G64420, AT2G22580, AT2G47100, AT3G61755, AT3G62245, AT4G23915, AT5G60963
AT1G65345, AT1G65350, AT2G07785, AT2G07787, AT3G09790, AT4G02890, AT4G05050, AT5G03240, AT5G20620, AT5G37640
AT1G44020, AT1G44030, AT1G62030, AT3G26240, AT3G26250, AT3G50010, AT4G10560, AT4G15070, AT5G37210, AT5G48320
AT1G79290, AT1G79300, AT3G07185, AT3G12385, AT3G53775, AT4G28362, AT5G13845, AT5G48465, AT5G52815, AT5G61345
AT3G46650, AT3G46658, AT3G46660, AT3G46670, AT3G46680, AT3G46690, AT3G46700, AT3G46720, AT5G59580, AT5G59590
AT1G07640, AT1G26790, AT1G28310, AT3G45610, AT4G35850, AT4G35860, AT5G02460, AT5G62430, AT5G65590, AT5G66940
AT1G33540, AT1G73270, AT1G73280, AT1G73290, AT1G73300, AT1G73310, AT3G12203, AT3G12220, AT3G12230, AT3G12240
AT1G47360, AT2G10520, AT2G12490, AT3G27327, AT3G43444, AT4G04426, AT4G04600, AT4G09595, AT5G28675, AT5G36125
AT1G55660, AT4G00315, AT4G09920, AT4G15060, AT4G15075, AT5G11370, AT5G56690, AT5G56700, AT5G60610, AT5G62970
AT1G12280, AT1G12290, AT1G61300, AT1G61310, AT1G63350, AT1G63360, AT4G10780, AT4G14610, AT5G05400, AT5G28469
AT1G23410, AT2G35635, AT2G36170, AT2G36190, AT2G47110, AT2G47115, AT3G52590, AT3G52600, AT3G62250, AT4G05320
AT1G30030, AT1G37030, AT1G41850, AT2G14990, AT2G25550, AT3G09510, AT3G43835, AT4G10830, AT5G35076, AT5G53220
AT3G32305, AT3G32340, AT3G33011, AT3G42182, AT3G42471, AT4G02317, AT4G04440, AT4G07840, AT4G07862, AT4G08094
AT1G52430, AT1G52450, AT1G65110, AT1G65120, AT1G65130, AT1G65200, AT1G71060, AT2G27630, AT2G27650, AT5G51530
AT1G04380, AT2G25450, AT2G30820, AT2G30830, AT2G30840, AT5G43430, AT5G43440, AT5G43450, AT5G59530, AT5G59540
AT2G04310, AT3G29595, AT3G29695, AT3G30859, AT3G31403, AT3G31450, AT3G32060, AT3G32135, AT3G33160, AT5G35791
AT3G20975, AT3G20978, AT3G20980, AT3G20990, AT3G21000, AT3G21010, AT3G21020, AT3G21030, AT3G21040, AT3G21050
AT4G04695, AT4G04700, AT4G04710, AT4G04720, AT4G04740, AT4G09440, AT5G37460, AT5G37470, AT5G37650, AT5G37920
AT3G50674, AT3G55850, AT3G55860, AT3G61198, AT5G52965, AT5G52975, AT5G53740, AT5G53742, AT5G54062, AT5G54075
AT1G03640, AT1G68970, AT3G62285, AT4G01865, AT4G03435, AT5G03452, AT5G11475, AT5G25625, AT5G55045, AT5G55055
AT1G02590, AT1G02600, AT1G04580, AT2G28770, AT3G43600, AT4G02055, AT4G14345, AT4G39345, AT5G49435
AT1G11640, AT1G15450, AT1G20820, AT1G61880, AT1G80250, AT4G17612, AT4G17765, AT5G18005, AT5G18015
AT1G13470, AT1G13480, AT1G13490, AT1G13500, AT1G13510, AT1G13520, AT1G13530, AT1G13540, AT1G13550
AT2G19540, AT3G28510, AT3G28520, AT3G28540, AT3G28560, AT3G28570, AT3G28580, AT3G28600, AT3G28610
AT2G26860, AT3G54910, AT4G10400, AT4G10410, AT4G10420, AT5G38565, AT5G38570, AT5G38580, AT5G38590
AT2G45250, AT4G37680, AT4G37682, AT4G37690, AT4G38280, AT4G38290, AT4G38310, AT4G38320, AT4G38330
AT1G51330, AT1G64010, AT1G64030, AT1G64035, AT1G65385, AT2G14540, AT2G35570, AT2G35580, AT2G35590
AT1G43210, AT1G43240, AT3G33570, AT4G06572, AT4G06598, AT4G08610, AT4G09625, AT5G27190, AT5G28765
AT1G48210, AT1G48220, AT1G67720, AT2G30730, AT2G30740, AT2G43230, AT2G43235, AT3G17410, AT3G59350
AT1G19260, AT3G29762, AT3G29763, AT3G29764, AT3G29765, AT3G29766, AT4G08264, AT5G49010, ATCG00180
AT3G45935, AT3G45955, AT3G45965, AT3G49925, AT3G59923, AT4G11985, AT5G02435, AT5G09655, AT5G64505
AT1G07770, AT1G07780, AT1G29410, AT2G39590, AT3G11170, AT5G05580, AT5G05590, AT5G59850, AT5G59860
AT1G05670, AT1G05680, AT2G36750, AT2G36760, AT2G36770, AT2G36780, AT2G36790, AT2G36792, AT2G36800
AT1G30430, AT1G75650, AT2G38030, AT2G46120, AT3G61545, AT4G13445, AT4G18725, AT4G34695, AT4G36197
AT1G03240, AT1G05870, AT1G09190, AT1G33350, AT1G52640, AT3G13160, AT3G22690, AT5G66450, AT5G66455
AT3G26920, AT3G26930, AT3G49020, AT3G49030, AT3G49040, AT3G52670, AT3G52680, AT3G52690, AT4G00160
AT1G45120, AT1G47650, AT1G65347, AT2G15920, AT2G16000, AT3G29792, AT3G43723, AT4G19790, AT5G53815
AT1G20170, AT1G75970, AT3G05525, AT3G50505, AT4G01455, AT4G37175, AT5G27715, AT5G45715, AT5G66755
AT5G09460, AT5G09461, AT5G09462, AT5G09463, AT5G64330, AT5G64340, AT5G64341, AT5G64342, AT5G64343
AT1G78340, AT1G78360, AT1G78380, AT2G29440, AT2G29450, AT2G29460, AT2G29470, AT2G29480, AT2G29490
AT1G48145, AT1G50750, AT1G50760, AT1G50770, AT1G50790, AT1G50800, AT1G50820, AT1G50830, AT5G18510
AT1G53340, AT1G61710, AT2G40050, AT3G26550, AT4G10370, AT5G02330, AT5G02340, AT5G02350, AT5G02360
AT1G35670, AT1G50700, AT1G50710, AT1G76040, AT2G17290, AT3G20410, AT4G09570, AT4G21940, AT4G35310
AT1G37275, AT2G07390, AT2G11380, AT2G24920, AT2G36040, AT3G30600, AT3G30610, AT3G30760
AT1G06475, AT3G14610, AT3G14630, AT3G14640, AT3G14650, AT3G14660, AT3G14680, AT3G14690
AT1G23550, AT1G23560, AT3G47720, AT3G47730, AT5G61690, AT5G61730, AT5G62520, AT5G62530
AT1G26430, AT1G52170, AT1G69300, AT2G01160, AT2G32110, AT2G36140, AT3G50895, AT4G22635
AT5G51420, AT5G55320, AT5G55330, AT5G55340, AT5G55350, AT5G55360, AT5G55370, AT5G55380
AT3G47740, AT3G47750, AT3G47760, AT3G47770, AT3G47780, AT3G47790, AT5G61700, AT5G61740
AT3G13850, AT3G13855, AT3G13857, AT3G13860, AT3G14730, AT3G14735, AT3G14740, AT5G46315
AT4G05450, AT4G05460, AT4G05470, AT4G05490, AT4G05497, AT4G05500, AT5G28990, AT5G52480
AT2G04039, AT2G04040, AT2G04050, AT2G04066, AT2G04070, AT2G04080, AT2G04090, AT2G04100
AT1G26970, AT1G35610, AT2G17590, AT2G17600, AT3G59110, AT3G59120, AT3G59130, AT5G17960
AT1G29418, AT1G29420, AT1G29430, AT1G29440, AT1G29450, AT1G29460, AT5G27771, AT5G27780
AT1G61940, AT5G22660, AT5G22670, AT5G22680, AT5G22700, AT5G22710, AT5G22720, AT5G22730
AT2G37720, AT2G42240, AT2G42247, AT2G42250, AT2G42485, AT2G46730, AT2G46735, AT3G10282
AT5G39100, AT5G39110, AT5G39120, AT5G39130, AT5G39150, AT5G39160, AT5G39180, AT5G39190
AT1G02130, AT1G28550, AT2G33870, AT4G18430, AT4G18800, AT5G47960, AT5G47970, AT5G59840
AT1G66290, AT1G66300, AT1G66310, AT1G66320, AT1G69630, AT1G78730, AT1G78750, AT4G13985
AT1G36600, AT5G26260, AT5G26280, AT5G26286, AT5G26290, AT5G26300, AT5G26320, AT5G31962
AT2G45360, AT2G45380, AT3G60780, AT4G34070, AT4G34071, AT5G01430, AT5G06260, AT5G06265
AT1G53810, AT1G58561, AT4G16010, AT4G16020, AT4G27200, AT4G27210, AT4G28900, AT5G27925
AT3G48270, AT3G48280, AT3G48290, AT3G48298, AT3G48300, AT3G48310, AT3G48320, AT3G48330
AT1G06145, AT1G09220, AT1G59710, AT1G59720, AT2G35030, AT5G19020, AT5G47455, AT5G47460
AT2G02240, AT2G02250, AT2G02280, AT2G02310, AT2G02320, AT2G02340, AT2G02350, AT2G02360
AT2G16830, AT2G16835, AT2G16850, AT2G45960, AT3G54820, AT3G61430, AT4G35100, AT4G36950
AT1G62900, AT1G62910, AT1G62930, AT1G63130, AT1G63140, AT1G63150, AT1G63330, AT1G63400
AT1G20090, AT1G75840, AT1G75850, AT3G48040, AT3G48058, AT3G51300, AT4G35020, AT5G62880
AT1G17285, AT1G17290, AT1G17300, AT1G33855, AT1G72330, AT3G29642, AT3G29644, AT5G26890
AT1G37020, AT1G42515, AT1G42525, AT1G42590, AT3G32966, AT5G28810, AT5G33250, AT5G45570
AT1G07920, AT1G07930, AT1G34390, AT1G34410, AT1G35540, AT1G35545, AT1G35550, AT5G60390
AT1G36350, AT2G25400, AT2G36600, AT2G45020, AT3G10035, AT4G31075, AT4G32265, AT5G03775
AT1G77190, AT2G42020, AT2G44320, AT3G20885, AT3G60075, AT5G06685, AT5G10455, AT5G65445
AT1G30060, AT1G30070, AT1G56090, AT1G56100, AT2G01800, AT2G02770, AT3G11470, AT4G03570
AT1G54775, AT1G58242, AT1G58245, AT1G58248, AT3G24465, AT5G34828, AT5G36720, AT5G36805
AT2G47120, AT2G47130, AT2G47140, AT2G47150, AT3G29250, AT3G29252, AT3G29260
AT1G04110, AT4G15040, AT5G59090, AT5G59100, AT5G59110, AT5G59120, AT5G59130
AT1G61960, AT1G61970, AT1G61980, AT1G61990, AT1G62010, AT3G46950, AT3G46960
AT1G63380, AT2G17845, AT2G39470, AT2G39480, AT3G55290, AT3G55310, AT3G55320
AT1G43820, AT1G49020, AT2G39860, AT3G51265, AT3G59926, AT5G21378, AT5G40545
AT1G52860, AT2G15950, AT2G21570, AT2G36280, AT2G36860, AT5G07315, AT5G50995
AT3G26290, AT3G26295, AT3G26300, AT3G26310, AT3G26320, AT3G26330, AT5G57260
AT1G20240, AT1G20290, AT1G20300, AT1G20360, AT1G20370, AT1G20940, AT1G76120
AT3G11340, AT3G55700, AT3G55710, AT5G05860, AT5G05880, AT5G05890, AT5G05900
AT1G06610, AT1G07580, AT2G02600, AT3G28685, AT4G26675, AT5G39895, AT5G61445
AT2G07010, AT2G13940, AT3G29776, AT3G43825, AT5G28145, AT5G28635, AT5G35777
AT2G22110, AT3G11395, AT3G26747, AT4G39672, AT5G05985, AT5G15175, AT5G38155
AT3G03080, AT3G59845, AT5G16960, AT5G16970, AT5G16980, AT5G16990, AT5G17000
AT3G45650, AT3G45660, AT3G45680, AT3G45690, AT3G45700, AT3G45710, AT3G45720
AT2G21730, AT2G21740, AT2G21750, AT2G21890, AT2G21895, AT4G39330, AT4G39340
AT1G18880, AT1G18890, AT1G74730, AT1G74740, AT5G08500, AT5G23575, AT5G23580
AT1G31080, AT1G31090, AT1G33010, AT1G33020, AT1G33030, AT2G02660, AT2G23160
AT2G03560, AT2G03580, AT2G03610, AT2G04810, AT2G04830, AT2G04840, AT5G38270
AT3G03840, AT3G03850, AT4G38820, AT4G38825, AT5G18030, AT5G18060, AT5G18080
AT5G17890, AT5G45210, AT5G45260, AT5G66610, AT5G66620, AT5G66630, AT5G66640
AT1G66270, AT1G66280, AT3G09250, AT3G09260, AT3G21360, AT3G21370, AT5G28510
AT1G34842, AT1G34844, AT2G07070, AT2G11240, AT2G13520, AT3G28153, AT3G28915
AT1G01890, AT1G16100, AT3G56085, AT3G60805, AT4G22754, AT4G25435, AT5G02385
AT3G56820, AT3G56825, AT3G56830, AT3G57700, AT3G57765, AT3G57770, AT5G61455
AT1G47450, AT1G47470, AT2G04031, AT2G04037, AT2G04041, AT4G09470, AT5G35405
AT1G64910, AT1G64920, AT3G29630, AT4G27560, AT4G27570, AT5G53990, AT5G54010
AT1G12720, AT1G17275, AT1G48290, AT1G78350, AT2G13970, AT3G30170, AT4G35400
AT2G29940, AT2G37280, AT3G53480, AT4G15215, AT4G15230, AT4G15233, AT4G15236
AT1G10522, AT1G10530, AT3G43510, AT4G00975, AT4G00980, AT5G53902, AT5G53905
AT3G14490, AT3G14515, AT3G14520, AT3G14540, AT3G31415, AT3G31425, AT3G32030
AT1G43050, AT1G43080, AT1G43090, AT1G43100, AT1G43110, AT1G43120, AT2G26620
AT1G05390, AT1G15090, AT2G18310, AT4G12405, AT5G37795, AT5G65615, AT5G66535
AT3G28345, AT3G28360, AT3G28380, AT3G28390, AT3G28415, AT3G30875, AT5G46540
AT2G06550, AT3G15310, AT3G43726, AT4G01975, AT5G28700, AT5G28888, AT5G35207
AT1G34904, AT1G34967, AT3G03370, AT4G04220, AT4G04221, AT4G04410, AT5G17125
AT1G10920, AT1G58390, AT1G58400, AT1G58410, AT1G59780, AT5G43470, AT5G43480
AT1G09630, AT1G47595, AT3G09910, AT3G46830, AT4G03156, AT4G08190, AT5G03530
AT1G10260, AT1G52290, AT1G58140, AT3G61320, AT3G61330, AT5G13200, AT5G13205
AT1G57775, AT1G57777, AT4G07515, AT5G42565, AT5G42567, AT5G42955, AT5G42957
AT1G70500, AT3G07820, AT3G07830, AT3G07840, AT3G07850, AT3G14040, AT5G48140
AT1G62055, AT1G62085, AT1G62110, AT1G62120, AT1G62150, AT1G62490, AT5G23930
AT2G29760, AT2G29770, AT2G29780, AT2G29800, AT2G29820, AT2G29830, AT2G29860
AT2G15090, AT2G15120, AT2G15130, AT2G15170, AT2G15220, AT4G34250, AT4G34520
AT1G11610, AT2G30750, AT2G30770, AT4G20235, AT5G24950, AT5G24960, AT5G42590
AT1G21160, AT1G76680, AT1G76690, AT1G76700, AT1G76720, AT1G76810, AT2G27700
AT1G04160, AT1G04600, AT1G08730, AT1G17580, AT3G58160, AT4G28710
AT1G05890, AT1G63760, AT1G63770, AT2G31760, AT2G31770, AT2G31780
AT2G45830, AT2G45840, AT2G45850, AT3G61270, AT3G61280, AT3G61290
AT5G39260, AT5G39270, AT5G39280, AT5G39290, AT5G39300, AT5G39310
AT3G42710, AT3G42711, AT3G42712, AT4G04140, AT5G34820, AT5G34825
AT1G49530, AT1G49540, AT2G18620, AT3G20160, AT3G29430, AT4G36810
AT2G03990, AT2G12060, AT2G23480, AT4G03890, AT4G06551, AT4G06670
AT1G16810, AT1G16820, AT3G56705, AT3G57645, AT5G09580, AT5G09585
AT1G03570, AT2G16240, AT3G61825, AT4G03405, AT4G03410, AT5G22315
AT1G28570, AT1G28580, AT1G28590, AT1G28600, AT1G28610, AT1G31550
AT1G26380, AT1G26390, AT1G26400, AT1G26410, AT1G26420, AT5G44360
AT1G09350, AT1G56600, AT3G44190, AT4G26250, AT5G22140, AT5G30500
AT3G46840, AT3G46850, AT5G58810, AT5G58820, AT5G58830, AT5G58840
AT1G29750, AT1G63500, AT1G80780, AT4G38360, AT4G38370, AT5G41260
AT1G24807, AT1G24909, AT1G25083, AT1G25155, AT1G25220, AT5G57890
AT1G51060, AT3G20670, AT3G20680, AT4G07507, AT5G32112, AT5G54640
AT1G72900, AT1G72910, AT1G72920, AT1G72930, AT1G72940, AT1G72950
AT2G14330, AT3G33235, AT3G45350, AT3G45360, AT4G04394, AT4G04395
AT2G14320, AT3G33377, AT3G33448, AT3G34299, AT3G45340, AT4G04393
AT1G10585, AT1G10586, AT2G11270, AT2G44350, AT2G44360, AT3G60100
AT3G09440, AT3G12580, AT5G02490, AT5G02500, AT5G28540, AT5G42020
AT1G71330, AT1G71340, AT3G13080, AT3G13090, AT3G13100, AT3G60160
AT1G28430, AT2G14100, AT2G27000, AT2G27010, AT4G15330, AT5G42580
AT1G01150, AT1G49950, AT1G53750, AT1G53780, AT1G53790, AT5G67580
AT1G22340, AT1G22350, AT1G22360, AT1G22370, AT1G22380, AT1G22400
AT1G51500, AT1G64230, AT2G28510, AT3G21080, AT3G21090, AT5G41700
AT2G13116, AT2G13126, AT2G13128, AT2G13130, AT3G17265, AT3G17270
AT2G41610, AT2G41620, AT3G57340, AT3G57350, AT5G05750, AT5G05760
AT1G42250, AT2G10232, AT2G10234, AT3G42410, AT5G34450, AT5G37090
AT1G35160, AT1G78300, AT2G10450, AT4G09000, AT4G09010, AT5G38480
AT1G32820, AT2G02190, AT2G04950, AT2G07250, AT4G03980, AT5G34890
AT4G19720, AT4G19750, AT4G19770, AT4G19800, AT4G19810, AT4G19820
AT3G26190, AT3G26220, AT3G26230, AT3G26270, AT3G26280, AT3G44250
AT1G50050, AT1G50055, AT1G50060, AT2G27400, AT2G39670, AT2G39675
AT1G15970, AT1G80840, AT1G80850, AT3G32090, AT3G46590, AT5G59430
AT1G64240, AT1G64250, AT1G64255, AT1G64260, AT1G64270, AT1G64280
AT1G49280, AT2G34950, AT3G18815, AT4G14415, AT4G20115, AT4G31895
AT4G25670, AT4G25672, AT4G25690, AT4G25692, AT5G52550, AT5G52552
AT4G35580, AT5G08750, AT5G08780, AT5G08790, AT5G63780, AT5G63790
AT1G49690, AT3G11285, AT3G19235, AT5G05795, AT5G10525, AT5G65535
AT1G05980, AT3G48275, AT3G59415, AT4G03285, AT4G11405, AT5G63145
AT1G35090, AT1G42400, AT1G44860, AT2G11168, AT3G42500, AT4G19300
AT1G02480, AT1G68950, AT3G15585, AT4G27395, AT5G54365, AT5G54375
AT1G63550, AT1G63560, AT1G63570, AT1G63580, AT1G63590, AT1G63600
AT1G23720, AT1G26250, AT2G24980, AT3G54590, AT4G13390, AT5G35190
AT3G29660, AT3G30360, AT3G42200, AT3G42810, AT4G08336, AT5G37120
AT1G67750, AT2G02720, AT2G02730, AT3G24230, AT4G13210, AT5G48900
AT1G47210, AT1G47220, AT1G47230, AT1G47240, AT2G23150, AT5G43080
AT2G15160, AT2G42640, AT3G49650, AT3G58640, AT4G07843, AT4G07874
AT2G38980, AT2G43830, AT3G03720, AT3G04160, AT3G04184, AT3G06030
AT2G17740, AT2G44370, AT2G44380, AT2G44390, AT5G40590, AT5G43520
AT1G29080, AT1G29090, AT2G27395, AT2G27420, AT2G34080, AT3G49340
AT1G52960, AT3G30560, AT3G42340, AT3G43350, AT4G03680, AT4G03690
AT2G27505, AT5G44940, AT5G44950, AT5G44960, AT5G44970, AT5G44980
AT1G33720, AT2G45550, AT2G45560, AT2G45570, AT2G45580, AT3G61040
AT1G50480, AT1G50490, AT2G12200, AT2G12230, AT2G12280, AT3G20060
AT2G06370, AT2G10070, AT2G13175, AT3G42930, AT4G06698, AT5G30545
AT4G22210, AT4G22212, AT4G22214, AT4G22230, AT4G22233, AT4G22235
AT4G05350, AT4G12140, AT4G12150, AT4G12190, AT4G12210, AT4G12220
AT1G67160, AT3G03721, AT3G03726, AT3G03730, AT4G12810, AT4G12820
AT1G08240, AT3G46585, AT5G11325, AT5G45745, AT5G59385, AT5G59395
AT1G09560, AT4G14630, AT5G38910, AT5G38930, AT5G38940, AT5G38960
AT1G12590, AT2G27850, AT2G29030, AT3G44955, AT4G18815, AT5G11225
AT1G60260, AT1G60270, AT4G22100, AT4G27820, AT4G27830, AT5G16580
AT1G29930, AT2G34430, AT3G61470, AT4G27370, AT5G54270, AT5G54280
AT1G44940, AT2G18960, AT3G47950, AT3G47960, AT5G62670, AT5G62680
AT1G08735, AT1G35640, AT1G35645, AT2G29230, AT3G26525, AT5G44875
AT2G25460, AT3G10200, AT5G03130, AT5G04060, AT5G04070, AT5G15940
AT2G05400, AT2G05410, AT2G05420, AT3G44790, AT3G44800, AT3G44805
AT1G19320, AT1G75030, AT1G75040, AT1G75050, AT1G77700, AT2G24810
AT1G11030, AT1G52350, AT1G61020, AT1G79980, AT3G09505, AT5G02615
AT1G32940, AT1G32950, AT1G32960, AT4G10510, AT4G10520, AT4G10530
AT1G57740, AT2G23180, AT4G18465, AT4G39480, AT4G39490
AT1G78500, AT2G07050, AT3G29255, AT5G42600, AT5G48010
AT1G69000, AT3G55735, AT5G57885, AT5G67455, AT5G67460
AT1G09995, AT3G21430, AT3G47090, AT3G47110, AT5G39390
AT1G73640, AT3G15060, AT3G15070, AT5G60860, AT5G60870
AT2G12710, AT3G30500, AT4G06502, AT4G07690, AT5G35040
AT4G03440, AT4G03450, AT4G03460, AT4G03470, AT4G03480
AT1G55030, AT3G26775, AT3G26780, AT4G13965, AT5G17580
AT4G09462, AT4G09464, AT4G09465, AT4G09466, AT4G09467
AT1G14685, AT1G27740, AT2G33350, AT3G22430, AT5G43175
AT1G26680, AT4G00260, AT4G31640, AT4G31650, AT4G31660
AT1G20925, AT1G20930, AT1G76520, AT1G76530, AT1G76540
AT4G15660, AT4G15670, AT4G15680, AT4G15690, AT4G15700
AT4G01340, AT4G01350, AT5G59920, AT5G59930, AT5G59940
AT1G28180, AT2G33730, AT2G47320, AT2G47330, AT4G33370
AT1G27300, AT1G27310, AT3G06020, AT3G16850, AT4G39010
AT1G46120, AT1G66640, AT3G29775, AT3G30815, AT3G46375
AT3G03480, AT5G17520, AT5G17523, AT5G17530, AT5G17540
AT1G15150, AT1G15160, AT1G15170, AT1G15175, AT1G15180
AT5G26870, AT5G26900, AT5G26950, AT5G27944, AT5G27945
AT1G09480, AT1G09490, AT1G09500, AT1G09510, AT1G66800
AT4G13251, AT4G13253, AT4G13255, AT4G13257, AT4G13259
AT2G23950, AT3G25550, AT3G25560, AT3G53990, AT4G30520
AT4G13252, AT4G13254, AT4G13256, AT4G13258, AT4G13264
AT3G03820, AT3G03847, AT5G18010, AT5G18020, AT5G18050
AT1G42595, AT2G10265, AT3G32968, AT3G42353, AT5G45576
AT4G37400, AT4G37409, AT4G37410, AT4G37430, AT4G37432
AT1G14800, AT1G14810, AT1G36030, AT3G30420, AT3G30430
AT1G15980, AT1G15990, AT1G19780, AT2G23980, AT4G30560
AT1G50520, AT1G50530, AT1G50550, AT1G50560, AT1G50570
AT1G04270, AT5G09490, AT5G09500, AT5G09510, AT5G63070
AT3G44540, AT3G44550, AT3G44560, AT5G22420, AT5G22500
AT2G12695, AT3G30480, AT4G07686, AT4G08655, AT5G28570
AT2G24170, AT3G13772, AT5G10830, AT5G10840, AT5G25100
AT1G11595, AT1G61800, AT3G27999, AT4G03945, AT4G03950
AT1G12300, AT1G12620, AT1G12680, AT1G12700, AT3G22470
AT1G06620, AT1G06640, AT1G06645, AT1G06650, AT1G06660
AT2G10802, AT2G12408, AT3G59550, AT4G05360, AT4G12135
AT1G02980, AT1G43140, AT1G59790, AT1G59800, AT4G02570
AT1G10350, AT3G08910, AT4G12570, AT5G01390, AT5G55600
AT1G47680, AT1G47690, AT1G47700, AT2G13125, AT5G37145
AT2G16140, AT3G52003, AT3G55000, AT3G55005, ATCG00470
AT3G02875, AT4G29390, AT5G56650, AT5G56660, AT5G56670
AT1G12510, AT1G17670, AT1G24080, AT1G30830, AT5G59945
AT3G16940, AT4G16150, AT5G03480, AT5G05430, AT5G05435
AT1G60280, AT1G60300, AT1G60340, AT1G60350, AT1G60380
AT1G21930, AT3G42150, AT3G42170, AT3G61160, AT3G61170
AT1G13010, AT2G24380, AT2G42970, AT4G31265, AT5G65015
AT2G06540, AT2G12195, AT2G12270, AT3G31420, AT4G06497
AT2G12900, AT2G12940, AT2G13115, AT2G13145, AT2G13150
AT1G38140, AT4G05505, AT4G06570, AT4G06627, AT5G28464
AT1G57800, AT1G57820, AT1G66040, AT4G08590, AT5G39550
AT3G07115, AT3G09595, AT4G25585, AT5G02815, AT5G52355
AT4G19570, AT4G19580, AT4G19590, AT5G37750, AT5G62780
AT1G50010, AT1G50020, AT1G64740, AT5G19780, AT5G19790
AT1G27940, AT2G47000, AT3G62150, AT4G01820, AT4G01830
AT5G60270, AT5G60280, AT5G60300, AT5G60310, AT5G60320
AT1G42280, AT1G42290, AT2G11420, AT5G34540, AT5G37110
AT1G42120, AT2G23020, AT2G23650, AT5G41675, AT5G54865
AT2G20540, AT2G20550, AT2G20555, AT2G20560, AT4G18750
AT2G18042, AT3G28985, AT4G09545, AT5G42895, AT5G60978
AT2G42010, AT4G00240, AT4G11830, AT4G11840, AT4G11850
AT5G06020, AT5G06030, AT5G06040, AT5G36903, AT5G36904
AT3G02850, AT5G07760, AT5G07770, AT5G07780, AT5G37500
AT1G35770, AT3G42820, AT4G08340, AT5G28200, AT5G28260
AT1G29650, AT3G27883, AT3G57586, AT5G18633, AT5G36226
AT4G33260, AT4G33270, AT5G27043, AT5G27080, AT5G27570
AT1G51670, AT4G29760, AT4G29770, AT5G18040, AT5G18065
AT3G32980, AT4G08770, AT5G06720, AT5G06730, AT5G19890
AT3G29610, AT3G29612, AT3G31406, AT3G31410, AT3G32140
AT3G11370, AT3G11385, AT3G11390, AT3G11402, AT3G13760
AT1G53870, AT1G53880, AT1G53890, AT1G53900, AT1G72340
AT3G45330, AT3G45390, AT3G45410, AT3G45420, AT3G45430
AT2G37478, AT2G37480, AT2G37500, AT3G53668, AT3G53670
AT1G12140, AT1G12150, AT1G62600, AT1G62610, AT1G62620
AT1G13350, AT3G25815, AT3G25826, AT3G25840, AT3G53640
AT1G12340, AT1G12390, AT1G62880, AT1G62886, AT1G62890
AT5G43510, AT5G43513, AT5G43516, AT5G43518, AT5G43525
AT4G37320, AT4G37330, AT4G37340, AT4G37360, AT4G37370
AT4G16220, AT4G16230, AT4G17890, AT4G17908, AT4G17914
AT1G23490, AT2G47170, AT2G47180, AT3G62290, AT5G14670
AT3G59300, AT3G59310, AT3G59320, AT3G59330, AT3G59340
AT1G05835, AT1G05840, AT1G65230, AT1G65240, AT5G36260
AT1G66690, AT1G66700, AT1G66710, AT1G66720, AT1G66725
AT1G23810, AT1G27240, AT1G27260, AT1G27270, AT1G27280
AT1G60500, AT1G60505, AT1G60510, AT1G60525, AT1G60530
AT1G39350, AT2G05880, AT2G09956, AT2G10555, AT4G07440
AT1G22320, AT1G32620, AT1G78250, AT2G33140, AT5G65305
AT1G27540, AT1G27550, AT1G27560, AT1G27580, AT2G24080
AT1G08740, AT1G35650, AT2G29240, AT3G26530, AT5G44890
AT1G11482, AT5G53780, AT5G55870, AT5G55880, AT5G55890
AT1G17500, AT1G26130, AT1G72700, AT3G13900, AT3G27870
AT1G21420, AT1G21800, AT1G77030, AT1G77040, AT1G77560
AT2G10470, AT2G10836, AT4G03670, AT4G07031, AT5G35270
AT1G32420, AT1G46840, AT1G46912, AT1G46984, AT5G62060
AT4G21210, AT5G50530, AT5G50540, AT5G50640, AT5G50645
AT4G23350, AT4G23360, AT4G23370, AT4G23380, AT4G23390
AT2G15450, AT2G15460, AT2G15470, AT2G40310, AT4G13760
AT1G51210, AT2G16890, AT2G16895, AT5G03490, AT5G14860
AT3G16555, AT3G17710, AT3G18340, AT3G44130, AT3G51171
AT2G25630, AT2G44450, AT3G60130, AT5G42260, AT5G44640
AT1G43970, AT3G29550, AT4G06684, AT5G38275, AT5G38280
AT2G05642, AT2G45530, AT2G45540, AT3G60910, AT3G60920
AT5G14545, AT5G14550, AT5G14560, AT5G14565, AT5G14570
AT3G44274, AT3G54925, AT3G55252, AT3G55254, AT3G55258
AT1G78330, AT2G17630, AT2G17640, AT4G35630, AT4G35640
AT3G12410, AT3G12430, AT3G12440, AT3G12450, AT3G12460
AT1G10160, AT5G01335, AT5G13475, AT5G28615, AT5G38365
AT1G20840, AT3G51490, AT4G35300, AT5G01715, AT5G01720
AT4G14980, AT5G54020, AT5G54030, AT5G54040, AT5G54050
AT1G01870, AT2G03790, AT3G07025, AT3G50835, AT4G16235
AT2G18320, AT2G27540, AT3G20400, AT5G52080, AT5G53410
AT3G29648, AT3G29650, AT3G29734, AT4G04105, AT4G06588
AT1G51270, AT2G23830, AT2G23860, AT2G45140, AT3G60600
AT2G07500, AT3G09165, AT3G42945, AT4G06548, AT4G06636
AT3G26150, AT3G26160, AT3G26165, AT3G26170, AT3G26180
AT1G60680, AT1G60690, AT1G60710, AT1G60730, AT1G60750
AT1G12260, AT1G62700, AT1G79580, AT2G46770, AT3G61910
AT1G07790, AT2G28720, AT2G37470, AT3G53650, AT5G59910
AT1G20470, AT1G20480, AT1G20490, AT1G20500, AT1G20510
AT1G58684, AT1G58983, AT1G59359, AT2G41840, AT3G57490
AT3G23460, AT3G23470, AT3G23480, AT3G23510, AT3G23530
AT3G10560, AT3G10570, AT3G18270, AT5G04630, AT5G04660
AT1G20320, AT2G04930, AT3G17550, AT3G19595, AT3G19600
AT5G07850, AT5G07860, AT5G07870, AT5G42830
AT2G15180, AT2G15185, AT3G43470, AT3G43480
AT2G16380, AT4G34580, AT4G36490, AT4G37020
AT1G27870, AT1G77815, AT1G77820, AT2G16100
AT4G07540, AT5G26020, AT5G35912, AT5G36990
AT1G35190, AT3G46480, AT3G46490, AT3G46500
AT3G29110, AT3G29190, AT4G20200, AT4G20230
AT1G19400, AT1G75170, AT1G75180, AT5G04790
AT1G27770, AT2G41560, AT3G57330, AT4G37640
AT3G08580, AT4G28370, AT4G28380, AT4G28390
AT2G29190, AT2G29200, AT3G10350, AT3G10360
AT2G24940, AT2G24945, AT3G26800, AT4G36925
AT1G11590, AT1G36710, AT3G27980, AT4G03930
AT1G45100, AT3G10845, AT3G48830, AT5G23690
AT1G12210, AT5G43730, AT5G43740, AT5G47260
AT1G06810, AT1G06923, AT1G06925, AT4G20480
AT1G48370, AT3G17650, AT4G24120, AT5G45450
AT1G24120, AT3G47130, AT3G47140, AT3G47150
AT3G12250, AT3G12260, AT5G06950, AT5G06960
AT3G51330, AT3G51340, AT3G51350, AT3G51360
AT1G10450, AT1G13960, AT1G59890, AT4G12020
AT2G35960, AT2G35970, AT3G52470, AT4G09590
AT2G06845, AT3G01345, AT5G28919, AT5G28920
AT1G51390, AT1G51400, AT1G51402, AT3G20970
AT3G58040, AT4G27880, AT5G53360, AT5G53370
AT1G17780, AT2G16575, AT2G16580, AT4G34760
AT2G31020, AT2G31030, AT2G31035, AT4G08180
AT2G04330, AT3G29710, AT3G32080, AT5G35794
AT1G35995, AT1G43930, AT2G07100, AT3G32425
AT2G27740, AT2G36355, AT2G36360, AT3G52900
AT4G00020, AT5G01620, AT5G01630, AT5G01650
AT4G33830, AT4G33840, AT4G33850, AT4G33860
AT1G32880, AT4G16143, AT5G49310, AT5G52000
AT1G29660, AT1G29670, AT1G29680, AT5G45690
AT1G17495, AT1G33813, AT1G33817, AT3G33070
AT5G27050, AT5G27070, AT5G27090, AT5G27580
AT1G19415, AT1G30180, AT3G49765, AT4G09146
AT1G28100, AT1G28110, AT2G33520, AT2G33530
AT1G66960, AT1G78480, AT1G78950, AT1G78955
AT5G01290, AT5G01300, AT5G28210, AT5G28220
AT3G22480, AT3G22490, AT3G22492, AT3G22500
AT2G44130, AT2G44140, AT3G59940, AT3G59950
AT1G60985, AT1G60986, AT1G60987, AT2G25687
AT1G45190, AT3G11990, AT4G13261, AT4G13263
AT3G44300, AT3G44310, AT3G44320, AT5G22300
AT1G33830, AT1G33870, AT1G33890, AT1G33900
AT1G65875, AT1G65880, AT1G65890, AT1G68270
AT1G16670, AT4G28670, AT5G40380, AT5G40382
AT1G56120, AT1G56130, AT1G56140, AT1G56145
AT4G09012, AT4G09420, AT5G40080, AT5G40090
AT1G65810, AT4G05540, AT5G37030, AT5G52090
AT1G47620, AT1G47630, AT1G57750, AT4G39500
AT2G36880, AT3G17380, AT3G17390, AT4G01850
AT1G14070, AT1G14080, AT1G14100, AT1G14110
AT2G47220, AT3G03350, AT3G03710, AT3G04445
AT4G30280, AT4G30290, AT5G57530, AT5G57540
AT2G10570, AT2G11730, AT2G15700, AT3G42766
AT3G19700, AT3G19710, AT3G25495, AT4G29180
AT4G28790, AT4G28800, AT4G28811, AT4G28815
AT5G13350, AT5G13360, AT5G13370, AT5G13380
AT1G03300, AT5G23770, AT5G23780, AT5G23800
AT2G42780, AT2G42790, AT3G58740, AT3G58750
AT2G36510, AT3G10015, AT3G52955, AT5G03745
AT2G07742, AT2G07771, ATCG00850, ATMG00900
AT2G46100, AT2G46110, AT3G61530, AT3G61540
AT1G18900, AT1G18910, AT1G74750, AT1G74770
AT1G05085, AT2G13680, AT2G31960, AT5G36870
AT4G08990, AT4G13610, AT4G14140, AT5G49160
AT2G05470, AT2G12120, AT3G42600, AT5G28482
AT4G12470, AT4G12480, AT4G12490, AT4G12500
AT3G28070, AT3G28080, AT3G28100, AT3G28130
AT1G17240, AT1G17250, AT1G17255, AT1G72300
AT2G04490, AT3G43955, AT5G42645, AT5G47445
AT1G21170, AT1G21190, AT1G76850, AT1G76860
AT1G23540, AT1G49270, AT2G18470, AT3G18810
AT4G00110, AT4G12240, AT4G12250, AT4G30440
AT1G35920, AT1G36490, AT2G11640, AT2G14450
AT1G03080, AT2G30500, AT4G02700, AT4G02710
AT4G12870, AT4G12890, AT4G12900, AT4G12960
AT4G25610, AT4G25620, AT5G52420, AT5G52430
AT3G46250, AT3G46260, AT3G46270, AT3G46280
AT1G35250, AT1G35290, AT1G68260, AT1G68280
AT1G42620, AT3G42460, AT4G05570, AT4G07696
AT2G05870, AT4G03700, AT4G07435, AT5G28671
AT2G25760, AT3G03930, AT3G03940, AT5G18190
AT1G02300, AT1G02305, AT1G02310, AT4G01610
AT1G45191, AT1G60090, AT3G62740, AT3G62750
AT1G24620, AT1G66400, AT2G36180, AT5G17470
AT2G25520, AT4G32390, AT5G11230, AT5G25400
AT1G74280, AT1G74290, AT1G74300, AT1G74310
AT2G20597, AT2G20605, AT2G20618, AT2G20619
AT1G76490, AT2G17370, AT5G23760, AT5G53880
AT2G35890, AT2G38910, AT3G10660, AT5G04870
AT1G49010, AT2G24550, AT3G55660, AT5G23650
AT1G13280, AT3G25760, AT3G25770, AT3G25780
AT2G25025, AT3G31903, AT3G32316, AT3G32371
AT2G02740, AT2G02741, AT2G02750, AT2G45350
AT5G39460, AT5G39470, AT5G39480, AT5G39490
AT2G05475, AT2G12130, AT3G42610, AT5G28484
AT2G37290, AT2G39270, AT2G39280, AT3G55020
AT1G75280, AT1G75290, AT1G75295, AT1G75300
AT4G00650, AT4G25100, AT5G51090, AT5G51100
AT1G08890, AT1G08900, AT3G05150, AT3G05400
AT4G24930, AT4G24940, AT5G50580, AT5G50680
AT3G51420, AT3G51430, AT3G51440, AT3G51450
AT1G48840, AT1G48850, AT1G48860, AT3G18350
AT1G66860, AT1G66880, AT5G38200, AT5G38210
AT5G09670, AT5G09672, AT5G64550, AT5G64552
AT1G23010, AT2G47590, AT5G13290, AT5G21482
AT1G07760, AT3G06665, AT5G02505, AT5G64735
AT4G22165, AT4G22170, AT4G22180, AT4G22185
AT1G30455, AT2G01280, AT2G01290, AT3G09360
AT1G18410, AT1G58050, AT1G58060, AT1G73860
AT1G23820, AT1G23830, AT1G23840, AT1G23850
AT2G11620, AT2G29850, AT2G41310, AT3G57040
AT2G31500, AT2G40850, AT2G45060, AT3G56600
AT1G23950, AT1G23960, AT1G23970, AT1G27860
AT1G35980, AT2G02103, AT2G13450, AT5G25200
AT1G21760, AT1G21770, AT1G21780, AT1G77540
AT1G43160, AT2G19170, AT3G16770, AT4G23750
AT3G11560, AT3G11570, AT5G06220, AT5G06230
AT1G01600, AT2G29650, AT4G00360, AT4G00370
AT2G01670, AT3G53342, AT3G53630, AT4G18692
AT1G26770, AT1G69530, AT5G05290, AT5G56320
AT2G27402, AT2G27410, AT2G32645, AT2G32650
AT1G43766, AT2G05150, AT4G04040, AT4G08876
AT4G05110, AT4G05120, AT4G05130, AT4G05140
AT5G22590, AT5G22600, AT5G22610, AT5G44490
AT1G80660, AT2G07560, AT4G30190, AT5G57350
AT1G07820, AT2G28740, AT3G46320, AT5G59970
AT4G06617, AT4G06619, AT5G33207, AT5G59620
AT1G33170, AT2G45750, AT4G00750, AT4G00752
AT3G02380, AT5G15840, AT5G15845, AT5G15850
AT4G39361, AT4G39363, AT4G39364, AT4G39366
AT1G19371, AT3G26812, AT3G26815, AT3G26818
AT2G19020, AT2G19030, AT2G19040, AT2G19045
AT3G08890, AT3G08900, AT5G01610, AT5G37070
AT2G14635, AT2G44900, AT3G60340, AT3G60350
AT2G19220, AT3G11290, AT3G11300, AT3G11310
AT2G20290, AT2G33240, AT4G33200, AT5G43900
AT2G05110, AT3G32043, AT3G42115, AT5G35413
AT2G04880, AT2G04890, AT2G04900, AT5G48150
AT1G18230, AT3G06620, AT3G06630, AT3G06640
AT3G14510, AT3G14530, AT3G14550, AT3G32040
AT1G10190, AT4G15050, AT4G15053, AT4G15056
AT2G20495, AT2G20500, AT2G20510, AT2G36070
AT3G49180, AT3G49190, AT3G49200, AT3G49210
AT4G27140, AT4G27150, AT4G27160, AT4G27170
AT2G35860, AT3G11700, AT3G52370, AT5G06390
AT5G37870, AT5G37890, AT5G37900, AT5G37910
AT3G51630, AT3G51632, AT3G51640, AT3G51650
AT3G29790, AT3G33528, AT3G43880, AT4G07526
AT2G32530, AT2G32540, AT2G32610, AT2G32620
AT1G12270, AT1G62740, AT1G62750, AT2G24060
AT2G23142, AT2G23148, AT5G38435, AT5G38440
AT2G07712, AT2G07747, AT5G34852, ATMG00520
AT5G08350, AT5G23340, AT5G23350, AT5G23370
AT1G62040, AT1G62180, AT4G21980, AT4G21990
AT3G48860, AT4G25070, AT5G13260, AT5G23700
AT1G10210, AT1G59580, AT3G26805, AT4G11330
AT1G20540, AT1G20550, AT1G76260, AT1G76270
AT1G48440, AT1G48450, AT3G17790, AT3G17800
AT1G25560, AT3G03910, AT5G07440, AT5G18170
AT2G24210, AT3G25810, AT3G25820, AT3G25830
AT1G49200, AT1G49210, AT1G49220, AT3G18773
AT3G05380, AT3G05390, AT3G42090, AT5G27610
AT1G33590, AT1G33600, AT1G33610, AT1G33670
AT2G28755, AT2G28760, AT3G46440, AT5G59290
AT1G08105, AT1G18240, AT1G62766, AT5G39060
AT2G44540, AT2G44550, AT2G44560, AT2G44570
AT1G02920, AT1G02930, AT2G02930, AT4G02520
AT1G68820, AT3G28223, AT3G28330, AT3G48220
AT3G01324, AT3G01325, AT3G01329, AT3G01331
AT1G16270, AT2G35050, AT3G46640, AT5G59570
AT1G56410, AT4G24280, AT5G49910, AT5G49920
AT2G24615, AT2G24625, AT3G22555, AT5G25240
AT4G21230, AT4G21400, AT4G21410, AT5G15150
AT1G56360, AT2G18130, AT3G46120, AT4G36350
AT2G45900, AT3G61370, AT3G61380, AT4G07940
AT1G64900, AT1G64930, AT1G64940, AT1G64950
AT5G52680, AT5G52690, AT5G52700, AT5G52710
AT2G28850, AT2G28860, AT2G34490, AT2G34500
AT1G58430, AT2G30220, AT2G31540, AT2G31550
AT1G16380, AT4G23700, AT5G41610, AT5G41612
AT1G04720, AT1G11010, AT2G35220, AT5G48835
AT4G34120, AT4G34131, AT4G34135, AT4G34138
AT1G55570, AT3G13400, AT4G22010, AT5G66920
AT1G17450, AT1G58766, AT1G59077, AT1G59453
AT4G20890, AT5G23860, AT5G62690, AT5G62700
AT3G08870, AT5G01540, AT5G01550, AT5G01560
AT3G50270, AT3G50280, AT3G50290, AT3G50300
AT1G65630, AT1G65640, AT3G16540, AT3G16550
AT1G20580, AT1G20600, AT1G76300, AT4G03170
AT4G15475, AT4G15480, AT4G15490, AT4G15500
AT1G12010, AT1G62380, AT4G28040, AT4G28050
AT2G43790, AT2G43795, AT3G59800, AT5G42620
AT1G71880, AT1G71890, AT5G06170, AT5G43610
AT1G08050, AT1G17550, AT1G72770, AT5G54480
AT1G14420, AT3G07010, AT4G24780, AT5G63180
AT1G64628, AT1G64630, AT1G64640, AT4G20900
AT1G12190, AT1G32430, AT2G10730, AT3G16580
AT5G09690, AT5G09710, AT5G09720, AT5G64560
AT3G03845, AT3G03852, AT4G39615, AT5G18085
AT2G07718, AT2G07727, ATMG00220, ATMG00590
AT1G23500, AT1G75910, AT1G75920, AT1G75930
AT3G45900, AT4G05410, AT4G11100, AT5G24890
AT2G04320, AT3G29700, AT3G32070, AT5G35792
AT1G01350, AT5G06410, AT5G06420, AT5G06460
AT1G61810, AT1G61820, AT4G21760, AT4G21770
AT4G16105, AT4G16465, AT4G34975, AT5G44705
AT1G77130, AT1G77131, AT1G77138, AT3G18660
AT2G03980, AT2G04020, AT3G26370, AT3G57570
AT2G13430, AT2G13431, AT2G15830, AT2G15840
AT4G23990, AT4G24000, AT4G24010, AT4G24015
AT1G08810, AT2G31180, AT3G47600, AT5G62470
AT1G09650, AT1G12490, AT4G01640, AT5G10340
AT3G21830, AT3G21840, AT3G21850, AT3G21860
AT1G15610, AT1G15620, AT1G15630, AT1G15640
AT2G22280, AT3G20655, AT4G39865, AT5G10235
AT2G22240, AT4G39800, AT5G10160, AT5G10170
AT3G11180, AT3G51238, AT3G51240, AT5G05600
AT2G07750, AT5G08610, AT5G08620, AT5G54580
AT4G29600, AT4G29620, AT4G29630, AT4G29640
AT1G67090, AT5G38410, AT5G38420, AT5G38430
AT1G14710, AT1G28300, AT2G40620, AT4G32690
AT1G17010, AT1G17020, AT4G25300, AT4G25310
AT5G09700, AT5G09730, AT5G64570, AT5G64572
AT5G23220, AT5G23230, AT5G23235, AT5G23240
AT3G10415, AT3G48515, AT4G22265, AT4G39195
AT1G11592, AT3G27990, AT4G03935, AT4G03940
AT5G09290, AT5G09300, AT5G64000, AT5G64010
AT1G34310, AT1G35240, AT1G35520, AT1G43950
AT2G28730, AT2G39610, AT3G14855, AT5G46595
AT1G28500, AT3G19510, AT3G19520, AT3G19530
AT2G10465, AT2G10833, AT4G03660, AT5G35260
AT1G70830, AT1G70840, AT1G70850, AT1G70890
AT5G10540, AT5G10550, AT5G65620, AT5G65630
AT1G49490, AT2G15880, AT3G19020, AT4G33970
AT1G11920, AT1G30350, AT4G22080, AT4G22090
AT1G22900, AT3G58090, AT5G42500, AT5G42510
AT3G60960, AT3G62500, AT5G28340, AT5G36000
AT1G60320, AT2G35100, AT5G44920, AT5G44930
AT4G08093, AT4G23570, AT5G35360, AT5G35370
AT2G15350, AT2G15360, AT2G15370, AT2G15390
AT1G48598, AT1G48600, AT3G17998, AT3G18000
AT1G24280, AT1G24290, AT5G13110, AT5G40760
AT1G41893, AT1G42100, AT2G13240, AT3G29782
AT1G15720, AT1G15730, AT1G80480, AT5G58340
AT2G41490, AT2G41500, AT3G57220, AT3G60957
AT3G13210, AT3G51110, AT5G41770, AT5G45990
AT2G43820, AT2G43840, AT2G43850, AT3G59830
AT4G12430, AT4G12432, AT4G22590, AT4G22592
AT1G63230, AT1G63630, AT1G64100, AT1G64105
AT1G21100, AT1G21110, AT1G21120, AT1G21130
AT1G61090, AT1G61093, AT1G61095, AT1G61097
AT1G28450, AT1G28460, AT1G29962, AT1G54760
AT3G44910, AT3G44920, AT3G44930, AT5G22910
AT4G12300, AT4G12310, AT4G12320, AT4G12330
AT1G11960, AT1G62320, AT3G21620, AT4G22120
AT2G32670, AT3G24890, AT3G25013, AT3G25014
AT5G07510, AT5G07520, AT5G07540, AT5G07600
AT3G02690, AT3G02700, AT5G16330, AT5G16360
AT2G10500, AT2G10840, AT4G07310, AT5G35280
AT2G16810, AT2G40910, AT2G40920, AT2G40925
AT2G38695, AT3G26820, AT3G26840, AT3G26850
AT1G07660, AT3G45930, AT5G01080, AT5G59690
AT1G59770, AT3G23085, AT4G17587, AT5G39070
AT1G51590, AT1G51600, AT3G21160, AT3G21175
AT3G24020, AT3G24030, AT4G13580, AT4G13590
AT2G07745, AT2G07761, ATMG00340, ATMG00790
AT2G24460, AT2G24480, AT2G24490, AT3G28620
AT3G02610, AT3G02620, AT5G16230, AT5G16235
AT3G60420, AT3G60440, AT3G60450, AT4G15800
AT1G35060, AT1G42390, AT1G44840, AT3G42478
AT2G17210, AT3G09060, AT5G52840, AT5G52850
AT2G23400, AT2G23410, AT5G58780, AT5G58782
AT1G03050, AT2G36300, AT3G52760, AT4G02650
AT1G58643, AT1G58936, AT1G59171, AT1G59312
AT5G49750, AT5G49760, AT5G49770, AT5G49780
AT2G14340, AT3G33230, AT3G45370, AT4G04398
AT1G56675, AT3G29156, AT5G39155, AT5G39185
AT2G07510, AT3G09170, AT4G06549, AT4G06638
AT1G32190, AT2G24310, AT2G24320, AT4G24760
AT1G33940, AT1G36078, AT4G09360, AT5G18700
AT3G02468, AT3G02470, AT5G15948, AT5G15950
AT1G23460, AT1G23465, AT1G23470, AT1G29960
AT5G37940, AT5G37960, AT5G37980, AT5G38000
AT3G09480, AT5G02570, AT5G22880
AT4G31940, AT4G31950, AT4G31970
AT1G18486, AT1G18490, AT4G02655
AT2G17320, AT2G17340, AT4G35360
AT3G10500, AT5G04410, AT5G04420
AT3G27329, AT3G27331, AT4G08560
AT1G34095, AT1G47495, AT4G04560
AT2G43490, AT3G59570, AT5G54780
AT1G13440, AT1G79529, AT1G79530
AT1G18760, AT1G18780, AT2G29840
AT4G29690, AT4G29700, AT4G29710
AT1G67710, AT2G25180, AT4G31920
AT3G45030, AT3G47370, AT5G62300
AT2G17070, AT2G17080, AT4G35200
AT5G61050, AT5G61060, AT5G61070
AT1G48660, AT1G48670, AT1G48690
AT3G55100, AT3G55110, AT3G55130
AT1G50040, AT3G19680, AT3G19690
AT3G56060, AT5G51940, AT5G51950
AT3G01323, AT3G01327, AT3G01328
AT1G73440, AT1G73445, AT3G43575
AT3G02480, AT5G15960, AT5G15970
AT1G02190, AT1G02205, AT5G28280
AT1G34560, AT1G35400, AT1G35410
AT1G02730, AT1G32180, AT2G33100
AT1G20590, AT1G20610, AT1G76310
AT2G25820, AT2G44940, AT3G60490
AT2G03915, AT2G05087, AT3G32027
AT4G27760, AT5G53090, AT5G53100
AT4G26090, AT4G26095, AT4G26100
AT2G22668, AT4G05508, AT5G50717
AT1G24330, AT1G67530, AT1G67540
AT3G02560, AT3G02570, AT5G16130
AT2G07708, ATMG00490, ATMG00500
AT1G22190, AT1G78080, AT5G44210
AT4G04280, AT4G08108, AT4G21360
AT1G21880, AT1G21890, AT1G77630
AT3G44850, AT5G22830, AT5G22840
AT3G07590, AT3G07600, AT4G02840
AT1G20380, AT1G76140, AT1G76150
AT2G21190, AT4G38790, AT4G38800
AT3G04030, AT5G18240, AT5G18245
AT1G21750, AT1G77510, AT3G62510
AT1G19890, AT1G75600, AT1G75610
AT2G05084, AT3G32026, AT5G34950
AT5G10210, AT5G10220, AT5G10230
AT4G25140, AT4G25150, AT5G51260
AT1G58130, AT3G23955, AT5G53640
AT4G11745, AT4G11750, AT4G11770
AT4G08470, AT4G08480, AT4G08500
AT2G32190, AT2G32200, AT2G32210
AT1G07250, AT2G29740, AT2G29750
AT2G18270, AT2G18280, AT2G18290
AT2G16080, AT5G38920, AT5G46645
AT1G09940, AT1G58290, AT2G31250
AT2G06025, AT4G28860, AT4G28880
AT2G42050, AT5G35337, AT5G51320
AT3G58390, AT4G27650, ATMG01050
AT4G08878, AT5G43360, AT5G43370
AT4G16750, AT5G11590, AT5G25810
AT2G21660, AT2G32690, AT4G39260
AT1G52050, AT1G52060, AT1G52070
AT5G09740, AT5G64600, AT5G64610
AT1G63830, AT4G23470, AT5G41390
AT1G01620, AT4G00413, AT4G00430
AT1G77520, AT1G77530, AT5G37170
AT1G34160, AT3G24000, AT3G62890
AT3G11397, AT5G05987, AT5G05990
AT3G59730, AT3G59740, AT3G59750
AT3G29520, AT5G25000, AT5G35050
AT2G03913, AT2G03933, AT2G03937
AT1G64090, AT2G46170, AT5G41600
AT1G30490, AT2G34710, AT4G32880
AT5G37950, AT5G38010, AT5G38040
AT3G63320, AT3G63330, AT3G63340
AT2G25095, AT4G31877, AT5G10945
AT1G05720, AT1G05730, AT2G43720
AT2G04520, AT5G35670, AT5G35680
AT3G15356, AT3G16530, AT5G03350
AT1G69220, AT1G77765, AT1G77770
AT1G14840, AT1G24764, AT1G68060
AT2G37190, AT3G53430, AT5G60670
AT1G13720, AT1G75740, AT5G60966
AT1G65365, AT1G69730, AT1G79680
AT3G15340, AT5G36690, AT5G36780
AT1G28020, AT1G28040, AT2G46495
AT1G01570, AT4G00300, AT4G11350
AT5G37140, AT5G37150, AT5G37160
AT1G42924, AT2G05930, AT5G43800
AT2G39518, AT2G39520, AT2G39530
AT2G23590, AT2G23600, AT4G37140
AT4G25870, AT4G30060, AT5G57270
AT1G47770, AT5G33405, AT5G35760
AT2G37330, AT2G37340, AT3G53500
AT2G45430, AT3G04570, AT3G60870
AT2G34655, AT3G28945, AT5G49465
AT1G30900, AT2G34940, AT4G20110
AT4G17585, AT5G46600, AT5G46610
AT2G19050, AT2G19060, AT2G19070
AT1G02520, AT1G02530, AT2G36910
AT2G07766, AT2G07793, ATMG00420
AT1G21140, AT3G43630, AT3G43660
AT1G13950, AT1G26630, AT1G69410
AT1G54280, AT1G68700, AT1G68710
AT4G16400, AT4G16410, AT4G16420
AT3G48745, AT5G23665, AT5G50805
AT1G33910, AT1G33930, AT1G33960
AT1G26960, AT1G69780, AT3G01220
AT3G27450, AT3G53890, AT5G27700
AT1G20065, AT1G20070, AT3G25940
AT4G34320, AT4G34330, AT4G34332
AT1G30473, AT1G30475, AT1G30480
AT1G79940, AT4G21180, AT4G21190
AT3G11650, AT5G06310, AT5G06320
AT5G41280, AT5G41290, AT5G41300
AT5G23820, AT5G23830, AT5G23840
AT2G23420, AT4G36940, AT4G36945
AT1G33220, AT5G20330, AT5G20340
AT1G74000, AT1G74010, AT1G74020
AT2G34220, AT2G34230, AT2G34240
AT2G19480, AT4G26110, AT5G56950
AT3G09570, AT5G02630, AT5G18520
AT3G05840, AT4G18710, AT4G18720
AT3G04390, AT4G34890, AT4G34900
AT3G20993, AT3G61175, AT3G61177
AT1G62710, AT2G25940, AT4G32940
AT2G21700, AT4G00985, AT4G27875
AT2G04120, AT3G51540, AT5G59150
AT2G30320, AT4G13810, AT4G13820
AT1G43886, AT5G10620, AT5G37680
AT2G24110, AT3G48930, AT5G23740
AT3G49270, AT3G49300, AT3G49305
AT3G43700, AT5G19000, AT5G21010
AT1G19420, AT4G13992, AT4G16015
AT1G64385, AT4G30990, AT4G30991
AT2G04260, AT4G05340, AT4G05380
AT2G07737, ATMG00310, ATMG00320
AT2G47250, AT3G62310, AT5G14900
AT1G17270, AT1G53770, AT5G50420
AT2G41540, AT3G07690, AT3G07700
AT1G13800, AT1G14090, AT2G26790
AT2G42740, AT3G58700, AT4G18730
AT2G16210, AT5G09780, AT5G46915
AT4G25630, AT5G52470, AT5G52490
AT1G13448, AT1G13450, AT3G25990
AT1G69650, AT1G69660, AT3G22080
AT1G34910, AT1G35030, AT1G35040
AT1G54450, AT5G28850, AT5G44090
AT4G22510, AT4G22513, AT4G22517
AT1G34490, AT1G34500, AT1G34520
AT2G27570, AT3G51210, AT5G43690
AT1G23200, AT1G53830, AT3G06830
AT4G36988, AT4G36990, AT5G62020
AT1G78570, AT1G78580, AT3G14790
AT3G02170, AT5G15580, AT5G15581
AT5G44380, AT5G44390, AT5G44400
AT5G35330, AT5G35332, AT5G35336
AT2G07759, ATMG00330, ATMG00780
AT3G16857, AT3G16860, AT4G16110
AT1G43960, AT2G36402, AT5G46875
AT1G54470, AT2G25470, AT5G49290
AT1G26480, AT3G02520, AT5G16050
AT1G66950, AT2G26910, AT2G36380
AT4G19080, AT5G45480, AT5G45490
AT3G01900, AT3G48520, AT5G63450
AT1G10360, AT1G10370, AT5G62480
AT4G13270, AT4G13280, AT4G13300
AT1G73603, AT1G73607, AT4G10655
AT2G36890, AT3G49690, AT5G65790
AT5G19230, AT5G19240, AT5G19250
AT2G27820, AT3G44720, AT5G22630
AT5G08712, AT5G08717, AT5G63715
AT4G03438, AT4G03445, AT4G03455
AT1G50900, AT1G50910, AT3G20541
AT2G21185, AT2G21187, AT2G21188
AT1G74170, AT1G74190, AT1G74200
AT1G47930, AT5G26700, AT5G26710
AT3G48510, AT5G50360, AT5G63350
AT2G12440, AT3G13650, AT3G13662
AT1G36430, AT3G43620, AT5G14810
AT5G39510, AT5G39520, AT5G39530
AT2G10560, AT2G10589, AT5G04860
AT1G17170, AT1G17190, AT3G43800
AT3G48690, AT3G48700, AT5G16080
AT4G29570, AT4G29580, AT4G29650
AT2G45120, AT3G27330, AT3G60580
AT2G44680, AT3G60250, AT5G47080
AT4G25440, AT5G51970, AT5G51980
AT3G45440, AT5G59260, AT5G59270
AT1G09840, AT1G57870, AT5G14640
AT1G66550, AT1G66560, AT1G66600
AT2G07699, AT2G07741, ATMG00410
AT3G43650, AT5G30400, AT5G30440
AT2G25240, AT2G26390, AT3G45220
AT1G30800, AT1G30810, AT2G34880
AT3G45990, AT3G46000, AT3G46010
AT2G31625, AT5G22100, AT5G22110
AT1G16980, AT1G17000, AT4G27550
AT3G48840, AT5G40275, AT5G41690
AT4G24973, AT4G24974, AT4G24975
AT1G36510, AT3G31510, AT3G32260
AT3G01460, AT3G01470, AT3G01472
AT2G45245, AT2G45260, AT4G33320
AT3G09690, AT3G09700, AT5G02970
AT3G15270, AT5G50570, AT5G50670
AT3G45577, AT3G45590, AT3G45600
AT3G19000, AT3G19002, AT3G19010
AT1G48268, AT3G52310, AT3G52320
AT4G27652, AT4G27654, AT5G54145
AT2G03530, AT2G03590, AT2G03600
AT2G20990, AT2G21010, AT2G21040
AT3G45780, AT5G58140, AT5G58150
AT1G09460, AT1G09470, AT1G09483
AT2G18060, AT4G36160, AT4G36170
AT4G32100, AT4G32105, AT4G32110
AT2G05647, AT2G12420, AT4G08598
AT2G04270, AT2G04280, AT4G12700
AT1G02750, AT4G02200, AT4G02210
AT4G31750, AT5G10740, AT5G24940
AT3G09385, AT4G21605, AT4G34170
AT1G04750, AT2G33110, AT2G33120
AT3G28930, AT3G28940, AT3G28950
AT5G06860, AT5G06865, AT5G06870
AT2G28950, AT2G39700, AT3G55500
AT1G17750, AT1G73066, AT1G73080
AT2G43680, AT3G59690, AT3G59695
AT3G10270, AT5G04110, AT5G04130
AT2G03931, AT2G03936, AT2G03958
AT1G03400, AT1G03410, AT1G03420
AT1G59920, AT1G59930, AT5G35120
AT1G01390, AT1G01420, AT4G01070
AT2G39890, AT3G55740, AT5G37570
AT1G52240, AT1G79860, AT3G24620
AT1G64210, AT5G41680, AT5G41685
AT3G47420, AT4G17540, AT4G17550
AT1G20680, AT1G20730, AT1G20740
AT1G57943, AT1G57980, AT1G57990
AT5G18860, AT5G18870, AT5G18890
AT1G56530, AT3G50250, AT4G19270
AT1G13660, AT2G14420, AT5G56367
AT2G42005, AT4G31196, AT4G37500
AT1G29965, AT1G29970, AT2G34480
AT1G64780, AT3G24290, AT3G24300
AT1G22780, AT4G09800, AT4G09810
AT1G31670, AT1G31690, AT1G31710
AT2G06220, AT3G30715, AT4G09390
AT2G19910, AT2G19920, AT2G19930
AT2G39290, AT3G55030, AT3G55040
AT1G15310, AT1G48900, AT5G49500
AT5G50010, AT5G50011, AT5G50012
AT3G48940, AT3G61260, AT5G23750
AT3G10540, AT3G10575, AT5G04510
AT4G29890, AT4G29900, AT5G57110
AT4G16720, AT4G17380, AT4G17390
AT2G07773, ATMG00910, ATMG00980
AT2G36680, AT3G53110, AT3G53120
AT2G14335, AT3G35003, AT4G04396
AT3G26090, AT5G43725, AT5G60410
AT2G24500, AT4G31410, AT4G31420
AT3G46610, AT5G14320, AT5G14350
AT3G27809, AT3G27810, AT3G46130
AT4G01915, AT4G01935, AT4G01940
AT2G31880, AT2G31890, AT5G62310
AT1G21530, AT1G21540, AT1G77240
AT2G18670, AT2G18680, AT2G18690
AT5G24180, AT5G24190, AT5G24220
AT1G14640, AT1G14650, AT3G49130
AT5G20450, AT5G20470, AT5G20490
AT1G69280, AT1G69290, AT4G25990
AT1G70710, AT4G38990, AT4G39000
AT3G48960, AT3G49010, AT5G23900
AT4G18310, AT4G18320, AT4G22400
AT1G11310, AT1G61560, AT2G39200
AT4G23580, AT4G33900, AT4G39290
AT1G68420, AT1G70980, AT5G56680
AT1G43387, AT2G19840, AT4G05073
AT1G08260, AT1G08270, AT2G27120
AT5G05470, AT5G05480, AT5G05490
AT1G51230, AT1G51240, AT1G51250
AT1G80200, AT1G80210, AT3G06820
AT3G46530, AT3G46710, AT3G46730
AT2G25540, AT4G32410, AT5G05170
AT5G20010, AT5G20020, AT5G55190
ATMG00990, ATMG01000, ATMG01010
AT4G31310, AT5G39720, AT5G39730
AT2G03920, AT3G30150, AT5G33420
AT1G56240, AT1G56242, AT1G56250
AT1G65670, AT3G30290, AT4G15300
AT4G21366, AT4G21370, AT4G21380
AT1G21430, AT1G21440, AT1G77060
AT1G35115, AT1G50810, AT2G15650
AT1G15770, AT1G15780, AT1G15790
AT1G32380, AT5G14450, AT5G14460
AT1G68120, AT2G01930, AT4G35380
AT1G66370, AT1G66380, AT1G66390
AT1G08430, AT1G08440, AT2G27240
AT1G14230, AT1G14240, AT1G14250
AT1G16440, AT4G26610, AT5G40030
AT2G04625, AT3G43760, AT4G06740
AT1G34620, AT2G06410, AT4G04547
AT5G58060, AT5G58070, AT5G58180
AT1G18740, AT1G74450, AT1G74456
AT2G25050, AT3G32400, AT3G32410
AT3G55210, AT3G56560, AT5G39690
AT5G52640, AT5G56010, AT5G56030
AT1G09390, AT1G09400, AT1G56670
AT3G13700, AT3G13710, AT3G13720
AT2G27340, AT3G58130, AT3G58140
AT2G46700, AT3G49370, AT5G24430
AT3G46070, AT3G46080, AT3G46090
AT1G30280, AT1G30282, AT4G23630
AT1G68020, AT2G18700, AT4G17770
AT2G23210, AT2G23250, AT2G23260
AT3G09300, AT3G09310, AT5G02100
AT2G30650, AT2G30660, AT5G65940
AT1G55090, AT1G55100, ATCG00480
AT2G12290, AT4G19700, AT5G48960
AT1G64185, AT1G64190, AT5G41670
AT4G20325, AT4G20330, AT4G21010
AT1G52440, AT1G52460, AT1G52470
AT1G50580, AT2G22930, AT4G09500
AT3G26813, AT3G26816, AT3G26819
AT1G28695, AT1G28700, AT1G28710
AT1G49810, AT3G19480, AT3G19490
AT4G34080, AT4G34090, AT4G36100
AT1G51770, AT3G21310, AT3G21320
AT2G32830, AT5G43340, AT5G43350
AT1G19350, AT1G75080, AT1G75090
AT1G79170, AT3G28590, AT5G40316
AT4G04800, AT4G04810, AT4G04830
AT1G27210, AT1G59840, AT1G59850
AT1G75830, AT2G26010, AT2G26020
AT4G07390, AT5G59470, AT5G59480
AT1G73000, AT4G29230, AT5G49520
AT2G21680, AT2G29590, AT2G29600
AT2G07764, ATCG01140, ATMG00380
AT1G01720, AT1G01725, AT1G77450
AT2G22360, AT4G39960, AT4G39970
AT1G26973, AT1G69792, AT1G69795
AT2G28250, AT2G32800, AT2G32810
AT1G45020, AT1G54720, AT3G46183
AT5G26030, AT5G26038, AT5G26040
AT1G03670, AT5G67488, AT5G67490
AT5G47330, AT5G47340, AT5G47350
AT1G21060, AT1G76620, AT2G23200
AT2G19610, AT2G19620, AT5G07640
AT1G81020, AT2G22475, AT4G40100
AT1G71170, AT1G71180, AT1G71190
AT1G70960, AT1G71290, AT1G76830
AT1G16489, AT1G16490, AT2G32460
AT5G02660, AT5G61940, AT5G61950
AT1G59500, AT2G14960, AT2G23170
AT2G12050, AT3G31908, AT3G32377
AT1G10630, AT1G60480, AT1G70490
AT1G68030, AT2G40830, AT3G56580
AT2G37960, AT3G54050, AT3G54060
AT1G51000, AT1G51010, AT1G51030
AT2G47030, AT2G47040, AT3G62170
AT2G11623, AT2G29605, AT3G45800
AT3G62470, AT3G62540, AT5G14820
AT4G09110, AT4G09120, AT4G09130
AT1G26975, AT1G26985, AT1G69797
AT1G72880, AT5G13690, AT5G13700
AT3G15604, AT3G15605, AT3G15610
AT1G79960, AT4G31615, AT4G31620
AT1G02420, AT1G02430, AT1G02440
AT2G28930, AT2G39110, AT5G35580
AT1G69520, AT1G69523, AT1G69526
AT5G25120, AT5G25130, AT5G25140
AT2G21580, AT3G30740, AT4G39200
AT2G43730, AT2G43740, AT2G43745
AT2G30420, AT2G30424, AT2G30432
AT1G01100, AT4G00810, AT5G47700
AT1G19115, AT1G68945, AT5G46840
AT1G78960, AT1G78970, AT1G78980
AT1G22170, AT1G78050, AT1G78060
AT5G39140, AT5G39170, AT5G39200
AT1G21020, AT2G14010, AT3G26260
AT2G22670, AT4G28640, AT5G65670
AT5G44410, AT5G44417, AT5G44440
AT2G20470, AT4G14350, AT5G09890
AT2G23040, AT3G28160, AT5G38035
AT2G21640, AT4G39235, AT4G39240
AT3G46600, AT5G59450, AT5G59460
AT3G50090, AT3G50100, AT5G05540
AT1G19440, AT2G16280, AT4G34510
AT2G25070, AT4G31850, AT4G31860
AT1G49640, AT1G49650, AT1G49660
AT3G11280, AT5G05790, AT5G58900
AT2G44210, AT3G13510, AT5G18460
AT4G08430, AT5G28232, AT5G28235
AT2G06870, AT3G42203, AT5G28605
AT1G18500, AT1G74040, AT3G32445
AT1G64290, AT1G64295, AT2G05360
AT1G12240, AT1G55120, AT1G62660
AT1G10490, AT1G10500, AT3G57940
AT1G10100, AT1G10110, AT1G10120
AT1G29760, AT2G34380, AT2G34390
AT4G03038, AT4G03039, AT4G03060
AT1G07400, AT1G53540, AT1G59860
AT4G24340, AT4G24350, AT4G24370
AT2G29100, AT2G29110, AT2G29120
AT1G20440, AT1G20450, AT1G70200
AT1G78660, AT1G78670, AT1G78680
AT1G01120, AT1G04210, AT1G04220
AT1G30850, AT2G34910, AT2G34920
AT5G02910, AT5G02920, AT5G02930
AT5G08540, AT5G08550, AT5G09210
AT1G48700, AT1G48740, AT5G43660
AT5G04680, AT5G04690, AT5G04700
AT1G18690, AT1G74380, AT5G07720
AT3G42155, AT4G09740, AT4G23560
AT3G10090, AT5G03850, AT5G64140
AT5G08270, AT5G08280, AT5G23200
AT2G16970, AT2G16980, AT2G16990
AT1G33560, AT5G04720, AT5G47280
AT2G02260, AT3G44650, AT5G35802
AT2G44798, AT2G44800, AT3G60290
AT2G07681, AT2G07778, ATCG01290
AT3G10300, AT5G04170, AT5G04180
AT1G72730, AT3G13920, AT5G62190
AT2G46430, AT2G46440, AT2G46450
AT1G20780, AT1G76390, AT1G76400
AT1G31540, AT5G46260, AT5G46270
AT1G18540, AT1G74050, AT1G74060
AT2G22810, AT3G49700, AT5G65800
AT2G05020, AT2G22710, AT4G09660
AT2G42830, AT2G42835, AT3G58780
AT1G31480, AT1G31485, AT1G31490
AT1G19360, AT1G75110, AT1G75120
AT1G42110, AT1G46192, AT2G15940
AT1G66200, AT5G16570, AT5G37600
AT5G09900, AT5G64750, AT5G64760
AT1G80560, AT5G14200, AT5G14210
AT3G33076, AT5G28335, AT5G28450
AT3G58035, AT4G24565, AT4G28915
AT2G02100, AT2G02120, AT2G02130
AT1G27730, AT5G04340, AT5G43170
AT2G18140, AT2G18150, AT4G36430
AT3G42148, AT4G04077, AT4G04078
AT4G12270, AT4G12280, AT4G12290
AT1G62060, AT1G62080, AT1G62214
AT5G08440, AT5G23490, AT5G23510
AT3G18670, AT3G54070, AT5G35810
AT1G53310, AT2G42600, AT3G42628
AT2G10510, AT3G42472, AT3G42474
AT1G61510, AT2G05770, AT5G12240
AT1G27190, AT1G69990, AT3G46385
AT1G18800, AT1G74550, AT1G74560
AT5G07110, AT5G07120, AT5G58440
AT1G58480, AT3G43550, AT3G43570
AT2G33150, AT5G48870, AT5G48880
AT1G35535, AT1G36840, AT4G09425
AT4G31880, AT4G32960, AT4G32970
AT4G24040, AT5G62510, AT5G62660
AT5G25460, AT5G25470, AT5G25475
AT3G02530, AT5G16060, AT5G16070
AT1G09040, AT1G09050, AT1G55050
AT1G11530, AT1G11540, AT1G61740
AT1G24070, AT4G13410, AT5G16190
AT2G26220, AT3G30885, AT5G33320
AT2G07722, ATMG00170, ATMG00620
AT1G40099, AT2G06280, AT3G42440
AT1G66852, AT1G66855, AT1G66870
AT1G22710, AT1G66570, AT2G14670
AT5G03590, AT5G03600, AT5G03610
AT2G40205, AT3G12965, AT3G56020
AT2G18080, AT4G36190, AT4G36195
AT5G24990, AT5G25010, AT5G25020
AT2G44590, AT3G60190, AT3G61760
AT1G22410, AT4G33510, AT4G39980
AT2G44070, AT5G38630, AT5G38640
AT3G03520, AT3G03530, AT3G03540
AT2G16400, AT2G27220, AT4G34610
AT1G17730, AT1G73030, AT1G73040
AT3G51520, AT3G51530, AT3G55670
AT1G30590, AT2G34750, AT2G39240
AT4G06595, AT4G09875, AT5G32900
AT1G21040, AT2G14030, AT3G26265
AT2G21910, AT4G32170, AT5G02900
AT1G50270, AT1G50280, AT3G19850
AT1G05220, AT1G05230, AT4G04890
AT5G22520, AT5G22530, AT5G22545
AT4G12980, AT4G17270, AT4G17280
AT4G08040, AT4G11280, AT4G26200
AT2G05060, AT2G41910, AT2G41920
AT2G44100, AT2G44110, AT3G59920
AT1G29870, AT1G29880, AT3G44740
AT3G49680, AT5G65770, AT5G65780
AT2G29150, AT2G29160, AT2G29170
AT1G16020, AT1G80910, AT1G80920
AT4G21630, AT4G21640, AT4G21650
AT3G52840, AT5G20710, AT5G56870
AT5G63730, AT5G63750, AT5G63760
AT2G33793, AT2G33796, AT5G25860
AT2G38380, AT2G38390, AT4G08780
AT1G74890, AT3G49890, AT3G49900
AT5G09260, AT5G63880, AT5G63890
AT2G07725, AT2G07726, ATMG00210
AT5G62800, AT5G62810, AT5G62820
AT3G18524, AT3G18535, AT3G18540
AT1G58725, AT1G59030, AT1G59406
AT1G19680, AT1G19690, AT1G75400
AT3G13010, AT3G13020, AT3G13030
AT2G25030, AT3G31906, AT3G32375
AT1G64560, AT1G64561, AT2G47420
AT1G03510, AT2G18520, AT4G36680
AT2G33710, AT4G11140, AT5G53290
AT3G45010, AT3G45020, AT5G22980
AT1G47600, AT1G51470, AT1G51490
AT1G15810, AT1G15820, AT1G80620
AT1G19710, AT1G19715, AT1G75420
AT3G53520, AT3G62830, AT3G62840
AT2G41790, AT3G57460, AT3G57470
AT2G18915, AT2G18917, AT2G18920
AT3G43980, AT3G44010, AT4G33865
AT1G23920, AT3G47310, AT5G37383
AT5G41980, AT5G41990, AT5G41992
AT2G28010, AT2G28030, AT2G28040
AT1G32300, AT5G56470, AT5G56490
AT1G13170, AT3G53090, AT3G53100
AT1G09570, AT4G18120, AT4G18130
AT1G62200, AT5G01175, AT5G01180
AT1G36035, AT2G07080, AT3G43635
AT5G01030, AT5G01040, AT5G01050
AT2G07757, ATCG00370, ATMG00230
AT3G55665, AT3G55672, AT3G55677
AT3G63350, AT5G16820, AT5G16830
AT2G04390, AT3G10610, AT5G04800
AT1G32740, AT1G32750, AT3G19040
AT5G37970, AT5G37990, AT5G38100
AT1G02960, AT1G02965, AT1G02970
AT1G65140, AT1G65160, AT1G65170
AT4G25470, AT4G25480, AT4G25490
AT4G25580, AT5G52300, AT5G52310
AT1G10430, AT1G59830, AT1G69960
AT1G43723, AT2G07486, AT5G28073
AT4G04480, AT4G22030, AT4G22060
AT4G17470, AT4G17480, AT4G17483
AT2G17360, AT5G07090, AT5G58420
AT5G39050, AT5G39080, AT5G39090
AT2G05230, AT2G05250, AT5G35753
AT2G24200, AT4G30910, AT4G30920
AT4G03350, AT4G03360, AT4G03370
AT3G27110, AT3G27120, AT3G27130
AT3G51720, AT5G03800, AT5G17910
AT2G46530, AT3G61830, AT4G10380
AT2G32490, AT2G32500, AT2G36110
AT1G16500, AT3G49250, AT3G58490
AT2G17680, AT4G35690, AT4G35710
AT2G44160, AT3G59970, AT3G59980
AT1G06090, AT1G06100, AT1G06120
AT2G17060, AT4G19530, AT5G45060
AT3G57840, AT3G57850, AT3G57854
AT1G02220, AT1G02230, AT1G02250
AT1G55040, AT4G33040, AT5G11930
AT2G41240, AT3G56970, AT3G56980
AT4G10210, AT4G10220, AT4G23080
AT1G63640, AT2G11280, AT5G41310
AT5G41210, AT5G41220, AT5G41240
AT1G47260, AT1G47410, AT1G47420
AT1G21850, AT1G21860, AT1G76160
AT1G29490, AT1G29500, AT1G29510
AT5G52750, AT5G52760, AT5G52770
AT2G46280, AT2G46290, AT5G57650
AT4G05040, AT4G14390, AT4G14400
AT1G20640, AT1G76350, AT1G76360
AT1G01110, AT4G00820, AT4G14750
AT2G07765, AT2G07792, ATMG00390
AT1G70110, AT1G70130, AT4G29050
AT1G09110, AT1G73650, AT3G50665
AT1G09486, AT1G09690, AT1G57860
AT3G46290, AT4G28350, AT5G61350
AT5G18320, AT5G18330, AT5G18340
AT1G10290, AT1G59610, AT3G60310
AT2G25355, AT4G32175, AT4G32180
AT1G60450, AT1G60460, AT1G60470
AT5G17030, AT5G17040, AT5G17050
AT3G30848, AT3G31370, AT3G31915
AT1G45760, AT1G45832, AT2G04043
AT1G07590, AT1G07600, AT5G56795
AT1G54360, AT1G54370, AT1G79610
AT2G19260, AT2G19280, AT2G19290
AT1G65050, AT1G65150, AT1G65370
AT3G03060, AT5G16930, AT5G16940
AT4G15340, AT4G15370, AT5G36150
AT4G33070, AT5G01320, AT5G01330
AT1G79075, AT3G08520, AT3G11120
AT3G02650, AT3G26612, AT5G02880
AT2G04150, AT3G18150, AT3G54810
AT2G24070, AT4G30710, AT4G30740
AT5G39785, AT5G40630, AT5G48240
AT1G11090, AT1G11100, AT1G61140
AT5G40410, AT5G46440, AT5G46460
AT5G12000, AT5G26146, AT5G26150
AT2G27150, AT2G27160, AT5G20960
AT2G27560, AT5G44283, AT5G48675
AT5G24140, AT5G24150, AT5G24160
AT2G46740, AT2G46750, AT2G46760
AT5G19210, AT5G19220, AT5G19221
AT3G45070, AT3G45080, AT4G26280
AT2G22290, AT4G39890, AT5G10260
AT1G09590, AT1G31355, AT1G57660
AT5G10278, AT5G10280, AT5G65230
AT2G17380, AT4G35410, AT4G35420
AT1G78940, AT2G24370, AT4G31230
AT4G18195, AT4G18197, AT4G18205
AT1G62160, AT1G62170, AT1G63280
AT4G36270, AT4G36280, AT4G36290
AT1G35930, AT1G36495, AT2G14455
AT2G43160, AT2G43180, AT3G59290
AT2G36350, AT2G44830, AT3G52890
AT4G11180, AT4G11190, AT4G11210
AT1G24240, AT4G11630, AT5G11750
AT2G30360, AT2G30362, AT2G34180
AT4G38250, AT4G38260, AT4G38270
AT1G47580, AT3G49710, AT4G31050
AT1G53240, AT2G22780, AT5G09660
AT1G31120, AT2G35060, AT4G33530
AT1G50950, AT3G20560, AT3G20570
AT2G46800, AT3G58810, AT3G61940
AT1G12350, AT1G12400, AT5G02080
AT2G32885, AT2G32890, AT2G32900
AT4G21585, AT4G21590, AT4G21600
AT4G29250, AT4G29260, AT4G29270
AT1G20880, AT1G76450, AT1G76460
AT1G67210, AT5G38600, AT5G38610
AT1G69310, AT5G02280, AT5G02290
AT2G21210, AT2G24400, AT4G31320
AT3G02230, AT5G15650, AT5G50750
AT2G10860, AT3G29525, AT5G32002
AT4G33100, AT4G33110, AT4G33120
AT3G05580, AT3G46820, AT5G27840
AT5G32522, AT5G32975, AT5G35695
AT2G42550, AT5G12090, AT5G27510
AT2G05440, AT2G05441, AT2G05510
AT1G07100, AT1G53220, AT3G05835
AT1G63300, AT5G41140, AT5G41150
AT1G73450, AT1G73460, AT3G17750
AT4G10860, AT4G10870, AT4G10880
AT3G04050, AT3G25960, AT3G55650
AT1G21370, AT1G21380, AT1G76970
AT2G45950, AT3G61415
AT2G16570, AT4G34740
AT4G20030, AT4G20040
AT3G13670, AT3G13672
AT2G24020, AT4G30620
AT2G17000, AT2G17010
AT5G22150, AT5G22160
AT2G07683, AT2G07752
AT4G25130, AT5G07460
AT1G36605, AT1G43990
AT3G57740, AT3G57760
AT1G33680, AT1G33700
AT3G10670, AT5G04880
AT4G27780, AT5G53470
AT1G24380, AT4G10230
AT1G34330, AT4G26010
AT1G80245, AT4G00695
AT1G29550, AT1G29590
AT1G55740, AT4G01265
AT1G21070, AT1G76670
AT3G12200, AT5G28290
AT4G25560, AT5G52260
AT1G47440, AT1G47460
AT1G14370, AT1G14380
AT1G11560, AT1G61790
AT5G45030, AT5G45040
AT1G15870, AT1G80720
AT3G23000, AT5G50280
AT1G47740, AT1G47750
AT3G61990, AT3G62000
AT3G10550, AT5G04540
AT3G15820, AT3G15830
AT4G14830, AT4G14840
AT1G69720, AT2G26670
AT1G03880, AT4G28520
AT1G34320, AT5G08660
AT5G11170, AT5G11200
AT3G03780, AT5G17920
AT1G59570, AT1G65830
AT5G45640, AT5G45650
AT1G35860, AT3G46740
AT3G11660, AT5G06330
AT3G02250, AT5G15740
AT2G14115, AT2G14120
AT2G44090, AT3G59910
AT4G10020, AT4G10030
AT1G31260, AT5G45105
AT5G50610, AT5G50710
AT1G05650, AT1G05660
AT1G18590, AT1G74090
AT2G39885, AT3G55734
AT5G18910, AT5G35960
AT1G76050, AT1G76060
AT2G43460, AT3G59540
AT5G39645, AT5G52605
AT4G23530, AT4G23540
AT1G60625, AT1G60835
AT3G48730, AT5G63570
AT1G14480, AT1G14500
AT4G14090, AT4G14100
AT2G04220, AT4G12690
AT1G51290, AT1G51320
AT2G41390, AT2G41400
AT5G58320, AT5G58330
AT4G25170, AT4G25180
AT1G48560, AT1G48570
AT1G07950, AT1G62360
AT5G47435, AT5G47440
AT2G43090, AT2G43100
AT2G47380, AT2G47390
AT5G43030, AT5G43040
AT1G49120, AT4G17500
AT1G56610, AT1G56612
AT1G19840, AT1G75590
AT2G44640, AT2G44650
AT1G26208, AT1G26210
AT5G54569, AT5G54570
AT3G27710, AT3G27720
AT3G49360, AT5G24420
AT3G51690, AT3G51700
AT1G56030, AT1G56040
AT3G23950, AT3G23970
AT1G64320, AT5G41780
AT1G30720, AT1G30730
AT1G51660, AT3G21220
AT1G27080, AT1G69870
AT1G50370, AT3G19980
AT2G18160, AT2G18162
AT4G15920, AT5G62850
AT4G35540, AT4G35550
AT2G12875, AT3G59820
AT1G18415, AT1G18420
AT1G04430, AT3G23300
AT1G11250, AT1G61290
AT1G17277, AT1G78355
AT4G24020, AT4G38340
AT2G22450, AT5G64300
AT1G30150, AT2G07483
AT3G12990, AT3G60500
AT2G21120, AT4G38730
AT3G55830, AT3G55840
AT3G46666, AT3G46668
AT4G29510, AT4G29520
AT5G10580, AT5G10590
AT5G24900, AT5G24910
AT1G20620, AT1G20630
AT4G14810, AT4G14811
AT5G59730, AT5G59732
AT1G52330, AT1G52340
AT2G21380, AT4G39050
AT4G37608, AT4G37610
AT3G23340, AT5G57015
AT2G03270, AT2G03280
AT1G18940, AT1G74780
AT2G26880, AT2G26882
AT1G67110, AT5G38450
AT1G34550, AT1G34570
AT5G02370, AT5G02380
AT1G34770, AT1G34780
AT2G22420, AT3G50990
AT3G02460, AT5G15930
AT3G47460, AT5G62410
AT3G17225, AT3G17230
AT2G07733, ATMG00285
AT5G06278, AT5G06280
AT3G26070, AT3G26080
AT2G32470, AT2G32480
AT5G03668, AT5G03670
AT1G20910, AT1G76510
AT4G04420, AT5G46665
AT3G22942, AT3G22945
AT3G10620, AT3G10630
AT1G34610, AT4G04545
AT2G36090, AT2G36100
AT1G13260, AT3G25730
AT3G07730, AT4G01170
AT2G35990, AT5G03270
AT5G48730, AT5G48740
AT5G02820, AT5G02830
AT1G55265, AT1G55270
AT2G18340, AT2G18350
AT2G46685, AT3G61897
AT1G30820, AT2G34890
AT1G21695, AT1G77400
AT1G65080, AT1G65090
AT4G36050, AT4G36052
AT1G21410, AT1G77000
AT1G14310, AT1G14315
AT1G78880, AT1G78882
AT1G20375, AT1G76135
AT1G04810, AT2G32730
AT2G07677, ATMG00600
AT5G63050, AT5G63060
AT3G29620, AT4G08200
AT1G15410, AT1G15415
AT2G33590, AT2G33600
AT3G04870, AT3G04880
AT4G40065, AT5G20700
AT1G62240, AT1G62250
AT4G23800, AT4G23810
AT1G79780, AT1G79790
AT1G44080, AT2G26160
AT1G51745, AT3G21295
AT4G32920, AT5G11700
AT3G55930, AT3G56790
AT5G17630, AT5G17640
AT1G68560, AT3G45940
AT2G25290, AT4G32070
AT1G34460, AT5G01800
AT3G27906, AT5G35935
AT2G40590, AT3G56340
AT5G63300, AT5G63310
AT1G26797, AT1G26798
AT4G11870, AT4G21437
AT2G19680, AT4G26210
AT5G22791, AT5G22792
AT1G69790, AT5G66790
AT3G27320, AT5G14310
AT5G25500, AT5G25510
AT1G20570, AT4G12917
AT2G25210, AT4G31985
AT3G03980, AT3G04000
AT5G65990, AT5G66000
AT4G31010, AT4G31020
AT5G38195, AT5G38197
AT1G33000, AT4G08860
AT3G61520, AT5G28370
AT1G21590, AT1G77280
AT2G14000, AT3G44580
AT1G29040, AT1G34044
AT3G14270, AT3G14280
AT4G04930, AT4G04940
AT2G07200, AT4G28490
AT1G19000, AT1G74840
ATMG00100, ATMG00700
AT1G07990, AT1G08005
AT3G06895, AT3G06900
AT5G60945, AT5G60964
AT3G11440, AT5G06100
AT1G62000, AT1G62220
AT4G25970, AT4G25980
AT2G22330, AT4G39950
AT2G11570, AT2G11600
AT3G60940, AT3G61028
AT1G31750, AT2G04063
AT2G43930, AT5G65450
AT2G42670, AT3G58670
AT1G74080, AT4G13480
AT2G36307, AT3G52770
AT4G33355, AT4G33360
AT2G17130, AT4G35260
AT3G54760, AT4G36900
AT3G19240, AT3G19250
AT3G04670, AT5G28650
AT3G02030, AT3G02040
AT5G11350, AT5G11360
AT1G70645, AT1G70650
AT2G47470, AT2G47480
AT1G80750, AT1G80760
AT5G53895, AT5G53900
AT1G48490, AT3G17850
AT1G19330, AT1G75060
AT2G03620, AT2G03630
AT1G51160, AT5G54750
AT4G27660, AT5G54150
AT5G48460, AT5G55400
AT1G11670, AT1G61890
AT1G29470, AT2G34300
AT4G03120, AT4G03130
AT1G51520, AT3G21100
AT4G21670, AT4G21680
AT4G04460, AT4G04470
AT1G63430, AT5G41180
AT4G38560, AT4G38570
AT1G09090, AT1G09100
AT1G36380, AT1G36390
AT4G19035, AT4G19038
AT3G15890, AT3G15900
AT1G66510, AT1G66520
AT2G28820, ATCG00790
AT1G27120, AT4G21060
AT4G28310, AT4G28320
AT2G20690, AT2G20700
AT5G66562, AT5G66564
AT5G09770, AT5G64650
AT4G40080, AT4G40085
AT3G09600, AT5G02840
AT4G08695, ATCG00830
AT1G51380, AT3G19760
AT1G14150, AT1G14160
AT1G08560, AT3G52400
AT5G57760, AT5G57770
AT5G24200, AT5G24210
AT5G09330, AT5G64060
AT5G01210, AT5G01215
AT2G12660, AT5G57560
AT4G30730, AT4G30750
AT1G11080, AT1G61130
AT5G02760, AT5G02770
AT1G80500, AT5G63390
AT5G40640, AT5G40645
AT2G05610, AT3G54823
AT1G68050, AT5G42730
AT5G20900, AT5G20910
AT2G18200, AT2G18210
AT2G35658, AT2G35660
AT3G05190, AT5G27410
AT1G64820, AT1G66780
AT2G25500, AT5G66550
AT3G02200, AT5G15610
AT1G80320, AT1G80325
AT2G45710, AT3G61110
AT1G76062, AT1G76065
AT1G46768, AT4G06746
AT1G67020, AT5G33393
AT1G31070, AT2G35020
AT1G25320, AT1G25330
AT1G04820, AT4G14960
AT2G47510, AT5G50950
AT3G43688, AT5G32593
AT5G15880, AT5G15890
AT2G41590, AT2G41600
AT2G17730, AT4G35840
AT2G30860, AT2G30870
AT1G13780, AT5G27750
AT3G09880, AT5G03470
AT2G36060, AT3G52560
AT1G12640, AT1G63050
AT3G10250, AT5G04090
AT2G07270, AT5G49440
AT5G55200, AT5G55210
AT5G50315, AT5G50320
AT1G16560, AT1G16570
AT4G09600, AT4G09610
AT2G45160, AT3G60630
AT2G41440, AT2G41450
AT4G29210, AT4G29220
AT5G09540, AT5G64360
AT2G26060, AT4G32990
AT4G33810, AT4G33820
AT1G17280, AT5G50430
AT1G64000, AT5G41570
AT5G13030, AT5G13050
AT1G15910, AT4G00380
AT5G64190, AT5G64200
AT4G22450, AT5G33270
AT3G26590, AT5G38030
AT4G37980, AT4G37990
AT5G05040, AT5G05060
AT1G49450, AT3G50390
AT5G24540, AT5G24550
AT1G04030, AT1G04040
AT1G03700, AT4G03540
AT5G13390, AT5G13400
AT4G09430, AT5G45240
AT1G54215, AT2G03710
AT1G47816, AT2G11462
AT2G01010, AT3G41768
AT1G02840, AT4G02430
AT4G00005, AT5G01640
AT3G13610, AT3G13620
AT1G27820, AT1G61470
AT1G18610, AT1G74150
AT4G23885, AT4G23890
AT2G43440, AT2G43445
AT2G01760, AT3G55340
AT1G60170, AT5G51620
AT5G47740, AT5G47750
AT4G02120, AT4G20320
AT3G43110, AT5G20790
AT3G43583, AT3G44950
AT1G24400, AT1G67640
AT2G30760, AT2G30766
AT1G01190, AT1G13710
AT1G04290, AT1G04295
AT1G13210, AT3G25610
AT1G05530, AT1G05560
AT5G01595, AT5G01600
AT4G11945, AT4G11950
AT1G18400, AT1G73830
AT4G14165, AT4G22660
AT3G27070, AT3G27080
AT3G49110, AT3G49120
AT1G32600, AT1G32610
AT4G27380, AT4G27390
AT4G32560, AT4G32570
AT2G14860, AT4G33905
AT3G02580, AT3G02590
AT2G20260, AT2G20270
AT5G11090, AT5G25280
AT3G08850, AT5G01770
AT5G56544, AT5G56550
AT4G26255, AT4G26260
AT1G19940, AT1G75680
AT4G31280, AT4G31290
AT1G11450, AT1G11460
AT1G71760, AT1G71770
AT2G24300, AT4G31000
AT2G07724, ATMG00200
AT1G49470, AT3G18955
AT1G26795, AT1G26796
AT2G17150, AT4G35270
AT2G26920, AT2G26930
AT5G46950, AT5G46960
AT2G15900, AT2G15910
AT1G72855, AT1G72860
AT2G32905, AT2G32910
AT1G36730, AT1G36732
AT3G03500, AT5G17570
AT1G64960, AT1G64970
AT3G04080, AT5G18280
AT3G62520, AT4G27597
AT4G38225, AT4G38230
AT1G47550, AT1G47560
AT1G22050, AT1G22060
AT4G09210, AT4G09260
AT5G12950, AT5G12960
AT1G65940, AT4G21050
AT1G62130, AT4G24860
AT1G19910, AT1G75630
AT1G51540, AT1G51550
AT2G21500, AT4G39140
AT3G10585, AT3G10590
AT1G07750, AT2G28680
AT1G65310, AT5G48070
AT1G22500, AT1G22510
AT1G54250, AT3G59600
AT1G55950, AT2G01370
AT4G27480, AT5G15050
AT4G01290, AT4G18890
AT1G47780, AT1G47786
AT1G42270, AT5G34520
AT1G17790, AT1G73150
AT2G23190, AT2G23220
AT1G12960, AT1G70600
AT3G12640, AT3G12650
AT4G24220, AT4G24230
AT4G16267, AT4G16270
AT2G03410, AT2G03420
AT1G55790, AT1G55800
AT2G01840, AT3G30742
AT3G16175, AT3G16180
AT1G03140, AT1G54590
AT5G50240, AT5G50250
AT2G29165, AT5G26618
AT2G39910, AT2G39920
AT3G04510, AT5G28490
AT3G54110, AT3G54120
AT1G34630, AT1G34640
AT1G76890, AT1G76892
AT1G19460, AT1G19470
AT3G47295, AT3G47300
AT4G21040, AT4G21080
AT3G26680, AT3G26690
AT1G67890, AT5G49470
AT1G18630, AT1G18640
AT1G36240, AT3G18740
AT1G02800, AT4G02290
AT2G39430, AT3G55230
AT2G44910, AT3G60390
AT1G07119, AT1G07120
AT3G18840, AT3G18845
AT1G06870, AT2G30440
AT3G16130, AT3G16140
AT5G50565, AT5G50665
AT2G26270, AT2G26280
AT5G07940, AT5G07950
AT4G32080, AT4G32090
AT3G29632, AT3G29640
AT2G31610, AT3G53870
AT2G02290, AT5G23470
AT5G35917, AT5G35920
AT3G03300, AT3G03305
AT1G65220, AT5G36230
AT4G39640, AT4G39650
AT1G43280, AT3G43447
AT5G58710, AT5G58720
AT2G34290, AT5G27790
AT5G37060, AT5G58460
AT4G04950, AT4G32580
AT1G42230, AT3G45256
AT1G23900, AT1G23940
AT1G19010, AT1G74860
AT1G48640, AT5G40780
AT1G10930, AT1G60930
AT1G52360, AT1G79990
AT5G36680, AT5G36770
AT1G27050, AT5G53980
AT5G58020, AT5G58030
AT1G30120, AT2G34590
AT2G25060, AT4G31840
AT3G58650, AT5G26910
AT3G47800, AT3G47810
AT1G37010, AT5G06680
AT1G10588, AT2G39540
AT3G21810, AT3G21820
AT4G38540, AT4G38545
AT1G61180, AT1G61190
AT5G48770, AT5G48775
AT5G39920, AT5G39930
AT5G37230, AT5G37250
AT3G48670, AT4G01780
AT5G25410, AT5G60380
AT3G05760, AT3G05770
AT3G07110, AT3G24830
AT1G22560, AT1G24640
AT2G39740, AT2G39750
AT5G45460, AT5G45470
AT5G54165, AT5G54170
AT5G27250, AT5G35914
AT3G03120, AT5G17060
AT1G47290, AT2G26260
AT2G18969, AT2G18970
AT1G27170, AT1G27180
AT4G25590, AT5G52360
AT2G07630, AT3G31990
AT1G34470, AT1G71900
AT2G18390, AT2G18400
AT2G44770, AT3G60260
AT3G07220, AT3G07260
AT1G35840, AT3G29032
AT1G49680, AT4G28870
AT1G76170, AT2G44270
AT1G56480, AT1G56490
AT1G31130, AT5G44860
AT1G72180, AT1G72190
AT5G10450, AT5G65430
AT1G23770, AT1G23780
AT2G42680, AT2G42690
AT1G38065, AT1G38131
AT5G47640, AT5G47650
AT4G07820, AT5G26130
AT5G27120, AT5G27140
AT1G68290, AT1G68300
AT5G55460, AT5G55470
AT2G34830, AT5G45050
AT3G53235, AT3G53240
AT1G31740, AT2G04060
AT3G33187, AT5G28950
AT4G24810, AT5G50330
AT1G01340, AT4G01010
AT1G47497, AT2G46460
AT1G54770, AT5G30495
AT5G53600, AT5G53610
AT5G40348, AT5G40350
AT5G10180, AT5G41960
AT5G46130, AT5G46140
AT1G19210, AT5G21960
AT5G02780, AT5G02790
AT4G00416, AT4G00580
AT1G03680, AT4G03520
AT1G48500, AT3G17860
AT1G29715, AT1G29720
AT3G07120, AT3G07130
AT1G52820, AT1G52825
AT2G26080, AT4G33010
AT1G78390, AT3G14440
AT5G07571, AT5G07572
AT1G27640, AT1G27650
AT1G77145, AT1G77160
AT1G29355, AT1G29357
AT2G45720, AT2G45730
ATMG01230, ATMG01240
AT2G31380, AT2G31390
AT1G48870, AT2G19600
AT5G19460, AT5G19470
AT4G08580, AT5G17900
AT2G37840, AT3G53930
AT3G20370, AT3G20380
AT1G27100, AT1G69890
AT1G53683, AT4G21595
AT3G49800, AT5G65910
AT2G04400, AT2G04410
AT3G15055, AT4G36635
AT2G17930, AT4G36080
AT3G29578, AT3G55300
AT1G12665, AT4G10930
AT2G16750, AT4G35030
AT2G26355, AT4G07408
AT1G69190, AT4G30000
AT2G05730, AT2G05740
AT2G40400, AT3G56140
AT4G14230, AT4G14240
AT1G70670, AT1G70680
AT1G20890, AT1G76480
AT4G22360, AT4G22370
AT1G51960, AT4G10640
AT2G29220, AT2G29250
AT1G26218, AT1G26220
AT4G04490, AT5G37450
AT2G38330, AT2G38340
AT3G53530, AT3G53540
AT1G79920, AT1G79930
AT2G25130, AT4G31890
AT1G11580, AT4G03926
AT2G04250, AT4G03566
AT5G04250, AT5G04260
AT3G18450, AT3G18460
AT4G00130, AT4G25210
AT2G39855, AT3G55646
AT5G42760, AT5G42765
AT1G80400, AT1G80410
AT4G27960, AT5G53300
AT1G05135, AT5G46780
AT1G29800, AT1G29810
AT1G12810, AT1G12820
AT5G63480, AT5G63490
AT1G03040, AT4G02590
AT3G52810, AT3G52820
AT3G04690, AT5G28680
AT1G70860, AT1G70880
AT1G17460, AT1G72650
AT5G49130, AT5G49138
AT4G14120, AT5G60170
AT4G26900, AT4G26910
AT3G10120, AT5G03890
AT1G18180, AT1G18190
AT5G07420, AT5G07430
AT3G48870, AT5G50920
AT2G37990, AT2G38000
AT1G65030, AT1G65032
AT1G48300, AT1G48310
AT5G40155, AT5G40160
AT3G15470, AT5G54200
AT2G07743, ATCG00230
AT1G18670, AT1G74330
AT5G41360, AT5G41370
AT2G37800, AT2G37810
AT4G26488, AT4G26490
AT2G22820, AT2G22821
AT3G50430, AT3G50440
AT5G37810, AT5G37820
AT3G11910, AT5G06600
AT3G10220, AT3G10230
AT1G36360, AT4G03923
AT3G61490, AT5G49215
AT1G57565, AT1G57580
AT5G44030, AT5G44040
AT5G57567, AT5G57570
AT5G61210, AT5G61220
AT2G38325, AT5G58465
AT5G50550, AT5G50650
AT2G40120, AT4G03175
AT4G25660, AT4G25680
AT2G31083, AT2G31085
AT2G26170, AT2G26180
AT1G67980, AT1G67990
AT5G57820, AT5G57830
AT4G27610, AT4G27620
AT1G67580, AT2G26800
AT3G09670, AT5G02950
AT2G22200, AT4G39780
AT1G48230, AT3G17430
AT2G11271, AT5G61780
AT2G35637, AT2G35640
AT2G02270, AT2G02300
AT3G09810, AT5G03290
AT2G39900, AT3G55770
AT1G19970, AT1G75760
AT2G17720, AT4G35810
AT1G09420, AT1G09421
AT5G21100, AT5G21105
AT4G03140, AT4G03150
AT3G15650, AT3G15660
AT3G54350, AT5G60570
AT3G26420, AT3G26430
AT2G40750, AT3G56400
AT1G09850, AT1G09860
AT1G64760, AT2G19440
AT3G22310, AT3G22330
AT1G22220, AT1G78100
AT5G40450, AT5G40451
AT2G17700, AT4G35780
AT1G36000, AT2G19510
AT2G24240, AT4G30940
AT4G10100, AT4G10110
AT4G25420, AT5G51810
AT2G27460, AT2G27470
AT1G27470, AT4G07410
AT4G30480, AT4G30490
AT1G49340, AT1G51040
AT1G53325, AT1G59630
AT1G52280, AT5G39620
AT4G25880, AT4G25885
AT1G31030, AT1G32890
AT2G24915, AT3G30755
AT2G07675, AT2G07679
AT5G50520, AT5G50630
AT1G48910, AT1G48912
AT2G42580, AT3G58620
AT1G63710, AT2G45970
AT1G49390, AT5G20400
AT5G02140, AT5G02150
AT1G04170, AT4G18330
AT1G68380, AT1G73810
AT4G19630, AT4G19633
AT4G34410, AT4G34412
AT1G02660, AT1G27250
AT1G26700, AT5G53760
AT2G47015, AT2G47020
AT3G02600, AT3G18220
AT1G53815, AT1G61060
AT3G10640, AT5G04850
AT1G29560, AT1G29600
AT5G17410, AT5G17420
AT5G67300, AT5G67310
AT1G02580, AT4G02020
AT2G25350, AT4G32160
AT2G26190, AT4G33050
AT4G03876, AT4G03912
AT1G18510, AT1G74045
AT3G44350, AT5G22380
AT2G24640, AT4G31670
AT2G16760, AT5G28660
AT5G40820, AT5G40830
AT1G36622, AT5G48340
AT3G21520, AT3G21530
AT3G52490, AT4G29920
AT2G24260, AT3G59060
AT1G55190, AT1G55200
AT1G18860, AT1G68150
AT3G14970, AT3G15740
AT2G17160, AT2G17170
AT4G37520, AT4G37530
AT1G66340, AT1G66345
AT4G11660, AT4G11670
AT1G24733, AT1G24735
AT2G42460, AT2G42470
AT2G44510, AT5G03830
AT1G71430, AT1G71440
AT5G26000, AT5G48375
AT2G19990, AT4G25790
AT2G20120, AT2G20130
AT5G06043, ATMG01220
AT5G09990, AT5G09995
AT5G21222, AT5G21326
AT3G14130, AT3G14150
AT4G01020, AT5G10370
AT1G71470, AT2G42400
AT3G45960, AT3G45970
AT3G46180, AT5G59740
AT4G36760, AT4G36770
AT2G16370, AT4G34570
AT3G61150, AT4G39850
AT1G18350, AT1G18360
AT1G30400, AT2G34660
AT2G11810, AT5G20410
AT1G56630, AT5G42930
AT4G34680, AT5G06820
AT5G03990, AT5G03995
AT5G48700, AT5G48710
AT2G19790, AT3G30300
AT5G44560, AT5G44562
AT2G39770, AT3G55590
AT3G20220, AT3G20230
AT2G40480, AT3G56270
AT5G58620, AT5G58630
AT4G05053, AT4G05060
AT4G01245, AT4G01270
AT3G33002, ATCG00160
AT1G27570, AT1G27590
AT4G27680, AT5G58290
AT4G16045, AT5G43560
AT2G13540, AT2G45500
AT5G43090, AT5G43110
AT5G48800, AT5G48810
AT3G47220, AT3G47290
AT2G41210, AT3G56960
AT3G01322, AT3G01326
AT4G20360, AT4G20362
AT5G53920, AT5G53930
AT3G12010, AT3G12012
AT1G09240, AT1G56430
AT3G47965, AT5G49820
AT2G45680, AT2G45685
AT3G61080, AT3G61090
AT1G28680, AT1G28685
AT3G05120, AT5G27320
AT3G27220, AT5G03340
AT3G50450, AT3G50460
AT1G50460, AT3G20040
AT1G20860, AT1G76430
AT1G19650, AT1G75370
AT2G43760, AT2G43770
AT1G31820, AT1G31830
AT4G27230, AT5G59870
AT4G13870, AT4G13885
AT1G80790, AT3G29375
AT3G30747, AT4G03810
AT3G27170, AT3G27180
AT3G46110, AT5G59790
AT3G09820, AT5G03300
AT5G12330, AT5G66350
AT5G24240, AT5G24250
AT4G19930, AT4G19940
AT1G43600, AT1G43610
AT3G48680, AT5G63510
AT1G32970, AT1G32980
AT2G43400, AT2G43410
AT1G05090, AT4G20720
AT4G18460, AT4G18470
AT2G21140, AT4G38770
AT1G16720, AT1G16730
AT5G63280, AT5G63290
AT2G21510, AT4G39150
ATMG00870, ATMG00880
AT5G51370, AT5G51380
AT1G75950, AT4G34210
AT2G03680, AT2G03690
AT1G65550, AT5G25420
AT2G17030, AT2G17036
AT5G47720, AT5G47730
AT3G42658, AT3G44042
AT3G02490, AT5G15980
AT1G53887, AT1G53910
AT3G10980, AT5G05350
AT1G70520, AT2G42960
AT3G04490, AT4G38092
AT1G73600, AT1G73602
AT1G15570, AT1G80370
AT5G46871, AT5G46874
AT3G24540, AT3G24550
AT5G11977, AT5G26147
AT3G23550, AT3G23560
AT3G15330, AT5G54210
AT3G52120, AT3G52130
AT1G42580, AT3G47680
AT1G69040, AT3G01990
AT5G08300, AT5G23250
AT1G20260, AT1G76030
AT3G21170, AT4G10190
AT1G53550, AT3G23960
AT5G62330, AT5G62340
AT5G09930, AT5G64840
AT1G07645, AT1G22403
AT1G01540, AT4G01330
AT5G42180, AT5G42190
AT1G48110, AT3G17330
AT5G19670, AT5G37000
AT1G50260, AT3G19830
AT1G50630, AT3G20300
AT4G02140, AT4G02150
AT4G32230, AT4G32250
AT4G37225, AT4G37230
AT3G01350, AT3G01360
AT4G30350, AT5G57130
AT1G28305, AT1G28306
AT2G37830, AT4G01840
AT1G48240, AT3G17440
AT3G48720, AT5G63560
AT1G65250, AT1G67470
AT2G37980, AT3G54100
AT2G41660, AT3G25640
AT1G62720, AT1G62730
AT4G31480, AT4G31490
AT1G44542, AT4G34180
AT1G23240, AT1G23250
AT3G01450, AT3G18530
AT4G02440, AT4G02450
AT5G25080, AT5G25090
AT1G50660, AT3G20350
AT2G40880, AT2G40890
AT1G18330, AT3G10113
AT1G52500, AT1G52510
AT1G05990, AT4G03290
AT3G13784, AT3G13790
AT2G06235, AT4G09400
AT3G15350, AT3G15354
AT3G11270, AT5G05780
AT4G10695, AT4G10700
AT1G16770, AT1G16780
AT2G36250, AT3G52750
AT2G05200, AT4G09710
AT2G36410, AT3G52920
AT5G20430, AT5G20440
AT2G11990, AT3G04100
AT3G17690, AT3G17700
AT1G54350, AT1G54355
AT2G41050, AT4G20100
AT2G44290, AT2G44300
AT5G03905, AT5G03910
AT3G28290, AT3G28300
AT1G71480, AT1G71490
AT3G05640, AT5G27930
AT1G55750, AT3G61420
AT3G33000, ATCG00150
AT4G14104, AT4G14105
AT1G06350, AT1G06360
AT1G10820, AT3G28860
AT2G35738, AT2G35740
AT3G50710, AT5G56452
AT4G18680, AT4G18690
AT2G07758, ATMG00250
AT1G18320, AT3G10110
AT2G06620, AT2G06700
AT2G21410, AT4G39080
AT3G15450, AT3G15460
AT4G36720, AT4G36730
AT3G22620, AT3G22630
AT5G18580, AT5G18590
AT1G51440, AT5G14990
AT2G24617, AT2G24620
AT2G23900, AT3G48950
AT2G44840, AT5G47230
AT5G25620, AT5G43890
AT1G09640, AT1G57720
AT4G30420, AT4G30430
AT1G29320, AT1G29330
AT3G43280, AT4G19240
AT1G51570, AT3G57880
AT2G23670, AT2G23672
AT1G10300, AT1G50920
AT5G24314, AT5G24316
AT5G43390, AT5G43400
AT3G29750, AT3G42723
AT1G74920, AT3G48170
AT5G24490, AT5G24500
AT3G25570, AT3G25572
AT1G04990, AT2G32930
AT1G21200, AT1G76870
AT4G02482, AT4G02510
AT3G03250, AT5G17310
AT3G08720, AT3G08730
AT2G46930, AT3G62060
AT3G12140, AT5G06780
AT3G05560, AT5G27770
AT1G60150, AT5G35205
AT1G65681, AT2G45110
AT5G13430, AT5G13440
AT1G53282, AT1G53285
AT1G17920, AT1G73360
AT1G18960, AT5G57620
AT1G43940, AT3G42540
AT1G06560, AT1G06570
AT4G30170, AT5G67400
AT2G15510, AT3G24675
AT2G43630, AT2G43640
AT3G07380, AT3G60990
AT1G35150, AT2G06500
AT2G40320, AT3G61020
AT1G59950, AT1G59960
AT1G29060, AT4G14600
AT3G63470, AT3G63480
AT1G01840, AT1G01860
AT3G44660, AT3G44680
AT1G03930, AT4G28540
AT2G15680, AT2G15690
AT2G36900, AT5G50440
AT3G19580, AT5G67450
AT1G78210, AT5G21950
AT3G04540, AT3G04545
AT1G21925, AT1G21928
AT1G19550, AT1G19570
AT4G11970, AT4G11980
AT5G58560, AT5G58570
AT1G11630, AT1G61870
AT3G01090, AT3G29160
AT1G62840, AT1G62850
AT1G79660, AT1G79670
AT1G16880, AT1G16890
AT1G68935, AT1G68940
AT2G01360, AT2G01390
AT3G49810, AT5G65920
AT1G08000, AT1G08010
AT1G63530, AT1G63540
AT5G59400, AT5G59410
AT5G24655, AT5G24660
AT5G08335, AT5G23320
AT2G47980, AT2G47990
AT1G11390, AT1G61640
AT2G39010, AT3G54660
AT5G35918, AT5G35923
AT1G23170, AT3G11880
AT5G55131, AT5G55132
AT4G14560, AT5G43700
AT5G13510, AT5G13520
AT1G06260, AT1G06265
AT4G02170, AT5G38700
AT5G55700, AT5G55710
AT1G65340, AT5G52320
AT1G51560, AT3G21140
AT1G09245, AT1G24657
AT2G16230, AT4G34480
AT3G08530, AT3G11130
AT4G37260, AT4G37270
AT5G17880, AT5G45250
AT1G09430, AT1G10670
AT2G42320, AT2G42330
AT3G51478, AT3G51480
AT1G15490, AT1G80280
AT2G37270, AT3G11940
AT2G18020, AT4G36130
AT2G39660, AT3G55450
AT1G17840, AT1G17850
AT5G56120, AT5G56130
AT2G36620, AT3G53020
AT1G21870, AT1G77610
AT2G19500, AT5G56970
AT1G50620, AT3G20280
AT1G54110, AT3G55600
AT5G60040, AT5G60050
ATCG01210, ATMG01390
AT1G52910, AT1G52920
AT2G14365, AT2G22345
AT4G01790, AT4G01800
AT1G37170, AT4G07522
AT1G76820, AT1G76825
AT5G63010, AT5G63020
AT4G01710, AT5G65274
AT2G45150, AT3G60620
AT2G02840, AT2G06904
AT4G20910, AT4G20920
AT1G25240, AT1G68110
AT5G27280, AT5G27290
AT1G20693, AT1G20696
AT2G04710, AT4G12260
AT1G23149, AT1G23150
AT3G54080, AT3G54085
AT5G33251, AT5G49250
AT3G54625, AT3G54630
AT3G51070, AT3G51075
AT3G20365, AT4G28850
AT1G14350, AT1G14360
AT2G23940, AT2G23945
AT5G26070, AT5G26080
AT5G05365, AT5G05370
AT3G11590, AT3G11591
AT4G29850, AT4G29860
AT1G49750, AT3G19320
AT1G16225, AT1G16230
AT3G44290, AT5G22290
AT3G56900, AT3G56910
AT4G19730, AT4G19740
AT5G27902, AT5G35575
AT2G16200, AT4G34450
AT4G15990, AT4G16000
AT3G24870, AT3G24880
AT5G08360, AT5G08370
AT3G12710, AT5G44680
AT5G64910, AT5G64920
AT3G49620, AT3G49630
AT2G42270, AT2G42280
AT5G03420, AT5G03430
AT4G24260, AT5G49720
AT1G01950, AT1G01960
AT2G17190, AT2G17200
AT1G05750, AT1G05760
AT3G54160, AT5G15620
AT1G53120, AT1G53130
AT5G09443, AT5G09445
AT3G10710, AT5G04960
AT5G18255, AT5G18260
AT4G17520, AT4G17530
AT3G42560, AT5G36300
AT4G19110, AT4G19112
AT2G44150, AT3G59960
AT3G02930, AT5G16730
AT4G17830, AT4G17840
AT1G36960, AT1G48095
AT2G24440, AT2G24450
AT5G05190, AT5G05200
AT1G18470, AT1G73950
AT1G01730, AT5G03780
AT1G43300, AT3G43460
AT1G53060, AT1G53070
AT4G37540, AT5G67420
AT2G46690, AT3G61900
AT1G74130, AT1G74140
AT5G01920, AT5G01930
AT1G35513, AT1G74710
AT2G47090, AT3G62240
AT2G07040, AT5G35390
AT2G20580, AT4G08140
AT4G13360, AT4G13370
AT1G53800, AT1G53801
AT1G61000, AT1G61010
AT2G39800, AT3G55610
AT4G16550, AT4G16560
AT5G01710, AT5G01712
AT3G44860, AT3G44870
AT2G05710, AT2G05715
AT1G21620, AT5G60110
AT1G26360, AT1G69240
AT5G18210, AT5G18220
AT1G03520, AT4G03340
AT3G58760, AT4G18950
AT2G25300, AT4G32120
AT1G71450, AT1G71460
AT4G14030, AT4G14040
AT1G54340, AT1G65930
AT2G07706, ATMG00470
AT1G25470, AT1G25472
AT5G54290, AT5G54300
AT2G45990, AT2G46000
AT2G46990, AT3G62100
AT5G66880, AT5G66890
AT3G25260, AT3G25280
AT4G21926, AT4G21930
AT1G19250, AT5G45180
AT4G11360, AT4G11370
AT3G21200, AT3G21210
AT1G05470, AT4G18010
AT1G43680, AT5G36228
AT1G08200, AT2G27860
AT3G63400, AT3G63410
AT1G75660, AT5G42540
AT2G07120, AT3G17740
AT2G37210, AT3G53450
AT1G46696, AT2G15110
AT3G49560, AT5G24650
AT1G61563, AT1G61566
AT2G43018, AT2G43020
AT3G05420, AT5G27630
AT4G25500, AT5G52040
AT1G11170, AT1G61240
AT2G37600, AT3G53740
AT1G67328, AT1G67330
AT2G24540, AT2G24545
AT3G19800, AT3G19810
AT5G25780, AT5G27640
AT1G55810, AT4G26510
AT3G42473, AT3G42542
AT3G30737, AT5G28780
AT5G08570, AT5G63680
AT4G13890, AT4G13930
AT1G26230, AT1G55490
AT3G12620, AT3G55050
AT4G25700, AT5G52570
AT2G24140, AT4G30830
AT5G43940, AT5G43950
AT1G10560, AT1G60190
AT5G41540, AT5G41550
AT5G57370, AT5G57380
AT4G34640, AT4G34650
AT4G37060, AT4G37070
AT5G67530, AT5G67540
AT1G51760, AT1G51780
AT5G11630, AT5G11640
AT2G47970, AT3G63000
AT2G45230, AT5G38285
AT3G49720, AT5G65810
AT4G18060, AT4G34660
AT2G15480, AT2G15490
AT3G52660, AT5G28330
AT2G41260, AT2G41280
AT4G15820, AT4G15830
AT1G69370, AT1G69380
AT4G12420, AT5G48450
AT3G55910, AT3G55920
AT5G19750, AT5G19760
AT2G10130, AT5G16486
AT3G08690, AT3G08700
AT3G27415, AT3G27416
AT3G21755, AT3G21760
AT1G10155, AT1G31200
AT3G10160, AT3G10180
AT3G43900, AT3G43910
AT3G16700, AT4G15940
AT1G04770, AT1G49940
AT5G18630, AT5G18640
AT3G08930, AT5G01460
AT5G47480, AT5G47490
AT1G28050, AT2G33500
AT3G11860, AT3G11890
AT3G10060, AT3G10070
AT5G14230, AT5G14240
AT2G03160, AT2G03190
AT5G54080, AT5G54090
AT1G16858, AT1G16860
AT1G77930, AT1G77932
AT2G16910, AT2G16920
AT5G14995, AT5G15000
AT2G37560, AT3G48880
AT3G14340, AT3G14350
AT4G37040, AT4G37050
AT4G25230, AT5G51450
AT3G22760, AT3G22780
AT2G01100, AT2G01110
AT5G11810, AT5G11820
AT5G19140, AT5G19150
AT5G40270, AT5G40290
AT3G60010, AT4G34470
AT2G20770, AT2G20780
AT4G04320, AT4G04330
AT5G10695, AT5G10700
AT2G07688, ATCG00020
AT3G07170, AT3G07180
AT3G61220, AT3G61230
AT1G61320, AT1G61330
AT4G02610, AT4G02620
AT5G63063, AT5G63087
AT2G38620, AT3G54180
AT1G50090, AT1G50110
AT1G24300, AT1G27430
AT1G01700, AT4G00460
AT5G57300, AT5G57310
AT1G81001, AT5G01010
AT2G29520, AT5G44375
AT1G45229, AT1G45249
AT1G11735, AT1G62035
AT2G07213, AT2G07215
AT3G58280, AT3G58290
AT1G06790, AT1G06800
AT2G47160, AT3G62270
AT1G26740, AT1G69485
AT1G73700, AT5G52450
AT2G33620, AT2G33630
AT3G45240, AT3G45242
AT2G47550, AT2G47560
AT2G44525, AT3G60150
AT4G10613, AT5G14140
AT1G26300, AT1G69030
AT1G06450, AT1G06460
AT2G24530, AT4G31440
AT3G14140, AT3G14160
AT1G09290, AT1G09300
AT3G13770, AT4G19191
AT1G72030, AT1G72040
AT2G03932, AT2G03934
AT1G09645, AT1G57765
AT2G45080, AT3G60550
AT5G11050, AT5G58850
AT5G39471, AT5G39473
AT2G01400, AT2G01410
AT3G12520, AT5G13550
AT2G20625, AT2G20630
AT2G37970, AT2G37975
AT1G65570, AT5G39910
AT1G60989, AT1G60990
AT3G09400, AT4G37000
AT3G05900, AT3G05905
AT1G19230, AT1G19240
AT2G05140, AT2G37690
AT5G36670, AT5G36740
AT2G18750, AT4G25800
AT1G43785, AT2G11190
AT5G53310, AT5G53320
AT5G66900, AT5G66910
AT2G21655, AT3G29797
AT3G42880, AT5G20690
AT3G26470, AT3G26480
AT1G20816, AT1G76405
AT2G39390, AT3G55170
AT1G03280, AT4G20340
AT2G41740, AT3G57410
AT1G03130, AT4G02770
AT2G07714, ATMG00550
AT1G75440, AT1G75450
AT1G78230, AT4G03260
AT5G16300, AT5G16310
AT3G24560, AT3G24570
AT1G12730, AT1G63110
AT5G10440, AT5G65420
AT2G13660, AT2G13665
AT1G48315, AT1G48320
AT1G48590, AT3G17980
AT3G50850, AT3G50860
AT2G38995, AT5G37300
AT1G47915, AT1G64540
AT4G20990, AT4G21000
AT4G15545, AT4G15550
AT4G12510, AT4G12520
AT3G26720, AT5G13980
AT4G11880, AT5G62165
AT2G07716, ATMG00570
AT3G50950, AT3G50960
AT1G22430, AT1G22440
AT3G16950, AT4G16155
AT1G72130, AT1G72131
AT1G23160, AT5G13320
AT2G05380, AT2G05520
AT1G11620, AT1G31510
AT1G70330, AT1G70340
AT1G15390, AT1G15400
AT3G57710, AT3G57730
AT5G48580, AT5G48590
AT2G25910, AT2G25920
AT1G12920, AT5G47880
AT3G48590, AT5G63470
AT2G40765, AT2G40770
AT2G34123, AT2G34135
AT1G60120, AT1G60140
AT1G74430, AT1G74440
AT3G05160, AT3G05165
AT2G18600, AT4G36800
AT3G11020, AT5G05410
AT2G07110, AT3G46210
AT5G48220, AT5G48230
AT3G02180, AT5G15600
AT2G17260, AT4G35290
AT2G44190, AT3G60000
AT1G01448, AT1G01450
AT5G10520, AT5G65530
AT1G42460, AT2G07240
AT1G79240, AT3G04525
AT5G49945, AT5G49950
AT5G23290, AT5G23300
AT2G44040, AT3G59890
AT1G67790, AT1G67792
AT1G58120, AT1G58122
AT2G42380, AT3G58120
AT5G08340, AT5G23330
AT3G28480, AT3G28490
AT1G51170, AT3G20830
AT2G07703, ATMG00450
AT1G71390, AT1G71400
AT2G15520, AT3G24680
AT1G29160, AT2G34140
AT1G11750, AT1G11755
AT4G17730, AT4G17740
AT3G09330, AT3G09340
AT1G27400, AT1G67430
AT4G16745, AT4G32790
AT1G10340, AT2G24600
AT2G41330, AT3G57070
AT1G02810, AT4G02330
AT3G03320, AT3G03330
AT1G50325, AT1G50340
AT3G49470, AT5G12050
AT5G17120, AT5G17150
AT1G62810, AT3G43820
AT4G31248, AT4G31250
AT2G27280, AT2G27285
AT1G19830, AT1G75580
AT5G22480, AT5G37340
AT3G61510, AT5G28360
AT5G28937, AT5G28940
AT2G18380, AT4G36620
AT1G06890, AT2G30460
AT4G01660, AT4G01670
AT1G01560, AT4G01370
AT4G14430, AT4G14440
AT1G20200, AT1G75990
AT3G30820, AT3G44570
AT4G15510, AT4G15560
AT1G65360, AT5G60440
AT5G58300, AT5G58310
AT2G47780, AT2G47790
AT5G50510, AT5G50620
AT1G66740, AT5G38110
AT2G42150, AT2G42160
AT1G12780, AT1G63180
AT4G38390, AT5G19260
AT5G16150, AT5G16160
AT3G09500, AT5G02610
AT3G31810, AT3G32275
AT2G11851, AT2G11852
AT3G47320, AT5G37385
AT3G07080, AT3G07090
AT1G79550, AT3G12780
AT5G05280, AT5G05282
AT3G24120, AT4G13640
AT4G31680, AT4G31690
AT4G38210, AT4G38215
AT1G06020, AT1G06030
AT3G18520, AT4G09784
AT2G25312, AT3G44428
AT2G32179, AT2G32180
AT1G58260, AT1G58265
AT5G11010, AT5G11020
AT3G03960, AT5G18202
AT2G27040, AT2G32940
AT3G16060, AT3G51150
AT1G50140, AT3G19740
AT1G24600, AT1G24610
AT3G59050, AT3G59052
AT5G41850, AT5G41860
AT2G25560, AT2G37440
AT1G16960, AT1G16970
AT5G04600, AT5G04610
AT4G40042, AT4G40045
AT4G02950, AT4G02970
AT2G46260, AT3G61600
AT5G26310, AT5G66690
AT2G40960, AT3G56680
AT3G46620, AT5G59550
AT1G17860, AT1G17870
AT5G58640, AT5G58650
AT4G04402, AT5G39340
AT3G24790, AT5G13160
AT1G69818, AT1G69825
AT5G25250, AT5G25260
AT1G62520, AT4G22560
AT1G13270, AT3G25740
AT1G31220, AT1G31230
AT3G28400, AT5G35354
AT1G21000, AT1G76590
AT2G29410, AT2G29420
AT3G53700, AT5G39710
AT1G47056, AT4G07400
AT2G03660, AT2G03700
AT3G05010, AT3G05020
AT1G54610, AT3G05050
AT2G25170, AT2G25171
AT4G09220, AT4G09270
AT4G38170, AT4G38180
AT2G40680, AT5G28515
AT4G29460, AT4G29470
AT1G21720, AT1G77440
AT2G22145, AT2G22155
AT2G47260, AT5G46350
AT3G16660, AT3G16670
AT1G29980, AT2G34510
AT1G07000, AT5G58430
AT3G63030, AT3G63040
AT3G63490, AT3G63500
AT4G01690, AT4G01700
AT5G24770, AT5G24780
AT1G14870, AT1G14880
AT4G07670, AT5G19740
AT1G66470, AT5G37800
AT3G04735, AT4G11510
AT4G27530, AT4G27540
AT3G01020, AT4G04080
AT1G74410, AT1G74420
AT5G55420, AT5G55450
AT5G18404, AT5G18410
AT1G64625, AT5G24352
AT1G48160, AT1G48170
AT1G72590, AT3G43840
AT2G07280, AT5G35932
AT5G54045, AT5G54060
AT1G67365, AT1G67370
AT3G53400, AT3G53402
AT1G52950, AT3G43330
AT4G17010, AT4G17020
AT3G25520, AT5G40130
AT2G43000, AT5G39820
AT5G09410, AT5G64220
AT4G10570, AT4G10590
AT4G17098, AT4G17100
AT5G39400, AT5G39410
AT1G12470, AT1G12480
AT1G10970, AT1G60960
AT4G34920, AT4G34930
AT1G79040, AT1G79050
AT5G12350, AT5G12360
AT1G78130, AT1G78140
AT2G44578, AT2G44581
AT3G15190, AT3G15200
AT5G09760, AT5G64640
AT2G35170, AT4G17080
AT3G20790, AT3G20800
AT5G55125, AT5G55130
AT2G46810, AT3G61950
AT1G68905, AT1G68907
AT2G25110, AT2G27170
AT3G52105, AT3G52110
AT2G14680, AT2G14690
AT3G22968, AT3G22970
AT2G19360, AT2G44250
AT1G09600, AT1G57700
AT5G46810, AT5G46820
AT2G26570, AT4G33390
AT3G18240, AT4G21460
AT3G45980, AT3G46030
AT1G44510, AT4G16870
AT1G33060, AT5G24590
AT1G68585, AT1G68590
AT4G11900, AT4G27300
AT1G26690, AT1G69460
AT2G48070, AT2G48075
AT4G31351, AT4G31354
AT4G11910, AT4G11911
AT3G13470, AT5G56500
AT1G22250, AT1G22260
AT2G40340, AT2G40350
AT4G22290, AT4G30240
AT1G26620, AT1G69360
AT2G09860, AT5G52065
AT2G36160, AT3G52580
AT2G37890, AT3G53940
AT1G29010, AT2G34010
AT1G54035, AT1G54040
AT2G45330, AT5G23600
AT1G65485, AT2G18820
AT4G27400, AT5G54370
AT2G39975, AT2G39980
AT3G44900, AT5G22900
AT4G15393, AT4G15396
AT5G10470, AT5G65460
AT3G02090, AT3G02100
AT1G51150, AT5G54745
AT3G05590, AT5G27850
AT5G03160, AT5G03170
AT1G29730, AT1G29740
AT2G07751, AT2G07781
AT2G41730, AT5G24640
AT3G52070, AT3G52072
AT2G23910, AT4G30470
AT5G36722, AT5G36810
AT1G02060, AT2G37230
AT3G24190, AT3G24200
AT5G07140, AT5G58520
AT2G46910, AT2G46915
AT1G15120, AT2G01090
AT1G20650, AT1G76370
AT1G17880, AT1G73230
AT1G07476, AT1G07480
AT1G11050, AT1G11055
AT3G04040, AT5G18250
AT2G17620, AT4G35620
AT2G14282, AT3G27503
AT1G48330, AT3G17580
AT3G31540, AT3G43000
AT1G09610, AT1G09620
AT1G19370, AT1G75140
AT2G40440, AT2G40450
AT4G26450, AT4G26466
AT1G17560, AT5G46160
AT2G25480, AT4G32330
AT5G20130, AT5G20140
AT5G47075, AT5G47077
AT1G14185, AT1G14190
AT1G44910, AT1G44920
AT3G47340, AT5G10240
AT3G62420, AT3G62422
AT3G56500, AT3G56510
AT2G07754, AT2G07774
AT2G24820, AT2G24830
AT1G53360, AT1G53370
AT3G06210, AT4G14280
AT2G18640, AT2G23800
AT2G37040, AT3G53260
AT4G19645, AT4G19650
AT1G51710, AT3G21280
AT1G30340, AT1G47520
AT5G66660, AT5G66670
AT5G13660, AT5G13670
AT3G49290, AT5G24310
AT5G25040, AT5G25050
AT2G42220, AT2G42230
AT3G60040, AT3G60050
AT2G04590, AT3G32405
AT1G78490, AT3G44970
AT1G61730, AT4G00390
AT2G03360, AT2G03370
AT5G42420, AT5G57520
AT4G24410, AT4G24415
AT2G18560, AT2G18570
AT2G24180, AT2G24190
AT3G48080, AT3G48090
AT4G03180, AT4G03190
AT3G56210, AT5G19630
AT4G29830, AT4G29840
AT1G17070, AT1G17080
AT3G18070, AT3G18080
AT5G20550, AT5G54000
AT3G07055, AT4G31695
AT2G44255, AT2G44260
AT1G15500, AT1G80300
AT2G02080, AT5G66730
AT3G27830, AT3G27850
AT1G49300, AT3G18820
AT1G18990, AT1G74830
AT1G06220, AT5G25230
AT2G35930, AT3G52450
AT3G10600, AT5G04770
AT1G17710, AT1G73010
AT4G10150, AT4G10160
AT3G47675, AT5G65000
AT1G09000, AT1G54960
AT1G54700, AT1G54710
AT3G08010, AT3G08020
AT5G19840, AT5G19850
AT2G43690, AT2G43700
AT3G03550, AT5G17600
AT1G47625, AT1G47640
AT1G57460, AT1G57520
AT1G49430, AT2G47240
AT1G07730, AT1G07740
AT2G03100, AT4G05133
AT2G34780, AT2G34790
AT1G27130, AT1G27140
AT1G43900, AT1G43910
AT3G13110, AT4G00200
AT2G25565, AT2G25570
AT4G12380, AT4G12382
AT2G22500, AT5G09470
AT4G35430, AT4G35440
AT3G28410, AT5G02700
AT3G44940, AT5G22930
AT1G23910, AT1G24000
AT5G42810, AT5G42820
AT2G37170, AT3G53420
AT5G09910, AT5G64813
AT1G30972, AT1G30974
AT2G07698, AT3G42180
AT3G43190, AT5G20830
AT4G02280, AT5G37180
AT1G67650, AT1G67680
AT2G36026, AT2G36030
AT2G43310, AT2G43320
AT2G41950, AT2G41960
AT1G02170, AT1G02180
AT4G18395, AT4G18400
AT3G03010, AT5G16870
AT2G07732, ATMG00280
AT4G37870, AT5G28996
AT1G47783, AT1G51750
AT5G39970, AT5G39980
AT1G03610, AT4G03420
AT1G66160, AT5G37490
AT1G29390, AT1G29395
AT4G02312, AT5G36650
AT1G18380, AT1G18382
AT5G49555, AT5G49570
AT4G01980, AT5G28890
AT1G61590, AT3G01300
AT3G10720, AT5G04970
AT1G56160, AT1G56165
AT2G40150, AT3G55990
AT4G28330, AT4G28340
AT2G25260, AT5G25265
AT1G22130, AT1G77980
AT3G62030, AT3G62040
AT1G26710, AT1G26720
AT3G06550, AT5G46340
AT1G31280, AT1G31290
AT5G05960, AT5G05965
AT5G02940, AT5G43745
AT1G54970, AT3G62680
AT5G63960, AT5G63970
AT2G15030, AT2G47410
AT4G26970, AT4G26980
AT1G30100, AT4G18350
AT1G24030, AT1G24040
AT2G46160, AT3G61550
AT1G49910, AT3G19590
AT3G62735, AT4G10815
AT1G67855, AT1G67856
AT1G33790, AT5G28520
AT3G29540, AT4G06682
AT2G41420, AT3G57160
AT1G59550, AT4G14250
AT1G48430, AT3G17770
ATCG00340, ATCG00350
AT1G21330, AT2G01590
AT2G07717, ATMG00580
AT5G31807, AT5G32162
AT1G22070, AT1G77920
AT1G49990, AT1G50000
AT1G05450, AT1G05460
AT2G40300, AT3G56090
AT2G38530, AT2G38540
AT3G02630, AT5G16240
AT4G09930, AT4G09940
AT5G09220, AT5G63850
AT2G39300, AT3G55060
AT5G66280, AT5G66290
AT1G30410, AT1G30420
AT5G63330, AT5G63340
AT5G59320, AT5G59330
AT5G07070, AT5G58380
AT1G07010, AT1G07020
AT5G33382, AT5G33398
AT3G46220, AT3G46230
AT1G44780, AT1G44790
AT5G44420, AT5G44430
AT1G18790, AT1G74480
AT1G63800, AT5G41340
AT1G49520, AT3G19080
AT3G60810, AT3G60820
AT1G21310, AT1G76930
AT3G26134, AT4G39930
AT5G48400, AT5G48410
AT4G26960, AT4G26965
AT3G44760, AT3G44770
AT3G03090, AT5G17010
AT1G63290, AT3G01850
AT2G48020, AT5G18840
AT1G51130, AT3G20760
AT4G21830, AT4G21840
AT3G61350, AT3G61360
AT4G14620, AT4G14622
AT2G43260, AT4G17780
AT1G43890, AT1G43895
AT3G07810, AT5G23710
AT2G19760, AT5G56600
AT1G64330, AT5G41790
AT4G13290, AT4G13310
AT1G66140, AT1G68360
AT1G52580, AT1G52590
AT5G64280, AT5G64290
AT3G09630, AT5G02870
AT3G23070, AT3G23080
AT5G36920, AT5G36925
AT5G44990, AT5G45020
AT1G06250, AT2G31100
AT3G10740, AT5G26120
AT1G55940, AT5G48000
AT1G31983, AT1G32020
AT1G22530, AT3G52870
AT5G24800, AT5G24810
AT1G66900, AT5G38220
AT1G62300, AT4G22070
AT1G22240, AT1G78160
AT2G18810, AT2G31720
AT1G19450, AT1G75220
AT4G08630, AT4G08645
AT5G27260, AT5G35915
AT1G22210, AT1G78090
AT1G36160, AT1G36180
AT2G21330, AT4G38970
AT3G14470, AT3G14475
AT4G22380, AT5G20160
AT4G15130, AT4G15140
AT2G43580, AT2G43590
AT1G02710, AT2G28490
AT4G09795, AT5G42797
AT1G44160, AT1G44170
AT4G08032, AT5G35240
AT1G33520, AT4G25020
AT1G70510, AT2G47920
AT2G37940, AT3G54020
ATMG01060, ATMG01070
AT5G53260, AT5G53270
AT1G04945, AT1G04950
AT2G16740, AT5G56150
AT2G26650, AT5G46240
AT5G18362, AT5G18400
AT3G51460, AT3G51830
AT5G23980, AT5G23990
AT1G75500, AT2G30990
AT5G42232, AT5G42235
AT4G34850, AT4G34860
AT5G15440, AT5G15450
AT4G16765, AT4G16770
AT1G18090, AT1G18100
AT4G14260, AT4G16080
AT3G09085, AT3G09090
AT1G25520, AT1G68650
AT4G01570, AT4G01575
AT1G01210, AT4G07950
AT5G51010, AT5G51020
AT3G52742, AT3G52748
AT1G30660, AT1G30680
AT2G07320, AT5G37880
AT1G20720, AT1G20750
AT2G37530, AT2G37540
AT1G47128, AT5G43060
AT4G31700, AT5G10360
AT5G62623, AT5G62627
AT2G18330, AT4G36580
AT3G24780, AT5G13210
AT2G28670, AT2G28671
AT4G37890, AT4G37895
AT2G38700, AT3G54250
AT5G39590, AT5G39600
AT1G09540, AT1G57560
AT2G44280, AT3G60070
AT4G02000, AT5G18636
AT4G27500, AT4G27510
AT1G62790, AT1G62800
AT1G19900, AT1G75620
AT5G09350, AT5G64070
AT3G08630, AT3G08640
AT1G56550, AT4G01220
AT5G10800, AT5G25060
AT2G44600, AT3G60200
AT2G15730, AT4G34420
AT1G62410, AT5G57870
AT2G16660, AT4G34950
AT5G06180, AT5G06190
AT1G66100, AT5G36910
AT1G47395, AT1G47400
AT1G18200, AT1G18210
AT1G12670, AT1G12672
AT2G18100, AT4G36210
AT5G16840, AT5G16850
AT1G55860, AT1G70320
AT3G20590, AT3G20600
AT2G47440, AT4G02100
AT2G02380, AT2G02390
AT1G28350, AT2G33840
AT3G12390, AT5G13850
AT2G46225, AT2G46230
AT5G18470, AT5G18475
AT3G53380, AT5G03140
AT1G17455, AT1G72630
AT4G34415, AT5G35605
AT5G48595, AT5G48605
AT2G16592, AT2G16594
AT3G28925, AT5G48600
AT3G07500, AT3G07510
AT1G15360, AT5G25390
AT2G33190, AT2G33200
AT5G11180, AT5G11210
AT4G12545, AT4G12550
AT2G17390, AT4G35450
AT5G47860, AT5G47870
AT3G06680, AT3G06700
AT3G09680, AT5G02960
AT3G02800, AT5G16480
AT5G64240, AT5G64250
AT3G48740, AT5G23660
AT1G66260, AT5G37720
AT2G07701, ATMG00430
AT2G36010, AT2G36020
AT3G10530, AT3G23850
AT1G69060, AT1G69070
AT4G26560, AT4G26570
AT1G52880, AT1G65910
AT5G51160, AT5G51170
AT2G41770, AT3G57420
AT1G07702, AT1G07705
AT4G00490, AT4G00500
AT3G22360, AT3G22370
AT2G25320, AT2G25330
AT2G46570, AT2G46572
AT4G09830, AT4G09840
AT4G13564, AT4G13570
AT2G45510, AT2G45520
AT4G15260, AT4G15280
AT1G35625, AT1G35630
AT2G43650, AT3G28230
AT2G24570, AT4G31550
AT3G30721, AT5G32103
AT2G32160, AT2G32170
AT1G01160, AT1G01170
AT1G77150, AT1G77170
AT3G59030, AT3G59040
AT1G49710, AT3G19280
AT5G07240, AT5G07250
AT3G47820, AT5G62560
AT1G20515, AT1G20520
AT4G10270, AT4G10280
AT2G43138, AT2G43139
AT1G21740, AT1G77500
AT5G26230, AT5G42750
AT1G22280, AT1G78200
AT1G20980, AT1G76580
AT2G26130, AT2G26135
AT1G08620, AT4G20400
AT1G21864, AT1G21866
AT2G07776, ATMG00530
AT1G54230, AT1G54240
AT5G08680, AT5G08690
AT4G23490, AT5G41460
AT2G19330, AT2G19340
AT3G11350, AT3G11380
AT3G42556, AT5G49790
AT4G15290, AT4G15320
AT4G34530, AT4G34540
AT3G51390, AT3G51400
AT3G53270, AT5G22788
AT3G53130, AT3G53140
AT5G04950, AT5G56080
AT1G03750, AT1G03760
AT4G08685, AT4G08690
AT2G45790, AT2G45800
AT5G55930, AT5G55940
AT1G60720, AT5G40605
AT1G66010, AT3G32925
AT2G23460, AT2G23470
AT1G53885, AT1G53903
AT5G42780, AT5G65410
AT1G50440, AT1G50450
AT2G19796, AT2G19802
AT1G01695, AT4G00440
AT5G58230, AT5G58240
AT2G40410, AT3G56170
AT1G20670, AT1G76380
AT5G28090, AT5G35890
AT1G75890, AT1G75891
AT3G49860, AT3G49870
AT3G09940, AT5G03630
AT2G21400, AT3G51060
AT1G34355, AT2G34110
ATMG00160, ATMG01280
AT5G45530, AT5G45540
AT3G09900, AT5G03520
AT2G27710, AT2G27720
AT1G10870, AT1G60860
AT2G19090, AT5G25590
AT5G09270, AT5G09280
AT2G16290, AT2G16300
AT1G03220, AT1G03230
AT1G13320, AT3G25800
AT3G21790, AT3G21800
AT1G17590, AT1G72830
AT1G01200, AT4G07524
AT4G08869, AT4G08875
AT3G16650, AT4G15900
AT1G79690, AT1G79700
AT2G16360, AT4G34555
AT1G20330, AT1G76090
AT2G35747, AT2G35750
AT2G23740, AT2G23755
AT3G43025, AT4G03975
AT2G19710, AT2G19720
AT1G01750, AT1G01760
AT2G41800, AT2G41810
AT4G32450, AT4G32460
AT2G17780, AT4G35920
AT2G19850, AT3G54730
AT1G02780, AT4G02230
AT1G34180, AT1G34190
AT1G08420, AT2G27210
AT1G04130, AT1G04140
AT5G08650, AT5G39900
AT2G21590, AT4G39210
AT2G38810, AT4G04408
AT2G22040, AT3G18140
AT3G59590, AT3G59610
AT1G16400, AT1G16410
AT2G15670, AT3G51670
AT3G62010, AT3G62020
AT2G22800, AT5G06710
AT2G27080, AT2G27090
AT5G65020, AT5G65030
AT2G25430, AT4G32285
AT1G29860, AT4G18170
AT2G16780, AT4G35050
AT3G10340, AT5G04230
AT1G49960, AT1G49970
AT1G64990, AT4G27630
AT2G36840, AT5G23410
AT4G35670, AT5G27530
AT2G40955, AT4G15096
AT5G45860, AT5G45870
AT1G69010, AT5G38860
AT3G27831, AT3G27835
AT1G13330, AT1G13340
AT2G33845, AT2G33847
AT4G17160, AT4G17170
AT1G23480, AT4G16590
AT5G66558, AT5G66560
AT1G24190, AT1G24200
AT4G24150, AT5G53660
AT1G07210, AT1G07220
AT5G22770, AT5G22780
AT3G44260, AT5G22250
AT2G10950, AT5G28040
AT2G27228, AT2G27230
AT1G14000, AT1G14010
AT2G07756, ATMG00190
AT3G44280, AT5G22280
AT2G44220, AT2G44240
AT1G48605, AT3G18030
AT3G01920, AT3G01930
AT4G26520, AT4G26530
AT1G18970, AT1G18980
AT2G30140, AT2G30150
AT4G10750, AT4G10760
AT5G61360, AT5G61370
AT3G16240, AT3G16250
AT3G47890, AT3G47910
AT1G17470, AT1G72660
AT2G18490, AT5G42640
AT3G14980, AT3G14981
AT4G11310, AT4G11320
AT1G78910, AT1G78915
AT3G03760, AT4G00220
AT1G43170, AT5G42445
AT2G24870, AT2G24880
AT3G51950, AT3G63450
AT1G48800, AT1G48820
AT5G46890, AT5G46900
AT2G15600, AT4G14743
AT3G11450, AT5G06110
AT1G71528, AT1G71530
AT3G10140, AT3G10150
AT1G36580, AT3G12800
AT3G43180, AT3G43750
AT1G79810, AT1G79820
AT5G50590, AT5G50690
AT1G64110, AT5G52882
AT2G11530, AT3G29618
AT5G54710, AT5G54720
AT1G48520, AT3G24315
AT1G35690, AT5G29000
AT1G21640, AT1G21650
AT5G23070, AT5G23080
AT2G07762, ATMG00350
AT2G21430, AT4G39090
AT5G28020, AT5G28030
AT2G07835, ATMG00400
AT4G06637, AT4G07523
AT1G02950, AT1G02952
AT2G10405, AT2G10410
AT1G20310, AT1G76070
AT1G53480, AT1G53490
AT3G06780, AT3G06790
AT5G02710, AT5G02720
AT1G55250, AT1G55255
AT5G46040, AT5G46050
AT3G08750, AT4G04690
AT1G55450, AT3G61210
AT2G14285, AT4G30220
AT1G08310, AT1G08315
AT2G31600, AT3G53860
AT1G26090, AT1G26100
AT5G52100, AT5G52110
AT1G25450, AT2G26250
AT2G40008, AT2G40010
AT3G01200, AT3G01202
AT5G25290, AT5G25300
AT5G24680, AT5G24690
AT1G47813, AT1G47820
AT3G22120, AT3G22121
AT1G42003, AT1G42180
AT3G03640, AT3G03650
AT1G48540, AT3G17920
AT5G09650, AT5G64501
AT4G27585, AT5G54100
AT2G35410, AT2G35420
AT1G68568, AT1G68570
AT1G63470, AT1G63480
AT5G36710, AT5G36800
AT1G52480, AT1G52490
AT2G42365, AT2G42370
AT1G17540, AT1G72760
AT1G30510, AT4G05390
AT1G17744, AT1G17745
AT2G37520, AT3G53680
AT1G28130, AT4G27260
AT1G21610, AT1G77310
AT3G12400, AT5G13860
AT5G07970, AT5G07980
AT2G07713, ATMG00540
AT4G10910, AT4G10920
AT3G09650, AT3G09660
AT2G37550, AT2G37555
AT2G43240, AT3G59360
AT2G07696, ATMG01040
AT4G28220, AT4G28230
AT1G22030, AT1G77855
AT1G47430, AT5G41835
AT2G07723, ATMG00180
AT4G26790, AT4G26795
AT2G17890, AT4G36070
AT1G35260, AT1G35310
AT5G53510, AT5G53520
AT1G26600, AT1G69320
AT5G62540, AT5G62550
AT1G78820, AT1G78830
AT2G02000, AT2G02010
AT3G30411, AT3G30831
AT5G57150, AT5G57160
AT2G21960, AT2G21970
AT2G16500, AT4G34710
AT2G27530, AT5G22440
AT5G49448, AT5G49450
AT1G13690, AT1G13700
AT2G31215, AT2G31220
AT4G08680, AT5G27345
AT4G23610, AT4G23620
AT1G19660, AT1G75380
AT1G15760, AT1G80520
AT4G08930, AT4G08940
AT2G14950, AT3G43523
AT5G66180, AT5G66190
AT1G59870, AT3G16340
AT1G34370, AT1G34380
AT4G17350, AT4G17360
AT5G60130, AT5G60140
AT2G25600, AT4G32500
AT5G27430, AT5G63540
AT5G57035, AT5G57040
AT5G08390, AT5G08400
AT1G35570, AT3G25485
AT5G14710, AT5G14720
AT5G50560, AT5G50660
AT3G15518, AT3G15520
AT1G18030, AT1G18040
AT3G02880, AT5G16590
AT1G11120, AT1G61170
AT1G04860, AT2G32780
AT1G54310, AT1G54320
AT5G03330, AT5G07580
AT1G70780, AT1G70782
AT3G03110, AT5G17020
AT4G04680, AT5G06350
AT4G22870, AT4G22880
AT2G18530, AT3G46160
AT1G48630, AT3G18130
AT1G23990, AT1G47405
AT3G04320, AT3G04330
AT1G24388, AT1G24390
AT1G08070, AT5G55740
AT2G41905, AT3G57690
AT3G56408, AT3G56410
AT3G44710, AT5G22560
AT3G47200, AT3G47250
AT2G05082, AT3G32024
AT2G25080, AT4G31870
AT3G04230, AT5G18380
AT2G31970, AT3G18362
AT1G10070, AT1G10090
AT5G20970, AT5G20980
AT4G37590, AT5G67440
AT1G57590, AT3G05910
AT1G72120, AT1G72125
AT4G03550, AT4G04970
AT1G36040, AT3G43640
AT1G04900, AT1G04910
AT3G13060, AT3G13061
AT2G11610, AT3G43526
AT5G28253, AT5G28935
AT1G76750, AT1G76760
AT1G74360, AT1G74370
AT2G36500, AT3G52950
AT1G78920, AT1G78922
AT1G45165, AT5G55790
AT2G41705, AT2G41710
AT4G33590, AT4G33600
AT5G13770, AT5G13780
AT4G21903, AT4G21910
AT4G27580, AT5G54095
AT1G01900, AT1G01910
AT1G53610, AT1G53620
AT1G09575, AT1G57610
AT1G77990, AT1G77992
AT3G09040, AT4G37380
AT1G11160, AT1G61210
AT2G15400, AT2G15430
AT1G25682, AT1G25988
AT1G49630, AT3G19170
AT2G05310, AT4G13500
AT3G58540, AT3G58550
AT3G44175, AT4G01530
AT1G74900, AT1G74910
AT3G06985, AT3G06995
AT2G44750, AT2G44760
AT3G16870, AT5G49300
AT3G62720, AT4G02500
AT5G03220, AT5G03500
AT1G06149, AT1G06150
AT5G54920, AT5G54930
AT5G24830, AT5G24840
AT2G07786, ATMG00516
AT2G25230, AT5G40430
AT2G32870, AT2G32880
AT2G41670, AT2G41680
AT1G67940, AT1G67950
AT4G27900, AT5G53420
AT1G10540, AT1G60030
AT2G22190, AT4G39770
AT1G13020, AT3G57150
AT3G05200, AT5G27420
AT1G63010, AT4G22990
AT3G62340, AT3G62350
AT2G06240, AT4G09410
AT4G21530, AT4G21540
AT1G18730, AT1G18735
AT1G03090, AT1G03100
AT2G39400, AT3G55180
AT3G26890, AT3G26900
AT3G57010, AT3G57020
AT2G46660, AT3G61880
AT1G36990, AT1G36992
AT1G63790, AT2G43300
AT1G60540, AT1G60545
AT4G09970, AT4G09980
AT3G15560, AT3G15570
AT5G10290, AT5G65240
AT2G16600, AT4G34870
AT5G44830, AT5G44840
AT4G25850, AT4G25860
AT4G22753, AT4G22756
AT4G10540, AT4G10550
AT2G37400, AT3G53560
AT1G28140, AT2G01175
AT1G66180, AT5G37540
ATMG01080, ATMG01350
AT5G41320, AT5G41330
AT5G67210, AT5G67220
AT2G46870, AT3G61970
AT1G12360, AT1G12370
AT4G00920, AT4G00930
AT2G43550, AT2G43560
AT4G37660, AT4G37670
AT5G07000, AT5G07010
AT5G53330, AT5G53340
AT4G32660, AT4G32670
AT1G09210, AT1G56340
AT2G46600, AT2G46610
AT1G71870, AT2G16905
AT5G08250, AT5G23190
AT2G37160, AT3G53390
AT3G57110, AT5G60370
AT1G11910, AT1G62290
AT3G47350, AT3G47360
AT5G32619, AT5G33070
AT3G21490, AT3G21500
AT3G16720, AT4G15975
AT1G77260, AT3G56080
AT3G09035, AT5G01090
AT4G18900, AT4G18905
AT1G22940, AT1G22950
AT3G60270, AT3G60280
AT3G46460, AT5G59300
AT1G63522, AT1G63535
AT1G43290, AT3G43450
AT1G23100, AT1G23110
AT3G28640, AT3G28660
AT3G18860, AT3G18870
AT1G43835, AT5G28644
ATCG00610, ATMG00930
AT2G21600, AT4G39220
AT5G25640, AT5G25752
AT4G03505, AT4G03510
AT2G31560, AT2G31570
AT3G17070, AT3G42570
AT2G07000, AT3G45638
AT2G39310, AT2G39330
AT4G28620, AT4G28630
AT4G09750, AT4G09760
AT2G21270, AT4G38930
AT3G14330, AT5G15340
AT5G50600, AT5G50700
AT1G44707, AT1G60310
AT1G15850, AT1G80670
AT5G11060, AT5G25220
AT5G47670, AT5G47680
AT1G68980, AT1G68990
AT1G01040, AT1G01050
AT2G13640, AT2G27780
AT1G07725, AT1G07728
AT5G67230, AT5G67240
AT1G24470, AT1G24480
AT3G47980, AT5G62720
AT3G12760, AT3G12770
AT1G51720, AT1G51730
AT2G07731, ATMG00270
AT1G33120, AT1G33140
AT1G48030, AT3G17240
AT1G35470, AT4G09340
AT1G63650, AT5G41315
AT2G26690, AT2G26692
AT1G33450, AT4G04780
AT4G04315, AT5G43990
AT1G47800, AT1G47810
AT3G42830, AT5G20570
AT5G04750, AT5G04760
AT5G56910, AT5G56920
AT1G47490, AT1G47500
AT1G09410, AT1G56690
AT2G20890, AT2G20900
AT5G05010, AT5G40855
AT2G36490, AT4G04957
AT5G02120, AT5G02130
AT3G52380, AT3G52390
AT3G31902, AT3G32313
AT1G05180, AT3G25880
AT1G78770, AT1G78780
AT2G07736, ATMG00300
AT3G28315, AT5G45605
AT5G53048, AT5G53050
AT1G48620, AT3G18035
AT5G60230, AT5G60240
AT1G49160, AT3G18750
AT3G09710, AT5G03040
AT2G46180, AT3G61570
AT3G10000, AT5G03680
AT1G32770, AT4G10350
AT5G36700, AT5G36790
AT3G04810, AT3G04820
AT1G48635, AT3G18160
AT3G48980, AT5G23850
AT2G20140, AT4G29040
AT4G25750, AT5G52860
AT2G32600, AT5G37445
AT3G56940, AT3G56950
AT2G17420, AT4G35460
AT3G05780, AT3G05790
AT1G06290, AT1G06310
AT1G20130, AT1G20132
AT3G48050, AT3G48060
AT1G07485, AT1G07490
AT3G61720, AT5G03435
AT4G18210, AT4G18220
AT3G28020, AT3G48770
AT5G34834, AT5G34866
AT2G39060, AT5G55860
AT1G20795, AT1G20800
AT3G60730, AT3G60740
AT4G10720, AT4G10730
AT1G02860, AT1G02870
AT1G14780, AT1G14790
AT3G52605, AT3G52610
AT5G25950, AT5G25960
AT2G07729, ATMG00240
AT1G63370, AT1G63390
AT3G44110, AT5G22060
AT3G07400, AT3G07410
AT1G17890, AT1G73250
AT1G15480, AT1G80270
AT3G45750, AT3G45760
AT5G14430, AT5G14440
AT1G62990, AT4G32040
AT5G02170, AT5G02180
AT2G46950, AT2G46960
AT1G16022, AT1G16025
AT1G29570, AT1G29610
AT5G66130, AT5G66140
AT4G24970, AT5G50780
AT3G13460, AT5G40860
AT1G33260, AT3G44020
AT3G19780, AT3G19790
AT3G09960, AT3G09970
AT1G27565, AT1G52905
AT1G49600, AT3G19130
AT3G03430, AT5G17480
AT3G58790, AT3G58795
AT3G10470, AT5G04390
AT1G52410, AT4G06748
AT4G33580, AT4G33585
AT3G11070, AT5G05520
AT5G37730, AT5G37732
AT2G46535, AT2G46540
AT1G54830, AT1G54840
AT1G30560, AT4G25220
AT5G39580, AT5G64120
AT4G22690, AT4G22710
AT3G14415, AT3G14420
AT3G49730, AT5G65820
AT1G09270, AT1G09280
AT2G36400, AT3G52910
AT1G04980, AT2G32920
AT1G79245, AT1G80865
AT2G31790, AT2G31800
AT1G49350, AT1G49360
AT1G80010, AT2G01220
AT2G37260, AT5G56270
AT2G35940, AT2G35945
AT5G57240, AT5G57250
AT1G60390, AT1G70370
AT4G21250, AT4G21260
AT5G51130, AT5G51140
AT3G44793, AT5G46195
AT3G26870, AT3G27680
ATCG00270, ATCG00280
AT1G48742, AT3G18217
AT5G51680, AT5G51690
AT2G37910, AT2G37920
AT2G21727, AT3G30247
AT4G06522, AT5G39245
AT5G20640, AT5G20650
AT2G17500, AT2G17510
AT5G12020, AT5G12030
AT1G36225, AT2G07689
AT1G32990, AT5G51610
AT2G43500, AT3G59580
AT1G71280, AT1G71370
AT5G35210, AT5G35220
AT4G24890, AT5G50400
AT2G26720, AT2G31050
AT2G33300, AT2G33310
AT2G39380, AT3G55150
AT1G02770, AT1G19060
AT1G35390, AT5G36005
AT1G19160, AT5G52610
AT1G36950, AT4G00070
AT5G17270, AT5G37130
AT1G60075, AT4G21240
AT2G38970, AT3G54780
AT5G27350, AT5G27360
AT1G14120, AT1G14130
AT3G28730, AT3G28740
AT2G20230, AT2G20240
AT4G13505, AT4G13510
AT2G12770, AT3G32360
AT5G51490, AT5G51500
AT1G03590, AT4G03415
AT5G38490, AT5G38500
AT1G49230, AT3G18777
AT2G25310, AT4G32130
AT1G22150, AT1G78000
AT1G47590, AT1G47603
AT3G13290, AT3G13300
AT5G12380, AT5G12390
AT3G12060, AT5G06700
AT1G14518, AT1G14688
AT2G17950, AT5G59340
AT3G11630, AT5G06290
AT1G29200, AT1G29220
AT1G12040, AT1G62440
AT2G23080, AT2G23090
AT1G62262, AT1G62280
AT5G63190, AT5G63195
AT5G48965, AT5G48970
AT2G23630, AT4G37160
AT2G07707, ATMG00480
AT1G36700, AT1G44980
AT5G46360, AT5G46370
AT2G44780, AT2G44790
AT3G29820, AT5G36905
AT1G70760, AT1G70770
AT5G11670, AT5G25880
AT1G75240, AT5G39760
AT3G09840, AT3G53230
AT1G20460, AT1G76185
AT4G31030, AT4G31040
AT2G14800, AT3G44713
AT2G10440, AT3G30120
AT4G35520, AT4G35530
AT5G17100, AT5G17110
AT2G34560, AT2G34570
AT2G13960, AT3G09370
AT1G06900, AT3G50690
AT3G01830, AT3G01840
AT5G64150, AT5G64160
AT5G01960, AT5G01970
AT4G21800, AT4G21810
AT4G17490, AT5G47220
AT1G16660, AT1G36185
AT3G24330, AT3G24332
AT2G14760, AT4G33880
AT2G34460, AT2G34470
AT1G09980, AT1G58350
AT1G46264, AT3G51910
AT1G07360, AT5G07060
AT4G03490, AT4G03500
AT3G07990, AT3G08000
AT3G04790, AT3G04800
AT5G10420, AT5G65380
AT5G03250, AT5G03260
AT1G23730, AT1G23740
AT3G49750, AT5G65830
AT1G66590, AT1G69750
AT3G04840, AT4G34670
AT2G33233, AT3G48231
AT2G07794, ATMG00460
AT2G17180, AT4G35280
AT1G14260, AT1G14270
AT4G13494, AT4G13495
AT4G25890, AT5G57290
AT1G05520, AT3G23660
AT1G56640, AT1G56650
AT2G35070, AT2G35090
AT1G14040, AT1G26730
AT3G01750, AT3G04140
AT1G65740, AT1G65770
AT5G19940, AT5G19950
AT3G02370, AT3G57360
AT1G54000, AT1G54010
AT2G22730, AT5G64500
AT3G28470, AT5G49330
AT3G04485, AT5G06050
AT5G25340, AT5G25350
AT4G28365, AT4G32490
AT1G50180, AT1G50210
AT4G31398, AT4G31400
AT2G20170, AT2G20180
AT1G67440, AT1G67460
AT1G18460, AT1G73920
AT1G06500, AT1G06515
AT3G56030, AT3G56040
AT2G37450, AT2G37460
AT4G13095, AT4G29285
AT1G64140, AT1G64142
AT2G26455, AT3G53690
AT1G01610, AT4G00400
AT2G43600, AT2G43610
AT4G22730, AT4G22740
AT2G46330, AT3G61640
AT2G43750, AT3G59760
AT1G06370, AT5G14850
AT3G48390, AT4G24800
AT5G61240, AT5G61250
AT4G07510, AT5G30380
AT1G24340, AT1G24350
AT4G35170, AT4G35180
AT2G38630, AT3G54190
AT1G70940, AT5G57090
AT4G31190, AT4G31200
AT1G30010, AT1G30020
AT1G26500, AT2G32630
AT2G01020, AT3G41979
AT2G38470, AT2G38480
AT2G38210, AT2G38230
AT2G43910, AT2G43920
AT1G12870, AT1G13200
AT5G05970, AT5G05980
AT5G01140, AT5G01150
AT2G21725, AT3G30245
AT4G04750, AT4G04760
AT1G14020, AT1G14030
AT5G16340, AT5G16370
AT5G10600, AT5G10610
AT1G67350, AT1G67360
AT2G40420, AT3G56200
AT2G24710, AT2G24720
AT1G70450, AT1G70460
AT4G01750, AT4G01770
AT1G34540, AT3G56630
AT3G28674, AT5G04853
AT1G69570, AT1G69572
AT1G03070, AT4G02690
AT2G04750, AT5G35700
AT1G64750, AT5G45010
AT3G28310, AT3G28320
AT5G12060, AT5G12070
AT1G58090, AT5G37040
AT2G17860, AT4G36010
AT5G02520, AT5G02530
AT5G64960, AT5G64970
AT1G29170, AT2G34150
AT3G20730, AT3G20740
AT4G13575, AT5G10320
AT2G16510, AT4G34720
AT2G38490, AT5G01820
AT3G24065, AT3G24068
AT5G03810, AT5G03820
AT2G07719, ATMG00610
AT4G00232, AT5G41765
AT2G19580, AT2G19582
AT1G29310, AT2G34250
AT5G20590, AT5G20600
AT1G11700, AT1G61930
AT4G39510, AT5G51900
AT5G41120, AT5G41130
AT5G60020, AT5G60022
AT3G29320, AT3G29330
AT2G28020, AT4G09070
AT3G11040, AT5G05460
AT1G31460, AT1G31470
AT1G09780, AT3G08590
AT3G52210, AT3G52220
AT5G33340, AT5G33350
AT3G18170, AT3G18180
AT1G50980, AT1G51050
AT1G65410, AT1G65420
AT2G40995, AT2G41997
AT1G08410, AT2G27200
AT4G18500, AT4G18501
AT1G11060, AT1G61030
AT4G10955, AT4G10960
AT4G14170, AT4G14180
AT1G68550, AT1G68552
AT2G19800, AT5G56640
AT2G09795, AT2G09800
AT2G15280, AT2G15290
AT1G55110, AT4G02670
AT3G28705, AT3G43546
AT2G01250, AT2G44120
AT2G01860, AT2G01870
AT5G18100, AT5G18110
AT3G02410, AT5G15860
AT2G05185, AT5G22608
AT3G50625, AT4G10690
AT5G10090, AT5G65160
AT2G42730, AT5G42325
AT1G22550, AT1G22570
AT5G61228, AT5G61230
AT2G21250, AT2G21260
AT1G72960, AT5G45160
AT4G02740, AT4G02760
AT2G35765, AT2G35770
AT3G55410, AT5G65750
AT1G31140, AT1G31150
AT4G00600, AT4G00620
AT1G17520, AT1G72740
AT1G01355, AT5G35640
AT2G30984, AT2G30985
AT1G69260, AT1G69270
AT3G12480, AT3G12490
AT5G59880, AT5G59890
AT1G16620, AT3G29120
AT3G19390, AT3G19400
AT1G07450, AT5G06060
AT2G14490, AT4G05330
AT2G16505, AT2G16535
AT2G25409, AT2G25410
AT2G27600, AT2G27610
AT4G20080, AT5G44760
AT3G01870, AT3G01880
AT3G23900, AT3G23910
AT2G29710, AT2G29730
AT3G12143, AT3G12145
AT5G39670, AT5G39680
AT3G30867, AT3G31960
AT1G15030, AT1G15040
AT1G10900, AT1G60890
AT4G35150, AT4G35160
AT2G04170, AT2G04190
AT3G07980, AT3G13530
AT2G25670, AT4G32610
AT1G04300, AT5G52330
AT5G08565, AT5G63670
AT4G24590, AT5G49710
AT1G62460, AT4G09455
AT3G28956, AT5G62950
AT2G24790, AT5G24930
AT4G04223, AT5G38005
AT1G30230, AT2G18110
AT5G19500, AT5G19510
AT2G07715, ATMG00560
AT2G41880, AT3G57550
AT2G07702, ATMG00440
AT1G45474, AT1G45545
AT5G19990, AT5G20000
AT5G58050, AT5G58170
AT5G07690, AT5G07700
AT2G07734, ATMG00290
AT3G07565, AT3G07568
AT1G67250, AT5G38650
AT1G22000, AT1G26890
AT2G16620, AT3G23650
AT4G27460, AT5G53750
AT3G27750, AT3G27770
AT1G29770, AT1G29780
AT4G36370, AT4G36380
AT3G51570, AT4G36150
AT1G30500, AT2G34720
AT5G11950, AT5G26140
AT2G17972, AT2G17975
AT3G14100, AT3G14110
AT2G24420, AT4G31340
AT2G22122, AT4G39675
AT5G47630, AT5G47635
AT1G31780, AT1G31790
AT1G72060, AT1G72070
AT4G24920, AT5G50460
AT1G50840, AT3G20540
AT2G24470, AT4G36120
AT1G78280, AT1G78290
AT5G60690, AT5G60700
AT2G42530, AT2G42540
AT3G54490, AT3G54500
AT2G06090, AT5G27238
AT4G25719, AT4G25720
AT1G59670, AT1G59700
AT4G32370, AT4G32375
AT1G43725, AT1G43763
AT4G31115, AT4G31120
ATCG00460, ATMG01340
AT2G13630, AT4G29970
AT3G47440, AT3G47450
AT2G01340, AT2G01350
AT1G11940, AT1G62305
AT1G54780, AT1G54790
AT3G54450, AT3G54460
AT3G03860, AT5G18120
AT2G14520, AT4G33700
AT2G45440, AT3G60880
AT5G23010, AT5G23020
AT4G30845, AT4G30850
AT5G36001, AT5G36002
AT3G22200, AT3G22210
AT5G09840, AT5G64710
AT1G08300, AT4G13750
AT2G36540, AT2G36550
AT5G09230, AT5G09240
AT1G13140, AT1G13150
AT1G79430, AT3G12730
AT1G08470, AT5G22020
AT3G12500, AT3G12502
AT5G43770, AT5G43780
AT1G29050, AT2G34070
AT1G72370, AT3G04770
AT5G53120, AT5G53130
AT1G27920, AT1G27921
AT2G45070, AT3G60540
AT1G60290, AT1G60330
AT2G40560, AT3G04715
AT2G38040, AT2G38050
AT1G35170, AT1G35180
AT5G01880, AT5G01881
AT2G17530, AT4G35500
AT1G35380, AT4G32212
AT4G25430, AT5G51850
AT3G10910, AT3G10912
AT1G57780, AT4G13380
AT1G22840, AT1G22850
AT2G02030, AT2G05600
AT2G45470, AT3G60900
AT5G01730, AT5G01732
AT4G28010, AT4G28020
AT1G55720, AT1G55730
AT3G29265, AT4G04313
AT3G18680, AT3G18690
AT1G12090, AT1G62510
AT3G48890, AT5G52240
AT3G03230, AT3G03240
AT1G03370, AT4G03000
AT1G35730, AT1G35750
AT1G50610, AT3G20190
AT1G26750, AT1G26760
AT1G75640, AT4G36180
AT1G10150, AT1G59510
AT4G23420, AT4G23430
AT1G08990, AT1G54940
AT1G30740, AT2G34810
AT3G11480, AT5G04370
AT3G43740, AT5G21090
AT2G37220, AT3G53460
AT1G10470, AT1G59940
AT1G24510, AT1G67760
AT1G71250, AT1G71260
AT5G26692, AT5G26717
AT2G40435, AT3G56220
AT3G59070, AT5G48750
AT4G34100, AT4G34103
AT1G78850, AT1G78860
AT2G43810, AT3G59810
AT1G25440, AT1G68520
AT2G42190, AT5G63950
AT1G65660, AT3G45950
AT1G52940, AT4G08136
AT2G46720, AT3G10280
AT2G38130, AT4G13160
AT5G54680, AT5G54690
AT4G28170, AT4G28180
AT2G40140, AT3G55980
AT2G26740, AT2G26750
AT2G46420, AT3G61700
AT5G40230, AT5G40240
AT1G51220, AT3G20880
AT4G25910
AT2G32280
AT3G23255
AT4G37080
AT3G28960
AT4G38680
AT5G38020
AT4G34460
AT5G15853
AT5G61880
AT4G16805
AT4G35760
AT2G41130
AT1G05950
AT1G45063
AT5G37710
AT1G24148
AT3G18779
AT1G35181
AT5G08060
AT3G30705
AT5G61680
AT3G23190
AT3G03740
AT2G07728
AT5G39370
AT1G70250
AT1G11290
AT3G56280
AT5G07400
AT1G64530
AT5G25030
AT5G43530
AT5G39865
AT5G54140
AT2G01190
AT3G17480
AT1G26762
AT5G19160
AT5G17670
AT4G36860
AT4G09987
AT2G01720
AT1G29270
AT3G10520
AT1G44770
AT1G17340
AT3G29810
AT1G73050
AT5G26960
AT2G20463
AT2G36950
AT2G30800
AT4G02465
AT5G09711
AT1G18290
AT2G30710
AT1G09157
AT3G63270
AT2G16710
AT1G26580
AT5G28240
AT2G38610
AT1G53560
AT3G07040
AT5G59080
AT2G30000
AT3G06140
AT1G12230
AT4G25433
AT5G28190
AT1G65480
AT1G72050
AT5G28820
AT4G28270
AT4G00305
AT4G02730
AT3G12050
AT5G65400
AT3G30391
AT1G69830
AT5G25890
AT2G30810
AT3G21460
AT2G13469
AT1G22885
AT3G15480
AT5G10410
AT2G43130
AT3G15720
AT5G35540
AT1G64730
AT2G15930
AT4G03590
AT5G57940
AT4G29273
AT2G20490
AT1G56590
AT3G55490
AT2G03230
AT3G17080
AT5G20770
AT5G15460
AT3G23840
AT3G45275
AT2G16460
AT5G62710
AT2G33460
AT1G15300
AT1G73940
AT5G27720
AT3G11745
AT1G55045
AT5G56330
AT3G01740
AT1G20030
AT3G20395
AT5G61010
AT1G07190
AT1G32160
AT5G08080
AT4G01525
AT3G53340
AT4G14695
AT3G12720
AT5G58350
AT3G22250
AT1G55150
AT5G63660
AT5G61160
AT1G23290
AT3G47210
AT1G18010
AT1G07160
AT4G29030
AT4G10710
AT2G01050
AT3G27660
AT2G22426
AT1G72710
AT5G14380
AT5G56430
AT3G45140
AT3G44444
AT5G59305
AT5G15680
AT1G11600
AT3G17100
AT3G07680
AT2G21840
AT3G44000
AT2G41190
AT4G26160
AT5G48280
AT5G49340
AT4G09745
AT1G40083
ATCG01070
AT2G42080
AT5G26630
AT4G08800
AT5G38310
AT4G24650
AT5G28913
AT5G03940
AT1G53650
AT4G39430
AT5G53250
AT3G23690
AT3G13640
AT2G17560
AT4G30080
AT2G05270
AT5G44730
AT3G10595
AT5G55850
AT4G34030
AT2G36817
AT1G55350
AT5G58450
AT2G26870
AT3G03670
AT1G62225
AT4G12060
AT3G55070
AT3G30724
AT5G63200
AT4G33910
AT3G27860
AT2G01490
AT2G12580
AT5G19880
AT3G48630
AT5G18880
AT1G20830
AT2G29670
AT2G20330
AT3G27325
AT4G33720
AT4G16620
AT3G09190
AT2G30310
AT5G38660
AT5G20390
AT1G16520
AT4G17650
AT2G26240
AT2G25052
AT2G21180
AT5G66570
AT5G66100
AT3G29030
AT2G36720
AT1G09700
AT3G60210
AT5G07560
AT4G15061
AT5G55056
AT5G36250
AT1G55365
AT3G27895
AT3G61113
AT5G11510
AT1G65907
AT4G15755
AT2G17960
AT5G26860
AT3G18440
AT3G26910
AT5G51080
AT4G12770
AT1G50575
AT1G21350
AT5G17930
AT1G35620
AT5G59960
AT3G16960
AT1G11690
AT5G66230
AT5G44568
AT2G23970
AT4G17790
AT5G06510
AT5G35830
AT4G20850
AT3G27950
AT5G24090
AT2G01905
AT3G10210
AT4G29960
AT5G16120
AT5G18037
AT5G40260
AT1G71380
AT3G16210
AT3G44600
AT3G29636
AT4G22970
AT3G47170
AT3G01760
AT1G57550
AT3G13260
AT4G19925
AT3G48230
AT4G18020
AT5G23450
AT2G06230
AT2G48030
AT3G49850
AT5G38070
AT5G05640
ATCG00650
AT5G67190
AT5G38560
AT1G52740
AT3G13550
AT4G07740
AT1G50300
AT1G33320
AT3G55420
AT3G05746
AT1G04070
AT1G63700
AT4G30120
AT4G15760
AT2G31018
AT5G51470
AT1G56385
AT1G44286
AT1G26640
AT5G42970
AT2G31725
AT4G02487
AT1G31173
AT5G13970
AT3G04340
AT4G25830
AT1G62070
AT3G19920
AT3G02450
AT3G23810
AT4G21870
AT5G04380
AT5G23060
AT4G00700
AT3G26085
AT3G51220
AT3G58060
AT5G65685
AT2G07570
AT1G21680
AT2G37660
AT4G09150
AT2G15300
AT1G26930
AT3G05440
AT3G49260
AT1G21010
AT3G02240
AT3G57062
AT1G61105
AT2G31590
AT3G51620
AT4G13680
AT5G61560
AT5G24610
AT2G41640
AT5G20610
AT2G21780
AT1G34280
AT1G72520
AT5G47320
AT4G17998
AT1G49590
AT1G30130
AT3G55270
AT3G24614
AT1G12110
AT3G13594
AT1G59560
AT5G32471
AT3G28918
AT2G30640
AT3G57180
AT1G80070
AT1G15420
AT3G42390
AT3G23290
AT4G01720
AT5G01310
AT2G39950
AT5G54190
AT1G35500
AT3G13930
AT1G43700
AT1G19290
AT4G26000
AT3G29180
AT4G26360
AT1G28690
AT4G01516
AT5G51300
AT4G29790
AT4G02530
AT3G23172
AT2G42975
AT5G63135
AT1G07901
AT5G38980
AT5G09970
AT4G13990
AT5G62280
AT1G33615
AT1G53645
AT4G33560
AT5G07800
AT5G09530
AT2G15000
AT5G20190
AT4G29905
AT1G33810
AT5G55500
AT3G49162
AT3G22590
AT4G15415
AT2G35387
AT1G10020
AT3G02760
AT2G41270
AT2G37630
AT2G20570
AT2G40610
AT5G58910
AT3G61590
AT3G01600
AT2G29630
AT4G16855
AT1G05350
AT5G50130
AT3G05040
AT5G05360
AT5G01740
AT2G07694
AT2G01150
AT2G01918
AT3G27890
AT1G14980
AT3G54540
AT5G12430
AT5G02510
AT5G40000
AT1G51080
AT2G27580
AT1G53250
ATCG01150
AT3G10650
AT1G45110
AT3G06460
AT1G47565
AT3G03600
AT1G58225
AT5G37380
AT4G03823
AT1G30950
AT4G38900
AT4G30690
AT2G36130
AT2G23890
AT5G27920
AT3G30460
AT2G39782
AT1G80110
AT1G77682
AT3G01650
AT3G23150
AT5G37125
AT4G20770
AT3G63300
AT4G34430
AT1G29700
AT2G07783
AT3G04855
AT4G26701
AT5G63600
AT5G22940
AT3G46930
AT5G38780
AT5G24750
AT3G62920
ATMG00070
AT2G28240
AT4G39700
AT1G63855
AT1G69740
AT5G56940
AT1G52310
AT4G31380
AT3G31310
AT5G02050
AT5G46873
AT5G23880
AT2G41700
AT1G50500
AT1G45015
AT4G18620
AT5G03770
AT5G11260
AT5G08670
AT4G15960
AT1G51110
AT5G57670
AT2G12465
AT1G23147
AT5G50090
AT5G10710
AT5G50930
AT4G05530
AT3G58180
AT5G39995
AT1G21580
AT3G10815
AT1G05710
AT5G61840
AT5G56450
AT3G26610
AT1G43690
AT5G42950
AT4G18420
AT1G15220
AT2G04570
AT5G37072
AT4G07770
AT2G17556
AT1G54985
AT2G17120
AT3G13390
AT2G30010
AT4G14819
AT1G06740
AT2G44310
AT3G50940
AT5G57960
AT1G72440
AT1G24068
AT1G18700
AT1G65470
AT4G04296
AT5G53140
AT3G61389
AT5G67290
AT5G33421
AT3G22980
AT3G46310
AT2G34585
AT2G28870
AT3G55680
AT4G26060
AT5G08170
AT4G35837
AT5G49640
AT5G38190
AT1G61950
AT3G20610
AT3G03950
AT1G17600
AT3G28830
AT3G06740
AT3G49970
AT1G28335
AT3G07490
AT5G49380
AT3G63052
AT2G25580
AT2G38905
AT4G38490
AT4G29910
AT1G62920
AT3G23980
AT1G48790
AT3G45250
AT5G14250
AT5G59160
AT3G56380
AT4G29720
AT2G23230
AT4G13555
AT1G60870
AT1G56700
AT5G03870
AT4G13950
AT3G04700
AT1G67645
AT4G27100
AT3G27270
AT2G02515
AT3G49570
AT5G05090
AT3G57230
AT4G31710
AT5G26820
AT5G26262
AT5G35130
AT5G13942
AT2G23347
AT3G10950
AT1G69930
AT2G10870
AT5G56190
AT3G61100
AT2G15530
AT5G42203
AT3G15578
AT2G45890
AT5G37473
AT1G72290
AT1G79800
AT5G66400
AT1G75360
AT5G27330
AT5G10880
AT5G46230
AT4G19860
AT1G08985
AT3G20555
AT4G19410
AT1G60670
AT2G27680
AT1G80710
AT2G06880
AT5G13810
AT2G30520
AT3G16380
AT5G37320
AT2G42490
AT3G25882
AT5G50880
AT5G52560
AT5G58950
AT1G25500
AT5G05560
AT1G70160
AT3G50810
AT1G15470
AT2G25620
AT1G06720
AT1G03820
AT5G26160
AT4G05620
AT4G23450
AT4G00190
AT5G52730
AT2G05765
AT4G15860
AT1G21323
AT3G52100
AT1G67340
AT5G54960
AT5G09850
AT4G18596
AT3G03626
AT4G39400
AT5G50200
AT5G24580
AT3G14185
AT5G44320
AT4G24110
AT3G44757
AT1G30620
AT1G35146
AT1G14450
AT1G26520
AT3G47650
AT1G61110
AT1G18835
AT5G62890
AT1G45050
AT5G04670
AT1G73820
AT5G25270
AT5G22550
AT2G30380
AT1G68890
AT3G13230
AT3G29770
AT4G18282
AT1G67455
ATCG00910
AT2G02710
AT5G21140
AT1G76955
AT5G32616
AT4G00114
AT1G67410
AT5G24050
AT4G18960
AT4G14455
AT3G23145
AT4G08790
AT2G27430
AT3G44704
AT5G11910
AT3G04500
AT4G14520
AT2G04030
AT5G42870
AT4G34310
AT1G19025
AT4G13720
AT4G22440
AT3G10030
AT4G16460
AT1G61275
AT3G28430
AT3G49055
AT5G60840
AT1G78870
AT1G77460
AT2G31400
AT4G30970
AT1G21840
AT4G17210
AT2G01755
AT3G06340
AT3G62320
AT5G35930
AT5G24206
AT1G12100
AT5G12890
AT1G54660
AT1G09760
AT5G02470
AT3G52090
AT3G04660
AT1G56020
AT4G16660
AT1G15000
AT5G55240
AT4G17895
AT4G08765
AT3G12340
AT5G55390
AT1G21975
AT5G22490
AT2G26511
AT4G35040
AT2G02650
AT3G45040
AT5G06750
AT1G35405
AT1G10320
AT1G69480
AT1G03310
AT3G27210
AT2G18245
AT3G47480
AT1G77230
AT5G11320
AT4G16260
AT1G60970
AT4G36515
AT1G48990
AT1G05291
AT1G26771
AT3G26760
AT3G46380
AT1G08220
AT2G39160
AT4G19902
AT5G56290
AT3G24450
AT1G68440
AT4G16360
AT1G19050
AT1G13180
AT2G10260
AT1G09360
AT1G27900
AT3G32904
AT4G28750
AT1G25300
AT5G47000
AT2G12557
AT3G11060
AT5G57345
AT5G57685
ATCG00260
AT1G01310
AT1G72090
AT2G15025
AT5G27220
AT5G16710
AT4G00310
AT1G75690
AT3G48990
AT5G12170
AT2G34680
AT5G38820
AT5G40770
AT2G42870
AT5G61440
AT3G21420
AT2G02850
AT3G14890
AT5G13130
AT4G10595
AT5G43920
AT4G14270
AT2G07190
AT5G27970
AT3G28820
AT4G32870
AT3G14500
AT5G42900
AT3G43790
AT3G22190
AT3G18215
AT1G23300
AT1G71930
AT1G65500
AT2G03520
AT1G11200
AT5G26620
AT1G23050
AT5G22044
AT2G16490
AT2G07746
AT2G04340
AT5G56890
AT1G24650
AT1G72450
AT3G06860
AT1G10747
AT1G71691
AT5G07450
AT1G44318
AT4G25290
AT4G36530
AT5G50970
AT3G07030
AT1G02990
AT5G50361
AT3G50570
AT2G28000
ATCG00050
AT5G58000
AT3G61172
AT5G59820
AT4G02850
AT5G41774
AT3G43300
AT1G60070
AT3G12950
AT1G20280
AT3G24850
AT2G48130
AT1G63950
AT4G08267
AT2G10990
AT2G45770
AT3G24490
AT4G27950
AT5G61910
AT1G09660
AT4G33170
AT2G42980
AT1G29850
AT5G47420
AT2G30368
AT2G32740
AT5G02670
AT4G15720
AT2G38670
AT5G13720
AT3G18610
AT4G06634
AT1G43790
AT3G53190
AT1G22160
AT5G51930
AT2G20600
AT5G52440
AT2G43250
AT2G03030
AT3G28280
AT3G01520
AT4G22720
AT3G44880
AT5G06160
AT1G60983
AT1G49410
AT5G27450
AT3G61070
AT3G61750
AT2G35370
AT5G35780
AT4G30390
AT3G46630
AT1G70040
AT4G19360
AT2G14830
AT5G64700
AT3G59640
AT3G01120
AT2G34224
AT3G28690
AT5G65207
AT4G24610
AT5G08510
AT2G43880
AT1G22767
AT3G44050
AT1G11890
AT5G38230
AT2G16019
AT1G02400
AT1G14330
AT3G57800
AT2G39820
AT5G47830
AT1G03900
AT5G63530
AT3G44780
AT4G05180
AT5G61280
AT3G63375
AT5G35338
AT3G53590
AT4G10490
AT2G21720
AT2G46255
AT5G11890
AT4G21580
AT5G01870
AT1G73190
AT4G32860
AT1G56500
AT3G29570
AT3G53900
AT4G39740
AT5G25955
AT1G29000
AT5G11150
AT3G25670
AT3G03790
AT5G16750
AT3G59280
AT2G34900
AT5G44670
AT5G66005
AT1G28320
AT5G02390
AT4G30540
AT1G25230
AT2G22905
AT5G50370
AT5G66815
AT4G35800
AT5G61412
AT1G51990
AT3G01940
AT2G18930
AT4G37580
AT3G02730
AT4G22110
AT5G61320
AT5G05020
AT5G47180
AT3G60530
AT1G31860
ATCG01090
AT1G60850
AT5G03204
AT5G63580
AT1G78370
AT2G36560
AT2G26865
AT5G54585
AT3G20155
AT5G60600
AT2G23820
AT3G11920
AT3G05830
AT4G05495
AT1G73350
AT3G46550
AT3G08840
AT5G36170
AT4G15120
AT1G56300
AT1G27350
AT1G06980
AT1G55880
AT3G46890
AT3G63070
AT2G38160
AT5G35356
AT4G34265
AT5G61080
AT1G11803
AT3G11950
AT2G26730
AT5G25820
AT5G05830
AT1G59865
AT3G23167
AT5G33406
AT4G36040
AT4G31910
AT5G18970
AT1G80150
AT2G29870
AT3G09390
AT5G10250
ATCG01190
AT2G33850
AT1G71030
AT5G59050
AT1G36272
AT5G20090
AT4G17030
AT4G16670
AT5G47380
AT1G01300
AT3G12300
AT5G25790
AT1G68850
AT4G12410
AT3G58480
AT3G29152
AT3G01410
AT3G15500
AT5G18490
AT1G02490
AT4G21330
AT4G25386
AT5G65600
AT5G45420
AT5G61120
AT5G63952
AT3G04997
AT2G35320
AT4G32140
AT1G11430
AT5G15220
AT2G33435
AT4G00230
AT3G20360
AT3G43521
AT5G13010
AT5G49580
AT1G31258
AT5G01370
AT5G37440
AT1G02335
AT5G54670
AT5G07290
AT1G43860
AT4G25110
AT1G28530
AT4G29200
AT1G01970
AT4G09650
AT5G62230
AT5G24850
AT1G32582
AT5G56990
AT3G11510
AT5G47020
AT5G27300
AT2G13547
AT1G18840
AT1G43195
AT1G21940
AT1G50590
AT5G01470
AT5G42060
AT2G01600
AT2G22370
AT3G15410
AT3G26640
AT3G14620
AT2G04720
AT3G03870
AT2G28060
AT4G00585
AT1G71220
AT1G14610
AT2G47720
AT2G43330
AT5G52520
AT4G16451
AT4G08347
AT3G15990
AT5G53400
AT5G47920
AT1G73740
AT1G77100
AT5G14160
AT5G35600
AT5G65130
AT3G26670
AT4G33210
AT4G12930
AT5G17400
AT5G62990
AT3G44325
AT1G79230
AT4G14860
AT2G30780
AT4G12030
AT1G48120
AT5G63410
AT3G22880
AT5G48080
AT3G16565
AT1G68825
AT5G22390
AT2G19490
AT3G02810
AT2G36200
AT5G46730
AT4G21480
AT5G17165
AT4G10090
AT1G45010
AT1G46048
AT5G15780
AT2G34202
AT1G54385
AT1G10040
AT2G07690
AT5G28550
ATCG00120
AT1G59740
AT5G43401
AT4G18920
AT5G42223
AT5G35230
AT1G79130
AT3G44735
AT1G23750
AT1G19800
AT1G47720
AT4G32820
AT1G53710
AT3G24927
AT4G02930
AT3G62930
AT5G14730
AT3G21950
AT1G54220
AT5G54450
AT3G01240
AT3G17280
AT4G08230
AT4G16120
AT1G66060
AT5G42210
AT4G37940
AT3G19950
AT2G47270
AT4G19620
AT2G25255
AT4G19395
AT1G28270
AT1G74520
AT2G19960
AT3G12977
AT4G13195
AT4G28068
AT3G46190
AT3G44440
AT4G16170
AT1G27135
AT5G23110
AT3G08880
AT5G17262
AT1G48195
AT1G53680
AT1G16290
AT3G48810
AT2G44610
AT5G45330
AT5G16320
AT3G09290
AT3G15534
AT2G06255
AT2G31460
AT4G38060
AT2G16668
AT5G19729
AT4G08073
AT5G19130
AT1G53345
AT3G53780
AT5G33330
AT4G16520
AT4G17486
AT1G32170
AT3G24040
AT5G41401
AT3G07525
AT3G14060
AT5G55490
AT2G26340
AT4G24190
AT1G21290
AT2G21370
AT1G34480
AT2G05720
AT5G39365
AT1G64430
AT1G48940
AT3G50770
AT1G75260
AT3G22680
AT4G06600
AT1G02340
AT5G03455
AT2G48010
AT2G07669
AT4G21720
AT1G08600
AT5G53110
AT5G22875
AT3G15150
AT1G11800
AT1G33530
AT5G65650
AT1G72640
AT4G33770
AT2G36145
AT3G43440
AT1G16090
AT5G35400
AT5G45910
AT3G61660
AT1G50390
AT5G60940
AT1G32460
AT2G26420
AT5G22035
AT3G54680
AT1G58170
AT3G21055
AT1G47317
AT1G36915
AT2G17760
AT1G70540
AT5G46795
AT2G06020
AT3G47410
AT3G54320
AT3G44700
AT5G19680
AT1G05060
AT4G19000
AT1G05920
AT1G16190
AT1G74390
AT1G28080
AT2G02810
AT4G38780
AT4G28910
AT1G06930
AT3G44340
AT3G62760
AT5G08420
AT3G23727
AT3G03272
AT5G02200
AT3G13270
AT1G14390
AT1G48040
AT5G01570
AT1G72280
AT3G53980
AT4G13968
AT5G14105
AT5G01100
AT1G22065
AT4G24490
AT3G57960
AT5G65930
AT4G09450
AT5G20050
AT5G43210
AT3G54480
AT5G26570
AT2G39805
AT1G18871
AT1G77270
AT2G18540
AT1G73470
AT4G21450
AT3G03750
AT2G36724
AT1G64600
AT3G29105
AT4G08375
AT3G22540
AT2G21230
AT1G43920
AT5G27010
AT5G45920
AT3G30720
AT3G24250
AT1G05830
AT1G07473
AT1G62580
AT1G61760
AT5G09805
AT2G15630
AT5G18150
AT1G67260
AT1G35333
AT2G30110
AT5G39493
AT1G62780
AT1G45230
AT3G49796
AT5G28620
AT5G47660
AT2G18070
AT3G50260
AT5G62440
AT5G49610
AT5G65533
AT5G66430
AT2G22030
AT4G26810
AT3G60770
AT4G30410
AT5G13630
AT5G67390
AT2G21465
AT2G12325
AT5G11390
AT5G38950
AT4G21170
AT1G08920
AT2G25770
AT5G40540
AT2G12462
AT3G05240
AT5G57070
AT3G29796
AT4G35250
AT5G07130
AT2G39100
AT2G25870
AT5G58250
AT5G03550
AT5G35740
AT3G60961
AT4G23660
AT5G42350
AT5G07030
AT4G06534
AT3G60370
AT1G03360
AT2G39460
AT5G26751
AT5G05680
AT2G35270
AT4G15420
AT1G63030
AT1G78540
AT2G44065
ATCG00510
AT1G68200
AT3G24760
AT4G02580
AT3G10190
AT4G29190
AT4G19190
AT4G32620
AT5G39250
AT5G41940
AT1G01180
AT1G07500
AT3G53490
AT5G01410
AT3G43540
AT4G08550
AT3G49760
AT5G61710
AT4G30800
AT3G58680
AT1G77760
AT1G58330
AT5G18930
AT5G38360
AT1G71780
AT5G60540
AT3G02065
AT1G53705
AT1G51950
AT4G30900
AT1G67060
AT2G20370
AT2G40080
AT5G29231
AT3G06090
AT4G12460
AT1G31760
AT2G30120
AT1G49260
AT5G08120
AT5G17810
AT4G29540
AT5G11990
AT1G12970
AT1G63270
AT1G04150
AT3G06290
AT1G57810
AT1G55230
AT2G28355
AT5G46760
AT5G11850
AT4G00225
AT3G24710
AT2G16190
AT3G61870
AT3G51020
AT3G01700
AT5G19151
AT3G43200
AT3G05690
AT4G17420
AT2G23870
AT3G58460
AT1G09010
AT5G05260
AT1G78400
AT5G46720
AT4G15160
AT3G24810
AT1G31814
AT4G34260
AT5G26760
AT5G11650
AT5G57420
AT4G10970
AT5G55140
AT1G17110
AT1G08035
AT4G17785
AT2G19640
AT2G35470
AT1G26590
AT1G60790
AT3G52720
AT1G02210
AT2G24280
AT1G44010
AT5G28931
AT2G25970
AT1G03103
AT4G17850
AT3G20320
AT3G13310
AT5G25150
AT5G62630
AT2G19560
AT5G18500
AT5G26114
AT4G36740
AT5G58412
AT5G48420
AT2G20920
AT1G65000
AT2G04860
AT5G36940
AT3G09730
AT5G17710
AT3G08740
AT5G51740
AT1G20100
AT4G14815
AT1G06410
AT5G28497
AT3G19430
AT1G21090
AT2G18420
AT3G57958
AT5G58270
AT1G28200
AT1G12770
AT2G36230
AT4G08830
AT1G73590
AT4G13600
AT3G54740
AT5G19320
AT1G79975
AT5G59510
AT1G10660
AT3G54290
AT5G14760
AT2G23660
AT1G14180
AT2G42395
AT5G35570
AT3G05920
AT3G18500
AT1G16300
AT3G54880
AT5G07080
AT1G03475
AT3G50530
AT3G43670
AT1G26450
AT1G50080
AT4G14070
AT4G16570
AT5G13887
AT3G62450
AT5G62830
AT2G39420
AT3G18020
AT1G65445
AT5G42785
ATCG00710
AT5G29031
AT2G11870
AT1G68875
AT2G34540
AT3G14770
AT4G24950
AT3G52520
AT4G04955
AT5G63320
AT5G38317
AT5G09430
AT1G74960
AT1G78190
AT3G03630
AT2G41445
AT4G37925
AT4G35025
AT2G45010
AT3G06940
AT4G38350
AT4G05420
AT3G24516
AT1G36445
AT5G53144
AT2G04230
AT1G49800
AT1G70440
AT1G72210
AT1G18080
AT1G80970
AT1G09932
AT5G41800
AT5G49410
AT3G24610
AT1G24100
AT3G31051
AT2G32950
AT2G23321
AT5G52720
AT3G13870
AT2G42310
AT1G03270
AT1G18140
AT3G54390
AT1G16650
AT3G12850
AT2G18220
AT1G49380
AT5G02230
AT4G24460
AT5G57123
AT1G54070
AT1G76950
AT5G47120
AT5G13910
AT5G26912
AT1G49005
AT4G23496
AT2G01500
AT2G17525
AT2G35850
AT3G18730
AT4G25010
AT3G30769
AT3G47830
AT1G17980
AT1G56150
AT4G12100
AT1G05250
AT5G26690
AT1G79330
AT1G61688
AT5G02010
AT5G42670
AT1G36942
AT5G45973
AT1G73687
AT3G60890
AT5G54110
AT5G41410
AT1G10170
AT1G22020
ATCG00560
AT3G14225
AT5G57785
AT5G27130
AT4G19760
AT2G21930
AT1G68910
AT4G38740
AT4G32600
AT1G64770
AT1G19750
AT5G60210
AT2G35120
AT5G44060
AT5G54510
AT2G26070
AT1G54850
AT3G12130
AT1G34041
AT3G04460
AT5G45780
AT3G31401
AT1G52857
AT5G35535
AT2G20720
AT5G20200
AT3G56730
AT1G73980
AT5G11520
AT5G41530
AT3G11960
AT1G79470
AT2G41150
AT4G38690
AT3G27010
AT1G32920
AT2G20320
ATMG01090
AT4G10770
AT3G46790
AT2G05335
AT3G21110
AT5G64540
AT3G30835
AT5G64480
AT2G03060
AT3G27900
AT4G19480
AT5G15410
AT1G50735
AT5G14540
AT1G33970
AT5G34780
AT5G14600
AT1G49620
AT1G55510
AT3G03400
AT3G26782
AT4G08874
AT3G02493
AT2G22241
AT3G11410
AT2G26370
AT2G22942
AT5G58530
AT3G12820
AT2G28507
AT3G60690
AT2G12646
AT5G12920
AT1G32120
AT3G09050
AT1G65870
AT3G24160
AT1G66475
AT3G42940
AT3G27283
AT4G34700
AT5G40847
AT4G00895
AT5G14970
AT1G53580
AT1G64370
AT5G66870
AT4G13670
AT1G47760
AT2G38365
AT1G10705
AT1G62650
AT3G18930
AT2G30900
AT4G02425
AT4G16355
AT1G17090
AT3G46300
AT5G09570
AT1G21835
AT1G64470
AT4G13320
AT4G11240
AT1G03110
AT1G34245
AT1G04425
AT3G53015
AT5G62750
AT2G44198
AT5G52545
AT5G59020
AT1G78640
AT5G05140
AT4G22520
AT4G11780
AT5G54400
AT2G25295
AT1G10690
AT4G23860
AT1G80230
AT2G39720
AT2G20835
AT2G05300
AT2G14640
AT5G66330
AT4G27000
AT5G10190
AT4G36910
AT4G28300
AT2G40260
AT3G43431
AT5G56020
AT5G39890
AT5G21050
AT5G15380
AT3G46390
AT1G05190
AT2G44670
AT4G01130
AT2G35730
AT1G62450
AT1G75820
AT5G41920
AT5G52145
AT5G26720
AT2G29040
AT3G55880
AT2G32235
AT2G37510
AT5G07730
AT4G28100
AT4G13520
AT1G51480
AT5G58787
AT1G12540
AT3G15360
AT5G11610
AT2G18300
ATCG01030
AT5G61997
AT3G22440
AT3G48470
AT2G14870
AT4G28240
AT5G58110
AT1G15340
AT5G27495
AT5G53010
AT4G31740
AT2G13300
AT5G47360
AT1G55610
AT3G17465
AT1G38710
ATCG00890
AT1G63000
AT5G28465
AT1G20870
AT3G07300
AT4G18820
AT1G04490
AT5G10050
AT3G12900
AT5G18390
AT3G07140
AT3G07890
AT3G57900
AT2G46550
AT5G41100
AT2G30130
AT3G23790
AT1G10550
AT5G30510
AT5G14120
AT1G07745
AT1G53785
AT1G33180
AT3G48523
AT5G56480
AT5G43650
AT2G45460
AT5G52880
AT4G27435
AT2G32120
AT1G04171
AT3G62050
AT1G37150
AT4G37390
AT5G19710
AT5G64790
AT2G15029
AT5G53530
AT1G70920
AT4G05049
AT2G32050
AT5G59280
AT2G35180
AT1G73550
AT2G28200
AT5G51880
AT5G66990
AT1G51340
AT2G21810
AT2G12475
AT4G17260
AT5G07610
AT1G56400
AT1G22310
AT1G70870
AT1G42990
AT2G27130
AT4G26590
AT4G23730
AT1G54820
AT1G73510
AT4G00030
AT4G13440
AT1G77300
AT2G29580
AT5G65165
AT1G21281
AT1G52980
AT4G08310
AT3G57830
AT3G23390
AT3G59700
AT2G21110
AT1G12411
AT5G50160
AT2G29920
AT1G71730
AT1G13760
AT3G52970
AT2G29080
AT1G72170
AT4G39590
AT5G37740
AT4G34770
AT5G49460
AT5G16250
AT2G14796
AT4G37440
AT4G17900
ATMG00970
AT1G10538
AT5G13820
AT1G32330
AT4G35650
AT1G32045
AT5G29044
AT5G14130
AT2G23096
AT3G13724
AT1G53980
AT3G62130
AT4G03220
AT1G07320
AT3G06510
AT2G29380
AT1G54050
AT1G69700
AT1G79250
AT1G66240
AT4G00340
AT1G14760
AT3G04580
AT1G61900
AT2G33210
AT4G08691
AT2G32510
AT1G53390
AT4G27410
AT2G04530
AT5G28230
AT1G74640
AT3G27410
AT5G01270
AT5G35526
AT3G08762
AT5G24710
AT1G14205
AT1G19480
AT3G02020
AT2G03972
AT4G16695
AT1G09320
AT3G27590
AT4G04910
AT1G27008
AT1G08750
AT1G11790
AT2G37120
AT4G33467
AT3G27390
AT3G44212
AT1G15590
AT1G24270
AT5G51190
AT5G34859
AT3G49930
AT3G63390
AT1G74110
AT1G71960
AT5G13420
AT5G20890
AT1G19980
AT2G45090
AT5G58490
AT5G28262
AT3G25011
AT2G31480
AT4G01250
AT5G03840
AT2G38710
AT5G18540
AT1G11760
AT5G04730
AT5G44470
ATCG00820
AT5G16280
AT5G24593
AT3G44784
AT4G21970
AT5G17790
AT5G23550
AT5G61200
AT4G26620
AT3G57240
AT5G02811
AT4G35720
AT5G61630
ATMG01210
AT5G28310
AT4G28550
AT3G59150
AT2G24230
AT5G56840
AT3G01390
AT3G15030
AT5G12860
ATMG00260
AT5G28390
AT4G11710
AT4G22640
AT1G61700
AT5G27760
AT1G69252
AT2G44740
AT2G32240
AT1G31530
AT3G16190
AT2G17240
AT4G22666
AT1G75020
AT4G14660
AT2G24960
AT2G37730
AT5G53205
AT1G29140
AT2G26530
AT3G26539
AT5G21990
AT2G27930
AT5G01780
AT3G52150
AT5G37875
AT4G07521
AT3G09830
AT2G36370
AT4G00234
AT1G52970
AT2G28315
AT5G63260
AT4G38200
AT1G71140
AT1G47280
AT1G16600
AT4G28450
AT3G09540
AT3G25719
AT1G04650
AT3G59440
AT5G34829
AT3G42240
AT4G20150
AT1G05577
AT1G70740
AT3G20260
AT5G65520
AT1G78430
AT1G71420
AT5G45360
AT1G68580
AT3G51100
AT4G10360
AT1G59530
AT2G40580
AT3G23605
AT5G40180
AT2G35610
AT4G32270
AT4G19560
AT2G27270
AT5G02410
AT3G07522
AT4G19960
AT4G07330
AT3G16330
AT5G19900
AT1G68680
AT1G51510
AT4G35263
AT5G39630
AT2G20210
AT4G21445
AT3G09925
ATMG01410
AT4G09950
AT3G46904
AT3G10915
AT2G13840
AT2G28160
AT1G43710
AT4G00890
AT2G45410
AT3G21750
AT4G04175
AT5G03510
AT2G34270
AT5G51800
AT5G50900
AT3G43930
AT3G43830
AT5G47306
AT2G21310
AT5G60580
AT1G31420
AT3G52140
AT3G51500
AT1G67610
AT1G05385
AT5G22210
AT5G53790
AT2G07685
AT1G03430
AT4G22240
AT1G67590
AT4G33240
AT2G36420
AT5G40384
AT1G43310
AT1G37037
AT3G09490
AT2G01540
AT5G15030
AT2G05115
AT3G55795
AT5G59505
AT2G34170
AT2G32860
AT3G21260
AT3G02890
AT4G13020
AT2G23093
AT5G48530
AT5G35965
AT1G15385
AT2G37370
AT5G55290
AT5G15060
AT4G11940
AT5G19920
AT2G36530
AT5G14930
AT3G27550
AT2G17330
AT4G19230
AT3G28040
AT1G08610
ATCG00090
AT2G24970
AT5G24165
AT2G09994
AT3G05550
AT2G46880
AT5G08030
AT2G17660
AT2G45600
AT5G10950
AT1G69390
AT3G02790
AT4G12340
AT3G56720
AT5G25415
AT5G22800
AT5G58800
AT4G03030
AT2G24592
AT4G27790
AT3G13040
AT4G32900
AT1G62400
AT4G11990
AT1G04180
AT3G14910
AT5G01445
AT2G02230
AT1G14590
AT5G14500
AT5G48930
AT3G51290
AT3G07310
AT2G36630
AT2G20750
AT4G22485
AT2G05915
AT4G19185
AT3G21060
AT1G28470
AT3G07880
AT3G02050
AT5G51790
AT1G19510
AT4G29750
AT1G73670
AT5G02110
AT5G22000
AT3G51080
AT2G38410
AT3G11773
AT5G15110
AT2G22320
AT5G51390
AT3G16610
AT4G27340
AT2G37060
AT1G56200
AT2G26440
AT1G52155
AT5G45810
AT3G04420
AT1G19740
AT5G45230
AT5G49600
AT1G67800
AT1G13250
AT2G31990
AT4G28680
AT1G30670
AT4G10850
AT3G21670
AT4G29610
AT5G53870
AT4G14210
AT5G46530
AT1G69160
AT5G40660
AT4G37445
AT3G04680
AT3G25470
AT5G19165
AT3G16810
AT5G60490
AT2G05580
AT5G22850
AT3G46870
AT4G29283
ATCG01310
AT3G63530
AT5G42242
AT5G42740
AT5G14090
AT3G05570
AT3G49820
AT2G04240
AT5G45610
AT5G27460
AT1G78600
AT2G35605
AT2G46620
AT2G34620
AT3G07340
AT3G22133
AT5G43020
AT1G47485
AT5G62770
AT5G53820
AT2G39120
AT4G05370
ATCG00010
AT5G11242
AT5G56100
AT5G58940
AT2G40940
AT2G28370
AT2G22470
AT3G47347
AT2G31953
AT3G24740
AT1G80650
AT4G35890
AT2G45190
AT5G35430
AT4G31580
AT3G50980
AT5G39800
AT5G22180
AT5G17260
AT5G43720
AT2G19893
AT3G50650
AT3G19230
AT1G74210
AT2G05752
AT3G45755
AT2G19970
AT4G32785
AT5G22540
AT2G46790
AT1G66235
AT4G17990
AT1G02610
AT1G74970
AT5G09795
AT2G38152
AT5G08320
AT2G27300
AT4G18100
AT5G02090
AT1G37140
AT1G33730
AT2G18040
AT5G41070
AT5G49830
AT3G20330
AT3G18380
AT5G28710
AT5G20810
AT3G56470
AT3G06962
AT1G53935
AT3G49060
AT3G01270
AT4G07965
AT2G30560
AT3G20850
AT2G14280
AT4G02600
AT5G52600
AT2G40550
AT1G11608
AT1G54500
AT5G66810
AT3G03270
AT3G62528
AT3G54610
AT4G30640
AT5G51960
AT4G02800
AT4G35830
AT3G15370
AT1G15660
AT2G02950
AT4G01960
AT1G07270
AT5G05950
AT1G79100
AT5G24350
AT4G34350
AT3G02125
AT4G13560
AT4G13800
AT5G49930
AT2G29628
AT3G16600
AT1G16370
ATCG00410
AT1G51085
AT3G01513
ATMG00665
AT1G72175
AT1G68400
AT1G59820
AT2G26030
AT4G34550
AT5G21110
AT5G53670
AT5G16530
AT1G72600
AT4G04525
AT3G59840
AT4G16070
AT1G13310
AT2G36305
AT5G52650
AT1G75860
AT1G37110
AT5G44480
AT5G57330
AT3G08980
AT3G27940
AT1G66500
AT3G44716
AT1G09140
AT2G39550
AT5G61480
AT1G30260
AT1G66000
AT4G23500
AT5G67330
AT1G24460
AT5G11660
AT2G24330
AT2G26470
AT1G09310
AT3G05630
AT3G49500
AT1G44120
AT5G22310
AT3G09375
AT4G32350
AT2G11440
AT5G35604
AT4G34060
AT3G21805
AT2G46080
AT2G19803
AT4G35783
AT2G27970
AT2G21760
AT5G50380
AT1G77720
AT1G56260
AT3G49100
AT2G28640
AT5G05870
AT4G21065
AT3G18650
AT3G44640
AT5G67430
AT5G01734
AT1G19040
AT4G07516
AT1G15280
AT4G19390
AT1G65280
AT1G19140
AT5G66470
AT2G03760
AT4G18650
AT2G20680
AT1G21475
AT5G04920
AT5G25750
AT2G48060
AT5G20040
AT5G21900
AT3G61790
AT5G07210
AT4G37480
AT1G71150
AT5G65690
AT3G06100
AT1G73790
AT5G64420
AT3G32385
AT1G61630
AT1G18600
AT4G29440
AT3G25430
AT5G46010
AT5G35300
AT2G47620
AT4G33690
AT5G11425
AT5G09978
AT3G01085
AT5G49020
AT2G22070
AT2G13480
AT5G05910
AT4G22760
AT1G10460
AT2G01440
AT3G05937
AT3G13340
AT1G54490
AT2G20160
AT2G11950
AT3G60060
AT3G01070
AT1G21900
AT2G36695
AT5G22050
AT3G25160
AT1G51140
AT1G18075
AT5G44170
AT1G53050
AT4G02370
AT4G35880
AT1G21480
AT3G10745
AT1G26233
AT3G08990
AT1G72690
AT4G36880
AT3G56240
AT4G09350
AT4G29080
AT2G35880
AT2G12000
AT3G56100
AT3G61310
AT2G04864
AT2G21490
AT3G45490
AT5G04020
AT4G11820
AT4G04316
AT3G19025
AT4G00350
AT2G10420
AT3G52480
AT3G23410
AT3G29365
AT5G53800
AT2G35130
AT5G08220
AT5G42120
AT4G10170
AT5G19480
AT1G80330
AT5G05940
AT3G58690
AT2G12407
AT3G04020
AT3G26210
AT2G33385
AT4G04407
AT2G17280
AT4G39270
AT1G07410
AT1G17200
AT1G11380
AT1G07460
AT4G02780
AT2G40190
AT3G08030
AT4G31805
AT5G53390
AT5G05210
AT1G11765
AT2G33585
AT1G02813
AT5G16090
AT2G28605
AT1G73500
AT1G51800
AT5G66300
AT5G46180
AT5G15530
AT5G49400
AT3G32240
AT2G46670
AT4G02270
AT3G52290
AT5G56750
AT4G13400
AT5G14170
AT4G16820
AT2G26830
AT5G62320
AT1G08760
AT5G53940
AT3G19630
AT5G22450
AT3G58720
AT1G52930
AT5G11460
AT2G01910
AT1G26340
AT2G15590
AT4G35770
AT3G58170
AT5G46860
AT1G72890
AT1G70209
AT4G36590
AT2G37025
AT1G13650
AT1G70660
AT4G24250
AT3G22400
AT4G27052
AT5G10480
AT3G17830
AT5G56850
AT5G10790
AT5G08070
AT1G03350
AT3G20510
AT5G27540
AT1G18450
AT5G12910
AT1G75460
AT3G58920
AT5G43960
AT1G14730
AT1G08660
AT2G28330
AT3G25040
AT3G02870
AT4G33945
AT4G14820
AT3G23880
AT5G15270
AT1G68780
AT5G55750
AT3G28700
AT3G22750
AT5G62160
AT1G09070
AT1G48360
AT2G21170
AT1G19030
AT4G16515
AT5G50290
AT1G67265
AT3G51760
AT1G09415
AT5G46080
AT5G64670
AT4G14420
AT5G02450
AT1G69350
AT3G50590
AT5G53200
AT3G06310
AT1G19520
AT4G28720
AT3G16490
AT3G09890
AT1G16840
AT4G01410
AT1G34760
AT4G34230
AT3G09162
AT5G37580
AT3G09200
AT2G07440
AT3G09590
AT5G53040
AT1G23360
AT4G16442
AT5G48670
ATMG00810
AT5G44065
AT4G15242
AT5G55690
AT4G06612
AT1G54095
AT2G22600
AT2G33420
AT1G20225
AT5G20447
AT4G26710
AT5G49490
AT5G40530
AT5G08415
AT3G06483
AT1G50990
AT5G41730
AT5G01849
AT1G55325
AT1G53260
AT3G17261
AT3G45630
AT3G50380
AT3G08950
AT3G10760
AT3G30839
AT3G01970
AT4G11860
AT5G42470
AT1G79090
AT4G11070
AT1G17350
AT4G37740
AT1G06970
AT4G14510
AT3G54090
AT4G21140
AT1G36925
AT5G55410
AT2G14840
AT1G55000
AT4G28580
AT2G03720
AT5G62490
AT4G14301
AT3G17900
AT4G19030
AT5G28860
AT1G32530
AT1G80770
AT3G01015
AT3G52360
AT2G33180
AT5G18810
AT2G46490
AT3G09380
AT4G14020
AT2G37300
AT1G06210
AT5G27890
AT4G13060
AT2G31820
AT3G40640
AT5G52170
AT5G63905
AT4G28440
AT5G07330
AT1G75560
AT3G54890
AT3G09550
AT2G41020
AT2G27370
AT5G17080
AT2G12890
AT3G52115
AT1G26320
AT3G61829
AT3G15250
AT3G50210
AT4G39820
AT1G58450
AT3G56620
AT5G63620
AT1G26470
AT3G51090
AT5G18960
AT3G46970
AT1G24580
AT1G50670
AT3G61190
AT1G06590
AT1G63670
AT5G53460
AT3G13800
AT5G19070
AT2G30060
AT4G22900
AT4G24090
AT3G19270
AT2G02780
AT5G05710
AT4G15715
AT2G39230
AT1G36745
AT3G14860
AT5G67630
AT5G16410
AT2G44060
AT1G50730
AT2G42000
AT5G55550
ATCG00570
AT4G29820
AT1G28370
AT4G22850
AT5G48905
AT2G03860
AT1G31770
AT3G29778
AT4G31875
AT4G15802
AT3G11964
AT3G06390
AT4G39790
AT3G05710
ATMG01290
AT2G44080
AT5G20180
AT5G63980
AT5G59140
AT1G79570
AT2G43470
AT5G03790
AT3G11230
AT5G26240
AT3G45260
AT3G23600
AT4G06744
AT5G32702
AT1G58025
AT1G78470
AT2G02147
AT3G16712
AT4G08670
AT5G27600
AT2G38650
AT2G45480
AT1G02550
AT3G48380
AT1G23710
AT1G01650
AT1G55710
AT3G62970
AT2G01650
AT4G09731
AT1G33770
AT5G35735
AT3G29230
AT1G45332
AT1G07810
AT1G80550
AT1G30750
AT4G37310
AT3G14172
AT5G60810
AT2G20050
AT5G22950
AT1G05160
AT1G12060
AT1G12980
AT5G64080
AT2G38770
AT3G09930
AT4G20440
AT5G15180
AT1G02460
AT1G52380
AT3G48000
AT2G40700
AT5G11680
AT1G65440
ATMG00110
AT5G44220
AT3G30733
AT2G17710
AT4G08870
AT4G33890
AT3G18280
AT3G01500
AT5G62900
AT2G37435
AT1G06170
AT1G54650
ATMG00060
AT1G55475
AT5G35790
AT5G28900
AT1G56330
AT1G04450
AT5G35756
AT5G19870
AT5G47560
AT2G18590
AT1G51300
AT1G28230
AT4G38810
AT5G02240
AT4G09890
AT5G58700
AT5G57810
AT2G02090
AT3G50580
AT5G37200
AT1G61690
AT2G47360
AT3G43920
AT3G27670
AT3G25590
AT5G63440
AT3G07200
AT3G58080
AT4G36520
AT3G60245
AT4G32915
AT3G21410
AT4G24990
AT3G53150
AT3G12670
AT1G42980
AT4G34780
AT1G77870
AT4G36791
AT1G34340
AT1G29100
ATMG00730
AT2G38025
AT5G46630
AT5G45770
AT5G42220
AT3G28840
AT4G32030
AT1G67105
AT4G15460
AT1G52680
AT1G03160
AT3G46900
AT1G70800
AT2G28920
AT5G54830
AT3G22290
AT4G26460
AT4G19440
AT2G38640
AT1G48980
AT3G50022
AT2G31190
AT5G16453
AT4G23590
AT2G09990
AT3G45248
AT5G26920
AT1G52780
AT1G19700
AT3G02330
AT4G32430
AT1G36340
AT3G22436
AT2G39650
ATCG00080
AT1G49920
AT3G44840
AT1G04850
AT2G16060
AT1G72560
AT1G03890
AT1G74458
AT3G05990
AT3G02160
AT1G69900
AT4G14605
AT1G24265
AT1G47570
AT2G44230
AT3G17040
AT4G02725
AT2G46820
AT5G28590
AT1G53210
AT1G68960
AT5G49090
AT3G51375
AT2G47520
AT5G15100
AT1G52900
AT2G30400
AT3G14480
AT4G14740
AT4G11810
AT4G03620
AT5G64395
AT3G22900
AT2G32990
AT3G54520
AT3G29738
AT3G14595
AT5G06760
AT2G16020
AT3G59510
AT5G06430
AT4G24210
AT1G05880
AT2G27535
AT5G67150
AT1G04260
AT3G16010
AT1G75490
AT2G04047
AT1G77525
AT5G49050
AT5G24520
AT5G54900
AT2G22870
AT4G34020
AT1G17345
AT5G40500
AT1G78530
AT1G68880
AT1G22580
AT3G58010
AT5G05130
AT5G58590
AT3G04380
AT1G08040
AT3G27430
AT1G04840
AT3G49744
AT1G68740
AT4G27800
AT1G03990
AT1G07175
AT4G00740
AT2G07691
AT1G22990
AT1G30270
AT1G16900
AT4G18790
AT2G15980
AT4G02030
AT4G37860
AT2G44980
AT1G11905
AT1G79730
AT2G42660
AT4G14940
AT3G15490
AT5G37610
AT1G14210
AT1G35360
AT4G08270
AT1G04420
AT1G72250
AT4G22250
AT5G47250
AT2G32250
AT1G11840
AT5G63380
AT5G49260
AT2G01310
AT3G62330
AT2G16225
AT3G28900
AT3G25150
AT2G20870
AT3G01330
AT1G52540
AT5G47815
AT1G50330
AT2G18938
AT2G13600
AT5G01190
AT4G31460
AT3G18570
AT2G16595
AT3G10260
AT3G62810
AT2G05630
AT5G45950
AT1G20060
AT2G22170
AT2G47890
AT1G58055
AT4G30662
AT1G34040
AT4G20280
AT3G07530
AT5G58690
AT3G51260
ATMG01170
AT2G46455
AT4G23060
AT1G79830
AT3G13520
AT3G44380
AT5G13530
AT1G48470
AT1G35200
AT1G45130
ATCG00430
AT5G04550
AT1G31250
AT1G35560
AT3G02280
AT1G58220
AT4G30160
AT4G29780
AT4G35733
AT1G10960
AT1G71810
AT5G60553
AT1G12180
AT5G08740
AT2G27229
AT2G03170
AT4G28820
AT2G18730
AT3G19870
AT2G23149
AT5G59900
AT1G21550
AT1G27595
AT1G74340
AT1G80350
AT4G35060
AT5G11920
AT3G07610
AT4G08036
AT1G31072
AT1G67930
AT1G11480
AT1G03935
AT2G05430
AT1G79770
AT1G72850
AT1G66045
AT1G67900
AT2G20670
AT5G03080
AT3G13227
AT2G27830
AT3G23260
AT5G57910
AT5G53580
AT1G70790
AT2G22590
AT5G11550
AT3G15300
AT2G20724
AT1G14600
AT3G52180
AT5G46430
AT2G29810
AT4G22320
AT1G54115
AT1G09450
AT5G42700
AT1G62530
AT3G25220
AT5G52890
AT1G76960
AT1G04700
AT2G30680
AT1G71110
AT2G45690
AT1G55035
AT1G67780
AT2G38260
AT4G33150
AT4G18260
AT3G26560
AT4G39690
AT1G35516
AT3G53611
AT3G06540
AT1G28170
AT2G34690
AT4G29035
ATMG01250
AT4G32680
AT4G30030
AT5G48120
AT2G29510
AT5G06500
AT1G44224
AT4G29400
AT1G06550
AT1G72680
AT4G25450
AT2G10540
AT5G53830
AT4G24530
AT1G62330
AT5G44555
AT3G59090
AT4G32280
AT3G14560
AT3G48057
AT2G11910
AT5G07960
AT5G42300
AT1G26260
AT5G23420
AT3G48340
AT5G40960
AT3G49530
AT1G43040
AT1G49870
AT2G38370
AT2G02990
AT4G32470
AT1G61732
AT1G47370
AT5G67340
AT3G11520
AT5G18610
AT5G64900
AT2G28120
AT1G55480
AT1G12630
AT4G36240
AT4G22050
AT2G02490
AT3G55790
AT4G27310
AT3G60330
AT4G00026
AT2G46787
ATMG00030
AT1G68630
AT4G18520
AT2G27070
AT3G62725
AT3G24170
AT3G53820
AT1G33920
AT1G32080
AT2G07740
AT1G63240
AT3G56520
ATCG01110
AT5G52900
AT3G60800
AT3G49220
AT5G07180
AT5G54531
AT1G20230
AT1G43010
AT5G57840
AT4G27180
AT3G07450
AT1G67480
AT3G27200
AT3G62530
AT2G28053
AT1G73240
AT1G10730
AT3G55810
AT4G05400
AT5G18530
AT2G33230
AT5G24170
AT3G13205
AT1G35710
AT5G14660
AT1G43666
AT3G46940
AT5G48335
AT1G45904
AT4G21620
AT5G25330
AT5G22080
AT2G35540
AT1G57850
AT1G10270
AT4G02070
AT2G22790
AT5G38314
AT3G49845
AT1G06690
AT1G07090
AT1G54410
AT1G72570
AT2G15550
AT5G04330
AT4G39230
AT2G31140
AT4G36750
AT4G16024
AT4G09040
AT4G23340
AT3G52630
AT4G11930
AT2G32290
AT1G35530
AT1G62075
AT1G67150
AT3G23940
AT2G25120
AT5G05670
AT5G47030
AT2G20800
AT3G45210
AT2G24520
AT2G23370
AT5G37050
AT5G61990
AT5G04238
AT3G48750
AT4G12610
AT1G25350
AT5G60980
AT5G05320
AT1G60630
AT2G31690
AT5G62570
AT4G13220
AT2G17442
AT1G80450
AT5G48515
AT1G03550
AT4G12540
AT2G14050
AT2G30090
AT1G17640
AT1G43245
ATCG00860
AT2G42040
AT3G08650
AT2G06530
AT3G29380
AT4G25510
AT1G27510
AT3G17205
AT5G44260
AT1G73090
AT1G15757
AT5G59170
AT4G28200
AT3G21650
AT1G17040
AT3G05741
AT1G03950
AT5G18140
AT1G61685
AT3G14067
AT3G45252
AT2G40390
AT4G01650
AT1G34430
AT2G01580
AT5G39650
AT3G20650
AT1G18879
AT1G72610
AT1G47920
AT1G01260
AT1G64830
ATCG00330
AT1G23890
AT4G34380
AT5G50450
AT5G05250
AT1G58110
AT1G22270
AT2G40490
AT4G27020
AT1G06270
AT2G01667
AT1G22480
AT3G48195
AT3G28990
AT3G06035
AT1G54950
AT4G11200
AT3G52200
ATCG01270
AT5G14080
AT5G04650
AT3G17680
AT5G51220
AT1G44970
AT5G58220
AT1G07890
AT4G17720
AT5G07880
AT1G06490
AT5G07920
AT2G20950
AT2G23700
AT4G39955
AT5G54620
AT3G25270
AT3G46186
AT2G30980
AT5G65495
AT5G64040
AT4G02320
AT4G11120
AT5G43840
AT3G27260
AT3G29036
AT1G61795
ATCG00760
AT1G54290
AT3G02710
AT5G03050
AT1G66480
AT3G10130
AT3G52050
AT1G27030
AT2G26695
AT3G60300
AT1G11362
AT1G11210
AT3G50070
AT2G40020
AT5G14700
AT5G16920
AT5G39450
AT1G10220
AT2G06930
AT2G32360
AT1G52855
AT3G09140
AT2G23270
AT5G54970
AT4G18140
AT5G44870
AT1G17530
AT5G51590
AT2G01850
AT3G10850
AT5G27660
AT1G70190
AT5G32620
AT2G30600
AT3G49645
AT4G34810
AT2G33770
AT5G40050
AT1G26120
AT2G28270
AT4G03824
AT1G03830
AT3G60650
AT2G22720
AT3G49380
AT1G12840
AT1G70390
AT2G47760
AT4G20220
AT5G16290
AT3G30340
AT2G17115
AT2G45420
AT2G40650
AT3G28190
AT4G11580
AT2G18910
AT4G17070
AT4G10040
AT2G40745
AT2G20298
AT3G15840
AT5G15265
AT1G49190
AT2G04370
AT5G63800
AT2G21450
AT5G49370
AT2G44020
AT1G10990
AT1G02140
AT3G04980
AT1G70360
AT4G30870
AT4G22550
AT5G13460
AT2G01140
AT5G06470
AT2G43375
AT5G47928
AT4G27070
AT3G63280
AT5G04885
AT4G38880
AT1G55964
AT3G19070
AT4G30110
AT2G31440
AT2G47210
AT1G19610
AT3G19770
AT4G38980
AT1G16040
AT2G43140
AT3G48460
AT2G30370
AT1G70560
AT5G11416
AT1G56580
AT3G63150
AT1G50650
AT4G16146
AT5G35550
AT1G69935
AT3G61117
AT4G17340
AT2G07721
AT3G08040
AT2G30490
AT3G17180
AT1G30470
AT4G00860
AT2G21030
AT5G24290
AT2G03000
AT2G33610
AT3G61630
AT2G31320
AT3G47530
AT2G22250
AT3G46140
AT2G42940
AT5G12230
AT5G41614
AT5G52050
AT3G28243
AT2G37030
AT5G35608
AT1G24020
AT5G39330
AT2G31270
AT4G39100
AT4G30810
AT1G17210
AT5G61800
AT1G33660
AT2G29140
AT4G37710
AT1G55240
AT1G16690
AT3G59884
AT1G60980
AT3G54790
AT5G65925
AT4G17000
AT1G25275
AT1G18830
AT5G13080
AT2G34990
AT5G09560
AT4G37820
AT5G45520
AT2G33835
AT5G46400
AT2G47910
AT4G13142
AT3G03826
AT2G33705
AT1G01471
AT4G08300
AT5G56520
AT5G24270
AT5G50060
AT3G17310
AT5G42860
AT4G12970
AT3G25080
AT1G21510
AT2G42410
AT5G62040
AT2G15740
AT4G18550
AT2G24800
AT2G19010
AT1G49130
AT1G07260
AT3G54960
AT2G33580
AT1G76130
AT1G30170
AT2G43871
AT2G19320
AT3G42860
AT1G11740
AT1G68185
AT3G47543
AT4G22490
AT3G03900
AT4G14780
AT2G14940
AT1G65210
AT3G66658
AT2G47490
AT2G23070
AT3G16270
AT3G50685
AT1G23080
AT1G24485
AT3G49450
AT1G47946
AT1G55580
AT3G17950
AT2G40220
AT3G12170
AT3G23030
AT5G13560
AT1G08910
AT4G32440
AT5G59350
AT5G28288
AT1G54430
AT1G35440
AT2G38870
AT5G33370
AT1G07910
AT3G23320
AT1G63900
AT1G73160
AT1G79915
AT5G14180
AT3G16070
AT3G28899
AT5G35331
AT5G42890
AT5G29070
AT2G20380
AT5G27340
AT1G19990
AT4G35950
AT5G67040
AT3G47840
AT4G30074
AT1G02260
AT5G03110
AT1G21528
AT1G30755
AT1G32860
AT5G07530
AT5G37520
AT4G11270
AT1G34097
AT2G22530
AT1G14670
AT5G43600
AT1G64200
AT2G38820
AT1G71850
AT3G15352
AT5G21125
AT2G21237
AT3G60850
AT1G22650
AT4G28690
AT5G31412
AT1G55980
AT3G28760
AT5G25920
AT3G16432
AT1G66840
AT2G29540
AT1G12660
AT3G57050
AT1G12030
AT1G22750
AT5G52471
AT3G60970
AT5G44255
AT4G12730
AT2G45920
AT5G49220
AT4G14310
AT1G03770
AT5G23390
AT1G12900
AT5G46560
AT2G44925
AT5G50800
AT1G07040
AT3G04350
AT5G61190
AT3G56891
AT3G61710
AT4G16040
AT5G57050
AT3G01150
AT1G21790
AT4G14900
AT3G23220
AT1G58370
AT1G02370
AT1G68765
AT2G30430
AT1G64235
AT4G07425
AT3G50295
AT3G20020
AT5G28916
AT1G65380
AT1G47870
AT4G21520
AT4G13830
AT1G04890
AT3G27820
AT2G32835
AT2G41370
AT5G09630
AT3G02970
AT2G34340
AT1G20970
AT3G01890
AT5G10810
AT1G32337
AT4G36600
AT3G48350
AT4G23780
AT2G24255
AT5G35970
AT5G45660
AT5G57390
AT1G03746
AT1G18480
AT1G14140
AT5G57750
AT1G16640
AT2G16120
AT2G01710
AT5G67385
AT5G61020
AT5G44710
AT2G29390
AT5G36130
AT1G64050
AT1G80990
AT2G01880
AT1G64380
AT5G50210
AT1G58037
AT3G19670
AT5G51670
AT1G59760
AT4G02860
AT3G02540
AT3G30813
AT3G55580
AT2G27880
AT4G37900
AT2G37110
AT5G43120
AT2G29260
AT1G53708
AT5G50000
AT5G54206
ATMG00750
AT2G21880
AT3G22142
AT4G38440
AT4G25950
AT3G52302
AT1G17180
AT3G05320
AT1G13920
AT4G34140
AT2G37250
AT5G10910
AT5G65880
AT1G06710
AT5G40010
AT3G06230
AT5G17360
AT5G07370
AT2G32550
ATCG00905
AT5G48830
AT4G04030
AT3G51160
AT2G22750
AT4G01037
AT1G05210
AT1G72645
AT1G67620
AT1G23650
AT4G34215
AT3G46580
AT3G63060
AT5G10120
AT4G28130
AT1G56418
AT4G09820
AT5G65890
AT5G66500
AT2G47190
AT5G55840
AT4G06521
AT5G58595
AT3G12360
AT1G21327
AT2G24696
AT2G30032
AT4G16370
AT5G51840
AT3G45150
AT2G44620
AT5G23940
AT4G18180
AT3G51990
AT3G47120
AT3G26235
AT1G44800
AT2G31110
AT3G13740
AT3G04650
AT5G15330
AT1G14530
AT2G32320
AT2G02220
AT5G18525
AT2G13720
AT4G24730
AT1G44350
AT3G58300
AT1G13880
AT2G04235
AT3G61185
AT1G62640
AT1G68725
AT3G07390
AT3G01400
AT3G25233
AT2G07360
AT1G11970
AT5G65260
AT2G14500
AT5G14050
AT5G48290
AT5G12260
AT5G11120
AT5G26990
AT4G05592
AT5G49100
AT1G54510
AT5G19170
AT2G36810
AT4G15950
AT4G04370
AT2G35430
AT2G24683
AT1G28465
AT5G64470
AT1G15540
AT1G32928
AT2G03910
AT3G16150
AT3G19990
AT1G22985
AT1G06440
AT4G31810
AT1G67820
AT3G13150
AT5G65970
AT2G18860
AT4G13260
AT5G08505
ATMG01370
AT1G31950
AT1G71500
AT2G25964
AT5G46920
AT5G50080
AT2G16015
AT3G06470
AT1G64080
AT2G42290
AT3G57520
AT2G39620
AT1G28010
AT5G47760
AT1G10810
AT5G23150
AT3G57300
AT1G34360
AT1G27620
AT3G11820
AT1G26460
AT3G55460
AT3G02360
AT1G55140
AT3G55573
AT4G39540
AT4G27860
AT3G57320
AT4G03720
AT5G20850
AT5G45970
AT4G05071
AT2G13500
AT4G36460
AT1G27930
AT5G20290
AT2G46320
AT3G51860
AT5G19430
AT5G44306
AT1G62333
AT5G08470
AT4G20800
AT5G56070
AT1G10455
AT2G16260
AT5G49970
AT2G22860
AT4G37010
AT4G18340
AT5G42070
AT3G60180
AT2G05500
AT4G33440
AT1G54445
AT5G59770
AT1G01940
AT5G35080
AT1G11260
AT2G40510
AT3G24840
AT1G08290
AT5G41660
AT1G03010
AT3G17470
AT3G57720
AT3G55560
AT3G59430
AT3G53050
AT4G10480
AT1G25290
AT2G05370
AT3G06970
AT4G32780
AT1G55915
AT2G27380
AT2G30690
AT5G61310
AT2G20595
AT5G59990
AT2G36295
AT1G16760
AT1G69470
AT4G16295
AT1G42190
AT1G28420
AT3G27700
AT1G52190
AT1G08320
AT2G01730
AT2G16950
AT3G01572
AT4G10650
AT3G02950
AT1G69100
AT1G09380
AT3G12180
AT3G13224
AT3G02660
AT3G53970
AT5G64110
AT2G42430
AT5G43755
AT5G60150
AT3G42927
AT3G22160
AT1G30520
AT2G37950
AT5G20150
AT3G62370
AT3G42656
AT1G79000
AT1G35480
AT4G02980
AT2G14045
AT2G17695
AT1G09520
AT1G69800
AT4G11040
AT3G04970
AT3G44150
AT1G79490
AT2G07767
AT1G71696
AT5G28560
AT2G41250
AT5G14345
AT5G51550
AT1G44446
AT3G15780
AT4G17690
AT2G20142
AT2G05635
AT3G07280
ATCG01230
AT3G51410
AT5G36110
AT3G58150
AT5G44610
AT1G15890
AT3G43530
AT4G38050
AT1G05065
AT2G35520
AT2G19890
AT3G25700
AT5G11720
AT2G45695
AT3G58350
AT5G03285
AT3G49051
AT3G16930
AT5G12460
AT1G72720
AT2G18721
AT5G62080
AT5G13870
AT1G66650
AT1G74880
AT1G01510
AT5G15770
AT2G40840
AT4G17580
AT5G28623
AT1G23420
AT2G35208
AT5G35180
AT5G55960
AT2G35230
AT5G67570
AT4G09620
AT1G30570
AT3G62600
AT3G58960
AT3G42780
AT3G08790
AT3G23645
AT4G18990
AT4G21020
AT4G26040
AT4G29370
AT1G32250
AT5G45560
AT1G01680
AT5G66370
AT1G60550
AT4G36870
AT1G03982
AT2G39850
AT2G03955
AT4G22745
AT1G01710
AT4G25190
AT1G20875
AT2G01210
AT3G20820
AT3G17140
AT2G44930
AT3G20920
AT1G40078
AT2G06050
AT3G06545
AT5G65760
AT3G47160
AT3G12700
AT5G33380
AT5G17073
AT3G29080
AT3G32130
AT5G54660
AT4G12005
AT2G28880
AT5G59250
AT3G25860
AT4G26050
AT5G33280
AT2G33800
AT5G56790
AT1G12064
AT3G56920
AT5G15230
AT4G13493
AT3G29280
AT1G31093
AT1G20340
AT5G39960
AT2G28980
AT5G04530
AT2G18760
AT5G11620
AT3G29410
AT5G19560
AT2G28625
AT3G07480
AT5G08590
AT2G31870
AT3G51636
AT1G05400
AT1G08840
AT4G16162
AT5G54215
AT1G09710
AT4G26760
AT5G55010
AT5G64660
AT3G10985
AT1G32220
AT5G19640
AT1G73120
AT2G41010
AT1G65700
AT5G56620
AT2G30300
AT3G28855
AT5G50990
AT1G62230
AT5G23090
AT3G31300
AT1G44094
AT1G79630
AT2G38350
AT1G54460
AT5G63860
AT1G79840
AT3G54640
AT4G13120
AT1G36095
AT1G15940
AT3G11673
AT5G46220
AT3G58420
AT4G14410
AT3G01210
AT5G51340
AT2G36850
AT4G16730
AT5G40420
AT1G08695
AT2G11630
AT5G50960
AT3G23360
AT1G31330
AT5G17240
AT1G11870
AT1G07960
AT5G05650
AT4G29680
AT2G24840
AT2G24850
AT3G45243
AT4G27450
AT1G53163
AT3G11945
AT3G26932
AT3G25750
AT3G16117
AT3G20750
AT3G33084
AT2G07753
AT1G34240
AT5G55590
AT1G75230
AT2G30050
AT3G05870
AT3G56275
AT1G70270
AT4G19003
AT1G14410
AT2G17295
AT1G28330
AT1G24256
AT3G48110
AT3G10320
AT2G36220
AT2G02520
AT2G43050
AT2G37195
AT3G01550
AT1G74680
AT4G29150
AT5G41450
AT5G33259
AT2G39040
AT2G38060
AT2G28430
AT2G42120
AT5G53380
AT4G31520
AT5G54950
AT2G17040
AT4G24680
AT1G15190
AT5G63920
AT5G51600
AT5G03310
AT4G21560
AT1G32680
AT1G68862
AT5G46110
AT1G35614
AT1G70480
AT4G05616
AT5G53440
AT1G04230
AT4G15150
AT1G12430
AT4G01450
AT1G44941
AT3G53620
AT5G46120
AT3G22840
AT1G80080
AT4G09644
AT1G62422
AT1G56660
AT5G45760
AT2G37870
AT4G23930
AT3G51370
AT3G04717
AT4G22670
AT2G02910
AT1G30440
AT3G55510
AT3G45910
AT1G55060
AT5G48543
AT1G43560
AT5G42504
AT5G16650
AT1G52210
AT2G46940
AT5G02550
AT5G49170
AT3G22640
AT1G75980
AT2G31981
AT4G15450
AT2G45434
AT2G40233
AT3G04860
AT1G19397
AT3G57440
AT1G28960
AT4G14305
AT5G11420
AT2G37180
AT2G28780
AT1G80820
AT3G06130
AT1G58520
AT5G67080
AT4G26850
AT3G15960
AT1G69180
AT3G42550
AT1G80690
AT2G41520
AT4G39404
AT4G13395
AT1G16250
AT4G19990
AT1G27480
AT1G71690
AT5G13020
AT2G28810
AT5G11500
AT1G53670
AT5G04430
AT2G42840
AT3G45110
AT1G32415
AT1G54210
AT3G43833
AT1G45040
AT4G14160
AT3G54850
AT4G08028
AT3G13222
AT1G14200
AT5G57970
AT1G62500
AT5G60790
AT3G42160
AT5G57410
AT1G75166
AT2G20340
AT1G18770
AT4G34440
AT4G30950
AT4G28085
AT5G50720
AT4G24330
AT5G27100
AT5G35410
AT1G80040
AT4G20010
AT3G01010
AT3G29633
AT1G66420
AT1G55260
AT3G01420
AT1G48880
AT3G19515
AT4G00124
AT1G14340
AT3G48100
AT2G35620
AT4G00710
AT4G00900
AT4G22217
AT3G12545
AT5G03795
AT2G37080
AT4G26400
AT3G05545
AT2G27145
AT5G26640
AT1G14048
AT1G22790
AT5G60800
AT3G23350
AT2G27360
AT2G46308
AT5G46390
AT1G04020
AT2G14247
AT2G36255
AT1G61600
AT1G76710
AT2G30942
AT4G04530
AT4G14550
AT3G04610
AT4G18530
AT1G04555
AT5G36160
AT3G48580
AT3G26750
AT1G08180
AT5G53150
AT1G37162
AT1G25380
AT5G15700
AT5G21150
AT1G70185
AT5G06690
AT1G15430
ATCG00390
AT2G18630
AT4G29060
AT3G06350
AT4G03740
AT1G30135
AT2G47530
AT4G15710
AT2G33855
AT3G60320
AT3G55515
AT3G15510
AT1G11112
AT1G51823
AT1G67875
AT4G34300
AT5G48940
AT1G37130
AT5G63090
AT1G17545
AT4G36560
AT1G23040
AT5G52230
AT5G66050
AT1G01980
AT1G52790
AT2G39681
AT3G17600
AT5G46280
AT1G13000
AT4G00800
AT3G60660
AT4G12800
AT1G24530
AT1G69020
AT3G22550
AT3G29791
AT1G48730
AT4G35295
AT5G06250
AT2G38290
AT3G51895
AT4G20370
AT3G02720
AT1G66245
AT2G37150
AT1G67960
AT3G48675
AT3G21480
AT5G18300
AT1G71050
AT4G03820
AT1G52140
AT3G24005
AT5G39380
AT1G32583
AT5G47910
AT2G17050
AT2G44580
AT2G28420
AT2G07330
AT4G10240
AT5G27380
AT4G29430
AT1G04930
AT2G15010
AT2G40113
AT5G56540
AT1G20140
AT1G60900
AT2G07678
AT1G58235
AT3G12270
AT4G06557
AT2G10960
AT5G15300
AT5G65440
AT4G34800
AT1G17145
AT5G53570
AT5G43070
AT3G51960
AT1G80470
AT5G44880
AT5G01240
AT5G18770
AT2G17870
AT3G50920
AT5G40930
AT4G22940
AT3G22600
AT1G26530
AT5G08230
AT5G65340
AT3G20500
AT2G07673
AT5G14510
AT4G15770
AT4G28706
AT2G13470
AT5G03760
AT3G30847
AT1G49032
AT5G52950
AT3G20966
AT2G03310
AT1G43320
AT1G06010
AT5G20250
AT5G63500
AT2G36881
AT4G24180
AT2G45320
AT2G37130
AT4G19470
AT1G74460
AT3G54230
AT2G26140
AT5G65510
AT3G24150
AT2G33690
AT5G04980
AT3G25870
AT1G28307
AT3G21470
AT1G09935
AT4G04250
AT5G61170
AT4G27750
AT1G33055
AT1G09550
AT5G23870
AT2G15970
AT4G24900
AT1G43145
AT2G26547
AT5G15640
AT4G23460
AT2G45220
AT1G77180
AT3G59770
AT4G24740
AT4G39620
AT1G74088
AT3G58190
AT5G02580
AT4G39380
AT5G21940
AT5G59810
AT1G22290
AT1G33760
AT4G23387
AT3G57860
AT2G17790
AT1G71410
AT3G27240
AT4G02220
AT2G14289
AT3G63020
AT2G24290
AT5G54600
AT3G56320
AT3G02190
AT4G32590
AT4G27595
AT4G22430
AT1G03390
AT5G09960
AT3G56370
AT5G48330
AT2G16365
AT4G37470
AT5G12300
AT1G51980
AT4G28410
AT5G06970
AT3G29033
AT1G06420
AT2G33509
AT5G45370
AT1G32150
AT1G05790
AT2G28150
AT1G43630
AT1G51900
AT3G03180
AT1G73885
AT1G05590
AT5G66340
AT3G16570
AT2G39030
AT1G10770
AT5G67030
AT1G34100
AT2G45040
AT3G23633
AT1G37080
AT1G48422
AT2G30720
AT3G18590
AT3G58196
AT2G11626
AT1G24147
AT3G09990
AT3G50695
AT3G08885
AT1G31320
AT1G04625
AT5G64541
AT5G15870
AT5G49015
AT2G36120
AT4G28210
AT3G21215
AT1G77570
AT2G42440
AT4G10140
AT1G71970
AT5G04590
AT1G65780
AT1G32350
AT4G14670
AT1G71120
AT4G28556
AT5G57580
AT3G61920
AT4G14723
AT3G53075
AT3G27060
AT5G09610
AT1G35186
AT3G30834
AT2G04034
AT5G56930
AT3G29100
AT5G01680
AT5G02210
AT3G28150
AT1G48090
AT2G31410
AT5G60470
AT5G52400
AT4G00590
AT1G16445
AT3G61820
AT3G21770
AT5G48100
AT5G20165
AT2G34186
AT5G41910
AT1G58460
AT2G32295
AT5G28821
AT1G80570
AT1G32660
AT5G56260
AT1G22910
AT5G20060
ATCG01220
AT3G25655
AT2G02800
AT4G33465
AT2G17270
AT1G60080
AT1G27435
AT3G62550
AT4G19370
AT3G32960
AT2G46505
AT3G15630
AT3G16100
AT1G01380
AT5G09310
AT5G04350
AT1G01453
AT5G61330
AT1G12710
AT3G63088
AT5G11412
AT5G64401
AT3G28460
AT2G44480
AT5G66045
AT4G27990
AT3G26620
AT5G41470
AT5G38830
AT3G11500
AT5G64930
AT4G37095
AT1G61200
AT3G62850
ATCG00660
ATCG00130
AT2G31700
AT3G14240
AT4G34750
AT5G11080
AT1G70550
AT1G66330
AT1G11520
AT2G26100
AT1G64520
AT4G13180
AT5G26090
AT4G23050
AT5G11310
AT1G56110
AT1G62835
AT1G35143
AT5G22130
AT5G27505
AT1G54890
AT3G24255
AT4G36000
AT3G02885
AT1G06470
AT3G25545
AT2G27510
AT2G25685
AT1G44130
AT5G03580
AT2G20830
AT3G05950
AT5G53650
AT1G67070
ATCG00970
AT3G12585
AT5G51360
AT5G43010
AT4G23720
AT4G19600
AT5G04275
AT2G31310
AT3G26445
AT2G03750
AT1G24110
ATMG01100
AT3G06750
AT2G22830
AT2G22760
AT5G26810
AT2G35733
AT2G04425
AT5G07820
AT2G01610
AT1G66553
AT5G13830
AT1G31010
AT5G51560
AT4G26230
AT5G56350
AT4G04180
AT2G36710
AT2G31580
AT2G23380
AT2G43890
AT3G55870
AT1G02050
AT4G02640
AT3G53550
AT2G20430
AT3G20620
AT1G27530
AT4G13330
AT3G42380
AT1G05136
ATCG00290
AT4G21320
AT4G36390
AT1G15830
AT4G28610
AT4G39020
AT2G44700
AT4G12650
AT3G62460
AT1G35612
AT5G19290
AT3G05510
AT4G39300
AT1G26850
AT2G03820
AT1G72840
AT1G74580
AT4G33650
AT4G12840
AT3G01540
AT4G30330
AT4G26940
AT1G54860
AT3G61120
AT5G26010
AT2G17230
AT1G68230
AT5G08141
AT1G69920
AT2G40330
AT1G35330
AT4G10596
AT5G17720
AT4G02790
AT1G23380
AT1G61850
AT3G54770
AT2G17470
AT3G42850
AT4G12750
AT4G15310
AT5G59070
AT5G38770
AT3G62160
AT5G19650
AT5G27880
AT5G58005
AT1G32210
AT4G01190
AT5G19600
AT4G01420
AT1G47200
AT4G32750
AT3G05610
AT5G65120
AT2G46640
AT1G09665
ATCG01160
AT5G02260
AT1G32070
AT2G33560
AT1G08115
AT2G22795
AT3G48131
AT3G49150
AT2G47400
AT2G06985
AT3G32052
AT1G05900
AT3G07620
AT1G70400
AT4G12070
AT5G36950
AT4G23713
AT2G22000
AT3G42728
AT2G36660
AT4G14790
AT4G40070
AT1G31850
AT5G07810
AT4G04390
AT2G33270
AT5G43760
AT5G66600
AT1G77655
AT1G51690
AT5G21080
AT2G40000
AT2G14890
AT5G55680
AT2G27315
AT2G47200
AT1G14440
AT2G07300
AT4G20250
AT2G40900
AT2G24761
AT5G03320
AT1G55990
AT3G06450
AT1G28090
AT4G20760
AT1G76190
AT2G10930
AT2G17940
AT4G14785
AT4G14890
AT2G47570
AT1G07150
AT1G67290
AT2G36960
AT4G19985
AT2G03320
AT5G14740
AT1G80000
AT3G48540
AT1G42705
AT2G31750
AT1G69080
AT4G04960
AT3G02130
AT5G59420
AT1G32450
AT1G14970
AT1G08450
AT1G36220
AT2G19200
AT5G54940
AT3G24460
AT1G70350
AT5G28712
AT5G16890
AT4G30150
AT3G56130
AT4G30980
AT3G44450
AT5G51760
AT3G59530
AT3G50230
AT1G68285
AT2G07784
AT5G63940
AT3G12350
AT3G17675
AT1G24590
AT5G28698
AT2G29680
AT3G18250
AT5G50940
AT1G27700
AT5G47190
AT3G10986
AT1G65585
AT5G43860
AT2G24560
AT1G28210
AT2G42950
AT2G35384
AT3G61060
AT2G36240
AT2G01460
AT2G44690
AT5G24120
AT1G63105
AT5G15540
AT5G57280
AT1G20015
AT4G26270
AT5G12420
AT4G23400
AT1G32385
AT3G07270
AT3G28720
AT1G73805
AT5G55855
AT1G19464
AT2G01060
ATMG00010
AT5G21430
AT2G33006
AT4G19910
AT4G12580
AT4G03165
AT1G14630
AT3G18518
AT4G11610
AT2G34355
AT5G14770
AT1G05894
AT2G40100
AT4G01515
AT3G09870
AT1G32540
AT1G43665
AT5G15090
AT5G55100
AT5G65300
AT3G01313
AT5G57860
AT5G61790
AT4G33280
AT3G57072
AT5G07020
AT5G48300
AT1G15530
AT4G07990
AT5G24320
AT1G23340
AT1G47765
AT3G56760
AT1G31835
AT3G15800
AT5G64320
AT5G37872
AT1G49790
AT5G14890
AT5G10690
AT3G46086
AT5G07410
AT5G35380
AT5G38180
AT4G34500
AT3G51000
AT3G53080
AT1G45207
AT1G43624
AT4G15850
AT1G63940
AT4G21280
AT2G38680
AT5G43910
AT5G51720
AT1G10520
AT5G42880
AT1G08060
AT5G24205
AT2G47950
AT1G13630
AT2G17705
AT1G55590
AT5G17380
AT5G47390
AT2G25710
AT5G50180
AT5G41520
AT4G05430
AT3G09780
AT3G10840
AT3G45050
AT3G24260
AT3G17340
AT3G06520
AT5G38730
AT2G24748
AT5G48570
AT4G29740
AT1G15380
AT1G54390
AT5G06550
AT3G15909
AT2G16530
AT4G34000
AT2G19630
AT3G20150
AT5G15400
AT3G57785
AT3G23020
AT4G26070
ATMG00680
AT4G39403
AT3G47660
AT1G32780
AT5G23540
AT2G33990
AT5G40595
AT1G21490
AT2G02205
AT2G22941
AT1G07520
AT2G29070
AT4G37240
AT5G16640
AT5G03345
AT1G55290
AT4G02360
ATMG00820
AT4G11485
AT1G04540
AT2G42110
AT3G04290
AT3G56330
AT4G13250
AT1G55928
AT3G59390
AT2G27320
AT5G37850
AT5G50890
AT5G61900
AT1G64360
AT3G55140
AT1G01280
AT2G38250
AT5G50220
AT3G48190
AT2G31740
AT5G56710
AT2G22140
AT1G07350
AT5G54490
AT5G43460
AT1G16530
AT4G24500
AT5G63085
AT1G20700
AT1G68250
AT2G33450
AT1G01240
AT5G62840
AT1G70150
AT1G73320
AT4G33180
AT4G28840
AT3G48150
AT3G24715
AT1G23180
AT1G32230
AT5G51920
AT1G18520
AT2G40085
AT3G60560
AT5G12180
AT1G63420
AT5G44910
AT1G76630
AT4G16845
AT1G76705
ATCG00840
ATCG01080
AT4G09640
AT3G24050
AT3G29340
AT2G26810
AT5G61620
AT3G04260
AT2G46560
AT4G20140
AT5G43380
AT5G18980
AT2G35742
AT3G62410
AT2G38170
AT1G23280
AT3G63360
AT1G48830
AT4G20880
AT1G31730
AT5G65850
AT3G02740
AT3G30530
AT1G05240
AT5G26250
AT1G16330
AT3G15020
AT5G20635
AT1G15920
AT5G02640
AT3G01950
AT2G06510
AT1G15840
AT1G30220
AT5G09370
AT1G11500
AT5G09520
AT4G30072
AT2G21850
AT3G63460
AT3G05250
AT5G51845
AT2G42800
AT5G04045
AT3G28220
AT1G08980
AT3G01100
AT1G19310
AT2G23430
AT3G54430
AT5G06620
AT4G35910
AT5G27310
AT2G39710
AT4G21740
AT5G48490
AT5G66850
AT1G05690
AT2G07705
AT4G11653
AT5G35530
AT5G06810
ATCG01260
AT2G25140
AT1G73850
AT2G14110
AT3G49390
AT3G10960
AT1G20575
AT4G09160
AT4G06553
AT5G14270
AT4G05076
AT5G47690
AT5G08185
AT1G16210
AT3G15760
AT5G48780
AT1G48280
AT5G14650
AT1G26180
AT2G07480
AT1G35230
AT5G11980
AT3G22723
AT4G31210
AT1G10760
AT1G03200
AT1G16430
AT1G31050
AT5G51350
AT5G10460
AT2G39690
AT3G25900
AT4G18610
AT2G07738
AT4G35510
AT1G31440
AT2G22950
AT2G21070
AT1G65040
AT5G12370
AT5G35730
AT1G53010
AT1G02090
AT1G52420
AT2G19420
AT1G31910
AT2G16130
AT5G42655
AT4G17860
AT2G20362
AT4G01355
AT1G31930
AT4G05520
AT1G57770
AT1G31245
AT4G25120
AT2G43371
AT5G62200
AT3G01319
AT3G05155
AT1G22140
AT2G20816
AT5G62050
AT1G23074
AT3G59470
AT4G25900
AT3G42990
AT5G55510
AT5G64590
AT3G06850
AT5G46590
AT4G32910
AT5G28910
AT4G15650
AT2G47860
AT1G26945
AT2G43780
AT1G05860
AT5G53890
AT5G48650
AT4G15258
AT1G47380
AT1G49245
AT3G51270
AT5G52220
AT5G14470
AT3G62910
AT5G64490
AT1G26940
AT5G08100
AT5G49690
AT5G58980
AT1G05410
AT5G46790
AT3G30725
AT1G50960
AT1G60920
AT4G01810
AT5G59210
AT2G38465
AT2G36325
AT2G11200
AT3G03470
AT1G79360
AT1G60880
AT5G55760
AT1G79460
AT5G45170
AT4G25320
AT1G68470
AT1G17930
AT1G73260
AT1G06190
AT1G71210
AT2G15050
AT1G53635
AT3G52525
AT3G49540
AT5G62350
AT1G72800
AT5G49390
AT5G38530
AT1G24210
AT5G61850
AT3G62260
AT1G65520
AT1G53035
AT3G28770
AT5G61470
AT5G18940
AT5G14300
AT3G24690
AT4G26650
AT3G33530
AT1G35663
AT5G45980
AT2G31985
AT4G21350
AT1G21065
AT5G66930
AT4G20960
AT4G32510
AT2G23340
AT3G28420
AT3G25620
AT1G75190
AT5G07215
AT3G20210
AT1G32390
AT3G57790
AT1G79710
AT5G66860
AT4G16390
AT4G36440
AT1G72510
AT1G05120
AT3G61960
AT5G22030
AT5G37667
AT5G66110
AT2G32430
AT1G15230
AT3G63260
AT3G53010
AT4G01460
AT2G23140
AT1G51940
AT5G05420
AT1G58270
AT4G05170
AT3G44005
AT2G37678
AT2G29995
AT2G11880
AT4G04601
AT3G61860
AT3G62110
AT3G52330
AT3G06260
AT4G33470
AT1G45233
AT5G17820
AT2G17090
AT2G19755
AT5G66985
AT5G43695
AT5G49110
AT1G25280
AT4G27490
AT1G34150
AT1G17100
AT1G69610
AT5G52370
AT3G52830
AT5G51750
AT1G34050
AT2G44810
AT3G60520
AT1G53400
AT3G11620
AT4G30670
AT5G38140
AT3G14070
AT5G42720
AT2G40935
AT2G44710
AT4G26410
AT4G28260
AT1G53170
AT1G12020
AT5G15390
AT5G50260
AT5G27000
AT3G17630
AT4G29103
AT5G59310
AT4G27920
AT3G26742
AT2G46850
AT1G59675
AT3G05685
AT5G14980
AT5G52120
AT1G66810
AT5G40981
AT4G04920
AT2G25740
AT1G07710
AT1G03055
AT2G34160
AT2G02170
AT5G43420
AT1G14549
AT5G09440
AT3G54310
AT5G62740
AT5G03980
AT4G21420
AT5G58580
AT1G74055
AT3G19370
AT3G06890
AT1G54750
AT1G70730
AT3G46560
AT5G37290
AT3G29305
AT4G09960
AT4G16330
AT5G48350
AT5G27730
AT1G34120
AT4G15890
AT3G26140
ATCG00780
AT4G02300
AT4G33090
AT5G60090
AT1G12669
AT3G43572
AT5G47370
AT5G52410
AT4G10465
AT5G52020
AT5G44290
AT3G07710
AT1G07940
AT2G19810
AT5G50801
AT4G10290
AT1G71790
AT4G01950
AT5G06790
AT5G18800
AT4G15885
AT5G48953
AT2G40690
AT4G31390
AT4G04730
AT3G57600
AT3G44264
AT1G21970
AT5G15190
AT1G09830
AT3G24770
AT2G01430
AT2G17900
AT5G15490
AT5G64090
AT1G49015
AT1G22520
AT5G08720
AT4G11380
AT5G57200
AT3G02820
AT3G23200
AT5G40730
AT3G03341
AT1G48780
AT3G02555
AT2G28790
AT5G04900
AT3G52880
AT3G43722
AT3G44783
AT4G24175
AT5G44973
AT1G04120
AT2G27770
AT1G62980
AT1G12890
AT5G40950
AT1G22120
AT1G80860
AT5G35525
AT3G24506
AT3G28455
AT5G10970
AT3G12960
AT1G63206
AT1G27070
AT1G77020
AT3G59670
AT1G73750
AT1G76230
AT1G44835
AT1G66130
AT5G06150
AT5G28250
AT3G60120
AT4G10330
AT2G24285
AT3G04410
AT5G36240
AT1G63340
AT4G00893
AT5G51820
AT2G26211
AT1G11145
AT2G27840
AT5G56460
AT5G42660
AT4G33480
AT5G24440
AT4G08540
AT3G26520
AT4G17370
AT3G26490
AT3G52980
AT4G26080
AT3G09280
AT4G24100
AT5G59440
AT1G77290
AT5G39240
AT1G46408
AT1G14620
AT2G31510
AT4G38580
AT3G15440
AT1G80640
AT1G79340
AT4G25780
AT1G77220
AT1G12930
AT3G23620
AT1G13870
AT1G30710
AT4G35490
AT5G03560
AT4G37235
AT1G58160
AT2G47844
AT3G10920
AT3G07005
AT1G68310
AT5G40170
AT1G60430
AT5G44070
AT4G34881
AT5G46710
AT2G05210
AT4G17910
AT3G18290
AT4G31790
AT3G46901
AT5G53045
AT1G67230
AT1G52230
AT3G03773
AT4G32830
AT3G01370
AT5G43603
AT5G63400
AT4G33985
AT1G27600
AT1G43415
AT2G31360
AT5G14590
AT4G30097
AT5G05450
AT1G33607
AT2G06140
AT4G00550
AT2G02410
AT1G30960
AT1G50250
AT5G28085
AT4G02940
AT4G15570
AT3G60030
AT3G06455
AT1G29465
AT3G62455
AT3G13950
AT3G53350
AT3G50470
AT2G30170
AT2G31957
AT5G51545
AT3G58230
AT2G19870
AT3G15540
AT4G39630
AT3G23637
AT1G29110
AT2G31005
AT4G22630
AT5G14010
AT3G16760
AT1G30825
AT3G46345
AT5G58575
AT5G61550
AT2G43900
AT3G02420
AT3G57670
AT3G06040
AT5G19257
AT3G27560
AT1G29265
AT4G14850
AT2G42350
AT1G71002
AT3G10400
AT1G50350
AT3G52300
AT1G69840
AT5G05800
AT5G20740
AT4G13554
AT5G62100
AT3G02770
AT5G17700
AT1G75250
AT2G32750
AT4G17710
AT5G47175
AT2G01554
AT3G43829
AT4G33660
AT3G27968
AT5G27210
AT1G09030
AT5G21030
AT5G67010
AT1G55760
AT3G20000
AT3G42924
AT4G09100
AT3G54570
AT5G53060
AT1G19300
AT3G44140
AT4G18030
ATCG01020
AT5G28880
AT4G24540
AT3G44326
AT4G16650
AT5G24760
AT4G11640
AT5G60290
AT2G43340
AT2G14160
AT3G26060
AT3G09620
AT1G48380
AT4G05630
AT2G15330
AT5G23411
AT1G20135
AT1G53600
AT4G04340
AT4G39250
AT1G17310
AT4G22960
AT1G34042
AT4G01360
AT3G11825
AT1G04550
AT5G25360
AT2G43710
AT1G17510
AT5G43140
AT3G11160
AT3G45230
AT1G55220
AT4G28920
AT5G61520
AT1G21080
AT1G16180
AT3G17185
AT2G22340
AT5G55250
AT3G24220
AT1G17220
AT1G35850
AT2G42510
AT5G53850
AT1G33709
AT4G04210
AT1G54140
AT2G06290
AT1G57730
AT1G41880
AT5G10890
AT5G22200
AT3G07350
AT5G51210
AT3G20250
AT1G35537
AT5G02400
AT1G62370
AT5G50345
AT1G56380
AT2G34310
AT1G21220
AT4G09060
AT4G17510
AT1G48050
AT5G27980
AT4G04610
AT1G30080
AT1G48930
AT4G28460
AT2G16955
AT4G25740
AT3G15420
AT5G44230
AT4G25200
AT4G09880
AT4G11740
AT5G01060
AT4G16250
AT2G07760
AT3G13940
AT1G11710
AT5G53592
AT2G22560
AT5G40460
AT3G25577
AT1G73990
AT5G06360
AT4G24600
AT1G72220
AT4G16450
AT5G19400
AT4G08692
AT2G29880
AT4G09984
AT2G38646
AT5G67360
AT2G38310
AT4G08170
AT5G62000
AT1G63020
AT2G02880
AT5G28830
AT2G04038
AT1G32570
AT3G04732
AT1G61165
AT3G42356
AT1G12800
AT4G23770
AT3G03000
AT5G46020
AT4G22910
AT5G58080
AT1G10060
AT1G52570
AT1G01010
AT3G28050
AT3G18230
AT5G01360
AT5G54840
AT2G45412
AT5G57747
AT3G20997
AT4G28600
AT3G52535
AT2G06005
AT3G46450
AT5G23610
AT5G45100
AT5G66631
AT3G21590
AT3G13140
AT5G17780
AT1G64480
AT1G28480
AT5G20540
AT5G24790
AT1G06130
AT4G33565
AT2G41850
AT4G24700
AT4G29310
AT2G41340
AT4G21860
AT3G48820
AT5G13640
AT5G51710
AT2G43010
AT5G06520
AT1G30870
AT4G17616
AT3G15251
AT2G30790
AT3G53030
AT5G08160
AT2G35260
AT2G04430
AT5G16390
AT5G58750
AT4G31770
AT1G45976
AT5G16260
AT1G27880
AT4G16008
AT5G59560
AT5G61490
AT2G19520
AT4G18375
AT1G59750
ATCG00920
AT4G08520
ATMG00960
AT5G28897
AT2G21100
AT4G32950
AT3G42950
AT2G14820
AT2G34238
AT3G52430
AT1G75720
AT4G29160
AT5G34560
AT5G23810
AT3G10800
AT1G07430
AT1G33470
AT4G00790
AT2G28540
AT1G63220
AT2G35460
AT3G49770
AT2G32520
AT2G02955
AT1G52370
AT5G06590
AT4G36790
AT3G25170
AT3G18145
AT1G56310
AT5G52460
AT2G21200
AT2G22540
AT5G48820
AT3G44245
AT1G55160
AT5G18070
AT1G08650
AT5G19485
AT1G52615
AT2G26480
AT4G30050
AT3G07070
AT1G52300
AT2G07090
AT2G21610
AT1G71740
AT1G47540
AT5G06210
AT3G09410
AT1G56710
AT2G04850
AT2G43510
AT5G13825
AT1G27200
AT5G19550
AT4G12450
AT5G46830
AT1G62970
AT4G29033
AT1G02010
AT3G51130
AT1G64720
AT3G11420
AT4G26340
AT1G02630
AT4G35335
AT2G01660
AT3G58860
AT1G31970
AT4G39750
AT3G44890
AT2G43540
AT1G10250
AT1G78650
ATCG00600
AT5G61720
AT5G42980
AT5G58540
AT5G46750
AT1G18560
AT5G35601
AT3G20420
AT2G16840
AT3G59270
AT1G55640
AT1G75530
AT4G30400
AT1G68840
AT3G10114
AT5G27440
AT5G05150
AT5G14340
AT2G16800
AT5G27830
AT5G08090
AT5G45850
AT5G23989
AT3G54690
AT5G15350
AT5G60730
AT2G18735
AT5G65200
AT1G34690
AT3G08560
AT2G30550
AT2G07684
AT1G80980
AT1G75330
AT3G46910
AT5G65676
ATCG00720
AT1G05360
AT5G39955
AT4G28775
AT2G40802
AT5G28662
AT2G19770
AT2G44850
AT3G48480
AT4G08950
AT3G18310
AT3G22790
AT1G29710
AT3G10380
AT1G12120
AT5G57565
AT3G45851
AT1G09960
AT5G50120
AT1G71020
AT1G55900
AT5G46320
AT5G13600
AT3G13525
AT5G62576
AT5G20045
AT5G62290
AT5G63220
AT2G35720
AT4G22160
AT3G21890
AT4G35480
AT4G16280
AT3G28958
AT3G28216
AT4G17040
AT4G24140
AT4G33410
AT2G02760
AT5G21160
AT5G08760
AT2G17520
AT3G24513
AT1G78440
AT3G13990
AT4G33130
AT1G70900
AT2G40004
AT1G20270
AT1G18850
AT3G02300
AT5G64667
AT5G64880
AT1G06990
AT2G24765
AT2G43535
AT1G04640
AT3G11210
AT3G23590
AT5G22410
AT3G05310
AT4G14500
AT1G15330
AT2G45400
AT5G53700
AT3G04710
AT1G10640
AT5G57060
AT1G70120
AT2G02020
AT1G13040
AT1G53920
AT2G19380
AT4G17788
AT1G09150
AT1G80831
AT2G20921
AT1G30540
AT1G07900
AT2G40081
ATCG00550
AT2G06912
AT3G23700
AT1G35680
AT2G21920
AT3G05110
AT5G13470
AT1G80140
AT4G01890
AT5G41755
AT5G44630
AT3G59710
AT5G16740
AT5G06490
AT4G32520
AT5G06650
AT1G56440
AT2G34960
AT1G04340
AT2G46980
AT3G09450
AT5G12840
AT1G49610
AT1G67400
AT5G05770
AT2G11390
AT1G74530
AT3G23380
AT1G19390
AT2G38550
AT1G74630
AT1G54740
AT1G33811
AT3G18110
AT3G06200
AT1G22010
AT1G76470
AT4G29480
AT1G28360
AT1G03790
AT3G42316
AT1G68920
AT5G14940
AT3G27690
AT1G79950
AT1G03540
AT2G25590
AT1G73660
AT3G05210
AT1G54575
AT1G67420
AT3G18827
AT5G20580
AT1G69400
AT5G45116
AT5G59190
AT5G05690
AT2G35380
AT5G61890
AT1G73060
AT1G13245
AT4G26700
AT3G04854
AT1G14750
AT3G14260
AT3G15580
AT3G06000
AT4G01140
AT5G44582
AT1G74930
AT4G22700
AT2G39440
AT5G42560
AT3G62990
AT4G38380
AT1G13770
AT1G10180
AT3G27025
AT4G39880
AT1G53720
AT4G33330
AT4G34035
AT1G10410
AT5G11900
AT3G44100
AT5G46680
AT4G30450
AT5G39230
AT2G26430
AT5G60190
AT5G60920
AT2G32273
AT5G26770
AT1G67170
AT4G22800
AT3G18800
AT3G18940
AT5G64350
AT1G02940
AT4G23882
AT1G05270
AT3G15730
AT3G14431
AT5G26930
AT3G25905
AT4G35990
AT4G11440
AT1G16705
AT3G01280
AT1G27670
AT1G45000
AT2G44500
AT5G14690
AT1G51410
AT2G16030
AT1G04590
AT2G20453
AT5G54160
AT4G19020
AT3G01630
AT4G05090
AT5G43185
AT1G20080
AT4G39070
AT4G09720
AT2G24090
AT1G05080
AT2G28056
AT2G01464
AT3G57270
AT3G07190
AT5G37485
AT1G49510
AT5G16430
AT1G69490
AT1G37038
AT3G29768
ATCG00520
AT2G16676
AT1G22680
AT1G79160
AT1G13607
AT2G10340
AT2G11522
AT2G46190
AT2G25530
AT5G53500
AT1G10130
AT1G48267
AT5G28740
AT2G28050
AT3G45730
AT1G06920
AT1G56060
AT1G36020
AT5G48430
AT4G16195
AT3G10880
AT3G09030
AT2G22640
AT2G21710
AT3G31430
AT4G15530
AT4G11800
AT1G77370
AT5G64510
AT3G02990
AT1G26920
AT5G22555
AT3G30180
AT2G42300
AT5G28640
AT5G11580
AT1G64440
AT1G31430
AT5G51451
AT4G30860
AT2G32850
AT5G10560
AT5G38520
AT1G68620
AT3G21550
AT4G22530
AT1G58200
AT4G01260
AT5G21040
AT2G05760
AT1G24180
AT4G15970
AT2G47010
AT1G61670
AT5G59500
AT4G02075
AT4G12617
AT1G68210
ATCG01060
AT5G06900
AT4G38840
AT5G08430
AT3G24010
AT3G06125
AT2G20721
AT1G26330
AT1G62935
AT2G14750
AT5G26680
AT5G03150
AT1G55550
AT3G61763
AT2G38720
AT4G25434
AT1G02136
AT5G29629
AT2G14935
AT4G19130
AT2G35210
AT5G01500
AT3G29020
AT5G41030
AT1G27990
AT4G20780
AT1G67500
AT1G50690
AT5G12880
AT5G29560
AT5G05110
AT3G60020
AT5G02740
AT4G12110
AT2G05530
AT1G09900
AT4G16610
AT5G17620
AT3G22990
AT5G02502
AT5G54410
AT3G06320
AT4G29550
AT1G02900
AT5G42150
AT4G30460
AT2G28580
AT2G45000
AT1G67700
AT4G37280
AT3G13420
AT1G28815
AT5G62650
AT3G23780
AT1G58470
AT4G21090
AT5G66700
AT2G04842
AT2G44304
AT3G11780
AT3G51740
AT2G27520
AT2G38920
AT5G37476
AT5G51030
AT1G53520
AT1G05490
AT5G10850
ATCG01120
AT5G42910
AT1G33050
AT5G11070
AT3G23770
AT5G56810
AT5G52820
AT2G25737
AT3G56490
AT5G45340
AT1G62390
AT3G62360
AT5G51460
AT2G07212
AT1G08250
AT4G19160
AT3G07274
AT5G41880
AT1G25480
AT5G50410
ATMG01200
AT4G04770
AT5G40670
AT4G15733
AT3G49740
AT2G20860
AT1G48190
AT1G10400
AT3G43430
AT2G37930
AT5G11380
AT4G36850
AT3G03160
AT2G14846
AT5G54460
AT3G23740
AT1G72360
AT4G34390
AT1G08930
AT1G12450
AT4G08620
AT3G29639
AT2G33205
AT5G37770
AT1G79260
AT1G77650
AT4G10300
AT4G29880
AT4G18380
AT5G66750
AT2G04540
AT2G14900
AT4G10500
AT1G02145
AT4G30570
AT5G19700
AT1G07795
AT1G49420
AT4G12680
AT4G10820
AT4G18930
AT1G52890
AT4G18070
ATMG01300
AT4G10010
AT2G18230
AT1G33380
AT4G27120
AT1G14170
AT1G47730
AT5G56580
AT2G37880
AT5G47229
AT2G05910
AT3G51057
AT4G06536
AT1G19110
AT5G53486
AT3G16800
AT5G64380
AT4G16130
AT4G09775
AT2G14535
AT3G02010
AT3G03456
AT3G52530
AT1G72020
AT1G61100
AT5G65560
AT1G54870
AT3G25420
AT5G53000
AT5G24355
AT3G50500
AT4G38420
AT5G42100
AT1G43180
AT5G61260
AT2G12935
AT4G18590
AT1G77490
AT4G26190
AT5G04940
AT4G38120
AT2G33260
AT5G07910
AT3G27050
AT5G20370
AT1G32340
AT1G64870
AT5G17850
AT1G50600
AT5G53910
AT1G06137
AT3G07020
AT2G27960
AT4G19060
AT5G12850
AT3G29390
AT1G75130
AT4G25225
AT4G11845
AT3G48200
AT4G01320
AT1G40079
AT2G40710
AT2G04350
AT1G06540
AT3G28870
AT3G09740
AT2G18480
AT1G34350
AT1G49860
AT1G19020
AT4G17905
AT4G36470
AT5G58930
AT1G31920
AT5G11280
AT5G43405
AT5G47400
AT5G39830
ATCG00220
AT3G05936
AT1G29071
AT3G20070
AT4G23000
AT4G03280
AT3G06880
AT5G42265
AT2G04025
AT2G38100
AT2G18850
AT4G24830
AT5G43750
AT3G49640
AT5G58500
AT1G66190
AT4G25050
AT3G22950
AT1G54020
AT4G00780
AT1G80240
AT5G64450
AT3G06980
AT1G76994
AT1G67810
AT5G22170
AT1G03780
AT1G68238
AT5G16880
AT3G14830
AT2G36390
AT4G36400
AT5G41710
AT1G78180
AT3G63520
AT5G47570
AT1G21651
AT5G56075
AT2G41160
AT5G56740
AT1G79420
AT3G18490
AT4G24670
AT2G06950
AT4G34940
AT2G01920
AT3G08505
AT1G04680
AT5G62730
AT5G60260
AT1G37120
AT4G29020
AT4G12735
AT1G79060
AT2G19425
AT3G27020
AT4G09580
AT2G37070
AT4G38030
AT1G20430
AT2G48000
AT5G29054
AT1G22590
AT3G59420
AT4G00420
ATMG01400
AT2G15770
AT4G39840
AT2G27035
AT3G20270
AT2G19670
AT2G16070
AT4G34150
AT1G32500
AT5G49350
AT3G28715
AT1G24440
AT1G02380
AT4G37483
AT1G18370
AT5G22650
AT1G63680
AT5G61650
AT1G30860
AT5G11860
AT2G01770
AT4G11080
AT5G12450
AT2G47840
AT2G04610
AT2G31350
AT1G09950
AT1G67785
AT1G13755
AT3G47348
AT3G30250
AT3G48240
AT5G37590
AT1G72550
AT1G04985
AT1G69110
AT5G28050
AT2G37570
AT2G18090
AT1G47480
AT1G16870
AT1G01820
AT1G77780
AT2G37035
AT2G16881
AT1G66210
AT1G71800
ATCG00670
AT5G55640
AT1G35461
AT3G61898
AT3G05540
AT5G41480
AT5G42030
AT1G77730
AT1G52750
AT1G19150
AT2G13623
AT1G03650
AT5G59380
AT5G67500
AT3G20810
AT1G33190
AT3G56670
AT2G18890
AT5G57710
AT1G73165
AT5G57360
AT3G43522
AT4G14805
AT4G21745
AT3G04900
AT1G36620
AT5G61750
AT1G48010
AT5G60220
AT1G77380
AT2G38823
AT5G22570
AT3G48640
AT1G04250
AT5G63140
AT3G04740
AT2G03670
AT2G43390
AT1G09870
AT4G33666
AT5G60060
AT4G04925
AT5G28545
AT3G08960
AT1G80170
AT4G23070
AT4G24640
AT3G26618
AT1G70310
AT5G25425
AT4G29090
AT1G74220
AT2G17670
AT2G09862
AT1G08460
AT2G37310
AT1G14990
AT4G12120
AT4G03560
AT5G60970
AT5G01440
AT4G25080
AT3G01040
AT3G23580
AT4G34600
AT4G39130
AT3G61460
AT2G37700
AT2G41475
AT1G55500
AT5G41905
AT2G29020
AT1G67670
AT5G20880
AT3G15320
AT1G31319
AT5G44540
AT5G47140
AT4G29980
AT1G07985
AT3G59020
AT3G22670
AT1G48580
AT1G73560
AT5G62110
AT4G28000
AT5G48500
AT5G63460
AT1G66770
AT5G48790
AT3G45870
AT4G30550
AT4G30840
AT2G12650
AT1G14400
AT1G19430
AT4G00955
AT5G11000
AT2G40030
AT3G15355
AT1G36920
AT4G22330
AT2G05830
AT2G44050
AT3G20780
AT1G52530
AT5G08310
AT1G27370
AT1G48405
AT2G34050
AT1G06760
AT1G64400
AT4G19070
AT2G19900
AT1G44414
AT3G26511
AT3G62620
AT1G53160
AT2G23780
AT4G07454
AT1G07290
AT3G57890
AT1G23860
AT1G12080
AT5G16950
AT2G22180
AT2G27690
AT5G45220
AT3G50337
AT4G18850
AT1G68640
AT3G29350
AT1G18050
AT5G43850
AT4G22770
AT4G25515
AT1G15240
AT3G44705
AT2G43530
AT2G17820
AT2G45023
AT2G38660
AT4G33000
AT3G47470
AT1G26190
AT4G13790
AT1G47250
AT4G23520
AT1G24520
AT5G51110
AT2G31660
AT3G53770
AT5G66410
AT3G04605
AT5G23140
AT3G15080
AT2G37770
AT1G15080
AT1G14660
AT5G51990
AT3G51680
AT1G51310
AT3G50670
AT5G44370
AT1G07280
AT3G47860
AT5G47240
AT5G66840
AT5G51050
AT5G60680
AT3G13435
AT4G18700
AT1G44180
AT3G54420
AT2G26410
AT5G26730
AT3G14570
AT4G13010
AT5G28840
AT5G35738
AT1G16480
AT5G48480
AT3G30210
AT4G21105
AT5G62980
AT2G39170
AT5G27500
AT5G43230
AT1G10910
AT5G54390
AT3G57130
AT2G22121
AT1G76728
AT1G69050
AT4G21215
AT4G33490
AT3G57080
AT5G07320
AT1G78990
AT2G43210
AT4G34240
AT4G29280
AT1G27340
AT4G19690
AT1G65541
AT5G27550
AT1G52800
AT1G79540
AT5G46700
AT5G49430
AT1G02640
AT1G27680
AT1G31170
AT3G22830
AT3G50764
AT4G32300
AT1G05280
AT1G64450
AT4G19120
AT1G50240
AT3G27886
AT3G53040
AT2G15580
AT1G75870
AT3G20390
AT3G15280
AT3G32036
AT4G19452
AT5G52660
AT3G52190
ATMG01150
AT3G12775
AT1G70080
AT4G24440
AT1G05820
AT3G11550
AT4G19920
AT5G55520
AT2G28210
AT1G24450
AT1G64680
AT4G35610
AT2G36970
AT2G30620
AT5G19060
AT2G04660
AT4G36250
AT1G23980
AT5G42110
AT5G52990
AT3G06810
AT3G01170
AT5G41420
AT3G08760
AT5G04240
AT1G01400
AT3G14920
AT3G51280
AT4G08953
AT5G35610
AT5G66675
AT3G11750
AT3G29300
AT2G05117
AT4G29360
AT1G54180
AT1G79120
AT3G02080
AT3G52570
AT4G14145
AT5G07990
AT4G33400
AT2G34440
AT4G36960
AT1G31817
AT5G40720
AT2G20620
AT5G41720
AT1G76560
AT4G15110
AT4G13245
AT2G39640
AT1G16070
AT2G29890
AT2G34860
AT3G56710
AT5G47980
AT4G36890
AT4G27690
AT1G09170
AT2G05803
AT5G64800
AT1G59833
AT4G11730
AT2G28800
AT5G08391
AT5G03920
AT5G44570
AT4G02990
AT3G07210
AT3G19210
AT5G02220
AT2G02135
AT5G03380
AT1G65860
AT2G31810
AT5G27150
AT3G47080
AT5G03280
AT4G14910
AT3G50755
AT1G16905
AT1G18485
AT4G03090
AT4G10080
AT5G22320
AT1G43675
AT5G64850
AT2G35390
AT2G44890
AT1G79740
AT5G54740
AT5G16170
AT1G04410
AT4G21730
AT3G13277
AT5G02310
AT1G02350
AT1G27213
AT4G26890
AT1G01800
AT1G53200
AT2G10014
AT5G15260
AT2G24670
AT4G17695
AT4G18760
AT5G03100
AT3G29786
AT1G06380
AT5G26110
AT1G31520
AT4G04885
AT3G16500
AT1G71350
AT1G62940
AT5G19175
AT1G07080
AT1G05620
AT1G72160
AT1G08360
AT1G76954
AT5G15320
AT3G04640
AT1G03250
AT3G59765
AT3G55200
AT2G19570
AT1G09340
AT4G04620
AT1G70581
AT2G45490
AT4G27415
AT4G32380
AT5G18450
AT4G20470
AT5G19440
AT2G45620
AT5G11040
AT2G31945
AT2G30240
AT3G47500
AT4G35680
AT1G27500
AT3G14452
AT3G49601
AT5G08560
AT1G22490
AT1G78410
AT3G51940
AT1G32870
AT5G56368
AT3G07195
AT1G24062
AT2G20660
AT2G36261
AT3G50660
AT2G28340
AT4G38190
AT2G18580
AT1G52180
AT5G62640
AT1G34010
AT1G14300
AT5G59105
AT4G38960
AT5G26850
AT4G37110
AT2G24730
AT3G01960
AT1G16310
AT4G15910
AT5G42591
AT5G64310
AT2G34370
AT5G15510
AT3G05980
AT5G24920
AT5G56000
AT3G50560
AT2G34730
AT3G51030
AT5G45113
AT1G03340
AT4G10180
AT1G31240
AT1G66534
AT1G63780
AT1G34200
AT5G64410
AT1G17700
AT1G72260
AT2G24834
AT5G22960
AT3G56480
AT1G12805
AT5G58040
AT5G22890
AT4G01560
AT3G27620
AT5G25480
AT4G37090
AT5G48110
AT3G22510
AT1G33840
AT2G10050
AT3G26360
AT2G02960
AT5G64990
AT2G37760
AT3G46060
AT4G00355
AT5G57440
AT5G27905
AT1G22960
AT3G12660
AT2G47370
AT1G42970
AT1G62630
AT2G26660
AT4G35940
AT1G53640
AT2G03430
AT1G08370
AT3G20860
AT4G08820
AT5G45290
AT3G01660
AT3G49400
AT4G21490
AT1G01500
AT3G17940
AT1G29030
AT5G63930
AT3G06120
AT5G28781
AT1G78240
AT5G23260
AT4G19510
AT4G24570
AT5G16000
AT2G27800
AT5G25550
AT4G23970
AT5G55990
AT2G46500
AT2G25200
AT3G10440
AT3G05490
AT5G44585
AT5G04040
AT5G63000
AT3G02000
AT2G17990
AT3G25210
AT1G03150
AT3G06650
AT1G05785
AT3G66654
AT5G28690
AT4G25000
AT2G34350
AT4G15250
AT3G06050
AT5G01530
AT1G20020
AT4G30040
AT1G21202
AT1G34290
AT1G70690
AT1G54260
AT5G53210
AT5G44450
AT5G27800
AT1G66540
AT2G33070
AT4G34200
AT3G57510
AT1G04190
AT5G18748
AT4G24400
AT1G73720
AT3G17150
AT2G41760
AT4G37510
AT1G21690
AT2G35010
AT5G12220
AT3G19910
AT3G48370
AT4G26420
AT1G55675
AT5G07220
AT4G21950
AT5G40210
AT1G25425
AT5G36015
AT2G47650
AT4G28570
AT5G42360
AT1G79750
AT5G19875
AT3G24517
AT2G44010
AT1G08845
AT4G39810
AT5G02440
AT3G15090
AT1G79480
AT3G17930
AT3G50080
AT1G52710
AT4G09090
AT2G23060
AT1G61280
AT1G23530
AT1G56070
AT2G44200
AT3G04450
AT2G20725
AT5G59845
AT2G24692
AT1G06530
AT3G43990
AT2G11290
AT3G19260
AT3G18485
AT3G44235
AT5G24530
AT3G09210
AT3G23610
AT3G13228
AT5G49180
AT4G26005
AT2G34870
AT5G45300
AT2G12880
AT3G22090
AT5G35800
AT2G06000
AT3G03660
AT3G21230
AT3G19460
AT2G39080
AT1G33550
AT4G34110
AT1G58030
AT4G31930
AT2G34190
AT1G15670
AT3G18090
AT5G04620
AT5G44300
AT5G28790
AT2G02450
AT3G09580
AT2G40130
AT2G17430
AT4G17250
AT5G12130
AT5G28750
AT1G34110
AT4G22260
AT1G80220
AT2G39410
AT2G14206
AT2G47900
AT5G39880
AT4G14905
AT3G15930
AT1G04390
AT2G38730
AT3G06360
AT2G12480
AT1G67880
AT2G38420
AT1G22760
AT4G38052
AT5G19690
AT5G26600
AT4G26770
AT1G18680
ATCG00810
AT5G23908
AT1G65320
AT3G10370
AT4G15520
AT2G12550
AT1G55910
AT5G17300
AT2G47800
AT3G11710
AT1G19394
AT2G01021
AT2G04925
AT3G26960
AT3G46760
AT2G45403
AT1G68160
AT3G29270
AT1G55820
AT3G48010
AT3G10525
AT1G29630
AT5G55560
AT3G50520
AT1G31885
AT1G08120
AT2G22850
AT5G46100
AT2G22080
AT4G27700
AT1G61580
AT5G55170
AT4G05000
AT4G17660
AT1G52810
AT3G15380
AT1G68410
AT4G23103
AT5G43580
AT3G24600
AT2G25250
AT3G43950
AT3G23060
AT5G15020
AT5G46990
AT3G26650
AT1G24140
AT4G26390
AT3G18890
AT1G64490
AT5G66520
AT1G31160
AT3G49940
AT5G34830
AT2G24040
AT3G50925
AT3G19720
AT4G04650
AT3G57970
AT5G23212
AT2G29970
AT1G15680
AT1G09750
AT1G21660
AT3G24360
AT3G51580
AT4G34340
AT1G34650
AT1G42703
AT3G48185
AT1G67200
AT1G60780
AT5G57920
AT4G20006
AT3G60980
AT2G36270
AT4G19829
AT1G27461
AT1G10330
AT1G09195
AT1G33785
AT2G40640
AT1G33880
AT3G61560
AT4G11570
AT5G19980
AT1G23000
AT5G25940
AT1G26370
AT5G25190
AT3G12345
ATMG01110
AT4G32378
AT1G02650
AT4G13050
AT5G29613
AT3G03830
AT3G22450
AT4G09647
AT3G52561
AT2G33735
AT3G52260
AT3G08490
AT5G22920
AT3G16990
AT4G32400
AT2G15890
AT5G21910
AT5G46640
AT2G26540
AT2G27330
AT5G58260
AT3G29577
AT1G28540
AT2G07820
AT2G35795
AT3G12020
AT1G76280
AT2G39000
AT1G72460
AT5G42410
AT5G44500
AT1G54580
AT5G23430
AT1G52220
AT3G20460
AT2G02060
AT2G35615
AT3G21300
AT1G23140
AT5G56975
AT3G06690
AT5G63840
AT4G38850
AT5G57640
AT5G45130
AT5G51660
AT1G27020
AT4G05590
AT3G56010
AT1G78840
AT3G25795
AT4G13550
AT3G17609
AT1G08490
AT1G51350
AT1G09080
AT2G42360
AT1G32049
AT5G11440
AT5G10020
AT3G17030
AT4G14504
AT4G26820
AT4G01180
AT5G13680
AT3G15530
AT5G46940
AT2G10760
AT5G26742
AT1G22670
AT2G19390
AT4G32924
AT4G28730
AT5G52060
AT3G44370
AT5G66650
AT5G12340
AT4G16566
AT3G45620
AT5G42710
AT2G33010
AT5G40370
AT1G78520
AT3G42660
AT4G02195
AT5G66260
AT3G12920
AT2G30260
AT5G42610
AT3G11325
AT5G56590
AT4G37630
AT4G18410
AT2G10965
AT2G05755
AT5G67200
AT1G65270
AT3G54510
AT3G50651
AT5G40310
AT5G25900
AT1G55615
AT3G21290
AT2G14550
AT2G19880
AT5G13880
AT1G77860
AT4G21150
AT5G48950
AT3G46100
AT5G09450
AT5G04080
AT1G52690
AT1G59990
AT1G55010
AT4G11393
AT1G66850
AT1G53542
AT3G48410
AT1G73655
AT4G03430
AT5G40620
AT3G18580
AT3G51180
AT1G77850
AT4G37700
AT4G37830
AT5G05120
AT3G23670
AT3G46880
AT2G06925
AT3G30730
AT3G10405
AT1G53590
AT5G41060
AT5G06910
AT5G59520
AT3G48344
AT2G42750
AT1G76320
AT5G25990
AT5G45875
AT3G09975
AT5G54610
AT1G15270
AT3G62960
AT3G13200
AT2G28500
AT1G65430
AT5G65840
AT2G25660
ATCG00580
AT3G28291
AT1G65900
AT4G03723
AT3G19220
AT4G11010
AT5G20170
AT1G33480
AT1G09625
AT3G03920
AT5G58784
AT4G14385
AT3G12540
AT2G13295
AT5G55507
AT2G48160
AT1G11300
AT3G54802
AT3G27530
AT3G63160
AT5G33300
AT1G53840
AT1G17150
AT4G33920
AT5G57010
AT4G25250
AT5G46090
AT3G16200
AT1G22470
AT4G12600
AT2G05330
AT5G63250
AT5G28176
AT3G27930
AT1G32930
AT1G76080
AT1G09820
AT1G47271
AT1G32670
AT5G05930
AT5G19410
AT1G54730
AT4G27090
AT5G23970
AT3G60170
AT5G53860
AT1G11572
AT1G26200
AT3G45270
AT2G11405
AT3G12610
AT3G07720
AT2G47610
AT5G19330
AT2G48110
AT1G15140
AT3G55010
AT3G05880
AT5G45720
AT4G11110
AT1G13740
AT3G03380
AT5G17870
AT2G45590
AT4G10130
AT2G10608
AT3G29185
AT1G51538
AT2G20760
AT2G45610
AT1G22720
AT1G47530
AT4G08593
AT2G46900
AT3G13330
AT1G11860
AT2G06125
AT5G03070
AT1G30780
AT2G10557
AT1G13640
AT5G19540
AT1G13790
AT3G56870
AT3G58630
AT2G11150
AT3G49050
AT2G37650
AT3G26120
AT4G27110
AT5G53450
AT3G17300
AT1G27752
AT4G12880
AT5G28150
AT2G26110
AT2G45650
AT3G63233
AT4G13490
AT4G37120
AT4G20390
AT3G50970
AT3G12370
AT2G46310
AT1G15165
AT3G54650
AT5G47600
AT5G66490
AT5G08000
AT2G19350
AT4G21363
AT5G39440
AT3G47850
AT5G64100
AT3G16730
AT5G14260
AT3G02220
AT3G57610
AT1G65390
AT2G10150
AT1G75730
AT3G19190
AT4G03115
AT5G41970
AT1G52415
AT1G73330
AT3G55570
AT5G13100
AT2G07687
AT2G41060
AT2G32785
AT1G56555
AT4G39420
AT5G03640
AT3G59455
AT1G04780
AT3G05350
AT2G36920
AT4G12731
AT1G76990
AT5G50470
AT3G24420
AT3G63420
AT5G48655
AT1G12000
AT5G38080
AT5G47200
AT1G04800
AT1G11545
AT5G44000
AT1G14950
AT4G29950
AT2G14700
AT1G35365
AT5G18550
AT2G31432
AT2G10900
AT3G42050
AT5G41380
AT4G16740
AT3G55380
AT2G37320
AT2G07735
AT3G03610
AT5G37690
AT3G53830
AT2G20420
AT2G35140
AT5G39861
AT2G48150
AT1G08210
AT2G41410
AT4G08949
AT5G13230
AT5G41109
AT5G58990
AT1G06750
AT3G28710
AT4G26740
AT3G47990
AT5G07360
AT1G12938
AT3G55800
AT1G21500
AT4G25360
AT2G28110
AT1G13290
AT1G45170
ATMG01180
AT3G28155
AT1G68340
AT4G30510
AT1G03600
AT1G04610
AT1G14830
AT5G62210
AT5G34480
AT1G67510
AT5G07225
AT3G13130
AT2G26700
ATMG00740
AT2G32840
AT5G39040
AT5G19590
AT5G44345
AT1G14540
AT4G31080
AT2G40230
AT5G06839
AT5G24360
AT3G03410
AT4G19430
AT1G77093
AT2G26680
AT2G20030
AT1G04010
AT4G03913
AT2G42910
AT3G33030
AT4G24644
AT1G73130
AT4G38650
AT3G07950
AT2G01973
AT4G37750
AT1G69640
AT5G47070
AT3G53730
AT5G66740
AT3G12880
AT5G60900
AT2G40760
AT2G17785
AT2G20818
AT4G10265
AT5G48180
AT5G44350
AT2G34040
AT1G44641
AT4G34272
AT3G03560
AT3G46770
AT4G14190
ATMG00640
AT4G17331
AT3G05450
AT1G51913
AT1G51450
AT3G31314
AT3G15351
AT5G17070
AT3G61410
AT1G54217
AT3G49490
AT5G57690
AT3G04181
AT4G05020
AT2G44990
AT1G13160
AT2G16770
AT4G14548
AT5G43540
AT5G17200
AT2G41200
AT3G05700
AT1G72320
AT1G35420
AT3G54970
AT4G35750
AT1G11510
AT5G61000
AT5G25830
AT1G11020
AT3G26855
AT5G63900
AT5G46870
AT2G13180
AT4G28060
AT5G55090
AT4G33680
AT1G54980
AT3G42794
AT5G39640
AT2G35690
AT5G16220
AT1G04790
AT1G66070
AT3G17190
AT2G34700
AT2G35340
AT3G07750
AT5G66380
AT1G16000
AT5G34837
AT1G18440
AT2G03870
AT5G04520
AT1G12440
AT1G76440
AT1G34250
AT4G31900
AT1G70505
AT1G13390
AT1G48550
AT1G05030
AT1G54060
AT2G04820
AT4G13710
AT5G56180
AT5G60880
AT5G42850
AT5G25630
AT4G18880
AT1G34440
AT5G38790
AT1G13910
AT2G41000
AT1G48350
AT2G15780
AT1G17030
ATMG01380
AT2G25730
AT5G65040
AT1G80460
AT5G55440
AT3G45740
AT3G28120
AT4G00342
AT3G15220
AT5G58660
AT5G52901
AT1G70180
AT3G45775
AT3G50730
AT4G35390
AT1G29580
AT5G34869
AT5G59760
AT4G19980
AT4G27745
AT2G37640
AT4G22470
AT4G14300
AT5G47040
AT4G38070
AT5G66950
AT1G14071
AT3G57210
AT1G15440
AT4G17310
AT5G02060
AT3G43340
AT2G32070
AT2G16090
AT2G33760
AT2G23680
AT3G04903
AT5G35698
AT3G50682
AT1G07230
AT5G15120
AT4G30210
AT3G50930
AT3G23230
AT4G11050
AT1G12610
AT1G22080
AT3G57380
AT4G30310
AT3G18370
AT4G24960
ATCG00400
AT3G03200
AT3G14300
AT5G25754
AT1G51610
AT1G31360
AT3G26934
AT1G27630
AT2G32350
AT3G31930
AT4G14746
AT1G61680
AT3G14950
AT3G28670
AT1G18250
AT2G38020
AT5G14370
AT3G44171
AT3G56360
AT2G47600
AT1G01660
AT3G13225
AT4G23895
AT3G50330
AT1G67120
AT1G01430
AT5G50810
AT3G58610
AT3G04090
AT1G19190
AT1G76200
AT3G13403
AT1G69680
AT5G28500
AT3G06142
AT1G58230
AT1G73325
AT1G79010
AT5G24560
AT1G58100
AT4G26660
AT5G47450
AT3G06250
AT2G06060
AT1G16830
AT1G13145
AT5G67160
AT5G16460
AT3G13070
AT1G65580
AT5G24410
AT4G29548
AT1G43570
AT4G23375
AT3G06240
AT2G31082
AT2G18770
AT1G55130
AT2G42885
AT3G17880
AT2G38255
AT1G02740
AT1G79870
AT2G41225
AT3G27960
AT3G48900
AT3G10410
AT1G33640
AT3G32032
AT2G18800
AT4G19006
AT3G42475
AT1G74350
AT1G54540
AT1G03940
AT5G11790
AT1G75100
AT1G60240
AT3G18640
AT5G57320
AT1G31960
AT4G10680
AT1G06960
AT3G63220
AT3G09070
AT1G69540
AT4G14615
AT1G29195
AT5G47520
AT1G49405
AT2G22125
AT1G52185
AT5G20680
AT4G04260
AT4G37930
AT1G51070
AT2G19240
AT4G34050
AT3G44830
AT2G11005
AT1G30160
AT4G07960
AT2G39320
AT3G23730
AT4G27280
AT2G38800
AT5G19370
AT3G25660
AT2G01300
AT5G18600
AT5G27400
AT2G17300
AT5G49665
AT5G39581
AT1G30580
AT2G29900
AT5G53960
AT1G42655
AT5G16510
AT1G60040
AT3G12570
AT1G57790
AT1G02410
AT3G49580
AT5G26360
AT2G04780
AT3G48140
AT5G10130
ATMG00630
AT2G14880
AT2G15850
AT3G30778
AT3G46200
AT5G64950
AT4G15955
AT5G10490
AT3G09150
AT3G10020
AT1G74100
AT4G19950
AT1G60640
AT1G36070
AT1G17970
AT3G01510
AT1G19860
AT3G44960
AT1G13360
AT1G65342
AT2G32560
AT5G60760
AT1G17830
AT3G16640
AT2G07672
AT3G23430
AT1G23700
AT3G26130
AT1G21570
AT2G19980
AT2G45450
AT1G02100
AT5G51310
AT5G11940
AT1G68500
AT2G24030
AT5G09340
AT4G08240
AT2G20960
AT4G33500
AT1G65484
AT5G47850
AT2G37430
AT2G31860
AT2G18370
AT2G31910
AT2G24220
AT1G23330
AT3G14180
AT2G43141
AT4G08868
AT3G19663
AT4G11400
AT1G02816
AT3G14370
AT5G46150
AT1G77620
AT1G32010
AT5G26622
AT3G04010
AT1G16680
AT2G27450
AT4G10865
AT5G01130
AT1G22230
AT1G50380
AT2G15660
AT4G18230
AT2G36310
AT3G21510
AT4G08900
AT4G06646
AT1G26665
AT5G17725
AT4G15400
AT3G56250
AT2G02330
AT2G26820
AT1G05150
AT3G50751
AT3G10330
AT3G07150
AT4G25550
AT1G02150
AT5G04120
AT4G16980
AT5G28622
AT5G17250
AT5G01220
AT2G36895
AT4G15640
AT1G11470
AT1G28395
AT3G62120
AT4G09680
AT4G27870
AT5G15290
AT5G23310
AT5G15990
AT5G34945
AT4G01995
AT3G13430
AT3G29760
AT1G62045
AT4G33790
AT3G54363
AT3G42724
AT3G61118
AT3G19180
AT2G23930
AT2G35920
AT4G30630
AT2G22807
AT2G39940
AT1G80420
AT1G55152
AT5G67480
AT1G66250
AT5G55050
AT2G34200
AT4G02550
AT3G51970
AT2G18050
AT1G19376
AT4G02750
AT5G07890
AT2G34670
AT2G39851
AT4G38460
AT1G19070
AT3G57650
AT2G45940
AT1G55170
AT1G77140
AT5G24000
AT5G13900
AT5G04400
AT1G17490
AT5G39870
AT4G25280
AT4G39470
AT3G24530
AT4G00610
AT1G18720
AT2G25780
AT5G01185
AT1G69090
AT3G02270
AT5G37175
AT2G38600
AT1G08570
AT5G03555
AT3G57780
AT1G63190
AT1G62340
AT5G33410
AT4G09190
AT5G40870
AT4G09030
AT1G15930
AT1G16630
AT4G17980
AT1G07680
AT1G72990
AT1G48340
AT1G09810
AT3G47930
AT1G52250
AT3G60760
AT1G48510
AT4G21120
AT4G38890
AT3G02670
AT4G23870
AT3G07420
AT1G19500
AT3G48208
AT2G29720
AT5G42080
AT2G36210
AT5G01840
AT5G04830
AT1G15580
AT3G05675
AT2G47680
AT2G21560
AT1G01250
AT5G44110
AT1G46480
AT5G13000
AT4G04020
AT1G24706
AT1G08530
AT3G25110
AT5G44620
AT2G45780
AT1G78720
AT4G10470
AT1G06050
AT1G69600
AT5G13070
AT4G31140
AT1G43777
AT2G14290
AT4G10457
AT1G11330
AT5G16100
AT2G31060
AT4G29120
AT1G56210
AT2G45200
AT3G56430
AT5G16660
AT3G59520
AT2G40475
AT4G10200
AT1G78995
AT5G16490
AT5G13760
AT4G07790
AT5G49530
AT1G27060
AT5G60640
AT3G50030
AT2G35530
AT5G19490
AT1G63970
AT2G31650
AT3G52780
AT5G24480
AT2G46650
AT2G11345
AT3G20580
AT5G56780
AT4G35725
AT1G78790
AT1G54100
AT3G17640
AT3G61182
AT1G55535
AT5G13960
AT5G35660
AT3G27310
AT3G15770
AT1G07310
AT1G29240
AT3G62499
AT3G46570
AT5G47530
AT5G36290
AT3G61620
AT2G10090
AT1G48250
AT2G03040
AT5G06940
AT2G23640
AT4G18270
AT4G27080
AT2G16960
AT5G52910
AT5G43710
AT2G24513
AT2G23540
AT3G29560
ATMG01310
AT3G16280
AT1G50740
AT2G34315
AT2G20520
AT1G62978
AT3G44530
AT3G07100
AT1G05910
AT4G13235
AT4G31240
AT1G13810
AT5G20380
AT5G43245
AT4G00990
AT2G23440
AT5G42505
AT3G13910
AT5G57391
AT3G05460
AT1G50890
AT5G37530
AT1G80030
AT4G17590
AT5G56390
AT4G27350
AT3G54300
AT1G78560
AT1G53320
AT1G64840
AT5G09920
AT1G16340
AT5G52270
AT5G49960
AT2G40360
AT1G35660
ATMG00140
AT5G09820
AT5G17847
AT3G43270
AT2G33170
AT5G61820
AT2G04305
AT1G70970
AT1G67830
AT3G30812
AT5G46030
AT5G54650
AT2G36430
AT1G64170
AT5G35775
AT5G01950
AT5G38690
AT3G44765
AT4G02541
AT3G29420
AT1G55700
AT3G08680
AT5G03415
AT3G48600
AT2G17265
AT2G18500
AT1G73890
AT3G05975
AT4G26350
AT1G15880
AT5G25580
AT3G59630
AT1G03840
AT1G10800
AT1G11980
AT3G03280
AT1G55520
AT3G62820
AT5G09400
ATMG00830
AT5G39540
AT5G26970
AT2G39435
AT3G51380
AT5G48660
AT1G58007
AT1G71360
AT2G23808
AT5G50115
AT4G16030
AT5G61030
AT1G73620
AT4G28650
AT1G56570
AT4G32290
AT2G26230
AT3G19840
AT1G49060
AT2G15260
AT4G25840
AT2G05645
AT5G14400
AT3G04110
AT4G02160
AT4G39795
AT5G44265
AT5G50300
AT1G63460
AT1G42540
AT1G42699
AT5G28800
AT4G08700
AT2G19180
AT5G36880
AT4G29300
AT1G51200
AT3G14990
AT4G00690
AT2G23171
AT5G58860
AT4G26580
AT3G07460
AT4G19540
AT5G61570
AT1G67550
AT3G50830
AT1G18020
AT5G46170
AT2G41480
AT4G16810
AT4G04850
AT1G06820
AT4G02310
AT5G04895
AT2G29263
AT1G51740
AT3G49480
AT3G54530
AT2G33720
AT3G14430
AT2G24693
AT2G03440
AT4G33760
AT2G32220
AT5G26190
AT1G55870
AT2G28380
AT1G04350
AT5G15360
AT2G39130
AT5G46910
AT2G36820
AT3G43580
AT2G42340
AT4G27290
AT1G60025
AT4G26550
AT4G16210
AT3G50825
AT4G24300
AT5G56510
AT1G12050
AT2G03550
AT1G61040
AT2G21160
AT4G04190
AT5G35980
AT5G16010
AT2G43110
AT1G54380
AT1G49560
AT5G21274
AT1G04690
AT1G74470
AT3G04300
AT5G28523
AT4G20310
AT4G00060
AT2G41082
AT5G65390
AT4G32760
AT1G28160
AT1G78095
AT1G21450
AT1G07510
AT5G67320
AT2G15340
AT3G07540
AT1G44040
AT2G39760
AT3G45100
AT3G58260
AT3G45673
AT3G43310
AT3G04945
AT3G56550
AT3G04910
AT3G49440
AT3G26486
AT3G16900
AT1G30550
AT1G03506
AT1G69980
AT1G29150
AT4G14950
AT2G15325
AT5G61980
AT2G29640
AT2G10535
ATMG00720
AT5G43810
AT3G51642
AT2G43450
AT5G01910
AT5G47770
AT5G56160
AT4G27440
AT5G40942
AT5G27900
AT5G59720
AT2G32795
AT2G16016
AT1G22180
AT1G22275
AT2G38860
AT2G03130
AT2G13273
AT1G33230
AT5G06980
AT4G01860
AT1G53990
AT3G07920
AT5G10570
AT3G13062
AT3G29035
AT5G43500
AT1G24575
AT1G74030
AT2G34610
AT1G67148
AT1G35880
AT3G42837
AT3G15670
AT2G44735
AT2G06990
AT4G03630
AT5G22040
AT3G49610
AT1G60180
AT2G31450
AT3G30390
AT1G56350
AT1G19580
AT1G35465
AT3G54040
AT4G11150
AT3G46510
AT1G03106
AT4G07580
AT4G38530
AT2G24780
AT5G67070
AT4G13690
AT1G53290
AT1G02290
AT4G39680
AT3G06420
AT3G10690
AT2G24395
AT3G22910
AT1G28240
AT3G60590
AT3G60360
AT4G35985
AT3G52055
AT3G31475
AT3G47400
AT1G31720
AT1G36370
AT2G03510
AT3G32920
AT2G32710
AT3G50370
AT1G15045
AT1G74820
AT3G45060
AT5G41663
AT1G53040
AT5G60160
AT2G41580
AT4G04380
AT1G43760
AT2G21650
AT5G12190
AT1G01470
AT1G07470
AT5G55810
AT2G38544
AT3G01580
AT3G24495
AT4G19710
AT3G59850
AT1G53090
AT3G11830
AT3G20660
AT5G49210
AT2G22660
AT3G25070
AT3G21350
AT1G77340
AT2G42650
AT5G01830
AT1G05510
AT5G50190
AT3G55720
AT1G22880
AT4G10630
AT4G38130
AT4G12423
AT3G06910
AT3G21640
AT1G79500
AT1G47830
AT5G55135
AT5G62380
AT2G16485
AT5G24330
AT2G19430
AT5G14011
AT1G01370
AT4G06558
AT3G21465
AT3G59790
AT4G34190
AT4G33740
AT3G55260
AT1G66783
AT1G07880
AT2G46150
AT3G13880
AT5G07490
AT1G06730
AT2G31150
AT2G47960
AT4G19220
AT3G43402
AT5G16023
AT4G15248
AT1G75770
AT5G59060
AT3G30122
AT2G02570
AT3G49840
AT2G07772
AT5G56980
AT3G03770
AT4G11920
AT5G20780
AT4G31441
AT1G12740
AT5G08480
AT1G71695
AT4G36550
AT2G07363
AT1G08800
AT5G23460
AT4G36650
AT4G34290
AT2G36740
AT1G01270
AT1G77840
AT4G08530
AT2G45860
AT4G22930
AT4G26130
AT2G38240
AT1G11190
AT2G25950
AT1G64160
AT4G39745
AT5G27035
AT2G19820
AT5G42330
AT1G08380
AT1G74670
AT5G27490
AT1G65720
AT3G13600
ATCG00980
AT1G68795
AT1G10200
AT3G12280
AT3G53360
AT1G08030
AT2G25697
AT4G13190
AT3G18040
AT3G23010
AT4G12200
AT5G27230
AT3G54140
AT5G23130
AT4G26540
AT1G31000
AT2G04700
AT1G06225
AT2G04550
AT1G66790
AT5G10070
AT1G56190
AT3G42645
AT5G01250
AT2G28220
AT5G48850
AT5G56400
AT5G20870
AT1G77250
AT2G32450
AT4G32840
AT3G57750
AT2G06922
AT2G31710
AT4G30972
AT2G38304
AT5G27870
AT2G15420
AT1G08780
AT4G29420
AT5G59220
AT5G50310
AT1G54130
AT1G30250
AT3G33520
AT2G34100
AT2G41720
AT1G67280
AT4G02900
AT5G13950
AT4G09170
AT2G47580
AT1G19120
AT2G10710
AT3G61130
AT4G30960
AT2G03480
AT1G34060
AT3G46482
AT5G26617
AT2G34185
AT3G05940
AT5G45775
AT2G25850
AT3G07630
AT3G25980
AT5G42530
AT5G23570
AT3G45820
AT4G07496
AT3G01430
AT4G12275
AT2G41550
AT3G44230
AT1G11900
AT5G20070
AT1G20710
AT2G29790
AT1G17960
AT4G08176
AT4G05510
AT1G30975
AT3G10700
AT5G44690
AT4G12790
AT2G01820
AT3G24640
AT3G53160
AT4G00720
AT5G52055
AT5G46025
AT5G56530
AT5G39940
AT3G02430
AT2G20815
AT1G43775
AT1G51420
AT4G21340
ATCG01170
AT2G39175
AT2G03770
AT3G03420
AT4G17245
AT4G26140
AT4G02830
AT2G29560
AT1G04880
AT4G00680
AT3G21338
AT5G37475
AT3G15120
AT5G24280
AT1G66890
AT2G46200
AT1G65620
AT1G32100
AT5G10920
AT3G43433
AT5G15010
AT5G05025
AT2G26900
AT3G54940
AT3G09270
AT4G26220
AT5G17370
AT1G62550
AT1G80950
AT5G62260
AT3G03510
AT1G26773
AT1G43020
AT3G18600
AT2G40200
AT5G26270
AT1G71010
AT4G20050
AT5G28463
AT4G18540
AT5G35170
AT1G01630
AT1G10780
AT1G49320
AT3G02750
AT3G32930
AT4G21750
AT5G05180
AT2G14255
AT5G56820
AT2G02140
AT5G27895
AT1G78320
AT3G61690
AT5G49560
AT1G55546
ATCG00065
AT1G55805
AT5G05380
AT3G49000
AT3G14600
AT3G01720
AT5G22820
AT3G30818
AT5G40740
AT3G21730
AT3G62988
AT2G33670
AT1G18773
AT1G67870
AT4G01505
AT3G48130
AT2G28401
AT5G01075
AT5G22620
AT2G32790
AT1G57620
AT3G07900
AT5G19530
AT4G00210
AT1G10745
AT1G60520
AT3G50360
AT4G10310
AT3G43291
AT1G70260
AT3G54860
AT1G35340
AT1G69950
AT5G63120
AT3G33103
AT2G27290
AT3G24093
AT5G16610
AT1G01990
AT3G45446
AT2G22335
AT1G67730
AT1G73960
AT3G29078
AT4G25330
AT5G61960
AT1G31875
AT3G48530
AT4G19900
AT5G64770
AT5G14780
AT2G04800
AT2G26710
AT3G61890
AT1G52695
AT2G21280
AT5G06570
AT3G16040
AT5G04560
AT2G12905
AT4G08106
AT2G39580
AT4G09730
AT4G18000
AT3G46430
AT3G01570
AT4G11650
AT4G14272
AT1G78220
AT5G23360
AT3G14400
AT5G16810
AT5G27110
AT2G19140
AT1G05000
AT1G27450
AT3G21630
AT3G60510
AT2G35200
AT3G61730
AT1G74870
AT4G23410
AT1G73370
AT2G27950
AT2G40116
AT3G17400
AT1G70530
AT2G07030
AT1G59660
AT1G08090
AT3G54900
AT1G15520
AT3G19820
AT4G25600
AT5G62575
AT5G11400
AT3G48201
AT4G21362
AT4G21270
AT3G22183
AT2G05350
AT2G03740
AT5G38170
AT3G05500
AT5G24030
AT5G16350
AT4G20410
AT2G02050
AT2G28650
AT5G15630
AT3G51644
AT1G79350
AT5G38330
AT2G04622
AT2G10931
AT1G31166
AT5G11540
AT3G15240
AT5G02270
AT3G17890
AT1G13620
AT5G03690
AT2G03180
AT5G54470
AT3G42060
AT5G55000
AT5G55900
AT3G60470
AT1G60950
AT5G54990
AT4G29940
AT1G68460
AT4G06632
AT1G12294
AT5G07350
AT4G23020
AT5G43000
AT3G16750
AT1G10710
AT2G44520
AT4G05440
AT3G14930
AT5G11110
AT4G24130
AT5G63634
AT4G33940
AT5G56250
AT2G26500
AT2G01740
AT4G12830
AT4G28140
AT3G47710
AT4G05095
AT4G26430
AT1G42570
AT2G07744
AT4G21310
AT2G30930
AT2G31865
AT2G38690
AT3G26125
AT3G25480
AT1G28455
AT1G05780
AT5G09830
AT1G32550
AT1G29530
AT1G71750
AT3G29830
AT1G42470
AT4G27130
AT5G06010
AT3G43442
AT5G25757
AT1G71130
AT3G13660
AT4G14200
AT4G10460
AT5G49320
AT5G43550
AT1G10510
AT2G22802
AT4G24204
AT5G08040
AT2G43950
AT5G43290
AT4G14590
AT1G32590
AT4G01470
AT1G10840
AT4G17230
AT2G22150
AT4G21510
AT1G30835
AT3G29010
AT1G32000
AT2G16340
AT3G56310
AT5G27820
AT5G45410
AT1G28390
AT2G45870
AT1G64350
AT1G20405
AT5G35420
AT1G80680
AT4G19905
AT5G14910
AT1G60815
AT3G63200
AT3G14870
AT3G14720
AT2G05590
AT4G38401
AT5G39220
AT2G27550
AT4G35210
AT1G80880
AT2G04940
AT3G54360
AT1G08970
AT1G01790
AT4G08960
AT2G23690
AT4G24430
AT1G79760
AT4G17440
AT3G52420
AT5G26180
AT4G16480
AT5G13340
AT5G36960
AT4G37170
AT3G26580
AT2G46840
AT4G01900
AT3G33025
AT1G63210
AT3G17570
AT5G17770
AT4G05018
AT4G33460
AT5G05920
AT3G03170
AT5G11830
AT3G50040
AT3G14820
AT5G56240
AT1G04870
AT3G21880
AT1G12845
AT3G61930
AT3G27250
AT1G67180
AT3G52620
AT2G11690
AT2G45820
AT3G51800
AT3G58676
AT3G30147
AT2G43270
AT5G44850
AT4G00236
AT2G03505
AT3G16160
AT5G55120
AT4G09565
AT1G47606
AT5G27690
AT5G05620
AT2G40210
AT3G62700
AT1G17480
AT4G01050
AT2G42210
AT5G07150
AT2G42890
AT5G63240
AT1G43800
AT5G57590
AT1G26540
AT5G01690
AT5G56370
AT1G24577
AT5G50423
AT1G19340
AT3G20475
AT1G19170
AT3G29150
AT2G22740
AT5G24370
AT4G09550
AT4G19380
AT5G47580
AT3G01640
AT2G27350
AT5G36270
AT2G04046
AT1G48770
AT1G14280
AT3G27090
AT5G47780
AT1G79190
AT1G52160
AT5G41471
AT3G28450
AT5G42920
AT1G45403
AT5G24230
AT5G07100
AT5G22370
AT1G55330
AT4G16600
AT1G59725
AT1G16220
AT1G35255
AT5G44650
ATMG00770
AT2G30115
AT5G43870
AT5G50175
AT1G80630
AT5G58600
AT5G67411
AT3G29385
AT4G18160
AT4G16780
AT4G11420
AT4G22000
AT1G32375
AT1G52760
AT1G13608
AT1G23935
AT1G47310
AT1G77420
AT3G01316
AT3G61200
AT5G52130
AT3G55440
AT3G53320
AT2G36700
AT2G25482
ATCG00530
ATMG00920
AT5G27270
AT5G51700
AT2G20465
AT1G64220
AT4G30370
AT3G15690
AT3G63010
AT5G46380
AT4G17453
AT1G20790
AT2G30410
AT5G15710
AT2G18900
AT5G58740
AT4G19520
AT1G32975
AT3G19055
AT3G51600
AT5G13060
AT1G28440
AT4G01310
AT3G29590
AT1G74620
AT3G26540
AT5G23720
AT3G13370
AT5G66020
AT3G30320
AT3G13175
AT2G34204
AT5G28720
AT5G48540
AT3G14390
AT1G04940
AT5G38090
AT5G56360
AT2G03445
AT5G09600
AT1G49170
AT3G12420
AT1G26950
AT3G22920
AT5G17490
AT5G28140
AT4G30100
AT5G15560
AT5G05660
AT5G18000
AT4G27740
AT5G02890
AT5G20260
AT5G39430
AT5G62790
AT2G35350
AT1G15370
AT5G49480
AT3G63170
AT4G21700
AT1G61860
AT4G15440
AT1G22920
AT3G19323
AT4G03040
AT3G17450
AT1G69760
AT1G20823
AT2G03300
AT4G40020
AT3G26940
AT5G46200
AT1G35183
AT4G31960
AT1G53930
AT2G15960
AT1G45035
AT1G14755
AT1G12775
AT4G31150
AT4G03380
AT4G10340
AT4G03113
AT1G33835
AT3G36659
AT3G25060
AT5G46417
AT4G18970
AT2G47340
AT5G55720
AT5G26805
AT2G07815
AT4G33540
AT5G44635
AT2G28940
AT1G19670
AT4G03240
AT1G72810
AT5G66052
AT5G38380
AT2G46240
AT2G41510
AT5G40360
AT1G53860
AT5G11030
AT2G28350
AT5G11770
AT2G37240
AT5G66220
AT1G68480
AT4G30760
AT5G45840
AT4G29670
AT4G34840
AT1G02830
AT3G43970
AT5G61150
AT2G30615
AT1G65650
AT4G01110
AT3G12890
AT1G11220
AT4G25650
AT4G31630
AT5G10960
AT5G43790
AT2G07290
AT2G35630
AT2G28450
AT3G13170
AT5G63160
AT1G22630
AT1G43640
AT1G53625
AT1G79070
AT5G37442
AT4G31070
AT5G41650
AT2G01320
AT1G61667
AT1G31040
AT4G20095
AT2G45170
AT3G06070
AT2G19410
AT2G01470
AT5G18200
AT5G37360
AT1G06830
AT1G52560
AT1G15215
AT3G05260
AT3G49230
AT5G15254
AT2G32020
AT3G08970
AT3G08920
AT5G57030
AT5G28410
AT5G10630
AT3G11680
AT2G02400
AT4G37420
AT3G48570
AT1G68240
AT5G57170
AT4G08074
AT3G16080
AT5G51520
AT4G01390
AT4G18040
AT4G22105
AT5G19200
AT1G55180
AT1G06330
AT5G13930
AT3G50373
AT4G09584
AT5G50350
AT3G42233
AT2G30395
AT5G55670
AT4G37910
ATMG01275
AT5G61100
AT1G22830
AT1G30700
AT1G02160
AT5G17170
AT4G25730
AT1G43730
AT5G43490
AT5G15802
AT3G52740
AT5G06850
AT4G21110
AT5G51105
AT1G06670
AT5G57790
AT5G07550
AT3G59660
AT4G14580
AT2G24390
AT5G66770
AT5G15200
AT1G61260
AT4G35080
AT1G36230
AT5G45580
AT5G18290
AT2G30210
AT3G15430
AT1G50400
AT2G48040
AT5G53710
AT1G79150
AT3G43573
AT3G04400
AT1G31450
AT2G27500
AT1G32030
AT2G22496
AT4G31355
AT4G15840
AT1G51970
AT5G28000
AT3G18715
AT4G28930
AT5G37760
AT3G50870
AT2G27385
AT1G48650
AT3G09860
ATCG00930
AT4G13000
AT2G41820
AT4G06676
AT1G76740
AT1G13980
AT2G38280
AT2G25150
AT1G59540
AT3G20480
AT3G08947
AT3G28250
AT4G00910
AT3G51325
AT3G15115
AT2G40160
AT3G44006
AT1G28220
AT2G41290
AT5G67610
AT1G20220
AT2G29610
AT3G49240
AT3G54170
AT5G60460
AT4G30067
AT3G59460
AT4G31270
AT4G32720
AT1G56270
AT3G30212
AT1G22930
AT4G10000
AT1G01490
AT2G20820
AT3G29638
AT5G49660
AT4G27420
AT5G25540
ATCG00450
AT3G15000
AT4G03965
AT5G52210
AT3G03828
AT1G48175
AT3G02550
AT2G12630
AT5G14580
AT3G02242
AT2G46920
AT1G02110
AT4G11876
AT4G32340
AT3G11900
AT3G62860
AT1G44478
AT5G24130
AT4G38470
AT4G08160
AT3G26630
AT4G13140
AT1G05330
AT4G21550
AT4G39986
AT3G26605
AT5G38378
AT2G21620
AT5G44460
AT4G24170
AT5G55110
AT2G01070
AT4G10390
AT2G35980
AT1G78550
AT4G19640
AT1G67865
AT1G78895
AT4G01230
AT4G00165
AT3G42960
AT1G09155
AT3G46040
AT3G59780
AT3G24510
AT2G22570
ATCG00590
AT1G31812
AT1G04710
AT1G76500
AT3G07570
AT2G44745
AT5G47790
AT3G18100
AT4G24270
AT2G28610
AT1G21973
AT1G60490
AT5G38720
AT2G05220
AT3G11050
AT5G12140
AT4G36630
AT3G61010
AT1G68540
AT2G16440
AT2G32640
AT4G02485
AT5G67260
AT4G35740
AT2G18876
AT5G04990
AT4G32210
AT3G23820
AT1G33510
AT4G22620
AT2G22100
AT1G06080
AT5G42965
AT5G04386
AT4G02110
AT3G10010
AT1G53000
AT3G02120
AT1G48410
AT5G54730
AT1G77480
AT3G42545
AT2G18120
AT1G71160
AT5G43066
AT2G28410
AT2G14620
AT1G28490
AT2G06906
AT5G58970
AT3G53000
AT3G07860
AT3G46360
AT3G14205
AT1G67300
AT2G07779
AT5G41761
AT2G19940
AT1G74500
AT1G04470
AT5G23920
AT1G53100
AT1G71680
AT1G80730
AT3G19660
AT4G16380
AT4G28420
AT4G28397
AT4G27765
AT4G22540
AT1G70410
AT2G22770
AT3G18300
AT5G26880
AT5G51400
AT1G19960
AT1G60830
AT2G19780
AT1G80050
AT1G05290
AT1G18660
AT5G03552
AT2G36835
AT2G06520
AT5G13480
AT4G39952
AT4G31430
AT5G50335
AT5G49880
AT5G65500
AT5G45700
AT1G71235
AT2G07170
AT4G17300
AT1G30090
AT1G54880
AT4G16240
AT5G11730
AT5G07050
AT1G30757
AT2G21820
AT3G54260
AT3G06710
AT4G22140
AT5G44785
AT3G30842
AT5G36100
AT5G50030
AT2G33790
AT4G25631
AT3G16910
AT4G17085
AT5G56310
AT3G48210
AT1G34418
AT2G42450
AT2G16405
AT1G53530
AT5G60720
AT1G02790
AT5G03960
AT2G40090
AT1G12570
AT4G31530
AT5G63080
AT2G46375
AT5G44240
AT1G48325
AT5G61460
AT2G45300
AT5G44750
AT1G19270
AT1G27490
AT3G26390
AT1G63857
AT3G28140
AT4G33140
AT1G44820
AT2G31862
AT1G58227
AT2G40280
AT2G17410
AT4G27270
AT3G18060
AT5G51120
AT2G46140
AT5G21070
AT5G37480
AT2G13610
AT5G20230
AT5G60660
AT5G27200
AT4G12400
AT4G31560
AT1G04080
AT3G16230
AT3G01310
AT1G55600
AT1G67100
AT1G54300
AT3G47920
AT1G15825
AT2G21990
AT4G04580
AT3G18400
AT4G09965
AT3G13570
AT1G63310
AT5G49680
AT2G16930
AT5G06450
AT1G77110
AT4G20870
AT3G29310
AT5G66060
AT5G04347
AT2G42850
AT4G05631
AT3G11870
AT2G35710
AT5G60340
AT2G01735
AT5G48210
AT1G04445
AT5G54230
AT1G56390
ATCG00630
AT1G02450
AT5G42800
AT3G23165
AT2G38300
AT4G10810
AT1G08940
AT2G43040
AT2G26310
AT1G22660
AT1G80530
AT5G18780
AT2G24410
AT1G65820
AT3G25165
AT2G38500
AT5G24400
AT5G35720
AT5G47900
AT5G41430
AT5G62400
AT5G04360
AT5G65310
AT3G20340
AT1G23030
AT5G13840
AT1G61920
AT1G27290
AT1G05850
AT1G49040
AT5G55565
AT3G32905
AT1G07630
AT4G11220
AT4G20190
AT5G54420
AT3G06220
AT4G04405
AT3G15620
AT2G36480
AT5G28885
AT3G62780
AT5G53560
AT3G50240
AT5G06000
AT4G03400
AT1G66670
AT1G80380
AT5G41900
AT1G26921
AT4G03920
AT2G03540
AT5G08450
AT5G44894
AT2G25700
AT3G57100
AT2G23834
AT2G12945
AT4G12940
AT4G14290
AT2G20722
AT3G13682
AT1G31772
AT1G12320
AT1G61650
AT1G14890
AT1G35720
AT5G56040
AT1G07440
AT2G34450
AT5G42053
AT1G55770
AT1G75960
AT3G20240
AT2G28405
AT3G03620
AT3G52700
AT2G37750
AT1G56620
AT2G26975
AT5G10770
AT2G31305
AT1G56420
AT4G05105
AT3G58560
AT3G05858
AT5G07230
AT1G04684
AT4G10430
AT1G05420
AT3G57260
AT4G04350
AT1G67040
AT1G78760
ATCG00030
AT1G53470
AT1G66020
AT3G48450
AT5G49630
AT5G66760
AT2G40460
AT1G22870
AT2G20190
AT4G15000
AT2G42140
AT5G26848
AT3G62070
AT1G17420
AT2G37000
AT5G59800
AT5G04150
AT4G26480
AT3G33293
ATMG00130
AT4G25810
AT3G62390
AT2G37200
AT4G03200
AT3G20440
AT1G74230
AT1G03920
AT3G17000
AT4G28703
AT5G01350
AT2G28390
AT5G65860
AT3G01770
AT1G02320
AT1G68000
AT2G34555
AT3G01175
AT1G76250
AT5G66211
AT4G19460
AT1G12451
AT4G09630
AT4G26330
AT5G46740
AT2G13810
AT1G50290
AT3G52170
AT4G25270
AT1G73170
AT5G52810
AT5G16420
AT2G45700
AT3G12915
AT4G37720
AT5G55950
AT5G49190
AT1G08640
AT3G11430
AT2G18950
AT1G56080
AT3G02780
AT5G13890
AT1G02500
AT4G14690
AT5G49040
AT3G14517
AT3G61810
AT2G35790
AT1G77910
AT2G01111
AT5G52547
AT3G15359
AT1G16320
AT1G56170
AT1G45248
AT4G22860
AT1G79200
AT5G58410
AT1G25270
AT2G42810
AT3G03070
AT2G32970
AT5G54800
AT1G30970
AT5G18790
AT1G56415
AT4G01060
AT5G09950
AT3G29360
AT5G06610
AT3G18710
AT5G43250
AT3G50220
AT3G60318
AT3G63110
AT1G06910
AT5G18990
AT1G23070
AT4G23710
AT3G24110
AT1G31840
AT3G55566
AT4G01735
AT5G43150
AT1G78170
AT5G45310
AT3G25400
AT1G19086
AT5G24300
AT2G25010
AT3G54720
AT3G07215
AT3G18790
AT1G62480
AT3G06330
AT4G09530
AT1G29724
AT1G17610
AT2G46890
AT4G15740
AT4G30825
AT1G32130
AT1G31358
AT1G72230
AT4G29170
AT1G64810
AT3G23240
AT2G40060
AT2G07748
AT4G00840
AT5G18440
AT1G08680
AT1G78120
AT3G43850
AT1G53380
AT3G17020
AT5G40510
AT3G22820
AT4G40011
AT2G43350
AT4G24265
AT1G02700
AT4G24310
AT1G79650
AT2G38140
AT5G15550
AT2G01420
AT2G32150
AT5G34850
AT5G13750
AT4G19660
AT1G72420
AT4G00480
AT4G28181
AT4G08280
AT3G49550
AT5G41040
AT2G05786
AT2G29654
AT1G54090
AT4G10790
AT3G29785
AT1G25420
AT5G07660
AT5G67560
AT3G14750
AT5G19040
AT4G20210
AT1G72350
AT5G42650
AT4G10767
AT3G44070
AT2G26990
AT5G15833
AT2G30570
AT3G03970
AT3G43610
AT4G28290
AT5G65250
AT2G28100
AT3G10730
AT3G57660
AT2G41350
AT2G40430
AT5G10330
AT3G15970
AT1G71860
AT1G79450
AT3G15111
AT2G35000
AT2G37390
AT1G30310
AT5G01170
AT5G28060
AT1G06280
AT5G45740
AT2G32060
AT1G02570
AT3G53880
AT5G19660
AT1G30880
AT1G57690
AT2G30540
AT2G30920
AT3G42630
AT5G33258
AT3G53600
AT1G49290
AT1G64563
AT5G14680
AT2G11490
AT1G32850
AT5G14620
AT1G69810
AT2G46520
AT1G47278
AT3G60710
AT1G30200
AT1G55630
AT4G08510
AT4G13850
AT5G62930
AT2G43150
AT1G75163
AT2G28600
AT2G02180
AT1G56320
AT2G06045
AT1G14770
AT2G05320
AT2G05800
AT1G19720
AT5G40480
AT5G42450
AT5G05810
AT4G13442
AT4G02250
AT4G02910
AT3G21400
AT1G07615
AT1G44382
AT4G06599
AT5G21930
AT5G64210
AT5G11300
AT1G60700
AT5G40395
AT3G25180
AT3G10439
AT1G36150
AT3G01620
AT4G24200
AT5G45350
AT5G12440
AT4G31780
AT4G08151
AT4G26180
AT2G14660
AT3G07273
AT2G23310
AT1G56233
AT1G32700
AT4G30660
AT1G47900
AT2G33250
AT1G77710
AT3G33205
AT4G02350
AT1G17060
AT3G21680
AT2G42260
AT5G54225
AT2G28700
AT1G64610
AT4G28150
AT4G13100
AT1G70910
AT5G07710
AT4G16190
AT2G20515
AT2G28140
AT3G15940
AT3G60670
AT1G12750
AT1G08165
AT3G27570
AT2G03390
AT4G39160
AT5G57400
AT1G43130
AT1G30600
AT2G29679
AT1G33950
AT4G14540
AT2G32720
AT1G64710
AT5G04440
AT5G25370
AT1G64550
AT1G27330
AT5G28770
AT1G63205
AT1G53165
AT2G04033
AT1G60160
AT4G18840
AT5G36900
AT5G61180
AT3G20362
AT3G14080
AT5G21020
AT2G40180
AT5G56220
AT2G35612
AT1G61255
AT5G01510
AT5G61610
AT5G48440
AT5G35520
AT1G10570
AT3G24090
AT3G22560
ATCG01050
AT2G32700
AT1G24420
AT1G56450
AT5G60100
AT2G19460
AT5G05730
AT2G02870
AT1G63490
AT1G79370
AT1G69587
AT5G11470
AT4G32272
AT5G18670
AT2G28590
AT4G22950
AT4G16090
AT5G26740
AT4G33380
AT5G55230
AT5G40980
AT3G18360
AT3G25717
AT1G36980
AT3G43528
AT5G37240
AT1G30380
AT4G37840
AT1G05575
AT3G30260
AT3G08570
AT1G70430
AT4G38405
AT2G33550
ATCG00690
AT5G53840
AT3G23090
AT5G27990
ATMG00950
AT1G55920
AT2G26360
AT3G18291
AT2G26490
AT5G20736
AT1G19090
AT1G54640
AT2G46050
AT1G03720
AT3G44460
AT5G45600
AT2G34208
AT1G05810
AT5G02590
AT3G62895
AT3G51200
AT3G51730
AT1G70230
AT1G15885
AT3G12000
AT3G22170
AT4G23840
AT1G68220
AT1G59810
AT3G51930
AT2G39990
ATCG00770
AT4G03830
AT4G28088
AT1G72540
AT2G26210
AT5G06400
AT4G14760
AT3G19140
AT4G32445
AT3G07520
AT2G03900
AT2G14910
AT3G11490
AT5G04910
AT4G10603
AT2G40530
AT5G44010
AT2G28900
AT5G38800
AT1G74270
AT3G21540
AT4G16807
AT3G16300
AT5G35620
AT4G16500
AT1G23800
AT5G04010
AT1G08100
AT3G49280
AT1G73910
AT4G08345
AT2G25800
AT5G24010
AT1G70220
AT5G57990
AT5G25422
AT2G18990
AT1G78800
AT5G37860
AT2G26610
AT2G21130
AT3G08710
AT3G21865
AT2G41230
AT2G34980
AT4G31500
AT5G57535
ATCG00730
AT5G08240
AT3G54560
AT3G55250
AT4G24770
AT3G10526
AT5G67620
AT4G11700
AT3G03150
AT5G32072
AT4G23432
AT1G64700
AT5G58470
AT2G23840
AT2G18240
AT5G38510
AT5G51280
AT5G43403
AT4G25570
AT4G23100
AT3G58770
AT3G28260
AT4G11680
AT1G20990
AT2G41300
AT1G16420
AT5G02750
AT1G65260
AT3G63370
AT5G19820
AT1G62421
AT4G29560
AT5G37660
AT4G07786
AT1G68660
AT1G20160
AT1G22730
AT1G14490
AT5G56570
AT4G17713
AT3G13190
AT2G03150
AT5G50100
AT2G32765
AT2G19530
AT1G10140
ATMG00710
AT1G53030
AT4G00560
AT3G18830
AT4G08071
AT5G46580
AT4G33495
AT4G36410
AT4G29490
AT2G20350
AT4G33750
AT3G44820
AT5G24820
AT1G58320
AT5G01900
AT4G25835
AT3G12030
AT5G44790
AT3G30211
AT5G07900
AT1G04440
AT4G03100
AT1G07700
AT1G23270
AT2G04845
AT5G35690
AT3G14075
AT3G22570
AT5G12235
AT1G55210
AT1G69450
AT5G60930
AT2G35490
AT3G22890
AT1G79270
AT3G42910
AT5G16200
AT5G60080
AT4G27930
AT3G43260
AT5G26100
AT5G25870
AT1G05070
AT2G24590
AT5G66970
AT5G45440
AT3G48180
AT1G29120
AT3G11435
AT5G54850
AT3G42206
AT3G05327
AT5G01230
AT5G17290
AT1G18130
AT5G48945
AT5G22760
AT3G43770
AT3G51710
AT4G03635
AT3G31910
AT5G54870
AT1G71520
AT2G34000
AT4G27840
AT1G09680
AT1G71990
AT1G04330
AT4G19170
AT5G10625
AT1G58190
AT4G31730
AT5G25430
AT4G24980
AT3G29670
AT1G50691
AT4G13540
AT2G39190
AT3G01340
AT3G30722
AT2G37680
AT1G14900
AT1G68180
AT5G33210
AT4G15735
AT3G57430
AT1G34090
AT4G39390
AT1G27840
AT2G47485
AT5G12310
AT3G61111
AT1G20967
AT3G44718
AT5G02021
AT3G06560
AT2G28725
AT5G56110
AT1G78450
AT4G13090
AT2G13463
AT3G49830
AT5G46310
AT4G30180
AT1G64585
AT1G61770
AT3G52940
AT4G08810
AT5G65550
AT1G33290
AT5G35118
AT3G03690
AT5G12040
AT1G80130
AT1G04560
AT3G47180
AT2G29990
AT5G65950
AT1G51580
AT3G07780
AT1G61575
AT4G29735
AT5G05500
AT1G11490
AT1G07340
AT5G12236
AT4G28830
AT4G39830
AT4G35730
AT1G22067
AT2G15695
AT5G27541
AT2G04110
AT5G40020
AT5G11480
AT2G44400
AT3G04360
ATMG00890
AT1G66730
AT5G06120
AT5G05657
AT2G19470
AT4G35590
AT1G09130
AT3G12930
AT2G32590
AT1G29260
AT1G05370
AT4G33145
AT4G36570
AT3G43170
AT1G02065
AT5G47160
AT1G16540
AT4G12910
AT4G18640
AT2G36632
AT1G12013
AT4G33220
AT5G57230
AT3G29647
AT3G01980
AT2G39090
AT5G13710
AT5G41820
AT3G05300
AT3G04600
AT5G67120
AT3G50550
AT1G07135
AT5G09380
AT1G52990
AT3G58800
AT4G25400
AT3G05800
AT1G03743
AT1G16390
AT2G38950
AT5G47100
AT1G02670
AT1G22110
AT5G59750
AT1G03495
AT1G28510
AT5G17500
AT1G72980
AT4G00467
AT3G47380
AT1G24540
AT2G07362
AT5G65010
AT2G15555
AT2G43261
AT4G01510
AT4G01430
AT3G46911
AT3G29798
AT1G49310
AT3G17845
AT1G05615
AT4G28250
AT4G02489
AT1G70100
AT2G17723
AT2G20970
AT1G76240
AT2G35780
AT2G23350
AT3G56160
AT2G47810
AT2G17750
AT3G02350
AT2G40970
AT2G05985
AT1G73760
AT1G65290
AT4G12560
AT5G02430
AT1G01520
AT5G44080
AT4G23760
AT1G33340
AT3G10830
AT3G03800
AT1G44890
AT1G66220
AT1G67630
AT1G69330
AT3G12320
AT2G39450
AT4G07380
AT1G42852
AT2G13420
AT4G16140
AT2G07830
AT2G34800
AT5G44572
AT1G63850
AT5G51830
AT1G48920
AT5G37351
AT5G51290
AT3G16785
AT5G53810
AT4G11340
AT3G26860
AT5G37211
AT2G31425
AT4G15180
AT1G12880
AT3G11250
AT5G58190
AT3G56850
AT2G19740
AT1G31175
AT1G27890
AT1G25390
AT3G10080
AT1G27980
AT3G13490
AT5G19180
AT1G18170
AT3G11400
AT4G22810
AT2G43430
AT5G45276
AT2G41040
AT1G77590
AT5G65110
AT5G13590
AT5G66420
AT2G03830
AT1G15200
AT5G64460
AT2G21045
AT4G12670
AT1G67320
AT3G07660
AT1G30210
AT5G44140
AT2G17610
AT5G22260
AT1G68730
AT5G43935
AT1G17370
AT4G00450
AT2G15610
AT4G19515
AT5G19315
AT3G59500
AT1G70610
AT2G06190
AT5G22360
AT1G60000
AT5G57180
AT2G10030
AT3G15010
AT3G62190
AT3G13677
AT5G19473
AT2G01170
AT3G23760
AT1G50510
AT4G34370
AT4G15980
AT1G25410
AT1G15015
AT1G67970
AT3G21580
AT2G40780
AT2G05900
AT5G27940
AT2G30695
AT3G12940
AT1G09580
AT1G40081
AT4G36840
AT3G60830
AT3G51120
AT5G01860
AT2G20300
AT2G28550
AT4G25770
AT3G56840
AT4G13340
AT1G61353
AT5G22970
AT1G68830
AT1G32310
AT5G15040
AT5G55856
AT5G49800
AT5G21970
AT1G26235
AT2G12910
AT1G68930
AT4G23900
AT4G25930
AT4G15417
AT4G39520
AT3G11150
AT4G16835
AT3G06440
AT5G37280
AT2G13710
AT3G14020
AT1G63060
AT3G27800
AT5G09790
AT2G09970
AT4G16440
AT5G24070
AT1G63250
AT2G20784
AT5G64890
AT1G13610
AT1G03960
AT1G77940
AT3G47630
AT5G50230
AT1G06000
AT4G22190
AT1G23145
AT4G17600
AT1G34030
AT1G77680
AT3G05140
AT5G06440
AT2G05294
AT3G23125
AT1G26820
AT5G14950
AT5G17560
AT2G39880
AT3G32465
AT1G65070
AT1G53180
AT1G04830
AT2G37585
AT5G02600
AT5G56410
AT4G16340
AT3G51770
AT1G75480
AT3G30770
AT1G19620
AT2G07340
AT3G60966
AT3G45790
AT5G27950
AT2G02830
AT4G17050
AT1G65020
AT1G68735
AT2G30160
AT5G01015
AT4G17150
AT1G09930
AT4G00850
AT4G13730
AT2G47300
AT1G80930
AT3G22320
AT3G27328
AT1G47670
AT5G23530
AT4G01023
AT4G12080
AT3G55190
AT3G61440
AT2G39780
AT1G06180
AT1G50200
AT4G34880
AT3G26510
AT5G23630
AT2G36930
AT5G28295
AT1G72141
AT1G16590
AT5G34848
AT1G63245
AT4G21430
AT3G48490
AT3G26740
AT3G08610
AT1G03330
AT2G07505
AT1G27671
AT4G14150
AT3G53840
AT4G30720
AT5G50500
AT3G47341
AT1G63450
AT3G04720
AT3G12150
AT3G43420
AT2G34835
AT4G20460
AT3G24612
AT5G14520
AT1G17230
AT4G37030
AT1G21960
AT5G21120
AT4G34280
AT1G54930
AT1G48180
AT1G55540
AT3G15180
AT4G18940
AT3G45470
AT5G13580
AT4G15240
ATCG00100
AT3G22660
AT3G16510
AT1G21738
AT1G20801
ATCG00380
AT2G19590
AT5G52010
AT3G03100
AT5G58510
AT1G24090
AT2G20080
AT5G45500
AT4G38020
AT5G10760
AT5G20630
AT4G31760
AT3G14230
AT5G43630
AT3G05425
AT3G28060
AT3G27730
AT1G77320
AT1G27440
AT1G78710
AT3G16710
AT5G56210
AT4G13266
AT3G02640
AT4G34040
AT1G10000
AT3G17060
AT5G54220
AT3G43410
AT1G70810
AT1G64800
AT2G29950
AT4G12000
AT1G27380
AT1G17330
AT3G01380
AT1G01830
AT3G06170
AT2G34520
AT3G60647
AT3G59778
AT1G60400
AT2G03935
AT1G55460
AT1G27110
AT4G06658
AT5G48175
AT1G49820
AT3G51780
AT4G10925
AT3G14760
AT3G19540
AT3G12830
AT5G17233
AT2G45130
AT1G08580
AT5G63830
AT2G38880
AT2G33820
AT4G30010
AT2G28105
AT3G26350
AT5G63150
AT3G26040
AT1G73570
AT5G45275
AT4G01150
ATMG01190
AT5G26731
AT1G08830
AT1G15860
AT5G11960
AT1G22970
AT1G19770
AT1G55670
AT3G44170
AT1G44100
AT3G61827
AT5G09250
AT2G25900
AT3G13686
AT5G42520
AT3G13432
AT3G22425
AT5G66250
AT5G52340
AT1G32470
AT2G31218
AT5G32136
AT3G52270
AT5G11870
AT1G60770
AT1G07380
AT1G29790
AT5G01450
AT4G35700
AT2G29050
AT2G38840
AT1G24050
AT5G01520
AT4G18810
AT2G15820
AT5G16270
AT5G06905
AT3G09220
AT1G41830
AT4G25340
AT5G14602
AT5G66160
AT3G53800
AT1G64460
AT2G25305
AT5G55260
AT3G17970
AT1G70720
AT5G53970
AT5G13410
AT5G65740
AT5G38880
AT3G09430
AT1G66360
AT5G51870
AT5G25570
AT3G62300
AT5G27603
AT5G43200
AT1G30300
AT3G62950
AT4G24290
AT4G21216
AT2G03880
AT3G18200
AT5G27740
AT5G61390
AT2G20850
AT2G40240
AT5G33260
AT1G64107
AT4G15200
AT1G25510
AT1G51360
AT5G13740
AT1G14225
AT5G55570
AT1G07051
AT1G21630
AT4G13700
AT1G69850
AT2G33280
AT2G42955
AT1G62690
AT1G69510
AT2G40095
AT5G60770
AT5G08770
AT3G13360
AT1G34260
AT4G36110
ATCG00700
AT5G35590
AT5G18661
AT3G48500
AT2G42990
AT3G50020
AT1G17800
AT3G19610
AT4G22830
AT4G26830
AT1G76980
AT1G61620
AT2G25090
AT3G16310
AT1G27610
AT1G14570
AT2G29960
AT2G26850
AT5G52630
AT4G22505
AT2G25100
AT1G05380
AT2G42820
AT3G43960
AT3G55630
AT5G43820
AT2G21150
AT5G14150
AT2G36916
AT5G24735
AT5G17220
AT5G24825
AT1G43575
AT4G10620
AT4G15880
AT3G27630
AT2G18328
AT3G19450
AT2G01130
AT3G51320
AT1G36105
AT1G32400
AT5G54070
AT4G13075
AT1G15600
AT1G28281
AT1G78010
AT3G12380
AT5G16600
AT1G01580
AT2G35760
AT4G02560
AT5G09750
AT4G10070
AT4G08910
AT5G24879
AT4G39280
AT4G16563
AT1G33160
AT4G33430
AT4G18280
AT1G14820
AT2G47880
AT5G60820
AT2G34600
AT5G16500
AT3G62630
AT3G60328
AT1G32200
AT2G15128
AT1G24430
AT3G49320
AT1G65690
AT1G48020
AT4G35190
AT3G63080
AT4G33930
AT4G03726
AT3G14780
AT1G50880
AT1G09370
AT1G30790
AT4G24660
AT5G28960
AT1G67660
AT2G01560
AT1G49850
AT5G56730
AT5G64390
AT5G61640
AT5G64180
AT1G67080
AT4G36920
AT1G33475
AT2G07769
AT1G08480
AT1G75210
AT1G22090
AT3G01180
AT5G58375
AT3G17365
AT4G14880
AT5G12930
AT5G20560
AT1G32270
AT4G39730
AT5G01660
AT4G33960
AT2G32260
AT5G46930
AT2G32487
AT1G11650
AT5G27560
AT3G11640
AT1G75010
AT2G13118
AT5G53020
AT5G45140
AT5G05220
AT4G36105
AT3G16630
AT1G55280
AT5G19380
AT1G25400
AT1G60370
AT4G08967
AT3G08636
AT1G15060
AT1G19640
AT4G23960
AT1G23760
AT3G59620
AT3G07790
AT1G78590
AT4G16060
AT3G44605
AT4G00885
AT5G19580
AT1G28250
AT4G11090
AT5G15430
AT4G10845
AT2G42900
AT5G36210
AT1G04360
AT4G11175
AT5G40600
AT3G05180
AT1G73610
AT5G26220
AT4G16935
AT1G36480
AT2G24580
AT4G21960
AT1G03020
AT4G09587
AT1G69970
AT2G36440
AT4G11290
AT5G01225
AT3G01961
AT5G20460
AT3G13240
AT3G05530
AT2G17033
AT5G20270
AT1G17160
AT1G53850
AT3G21180
AT4G11020
AT5G23590
AT5G25160
AT2G13690
AT2G46300
AT5G52190
AT4G30260
AT5G56369
AT5G60960
AT1G49110
AT5G05160
AT3G18550
AT5G44005
AT1G60250
AT5G29624
AT5G15280
AT5G45790
AT5G02320
AT3G27300
AT3G06600
AT2G21000
AT3G24535
AT1G77890
AT5G65280
AT3G44091
AT5G07620
AT3G20870
AT3G43302
AT5G22430
AT4G06701
AT1G13940
AT5G17280
AT1G07070
AT3G25530
AT1G13600
AT5G56170
AT3G61400
AT5G47410
AT1G76840
AT5G03390
AT2G24680
AT3G11800
AT3G25573
AT1G24560
AT5G06800
AT5G12410
AT3G47540
AT3G03290
AT5G46410
AT2G21860
AT3G17155
AT2G01630
AT5G14030
AT2G04360
AT2G16880
AT1G74540
AT5G19970
AT3G48209
AT4G37920
AT1G60650
AT5G23535
AT5G42905
AT5G47150
AT2G16040
AT3G49660
AT3G23130
AT5G23960
AT3G29727
AT1G52347
ATMG01120
AT2G44880
AT5G20360
AT3G60460
AT3G56277
AT5G66070
AT1G62430
AT5G08139
AT3G47670
AT1G68080
AT1G17260
AT5G28642
AT3G55080
AT1G10050
AT4G39720
AT2G32380
AT5G17980
AT2G44195
AT4G22570
AT5G25840
AT3G47870
AT5G18900
AT5G61605
ATCG00880
AT1G61340
AT2G18980
AT1G23220
AT2G20070
AT1G64060
AT5G08110
AT2G35450
AT5G16380
AT2G10256
AT5G56050
AT4G33990
AT5G39500
AT5G46980
AT2G34280
AT1G14690
AT1G50170
AT3G63510
AT5G24100
AT4G17430
AT1G05550
AT1G76010
AT4G07795
AT2G40720
AT2G45640
AT5G38130
AT1G24250
AT1G70944
AT5G64440
AT4G27360
AT5G12100
AT1G09815
AT5G56800
AT2G19385
AT1G63690
AT4G10260
AT2G40630
AT1G55930
AT4G38830
AT1G15250
AT3G57190
AT3G02500
AT1G33500
AT2G05995
AT3G61450
AT4G36690
ATCG00210
AT2G22630
AT1G49435
AT2G30080
AT1G67560
AT3G46170
AT5G44200
AT5G25305
AT1G27960
AT1G61070
AT1G67025
AT1G55780
AT2G26460
AT1G33850
AT4G23910
AT1G80180
AT3G13229
AT4G19050
AT4G16200
AT1G61540
AT3G57290
AT4G21890
AT1G74070
AT3G26700
AT5G52800
AT2G35290
AT2G22230
AT4G05010
AT1G09160
AT5G64980
AT2G23390
AT3G63310
AT5G27705
AT2G17840
AT3G56190
AT1G13130
AT3G15110
AT1G01920
AT1G19540
AT2G24740
AT1G70990
AT4G05091
AT2G44920
AT1G78030
AT3G61650
AT4G12440
AT1G53950
AT2G35190
AT4G24470
AT3G19050
AT5G58130
AT1G33440
AT5G44150
AT4G17090
AT3G02070
AT3G17590
AT1G33240
AT2G31240
AT4G21660
AT3G57090
AT5G58920
AT4G19680
AT5G57980
AT1G45616
AT5G46190
AT4G38760
AT3G54670
AT5G57210
AT3G46920
AT2G05030
AT5G25980
AT3G10930
AT5G26594
AT1G44740
AT2G23530
AT2G06660
AT2G22090
AT3G20450
AT5G52790
AT3G25099
AT4G18490
AT1G36320
AT1G04670
AT5G35945
AT3G60720
AT4G01883
AT2G16410
AT5G17140
AT4G36260
AT5G12210
AT3G25120
AT3G60700
AT5G04050
AT1G62210
AT4G30790
AT2G09992
AT1G63835
AT5G64400
AT4G26780
AT2G44660
AT1G04480
AT1G04960
AT5G25440
AT5G15160
AT2G26350
AT5G01747
AT5G06090
AT4G16580
AT5G02860
AT5G67270
AT2G29210
AT2G14060
AT2G01180
AT4G15090
AT2G19860
AT3G25410
AT2G03120
AT1G23350
AT3G55330
AT3G05060
AT1G30690
AT1G67910
AT4G16850
AT5G28535
AT3G57620
AT1G71980
AT4G15100
AT1G08770
AT3G56880
AT1G36280
AT3G44270
AT5G38840
AT2G27990
AT2G44170
AT1G53630
AT5G49540
AT5G35069
AT3G19090
AT2G46567
AT4G00760
AT3G28321
AT5G07470
AT3G19640
AT5G42040
AT4G17505
AT5G41000
AT2G20610
AT1G74929
AT3G15680
AT2G39970
AT2G05970
AT1G16470
AT3G48970
AT5G15995
AT3G14170
AT1G12211
AT1G35220
AT1G31410
AT4G14800
AT5G42570
AT1G79030
AT5G13500
AT3G55730
AT2G21050
AT3G15130
AT4G05030
AT2G39445
AT1G63410
AT3G03776
AT5G62848
AT5G42140
AT1G78206
AT2G33370
AT1G68610
AT4G02871
AT3G02680
AT5G14330
AT2G22050
AT3G27420
AT4G08250
AT5G63110
AT2G32230
AT1G51620
AT4G14080
AT2G04420
AT3G58193
AT1G23390
AT2G46040
AT1G30016
AT5G40560
AT2G44950
AT3G18880
AT3G14460
AT5G47620
AT5G57930
AT1G05960
AT3G56120
AT5G12110
AT5G61410
AT5G04270
AT4G13615
AT1G74660
AT5G42770
AT3G49080
AT2G34060
AT2G38740
AT5G48657
AT4G20260
AT3G11770
AT2G35500
AT3G06145
AT2G31040
AT4G12640
AT2G19080
AT3G05602
AT2G04290
AT5G50860
AT3G13840
AT5G47130
AT2G26950
AT3G17730
AT2G04790
AT4G05160
AT5G07670
AT1G79890
AT1G71710
AT3G29090
AT5G51910
AT4G36820
AT2G19400
AT3G47510
AT3G47100
AT1G03260
AT1G18060
AT3G47610
AT4G19840
AT3G53200
AT3G43083
AT4G33925
AT5G11800
AT5G11140
AT1G34580
AT3G15390
AT3G23280
AT1G80700
AT5G01700
AT5G49990
AT1G53543
AT1G72150
AT1G76410
AT4G17915
AT3G57030
AT1G14430
AT5G26780
AT1G11360
AT5G42635
AT4G04423
AT1G11185
AT1G61660
AT4G04880
AT5G44575
AT4G38080
AT2G37580
AT5G64730
AT4G22340
AT2G31955
AT1G66820
AT2G43200
AT1G56045
AT5G26050
AT2G25790
AT2G15760
AT2G25605
AT4G23010
AT4G02390
AT3G09470
AT5G07590
AT2G28660
AT4G33870
AT3G25930
AT4G00356
AT3G16980
AT5G01420
AT1G18335
AT3G27230
AT2G31090
AT1G26290
AT1G68010
AT1G60440
AT4G16800
AT3G61770
AT4G24550
AT2G01950
AT1G33925
AT1G70700
AT5G50715
AT1G02390
AT4G35930
AT1G68100
AT3G29736
AT1G18260
ATMG01320
AT5G52920
AT3G01670
AT5G62390
AT5G42370
AT3G60400
AT1G24160
AT1G07830
AT4G29305
AT2G27810
AT2G30270
AT2G35150
AT1G66080
AT3G04990
AT3G21870
AT5G20750
AT5G46060
AT4G32714
AT2G27250
AT1G43670
AT5G62140
AT4G23600
AT1G79310
AT2G25344
AT3G09320
AT3G44267
AT5G28067
AT5G02070
AT1G09790
AT5G52380
AT3G25720
AT3G50880
AT5G55630
AT5G43260
AT3G06110
AT1G16930
AT1G76290
AT2G46470
AT5G36937
AT4G37220
AT5G52200
AT1G50320
AT3G09530
AT1G47270
AT1G28290
AT5G56865
AT1G76800
AT5G67410
AT5G54810
AT3G11740
AT1G74940
AT3G27520
AT4G11211
AT1G30910
AT3G24060
ATCG00680
AT3G04590
AT3G20490
AT5G18750
AT3G48610
AT2G34400
AT5G47540
AT1G03180
AT5G35160
AT1G06040
AT5G50136
AT5G53730
AT1G16080
AT1G30814
AT3G57140
AT4G16144
AT2G43670
AT5G47940
AT3G48560
AT5G57720
AT3G57560
AT1G06240
AT3G13000
AT1G12530
AT1G02280
AT1G09880
AT3G22340
AT4G37620
AT5G23413
AT2G13705
AT2G36980
AT2G45980
AT1G19630
AT1G56280
AT5G65660
AT3G56780
AT5G35460
AT3G11540
AT5G04480
AT4G01990
AT2G30390
AT3G01230
AT3G45310
AT1G79590
AT4G29800
AT3G18700
AT5G25600
AT4G08570
AT1G48140
AT5G40900
AT4G17240
AT1G64890
AT2G23990
AT1G28150
AT2G26150
AT5G59490
AT1G64690
AT4G11410
AT3G22955
AT5G51200
AT5G03460
AT5G22330
AT4G14680
AT5G07790
AT1G06770
AT1G07390
AT1G65352
AT1G68845
AT5G62180
AT5G60000
AT2G03822
AT1G27695
AT4G14365
AT4G09520
AT1G29190
AT1G17620
AT5G07190
AT4G04110
AT3G22022
AT2G38430
AT1G53730
AT1G48610
AT5G35710
AT3G19085
AT2G40805
AT1G71865
AT1G72790
AT1G11475
AT3G56640
AT4G39670
AT4G08406
AT1G72390
AT4G32010
AT2G34825
AT2G35550
AT2G20208
AT1G49370
AT4G02680
AT4G12390
AT4G26055
AT3G27920
AT2G05840
AT3G23326
AT2G46070
AT5G42090
AT3G57980
AT5G13790
AT1G62981
AT4G12590
AT2G16480
AT4G05265
AT2G32030
AT5G63820
AT2G39500
AT2G21470
AT1G32290
AT3G15358
AT1G22600
AT3G45400
AT5G46290
AT1G71015
AT3G17250
AT3G05970
AT5G05310
AT2G31670
AT3G03210
AT3G18260
AT5G38370
AT2G23067
AT3G05727
AT4G18600
AT1G80310
AT4G27220
AT4G13200
AT1G77885
AT4G22220
AT4G26990
AT4G26670
AT5G66510
AT5G10010
AT4G06523
AT2G06960
AT3G62710
AT4G00170
AT3G26660
AT2G36080
AT4G36700
AT3G58320
AT3G49115
AT2G28070
AT1G72110
AT1G12600
AT5G67000
AT1G45145
AT5G62610
AT4G34490
AT1G19968
AT3G55760
AT1G07025
AT1G11785
AT3G03356
AT3G09020
AT1G61780
AT1G10880
AT1G03380
AT3G24503
AT2G22840
AT3G19553
AT3G12835
AT2G41690
AT4G25040
AT5G18403
AT4G11060
AT5G15130
AT3G14960
AT3G10185
AT4G16444
AT3G46240
AT1G09260
AT5G21170
AT3G45285
AT5G01160
AT4G33550
AT4G39760
AT3G60080
AT2G39725
AT5G12280
AT2G05160
AT3G17460
AT1G24370
AT3G60972
AT4G28190
AT3G12840
AT2G47230
AT2G02970
AT1G10717
AT5G19050
AT2G15230
AT1G03740
AT5G50390
AT5G41090
AT3G18510
AT1G06340
AT1G32900
AT1G14700
AT1G06950
AT4G28564
AT1G30640
AT5G39740
AT2G07020
AT3G28170
AT3G27965
AT3G52460
AT4G18823
AT1G11230
AT1G08080
AT5G66567
AT2G43980
AT1G77690
AT1G51930
AT3G54340
AT1G01530
AT1G05320
AT1G64590
AT3G56590
AT3G50630
AT4G17700
AT1G75880
AT2G37010
AT2G14570
AT4G17800
AT1G09740
AT5G08530
AT1G51460
AT3G27460
AT1G65985
AT1G58360
AT4G36500
AT4G28780
AT1G54620
AT3G59410
AT1G60620
AT2G43290
AT1G33710
AT1G02475
AT1G78610
AT2G35585
AT3G12100
AT4G16160
AT3G45810
AT4G03565
AT5G50850
AT4G25235
AT1G21395
AT3G10780
AT5G66390
AT1G66120
AT2G23050
ATCG00640
AT1G25580
AT1G70580
AT3G11670
AT2G40290
AT5G55180
AT4G20240
AT1G70020
AT2G31420
AT5G33285
AT3G49950
AT3G61610
AT3G13226
AT2G41470
AT5G23903
AT3G57500
AT1G73180
AT5G39693
AT1G07300
AT5G26015
AT1G51650
AT1G07970
AT1G35375
AT5G48050
AT1G20810
AT3G16110
AT5G05113
AT2G42388
AT2G26980
AT5G42400
AT3G12685
AT2G07782
AT5G48250
AT2G22690
AT5G29028
AT3G04750
AT1G04620
AT5G66710
AT3G03450
AT5G05598
AT1G30190
AT1G62975
AT3G12910
AT5G09390
AT2G24150
AT1G26670
AT3G07930
AT4G30930
AT4G27600
AT5G20670
AT1G50954
AT3G03360
AT3G50820
AT1G62350
AT3G45443
AT5G24600
AT1G06200
AT4G35140
AT5G16470
AT4G26020
AT5G65870
AT1G64405
AT5G62250
AT3G24430
AT4G12825
AT1G45180
AT5G26340
AT3G05470
AT1G44990
AT2G13975
AT4G04245
AT5G62162
AT2G31920
AT1G61270
AT1G64355
AT1G10680
AT5G52070
AT5G40880
AT1G08860
AT5G16790
AT4G00520
AT5G38400
AT3G14810
AT5G03930
AT1G18810
AT1G68370
AT1G29640
AT3G26935
AT1G34047
AT3G21700
AT5G06890
AT1G28190
AT2G47930
AT5G16286
AT2G31930
AT5G59040
AT2G29525
AT1G63720
AT2G31081
AT1G35140
AT3G48650
AT2G19300
AT3G44690
AT1G11720
AT5G57887
AT3G58030
AT5G24313
AT3G54980
AT5G50820
AT1G76900
AT3G09735
AT1G49570
AT4G00290
AT5G63700
AT2G19700
AT4G08850
AT5G56380
AT4G30140
AT3G42476
AT2G42920
AT4G12710
AT1G69828
AT1G73880
AT4G13262
AT3G53070
AT2G36571
AT2G02440
AT5G52140
AT1G07240
AT1G53080
AT2G35250
AT5G43620
AT5G53770
AT5G17860
AT2G05990
AT3G62230
AT5G62600
AT5G54520
AT4G00755
AT5G23030
AT5G02040
AT5G58870
AT3G22960
AT2G25625
AT3G06720
AT5G41350
AT2G20650
AT5G61340
AT5G16140
AT5G08490
AT4G25540
AT3G11980
AT3G22275
AT3G30280
AT4G01985
AT1G69590
AT4G30320
AT1G29690
AT3G04120
AT5G07200
AT2G06166
AT4G26365
AT1G05580
AT5G04210
AT4G13860
AT5G15480
AT1G03800
AT1G64618
AT3G52730
AT1G47265
AT2G35215
AT5G67020
AT5G23440
AT5G28664
AT1G20110
AT1G71090
AT3G20865
AT5G58390
AT3G23170
AT2G34740
AT5G45830
AT1G29520
AT3G14220
AT5G61970
AT2G35736
AT1G34419
AT2G23920
ATCG00310
AT1G44150
AT1G47435
AT3G28680
AT2G29125
AT3G18010
AT4G11300
AT2G36885
AT2G39020
AT5G50110
AT5G17450
AT5G19172
AT4G37460
AT5G47050
AT1G34575
AT5G07310
AT1G59535
AT1G19373
AT4G18080
AT5G15750
AT1G27285
AT4G17718
AT1G74810
AT5G10060
AT1G26355
AT4G20790
AT2G45670
AT3G50720
AT3G27785
AT5G05080
AT4G04293
AT1G45201
AT5G09590
AT2G18440
AT3G45670
AT5G03750
AT2G36830
AT5G50910
AT2G46270
AT3G11730
AT2G34360
AT5G45280
AT4G35970
AT4G01200
AT4G14225
AT2G22890
AT2G17020
AT5G57630
AT5G46550
AT3G57810
AT5G59610
AT4G13460
AT4G33230
AT3G57157
AT5G35320
AT3G63380
AT3G15050
AT4G26730
ATCG01040
AT4G32770
AT4G08867
AT2G10850
AT2G27190
AT1G48890
AT4G01100
AT5G07930
AT1G02040
AT3G05850
AT2G11930
AT1G48060
AT1G61224
AT3G12870
ATMG00650
AT5G17460
AT2G02370
AT5G67510
AT5G40405
AT3G12970
AT4G03205
AT5G50480
AT2G42700
AT1G52343
AT5G27620
AT2G40730
AT3G12070
AT3G11090
AT1G61520
AT1G14550
AT3G30380
AT2G46370
AT1G16700
AT2G39210
AT1G20350
AT3G61947
AT2G23110
AT5G16620
AT5G40680
AT2G46510
AT3G14580
AT1G58010
AT1G48960
AT5G61090
AT1G16800
AT2G44000
AT5G59390
AT1G53280
AT1G64020
AT5G04267
AT5G65205
AT1G36060
AT2G14720
AT1G18550
AT5G37930
AT5G35195
AT1G60050
AT5G20990
AT2G07686
AT4G27670
AT5G43035
AT1G24267
AT3G63180
AT2G26580
AT3G46780
AT5G24970
AT5G65687
AT4G34630
AT5G03970
AT5G48610
AT1G67740
AT5G13917
AT4G24510
AT5G35475
AT5G14880
AT5G12323
AT2G33160
AT1G33040
AT3G21250
AT1G12580
AT4G32050
AT1G54630
AT5G33436
AT1G32410
AT5G39860
AT4G21820
AT2G03210
AT5G06770
AT5G65158
AT2G32270
AT1G46554
AT5G66030
AT3G04280
AT5G27240
AT3G42786
AT5G19300
AT3G09950
AT2G18360
AT5G26840
AT3G26410
AT1G23320
ATMG01270
AT3G48850
AT5G53451
AT1G17770
AT1G06390
AT2G35310
AT2G36610
AT3G59010
AT1G67325
AT4G13240
AT2G38180
AT4G16700
AT2G41650
AT5G45307
AT3G56260
AT1G62770
AT4G04692
AT3G23860
AT1G08125
AT5G57780
AT3G49600
AT4G25530
AT1G55830
AT3G07670
AT2G37420
AT1G72750
AT1G65330
AT3G53920
AT5G17340
AT2G28190
AT1G24360
AT5G47840
AT1G25375
AT4G28980
AT3G48205
AT1G26810
AT3G19970
AT2G17580
AT5G04280
AT2G43386
AT3G13235
AT5G46295
AT4G35980
AT1G53660
AT4G11655
AT5G13490
AT1G35820
AT4G14403
AT4G22460
AT3G27970
AT4G09670
AT1G51090
AT2G24762
AT1G56345
AT5G45890
AT4G04632
AT3G57390
AT2G39930
AT3G04950
AT3G10390
AT3G55512
AT5G42790
AT1G73630
AT1G49250
AT4G00530
AT3G26147
AT1G44085
AT5G11560
AT4G13980
AT5G53680
AT1G26160
AT5G44100
AT2G48140
AT3G50840
AT2G05632
AT2G21385
AT2G25510
AT5G63040
AT5G40280
AT1G56050
AT2G20530
AT4G28660
AT1G55020
AT2G03110
AT1G54170
AT5G02650
AT3G22380
AT5G26650
AT1G20760
AT3G49590
AT1G02360
AT1G19920
AT4G03292
AT5G66010
AT3G02140
AT2G45270
AT4G17190
AT1G12220
AT5G66960
AT1G32050
AT2G22430
AT1G01460
AT1G70170
AT3G20180
AT1G03580
AT2G47275
AT4G16100
AT4G03813
AT4G05210
AT2G48080
AT4G08485
AT1G77050
AT3G26100
AT3G48250
AT1G17650
AT5G41908
AT2G20020
AT4G23515
AT4G13780
AT1G76210
AT4G32240
AT4G13080
AT3G44430
AT3G01250
AT1G64980
AT2G06070
AT1G07030
AT4G32650
AT1G60072
AT1G73530
AT3G51980
AT1G54570
AT5G47430
AT1G28630
AT1G75717
AT1G29230
AT5G49240
AT5G26940
AT2G34930
AT1G77350
AT5G01850
AT1G15130
AT2G10970
AT4G07583
AT5G22510
AT1G14850
AT5G06200
AT1G11684
AT4G10670
AT1G62820
AT2G33980
AT5G43670
AT4G12040
AT2G24103
AT2G46400
AT1G27150
AT5G45590
AT1G33750
AT1G42960
AT1G73690
AT3G12550
AT5G60710
AT4G03250
AT1G51965
AT2G20930
AT4G27640
AT1G13970
AT1G52260
AT5G32613
AT5G13240
AT5G13140
AT5G15920
AT3G22100
AT2G01780
AT4G38660
AT5G24570
AT5G36970
AT2G03780
AT5G56770
AT3G55640
AT1G43650
AT1G71320
AT2G25690
AT4G25370
AT1G52565
AT4G01590
AT1G12560
AT3G16290
AT3G54240
AT5G01020
AT4G32190
AT4G33610
AT2G18000
AT1G73490
AT3G43654
AT4G29290
AT3G55540
AT1G77600
AT3G24270
AT4G12160
AT4G21390
AT2G35345
AT1G07870
AT5G48020
AT5G41760
AT3G30841
AT5G07270
AT4G01630
AT5G05630
AT1G67635
AT1G59900
AT1G10240
AT3G07550
AT5G48485
AT5G57000
AT1G45150
AT5G55508
AT5G48910
AT1G44075
AT1G72416
AT5G11740
AT1G09230
AT3G54270
AT5G35073
AT2G29690
AT2G38940
AT3G14362
AT4G39120
AT1G47790
AT3G14010
AT3G59370
AT2G22650
AT1G52720
AT5G13990
AT5G38290
AT3G51190
AT1G05610
AT2G47540
AT2G01480
AT1G72270
AT1G09330
AT5G61580
AT1G70060
AT3G49780
AT1G68510
AT1G36890
AT2G25890
AT2G24250
AT1G04280
AT5G66830
AT3G23540
AT3G43505
AT5G55820
AT1G13560
AT3G09863
AT4G38140
AT4G02490
AT1G78890
AT1G20560
AT2G37780
AT2G21550
AT4G26240
AT2G07680
AT5G62420
AT5G61810
AT1G13820
AT4G36660
ATCG00800
AT4G18240
AT3G14050
AT1G18650
AT1G72310
AT2G28170
AT4G36090
AT1G21360
AT1G51260
AT1G67130
AT5G20520
AT1G73965
AT1G08540
AT1G32172
AT1G73140
AT5G35798
AT1G26840
AT2G15860
AT3G53470
AT3G05810
AT1G53330
AT5G49200
AT4G37800
AT4G37130
AT3G45245
AT2G31850
AT3G54150
AT2G32390
AT4G15765
AT5G51150
AT1G24490
AT4G11890
AT3G23440
AT5G46880
AT5G01490
AT1G72470
AT2G42390
AT3G62670
AT2G07521
AT1G21730
AT3G23050
AT4G04450
AT4G38040
AT1G19850
AT3G05193
AT2G26560
AT1G55360
AT3G44730
AT4G18870
AT2G23450
AT3G08770
AT2G45210
AT3G04310
AT1G07170
ATMG00840
AT1G11400
AT3G15980
AT4G10115
AT1G21670
AT5G63590
AT1G34680
AT3G50680
AT1G35242
AT5G05270
AT4G15780
AT1G31310
AT5G22010
AT3G19350
AT4G29330
AT5G67370
AT5G05390
AT2G24050
AT1G78900
AT2G19730
AT3G14840
AT1G79410
AT1G02510
AT1G34020
AT3G20630
AT3G14940
AT1G35430
AT3G24310
AT2G42060
AT1G24130
AT5G64860
AT3G42836
AT3G57820
AT5G08190
AT3G30775
AT3G29034
AT1G34065
AT5G64690
AT4G36480
AT1G03210
AT5G20120
AT5G18680
AT4G15630
AT3G17626
AT3G24350
AT1G03860
AT1G27760
AT1G80800
AT1G08400
AT5G45380
AT3G29195
AT4G13620
AT5G37190
AT1G50120
AT1G01670
AT1G08130
AT1G35890
AT1G12250
AT4G24820
AT5G25800
AT1G35501
AT5G45630
AT5G35490
AT5G11240
AT4G23950
AT5G47310
AT4G15430
AT1G36595
AT4G15030
AT2G43860
AT2G36870
AT1G44608
AT1G56220
AT3G02260
AT4G12860
AT5G55980
AT4G34160
AT1G52700
AT3G17120
AT2G37090
AT5G15250
AT5G67060
AT3G13065
AT5G48860
AT2G32820
AT1G25460
AT3G23930
AT1G12170
AT5G22220
AT2G04650
AT4G29130
AT1G53687
AT2G13542
AT1G06630
AT3G29545
AT5G56230
AT1G60783
AT5G45095
AT2G42590
AT3G08943
AT1G65483
AT1G80600
AT3G51310
AT5G51510
AT4G00050
AT2G02835
AT1G02910
AT2G03640
AT3G22520
AT5G43590
AT2G10253
AT5G47210
AT2G19830
AT5G23400
AT5G51650
AT3G07430
AT2G22620
AT3G62336
AT5G66580
AT2G18710
AT5G47510
AT5G47610
AT1G21460
AT1G70290
AT1G65590
AT5G28440
AT4G22065
AT2G17980
AT2G47070
AT1G29070
AT4G21220
AT3G59490
AT3G27340
AT4G39940
AT2G42070
AT2G17140
AT2G03840
AT4G21323
AT4G36970
AT3G56700
AT1G06140
AT3G07330
AT5G12150
AT1G32510
AT1G64850
AT2G17480
AT4G11960
AT5G25310
AT3G53720
AT1G32650
AT4G38220
AT4G04840
AT3G42725
AT4G35785
AT1G26880
AT1G55205
AT3G03570
AT1G45030
AT1G16940
AT5G63100
AT5G43410
AT3G47430
AT5G45110
AT5G35375
AT4G04900
AT3G10680
AT5G20320
AT5G32450
AT2G42860
AT4G17920
AT5G14110
AT2G14692
AT1G49050
AT1G06320
AT5G03650
AT3G06610
AT2G33320
AT1G55525
AT1G32690
AT5G63690
AT5G22810
AT3G25600
AT4G14340
AT1G64650
AT2G45161
AT3G21720
AT4G18593
AT5G48510
AT3G16170
AT1G27720
AT2G15570
AT5G38760
AT4G04392
AT2G15410
AT5G22120
AT3G05740
AT3G62790
AT1G21950
AT3G02210
AT2G36340
AT3G47836
AT3G06370
AT3G01130
AT3G51590
AT1G70640
AT4G28700
AT5G41190
AT3G59900
AT4G09080
AT4G29870
AT1G27460
AT4G30130
AT5G15008
AT4G33350
AT1G61215
AT4G24070
AT4G00090
AT5G55080
AT1G63160
AT1G28030
AT5G57490
AT3G32387
AT2G44330
AT3G06778
AT3G16890
AT1G67030
AT4G22115
AT2G13650
AT4G28560
AT4G10345
AT2G18940
AT3G25250
AT2G18650
AT5G55530
AT1G64790
AT5G43100
AT4G33730
AT5G35615
AT3G63250
AT1G05040
AT3G66656
AT2G18740
AT1G01410
AT5G60750
AT2G32760
AT1G36910
AT2G36650
AT4G37760
AT1G33400
AT5G10140
AT1G47940
AT3G07160
AT1G53039
AT5G14410
AT3G56290
AT3G44755
AT3G13590
AT4G17880
AT3G16830
AT3G50320
AT1G06520
AT5G17950
AT5G42690
AT4G12360
AT5G14360
AT5G66170
AT1G13900
AT3G45890
AT2G35910
AT2G13272
AT3G20550
AT4G30090
AT3G13970
AT1G02080
AT1G10600
AT2G39140
AT4G02090
AT3G56690
AT3G06060
AT5G39790
AT2G40370
AT4G04953
AT4G05594
AT2G28840
AT4G17670
AT5G21005
AT2G26120
ATCG00060
AT5G02690
AT2G38520
AT1G54600
AT1G11240
AT3G09160
AT1G55591
AT5G18407
AT5G09320
AT1G16790
AT5G58370
AT5G47890
AT2G15020
AT1G67238
AT3G17210
AT5G35737
AT2G27750
AT4G37780
AT2G01810
AT2G03090
AT4G26750
AT5G42290
AT2G23790
AT1G48200
AT1G54530
AT4G39610
AT4G09153
AT1G18530
AT1G42700
AT3G09850
AT2G21235
AT3G04920
AT3G45280
AT1G19080
AT3G25650
AT1G63260
AT5G24670
AT3G06840
AT3G51470
AT2G40670
AT1G16740
AT2G13620
AT1G50430
AT1G01550
AT3G26110
AT5G40440
AT3G06490
AT4G31136
AT3G52500
AT3G50800
AT3G01690
AT1G04501
AT5G19610
AT3G07370
AT1G51120
AT3G44330
AT5G33400
AT5G11880
AT1G31180
AT3G16030
AT1G22100
AT3G53760
AT5G28580
AT2G33490
AT4G01328
AT3G11580
AT3G19650
AT4G29658
AT5G57450
AT5G28420
AT5G18480
AT2G27110
AT5G61760
AT2G13363
AT3G56000
AT3G19900
AT2G30200
AT3G54200
AT5G64580
AT1G30140
AT2G47640
AT3G05340
AT3G10580
AT5G14100
AT1G30040
AT5G26350
AT5G11780
AT1G14345
AT5G24470
AT4G27980
AT3G15860
AT3G10974
AT5G34853
AT4G09990
AT1G80590
AT4G08945
AT2G41990
AT4G20970
AT1G10390
AT4G17870
AT1G70380
AT5G49070
AT1G07670
AT2G39730
AT2G32090
AT4G21070
AT1G13609
AT5G50375
AT3G14360
AT5G33253
AT3G62430
AT5G17550
AT2G20616
AT1G07690
AT1G31660
AT3G11405
AT2G16670
AT5G61110
AT2G07682
AT3G23180
AT4G35320
AT3G24340
AT1G80740
AT1G68800
AT5G52797
AT4G26950
AT3G09080
AT5G10870
AT1G30845
AT3G54210
AT5G49746
AT5G57550
AT1G09770
AT5G67100
AT5G15690
AT2G28130
AT3G04721
AT3G57910
AT3G15640
AT4G20020
AT4G12370
AT5G16700
AT5G51640
AT5G45390
AT4G36220
AT3G16851
AT5G06930
AT3G32940
AT3G52790
AT1G35870
AT3G57370
AT4G24275
AT1G31300
AT5G07480
AT5G10504
AT5G24080
AT1G72100
AT5G33355
AT5G06480
AT2G20480
AT3G56350
AT3G50376
AT5G58610
AT2G35075
AT5G38750
AT5G32470
AT5G65640
AT4G38300
AT4G01703
AT5G19520
AT2G29620
AT5G45905
AT4G18090
AT4G37450
AT1G63440
AT5G42170
AT2G07640
AT5G06830
AT1G15460
AT1G79560
AT5G42390
AT1G50030
AT3G10510
AT3G54804
AT3G18720
ATCG00250
AT2G32275
AT2G26780
AT1G08465
AT2G25490
AT5G42490
AT4G30340
AT4G22980
AT1G59650
AT2G03850
AT1G11990
AT3G19895
AT1G26550
AT5G67090
AT5G01070
AT5G12320
AT1G22460
AT5G64780
AT4G15563
AT5G35750
AT5G01280
AT1G18070
AT1G06148
AT4G16470
AT2G38570
AT5G42405
AT1G57540
AT3G16050
AT4G15410
AT1G63040
AT3G30805
AT1G73970
AT3G20470
AT5G07280
AT5G10040
AT5G02620
AT5G55920
AT2G41980
AT1G43810
AT4G28090
AT4G35220
AT1G60200
AT4G25820
AT2G06667
AT5G47810
AT1G17690
AT2G10980
AT1G04090
AT5G04710
AT5G14610
ATMG01160
AT1G12423
AT5G58770
AT3G45160
AT1G54120
AT5G51580
AT3G45770
AT3G27400
AT1G15290
AT5G64810
AT1G54920
AT2G02026
AT1G12550
AT2G22201
AT5G15070
AT5G33404
AT5G51440
AT5G15546
AT5G04310
AT3G57170
AT5G25530
AT4G35240
AT2G07042
AT3G18430
AT2G03290
AT2G41220
AT3G21371
AT4G38100
AT2G04560
AT2G32440
AT1G77746
AT3G05720
AT5G12940
AT2G01830
AT4G28025
AT2G05340
AT3G23920
AT4G28160
AT1G01440
AT1G22860
AT1G15010
AT1G76570
AT5G21060
AT4G26800
AT1G29280
AT2G04045
AT4G23493
AT2G04395
AT4G09320
AT1G30360
AT2G31300
AT5G12870
AT2G15345
AT2G28480
AT1G61050
AT1G69140
AT1G50603
AT3G53294
AT2G33000
AT3G25680
AT2G40800
AT5G48130
AT2G30700
AT3G62380
AT1G68350
AT1G12244
AT5G45400
AT1G03905
AT3G42713
AT5G27910
AT5G17660
AT2G36730
AT4G39580
AT3G26950
AT5G05030
AT2G21020
AT2G07140
AT3G05000
AT5G14420
AT3G11930
AT5G10150
AT1G03022
AT2G17310
AT5G44580
AT3G54130
AT3G07740
AT1G64660
AT1G02120
AT4G28990
AT5G59230
AT1G58150
AT5G51890
AT2G22410
AT1G73380
ATCG00040
AT1G64510
AT1G05940
AT1G69690
AT2G21790
AT4G30650
AT5G55730
AT2G41930
AT5G11760
AT1G10030
AT3G46470
AT4G24840
AT1G73220
AT5G53540
AT5G28625
AT3G58050
AT1G16350
AT5G23000
AT4G21705
AT1G49330
AT1G07060
AT5G40200
AT3G01440
AT5G37474
AT2G38270
AT1G26761
AT5G45710
AT3G54470
AT5G28143
AT5G48370
AT1G32730
AT5G23520
AT1G78310
AT2G10020
AT3G01185
AT3G13960
AT1G79180
AT1G30110
AT5G48170
AT3G52710
AT1G68450
AT4G23850
AT2G02510
AT5G42940
AT1G74260
AT3G18190
AT4G32605
AT5G35900
AT4G26630
AT2G01980
AT5G53170
AT1G72430
AT4G34220
AT1G65680
AT4G32710
AT2G12400
AT4G28940
AT4G31540
AT1G10010
AT5G62370
AT3G50050
AT1G05700
AT4G01120
AT5G06140
AT4G30070
AT3G02110
AT3G09720
AT5G35820
AT5G04047
AT3G03880
AT5G62270
AT5G18180
AT5G23170
AT3G54710
AT4G20420
AT4G38700
AT1G73020
AT5G05510
AT5G12980
AT5G51730
AT3G43860
AT1G56423
AT3G54870
AT4G11230
AT2G29045
AT5G36280
AT5G47010
AT1G77360
AT1G03687
AT3G16520
AT3G17720
AT5G49890
AT3G07910
AT1G21710
AT2G41180
AT2G19150
AT1G13380
AT3G59450
AT1G51100
AT1G65481
AT5G07475
AT5G61830
AT5G35630
AT5G66240
AT3G14410
AT5G03860
AT4G32342
AT3G60240
AT3G45130
AT1G10310
AT5G24860
AT2G04510
AT5G44578
AT4G07324
AT4G16710
AT4G14920
AT4G33250
AT2G05670
AT1G08230
AT2G10537
AT3G23715
AT1G30515
AT4G23650
AT2G45240
ATCG00990
AT2G17920
AT1G71920
AT3G04830
AT4G10450
AT1G80120
AT2G38960
AT5G48270
AT1G41875
AT5G42050
AT5G17210
AT4G12850
AT3G50340
AT1G25360
AT5G55893
AT4G10112
AT4G30270
AT5G14000
AT1G10417
AT1G76730
AT4G20090
AT4G25030
AT5G56830
AT1G52600
AT3G14380
AT5G35688
AT1G72870
AT1G17615
AT5G54540
AT5G23910
AT3G53016
AT5G10990
AT5G19190
AT1G27970
AT3G43432
AT3G53410
AT4G32700
AT1G78815
AT5G03880
AT5G28730
AT3G55430
AT4G12334
AT3G23175
AT5G63520
AT3G45840
AT5G62360
AT5G41270
AT3G48425
AT4G24972
AT5G20240
AT5G38470
AT5G67380
AT5G04030
AT3G53370
AT5G05570
AT2G01680
AT5G02680
AT2G11000
AT4G15930
AT2G21090
AT4G14730
AT3G30817
AT1G10230
AT1G24212
AT5G07340
AT4G23440
AT1G52830
AT5G15570
AT5G15420
AT3G08620
AT5G03440
AT5G48550
AT3G23800
AT1G13990
AT2G33570
AT2G43255
AT4G39460
AT1G51920
AT1G06135
AT2G43190
AT1G32760
AT1G35510
AT1G04660
AT3G24860
AT5G39360
AT1G17235
AT5G57100
AT1G32560
AT5G39560
AT1G49180
AT1G17410
AT3G16780
AT5G14870
AT4G21895
AT1G64860
AT1G23201
AT3G42920
AT1G35467
AT3G29400
AT5G65980
AT4G28030
AT3G04765
AT1G50470
AT5G46690
AT3G22580
AT1G58080
AT2G05260
AT2G30630
AT3G11690
AT2G37740
AT5G24460
AT3G11970
AT3G43574
AT5G17180
AT1G10830
AT2G43940
AT4G39530
AT1G22420
AT1G43000
AT2G27775
AT1G45060
AT2G33470
AT3G02900
AT4G22610
AT1G04760
AT5G41505
AT4G32320
AT2G46780
AT2G29570
AT5G10080
AT2G07749
AT5G43880
AT4G03580
AT5G10300
AT3G09800
AT1G58280
AT4G13230
AT5G09800
AT5G42340
AT2G29452
AT4G00525
AT4G36540
AT5G39350
AT5G43280
AT3G48346
AT2G35744
AT4G19400
AT5G57880
AT4G27730
AT5G13570
AT1G01740
ATMG00120
AT1G09530
AT3G26000
AT5G23035
AT5G67590
AT1G74510
AT4G31408
AT5G62070
AT2G17570
AT3G15400
AT4G24080
AT1G12410
AT4G31330
AT1G31880
AT5G52530
AT4G37210
AT5G44190
AT1G06110
AT3G13120
AT2G11502
AT4G10320
AT1G08110
AT1G71692
AT2G30925
AT5G62220
AT3G21600
AT4G26310
AT2G33255
AT4G25845
AT4G20820
AT3G09180
AT4G35655
AT2G21980
AT4G24320
AT2G03667
AT2G01260
AT5G24040
AT4G03270
AT1G74950
AT2G43120
AT5G56747
AT1G63200
AT1G77090
AT3G02400
AT4G25380
AT3G04130
AT5G67050
AT1G15900
AT3G07970
AT3G05030
AT3G53790
AT3G63210
AT3G22180
AT5G36930
AT1G57906
AT5G23120
AT5G18830
AT2G41630
AT1G23310
AT1G31500
AT1G26830
AT5G66780
AT2G30940
AT3G30510
AT3G63120
AT2G13290
AT3G05890
AT3G27030
AT5G26980
AT3G28340
AT2G16700
AT4G13530
AT2G28360
AT5G61450
AT4G30380
AT2G07155
AT5G47290
AT4G16490
AT3G27840
AT5G11330
AT2G35035
AT1G67390
AT4G05220
AT1G29290
AT3G24615
AT2G17650
AT4G35987
AT1G58040
AT3G30845
AT1G12667
AT5G38710
AT4G35165
AT1G10682
AT3G05130
AT5G67550
AT4G30300
AT1G31340
AT2G02860
AT2G34320
AT5G66816
AT5G35339
AT2G46995
AT5G16690
AT3G42783
AT1G01046
AT1G21830
AT3G19160
AT4G09140
AT5G60250
AT3G22410
AT5G60070
AT4G10800
AT5G31909
AT3G48020
AT5G56280
AT4G25410
AT4G22790
AT2G35300
AT4G38240
AT5G23890
AT4G36268
AT1G18340
AT3G14120
AT5G41590
AT3G28440
AT4G37730
AT2G04630
AT5G39840
AT3G53950
AT3G43095
AT1G49770
AT2G43080
AT2G25840
AT1G73480
AT5G08580
AT1G14455
AT5G41250
AT1G43502
AT3G16220
AT5G34920
AT3G14320
AT1G77330
AT3G21740
AT1G21470
AT5G17795
AT5G16210
AT5G43930
ATCG00950
AT3G56420
AT5G22070
AT1G07620
AT5G44270
AT2G01505
AT5G64630
AT2G02580
AT1G42550
AT5G09880
AT4G18440
AT5G46770
AT2G47710
AT1G68070
AT2G28230
AT1G26140
ATCG00540
AT2G07676
AT5G59613
AT4G31260
AT2G48120
AT1G32370
AT5G64530
AT4G04980
AT1G17147
AT1G29940
AT5G01340
AT2G21630
AT2G01080
AT2G39570
AT3G49960
AT2G32788
AT4G16830
AT2G16005
AT5G20480
AT5G48090
AT5G54440
AT5G15720
AT5G65720
AT3G53210
AT5G49270
AT1G70950
AT2G03938
AT1G32640
AT4G14251
AT2G31290
AT1G05770
AT4G01440
AT2G47770
AT3G16895
ATCG00620
AT1G30890
AT1G17380
AT5G48630
AT1G05805
AT4G30360
AT5G06070
AT4G36830
AT2G20360
AT4G37490
AT1G14290
AT3G24216
AT5G58730
AT2G03730
AT5G18090
AT2G21830
AT3G13220
AT3G29170
AT1G65840
AT3G28750
AT3G47520
AT3G47700
AT1G80160
AT2G20710
AT1G04510
AT5G57020
AT1G75310
AT3G06010
AT3G25805
AT2G27590
AT2G26200
AT4G03960
AT3G60840
AT1G07800
AT3G42970
AT4G10950
AT3G60897
AT3G62280
AT2G26000
AT3G13750
AT1G11880
AT1G12310
AT2G14245
AT5G22470
AT5G04200
AT1G65450
AT4G29660
AT4G13350
AT5G40190
AT5G39010
AT1G27385
AT1G68490
AT5G26330
AT2G22055
AT1G48420
AT5G34840
AT5G47820
AT4G26320
AT1G65010
AT4G08039
AT3G13410
AT3G44262
AT1G16280
AT2G46860
AT3G25716
AT1G10620
AT2G12430
AT5G17840
AT1G21050
AT4G32930
AT3G13437
AT5G39700
AT5G63770
AT4G00231
AT2G45760
AT3G21940
AT3G49460
AT5G22870
AT1G69770
AT3G01030
AT1G60590
AT1G01480
AT1G70949
AT5G26060
AT3G17370
AT1G69670
AT3G01560
AT5G08050
AT5G17160
AT1G55690
AT5G18920
AT5G60830
AT5G40250
AT2G31200
AT2G16367
AT1G07130
AT1G49400
AT4G11130
AT1G58250
AT4G18980
AT4G14650
AT3G43520
AT3G05730
AT4G31160
AT5G02850
AT2G04450
AT3G05100
AT1G53020
AT4G17610
AT3G22260
AT1G36485
AT1G27160
AT1G73340
AT5G10310
AT3G19150
AT3G63095
AT3G26570
AT3G51660
AT2G13820
AT1G76770
AT5G44020
AT1G15350
AT1G67270
AT2G36854
AT5G38970
AT4G09020
AT5G64720
AT1G22200
AT5G55835
AT1G61226
AT3G55900
AT4G28360
AT5G56300
AT5G28823
AT3G25727
AT5G04780
AT2G34090
AT1G14510
AT3G43623
AT5G25560
AT1G79080
AT3G18165
AT5G55150
AT3G50780
AT3G27880
AT2G02795
AT5G28405
AT1G04000
AT3G03580
AT5G50040
AT1G63520
AT3G30230
AT5G50140
AT3G13580
AT3G42140
AT5G15910
AT2G42720
AT2G35700
AT3G42360
AT5G07160
AT2G07795
AT2G24950
AT1G18390
AT1G73680
AT1G04520
AT3G13405
AT3G26115
AT5G63170
AT4G37850
AT4G28740
AT5G59600
AT5G35560
AT5G65180
AT3G27650
AT1G72820
AT5G22240
AT5G64130
AT5G63065
AT3G58470
AT3G51040
AT4G17140
AT2G30970
AT3G13180
AT1G08160
AT3G12860
AT2G46662
AT2G27140
AT1G67481
AT1G62355
AT5G44800
AT2G40470
AT3G04730
AT4G02555
AT3G27027
AT1G43667
AT3G21450
AT5G08200
AT1G59730
AT1G19200
ATMG00760
AT5G50790
AT4G11642
AT3G22530
AT4G31830
AT4G16350
AT3G28500
AT5G30648
AT2G33040
AT5G03400
AT2G26510
AT1G54990
ATCG00940
AT2G30580
AT3G02150
AT4G20940
AT5G53490
AT3G06430
AT5G19030
AT4G29380
AT5G39635
AT1G55560
AT1G10385
AT2G41178
AT5G12400
AT5G19350
AT1G70420
AT3G12630
AT4G31800
AT3G04530
AT1G27360
AT4G18830
AT1G44090
AT2G16940
AT1G70985
AT3G46540
AT1G24145
AT1G11420
AT4G32260
AT1G63820
AT5G57740
AT5G51540
AT2G24205
AT1G52770
AT3G30832
AT1G67600
AT5G60650
AT2G48050
AT3G14880
AT1G52270
AT2G18510
AT5G47590
ATMG00860
AT2G20000
AT5G55280
AT1G61570
AT5G24620
AT3G15810
AT5G58890
AT5G47930
AT2G02560
AT4G26555
AT4G20810
AT3G55360
AT4G05494
AT1G16710
AT5G27882
AT3G06920
AT3G05600
AT4G17565
AT3G10420
AT5G01120
AT4G01000
AT5G15500
AT4G18860
AT3G60380
AT1G77010
AT4G09560
AT5G12085
AT3G27600
AT3G10860
AT5G36293
AT1G49150
AT2G30530
AT1G59885
AT4G23030
AT2G14390
AT5G13620
AT4G27720
AT1G55545
AT4G17330
AT3G51510
AT3G05680
AT1G42430
AT1G63960
AT4G24520
AT1G13750
AT1G68530
AT5G35344
AT4G18480
AT5G65570
AT5G64230
AT3G59100
AT3G23830
AT3G48237
AT5G41950
AT5G07570
AT4G39360
AT3G43290
AT1G56560
AT1G15550
AT2G28085
AT1G01090
AT4G34970
AT2G24340
AT2G09838
AT5G18130
AT4G20160
AT4G09700
AT2G06983
AT4G19350
AT4G09490
AT5G52150
AT3G24630
AT1G29360
AT3G17715
AT5G43320
AT5G20080
AT5G28010
AT1G60740
AT4G05150
AT5G52960
AT4G16215
AT5G02020
AT3G50000
AT4G31060
AT4G11160
AT1G22890
AT3G46206
AT3G19615
AT5G10270
AT3G29780
AT3G01810
AT2G40500
AT4G32850
AT2G21440
AT1G12725
AT1G09176
AT1G71080
AT3G53170
ATMG00660
ATCG00190
AT3G29635
AT1G20120
AT1G32713
AT4G33160
AT5G57510
AT1G64580
AT4G39917
AT4G02340
AT5G29602
AT2G47280
AT4G37880
AT1G65610
AT3G47640
AT1G03502
AT1G30240
AT3G01480
AT5G27395
AT4G21610
AT1G63920
AT2G11520
AT1G04570
AT3G20520
AT1G42480
AT2G12461
AT4G01870
AT4G08555
AT2G22460
AT2G02150
AT1G77550
AT5G02810
AT5G16505
AT4G06635
AT1G07180
AT1G44810
AT2G17350
AT2G23118
AT3G25597
AT4G17570
AT1G01290
AT4G26880
AT5G27807
AT3G24515
AT3G30350
AT5G16450
AT3G42230
AT3G49551
AT3G44750
AT2G14260
AT5G57140
AT5G65540
AT1G75270
AT2G11890
AT2G33440
AT3G04370
AT1G52630
AT5G50770
AT1G61350
AT3G11030
AT2G28520
AT3G62180
AT4G30580
AT2G26770
AT1G56180
AT1G56680
AT4G39190
AT5G10380
AT2G39415
AT5G46845
AT1G11040
AT1G07540
AT5G45510
AT1G07200
AT2G32580
AT1G32040
AT4G00330
AT2G22120
AT4G17460
ATCG00110
AT3G02440
AT3G42900
AT3G60480
AT5G06740
AT5G13090
AT4G33625
AT5G46013
AT4G24580
AT2G40600
AT5G45080
AT1G05260
AT2G21290
AT3G50310
AT5G44900
AT5G06990
AT1G75810
AT5G60350
AT1G13230
AT5G06340
AT5G51812
AT2G01510
AT5G41010
AT4G18335
AT2G02820
AT1G13120
AT3G06930
AT3G30685
AT4G24560
AT5G42000
AT5G47470
AT3G20720
AT1G61750
AT4G08290
AT5G51780
AT4G15398
AT1G33490
AT2G43870
AT3G58000
AT1G27910
AT5G27247
AT1G02405
AT3G28780
AT5G62030
AT3G19030
AT2G26520
AT2G18450
AT2G43360
AT1G27220
AT5G38300
AT3G60286
AT5G53080
AT2G03800
AT2G15620
AT4G15345
AT5G36297
AT5G10500
AT5G02420
ATCG01240
AT1G16450
AT5G05740
AT3G58840
AT2G22520
AT2G31585
AT2G45135
AT3G06400
AT2G38150
AT3G21150
AT4G12920
AT2G07695
AT3G26380
AT1G04400
AT1G28560
AT5G41640
AT3G21570
AT2G34357
AT4G08970
AT4G27520
AT4G18910
AT1G03620
AT4G05145
AT1G22770
AT2G35110
AT5G07500
AT5G55160
AT2G35613
AT1G75700
AT2G36520
AT5G24340
AT1G12330
AT5G15210
AT3G53250
AT1G24230
AT5G53135
AT3G24440
AT2G04032
AT4G13040
AT4G18360
AT3G13350
AT2G35382
AT1G16850
AT5G63130
AT4G02005
AT4G23740
AT1G71720
AT3G50420
AT5G24155
AT1G69340
AT3G27280
AT4G01280
AT1G50420
AT3G27000
AT3G50620
AT3G54410
AT1G19810
AT5G57625
AT1G65113
AT3G53065
AT1G30320
AT2G12470
AT1G05430
AT5G39990
AT4G38630
AT2G41312
AT5G50170
AT3G42110
AT1G66795
AT2G23360
AT1G49030
AT1G15210
AT2G29530
AT2G34640
AT3G58865
AT4G27890
AT1G53541
AT4G12950
AT5G39862
AT1G37007
AT1G11925
AT3G14025
AT1G43980
AT2G21690
AT5G40490
AT2G22510
AT1G21400
AT4G38910
AT4G32810
AT4G26170
AT3G32270
AT4G16180
AT3G01730
AT4G08640
AT3G22460
AT1G80940
AT3G46150
AT1G72140
AT2G46192
AT3G49307
AT1G53110
AT3G26730
AT1G65642
AT3G24542
AT1G42490
AT5G04820
AT1G59970
AT3G25190
AT5G54855
AT4G36420
AT4G25315
AT5G43160
AT1G69940
AT3G30768
AT2G44175
AT5G16400
AT1G77670
AT2G45030
AT1G33800
AT1G70620
AT5G34940
AT5G65100
AT4G15810
AT3G52960
AT1G11175
AT4G05632
AT1G31335
AT1G27410
AT2G14210
ATCG00900
AT5G49230
AT2G33480
AT5G63870
AT4G13660
AT4G04550
AT3G06730
AT1G01305
AT2G18410
AT4G30770
AT2G36260
AT4G02733
AT2G15270
AT4G07825
AT5G45090
AT5G38670
AT4G24750
AT1G09180
AT4G32360
AT3G27865
AT5G03540
AT5G63610
AT1G16515
AT2G34850
AT5G09620
AT3G59140
AT2G18610
AT5G09680
AT3G61140
AT1G03660
AT5G48470
AT1G78460
AT5G12080
AT4G02260
AT2G42620
AT3G02840
AT3G14090
AT2G26330
AT4G11720
AT2G06010
AT4G30500
AT1G34270
AT3G57640
AT1G56085
AT1G05640
AT5G01790
AT2G17540
AT5G39950
AT2G13100
AT2G19450
AT3G14290
AT1G78630
AT4G14965
AT3G58877
AT5G37270
AT3G57250
AT1G07330
AT1G08065
AT2G41750
AT2G29430
AT1G80060
AT5G25490
AT3G17420
AT4G04404
AT3G24750
AT2G45180
AT2G30290
AT5G63230
AT4G35090
AT2G44870
AT4G35000
AT3G01910
AT5G11027
AT4G21192
AT5G09420
AT2G22910
AT4G24450
AT1G22882
AT3G52160
AT1G37000
AT2G01750
AT1G26660
AT3G10790
AT5G40610
AT1G62420
AT1G31935
AT5G37370
AT3G10990
AT4G32640
AT4G35570
AT1G77830
AT2G20810
AT2G38750
AT3G15790
AT5G18430
AT1G14687
AT1G69588
AT1G29400
AT2G20723
AT5G54260
AT3G55750
AT5G66440
AT2G35600
AT1G02850
AT5G08180
AT4G37685
AT3G55350
AT4G28005
AT5G60990
AT4G19970
AT2G06210
AT5G58360
AT5G08535
AT1G49980
AT1G57830
AT5G31758
AT5G56090
AT3G51840
AT1G34140
AT2G01240
AT1G08390
AT2G38400
AT4G15270
AT1G78810
AT3G14710
AT1G33370
AT3G10820
AT3G42700
AT4G29730
AT5G23395
AT3G51820
AT1G54905
AT4G00100
AT3G47060
AT5G20110
AT3G01435
AT1G73580
AT3G48115
AT5G49550
AT5G37478
AT3G29771
AT5G57735
AT3G19620
AT3G52941
AT1G80390
AT2G12190
AT4G15730
AT4G22920
AT3G25230
AT2G45340
AT2G16385
AT5G25102
AT4G22820
AT4G07812
AT2G31751
AT3G15910
AT2G36940
AT3G55120
AT5G16800
AT5G23065
AT5G03210
AT2G11891
AT1G01183
AT4G12090
AT1G13050
AT1G28380
AT2G40540
AT5G39420
AT1G05140
AT1G67310
AT4G10120
AT1G37095
AT4G31720
AT4G38781
AT5G66210
AT4G37295
AT2G03140
AT5G42680
AT1G14470
AT1G50680
AT4G00770
AT3G22850
AT5G28468
AT1G23205
AT5G64370
AT2G28440
AT4G29654
AT2G29090
AT5G20760
AT1G21520
AT3G58070
AT1G80100
AT4G03695
AT3G17810
AT1G80133
AT3G31068
AT3G42557
AT1G08790
AT3G29740
AT2G06080
AT1G70030
AT5G66053
AT1G37113
AT1G69820
AT5G11840
AT4G02920
AT3G01160
AT1G74240
AT5G53550
AT3G17611
AT4G19210
AT4G02720
AT5G65470
AT5G13225
AT2G02500
AT4G17215
AT2G45126
AT5G45120
AT1G66050
AT3G52080
AT3G13050
AT3G09110
AT1G78478
AT3G09100
AT5G40710
AT3G58450
AT5G42250
AT2G18260
AT4G28510
AT4G22300
AT3G30310
AT1G69295
AT1G57680
AT4G34830
AT1G45231
AT1G51405
AT5G19120
AT1G10580
AT5G62620
AT2G17450
AT5G58400
AT5G18560
AT4G33780
AT2G30340
AT5G04740
AT5G49810
AT4G15210
AT5G21920
AT5G35100
AT4G08220
AT1G59590
AT4G13430
AT5G51180
AT5G35770
AT2G41780
AT4G13955
AT4G34620
AT4G20000
AT1G59690
AT5G55610
AT4G21790
AT3G13540
AT5G11100
AT5G14960
AT1G76920
AT2G33220
AT1G67190
AT4G14050
AT1G04630
AT4G01380
AT1G08960
AT2G05700
AT3G62940
AT1G57710
AT5G24557
AT5G61540
AT5G23790
AT5G13310
AT5G41050
AT4G34690
AT3G14590
AT2G31530
AT5G59010
AT5G57660
AT2G13700
AT4G39320
AT2G14835
AT4G29070
AT4G01240
AT5G45750
AT5G15830
AT4G36030
AT3G44990
AT1G67775
AT5G18160
AT1G66150
AT5G52980
ATMG00940
AT1G62181
AT2G23850
AT2G33540
AT1G32763
AT3G46020
AT2G32300
AT3G05960
AT3G14200
AT1G77390
AT5G19855
AT2G32400
AT3G51810
AT4G27657
AT5G04470
AT1G77790
AT4G16141
AT3G15210
AT5G12043
AT5G22460
AT2G29130
AT3G45180
AT3G19274
AT5G28052
AT5G60590
ATCG00420
AT1G56553
AT1G18280
AT3G47390
AT1G09920
AT5G56420
AT4G04230
AT3G53330
AT5G11530
AT5G13650
AT4G39710
AT5G67600
AT5G08410
AT5G46620
AT5G06920
AT5G13300
AT1G52660
AT1G57670
AT4G15080
AT5G46800
AT1G12663
AT5G49000
AT5G46877
AT5G07040
AT5G45150
AT2G27375
AT5G08130
AT1G60913
AT5G57181
AT4G11760
AT4G31130
AT5G61400
AT3G62097
AT1G76100
AT1G68430
AT4G22130
AT3G15290
AT1G52315
AT3G57920
AT5G19390
AT1G33102
AT5G30490
AT2G40860
AT5G37630
AT3G24508
AT5G38150
AT2G41415
AT5G41110
AT3G62870
AT1G71820
AT5G24740
AT2G41940
AT5G23050
AT1G42635
AT3G01050
AT1G33780
AT4G09860
AT2G32040
AT3G19508
AT4G27010
AT1G66145
AT2G34260
AT3G51610
AT2G22900
AT5G17430
AT4G21470
AT5G57700
AT2G27940
AT1G34510
AT3G58660
AT2G03050
AT4G40050
AT1G48810
AT5G60400
AT5G28773
AT2G23320
AT3G43720
AT3G28857
AT5G17970
AT2G31335
AT1G05340
AT3G25030
AT5G40970
AT2G35480
AT2G20310
AT4G20380
AT5G48760
AT3G07425
AT4G16510
AT1G32910
AT3G02920
AT5G04000
AT1G68170
AT5G08460
AT5G50270
AT4G17410
AT3G03810
AT3G27100
AT1G79440
AT1G32710
AT3G52905
AT3G52550
AT2G28560
AT4G27810
AT5G27860
AT5G20950
AT5G03230
AT2G40790
AT4G31600
AT5G24020
AT1G58340
AT5G52030
AT1G61120
AT5G52870
AT5G57220
AT5G56440
AT5G19270
AT5G54310
AT1G33390
AT5G48890
AT1G30610
AT3G25290
AT4G04790
AT2G15310
AT5G61600
AT1G74120
AT1G05170
AT2G20880
AT2G07825
AT3G10460
AT3G20015
AT1G65730
AT2G20410
AT1G23210
AT4G10060
AT3G47342
AT5G54860
AT3G05930
AT4G18975
AT2G19160
AT1G23130
AT4G19180
AT1G15125
ATMG00150
AT3G26770
AT1G60810
AT1G47510
AT1G19180
AT3G51010
AT2G25810
AT5G48690
AT3G49920
AT4G21300
AT5G23155
AT4G00891
AT1G77470
AT4G29590
AT3G27910
AT1G72080
AT5G66980
AT4G32630
AT1G20770
AT1G32585
AT4G23110
AT1G03120
AT4G31300
AT3G56930
AT3G05152
AT1G53760
AT5G22270
AT5G22860
AT5G46300
AT5G63370
AT4G17220
AT2G03380
AT1G26799
AT1G55890
AT1G01230
AT3G20430
AT1G25490
AT3G55240
AT5G33441
AT1G59722
AT5G46570
AT4G39410
AT5G66270
AT4G25260
AT3G30849
AT1G78700
AT4G02460
AT2G41830
AT5G63270
AT5G61140
AT3G55780
AT2G29980
AT1G77750
AT1G13670
AT5G19100
AT2G17305
AT4G20740
AT1G13410
AT5G64260
AT1G53700
AT3G22060
AT4G16265
AT3G51920
AT5G53180
AT5G63710
AT3G17660
AT1G72000
AT2G36485
AT5G62065
AT1G23260
AT4G40090
AT1G44674
AT2G41233
AT5G01810
AT1G02680
AT1G79280
AT2G03500
AT1G80540
AT2G26640
AT1G72530
AT2G21240
AT1G07570
AT2G30250
AT4G15870
AT5G43240
AT2G22390
AT5G16760
AT1G55620
AT3G44093
AT1G28060
AT5G19830
AT3G45830
AT2G17110
AT4G20350
AT3G05670
AT5G45900
AT2G40170
AT2G32960
AT3G62907
AT5G58670
AT1G29250
AT5G27810
AT4G20130
AT3G23635
AT2G40711
AT3G14190
AT3G01190
AT5G19730
AT4G34270
AT1G68190
AT2G16550
AT5G28491
AT1G80020
AT5G51430
AT1G66830
AT5G48030
AT1G74453
AT1G49880
AT5G42440
ATCG00740
AT4G03210
AT2G38450
AT1G56460
AT3G13480
AT2G34580
AT5G06530
AT1G79210
AT2G25185
AT3G52350
AT4G33710
AT1G68750
AT3G16920
AT2G35840
AT2G30100
AT1G55340
AT1G55310
AT5G10750
AT5G64520
AT1G54955
AT2G39790
AT1G77210
AT3G56860
AT5G43640
AT4G00830
AT5G62860
AT4G07868
AT1G51802
AT5G18850
AT4G38160
AT3G42798
AT5G40300
AT1G01070
AT1G31620
AT5G48680
AT1G23870
AT3G32914
AT3G25850
AT5G22580
AT5G09550
AT1G25260
AT3G05625
AT2G28890
AT1G05540
AT1G55650
AT5G55480
AT1G72970
AT1G19380
AT2G20640
AT3G09120
AT5G19910
AT3G56390
AT2G30480
AT2G26320
AT4G28500
AT2G27060
AT1G13930
AT1G73540
AT1G64300
AT3G28270
AT5G37830
AT3G12587
AT1G73400
AT5G59830
AT4G25760
AT2G26840
AT4G00040
AT3G53850
AT2G41342
AT3G54010
AT5G35631
AT2G34925
AT5G26610
AT3G56300
AT1G79220
AT1G60010
AT2G19950
AT4G19490
AT1G22740
AT3G23245
AT5G44050
AT5G26800
AT2G16145
AT2G26050
AT1G28007
AT1G60410
AT4G08150
AT5G43300
AT5G44530
AT4G01730
AT4G27590
AT5G58480
AT5G38160
AT1G06230
AT5G53720
AT4G22545
AT4G37300
AT5G36140
AT5G14920
AT5G35510
AT2G18880
AT5G66360
AT5G57080
AT1G79640
AT3G42640
AT1G05800
AT5G61865
AT4G35790
AT1G59520
AT2G40980
AT1G18160
AT3G03310
AT2G23985
AT4G11560
AT1G11915
AT5G35870
AT3G61980
AT5G43211
AT4G24420
AT3G11110
AT1G51055
AT1G17120
AT2G41140
AT1G33270
AT2G05810
AT1G18870
AT3G24820
AT5G54130
AT5G52290
AT4G24880
AT5G42200
AT4G04200
AT3G30580
AT4G30530
AT2G33740
AT2G02040
AT3G24130
AT1G25530
AT2G25160
AT1G48745
AT3G27190
AT4G21160
AT5G04840
AT3G54830
AT5G38060
AT4G15750
AT5G54180
AT4G11690
AT4G04630
AT3G08800
AT4G35120
AT3G50350
AT5G01260
AT4G26440
AT3G13380
AT5G54880
AT3G10116
AT1G55320
AT1G67050
AT1G48130
AT5G22750
AT3G53232
AT5G22350
AT2G39490
AT2G46830
AT1G19730
AT5G65220
AT4G10895
AT4G29010
AT3G46980
AT4G22310
AT4G05048
AT3G29784
AT5G24510
AT2G33707
AT4G02820
AT2G14850
AT2G31620
AT1G73770
AT4G33060
AT1G59600
AT1G64390
AT1G74850
AT5G17130
AT4G29110
AT2G44730
AT5G60480
AT1G53690
AT5G65710
AT2G13510
AT1G30330
AT1G80290
AT1G08710
AT2G33700
AT5G38050
AT4G08351
AT5G44550
AT1G14680
AT4G25960
AT1G50130
AT3G26050
AT1G47710
AT2G33640
AT3G22650
AT5G30390
AT3G02960
AT3G15850
AT4G06613
AT5G65166
AT5G41890
AT4G30890
AT5G23160
AT3G47490
AT3G14450
AT3G26600
AT3G23325
AT2G42480
AT2G17800
AT5G62130
AT1G76020
AT2G46680
AT2G32770
AT4G24050
AT5G66080
AT5G40400
AT3G09010
AT4G09900
AT3G19860
AT3G60090
AT3G52280
AT4G28395
AT5G22794
AT3G04930
AT5G10000
AT1G25570
AT1G50870
AT2G14530
AT2G20060
AT2G02550
AT5G40390
AT3G18895
AT1G70750
AT4G21710
AT1G08670
AT5G43970
ATMG01130
AT1G18270
AT3G22740
AT4G31570
AT5G62580
AT2G18660
AT3G23370
AT5G14490
AT5G09360
AT2G20280
AT3G24140
AT3G26561
AT2G17055
AT4G23510
AT3G01320
AT2G29400
AT5G03495
AT4G36510
AT1G28760
AT1G44900
AT3G50790
AT4G13970
AT1G20190
AT5G01670
AT1G60420
AT5G51040
AT1G33330
AT1G02070
AT1G53420
AT3G54600
AT1G78040
AT4G11030
AT5G14530
AT2G22880
AT2G46360
AT1G71240
AT3G09520
AT5G66820
AT3G17152
AT1G31990
AT4G23215
AT1G45688
AT2G37590
AT4G32540
AT2G32100
AT3G15160
AT3G17010
AT2G33410
AT3G01290
AT3G62529
AT3G04270
AT3G28200
AT2G13090
AT3G15710
AT3G63190
AT4G03330
AT1G58440
AT2G35040
AT5G13250
AT5G39570
AT2G05540
AT2G27260
AT3G04240
AT4G28430
AT2G13440
AT1G77235
AT3G54000
AT3G05725
AT3G02860
AT1G09730
AT2G30575
AT2G04865
AT4G24480
AT1G28375
AT5G17590
AT1G60800
AT3G28007
AT5G24630
AT5G62120
AT1G05100
AT4G37950
AT3G17050
AT4G12990
AT1G76110
AT5G54890
AT4G33520
AT1G24150
AT4G33030
AT5G40690
AT2G33340
AT3G07360
AT3G55220
AT5G01580
AT2G06002
AT5G05840
AT5G05000
AT1G49000
AT5G57655
AT1G19530
AT1G44110
AT5G43050
AT2G20980
AT5G15170
AT5G66480
AT5G52970
AT2G15815
AT1G53270
AT5G04235
AT1G02270
AT5G23405
AT1G33820
AT3G05280
AT2G35080
AT5G04220
AT3G50510
AT3G30240
AT3G50400
AT5G07322
AT3G66652
AT5G10200
AT4G29810
AT2G18250
AT1G05740
AT3G04890
AT1G78070
AT2G10530
AT5G40790
AT3G25580
AT3G60410
AT2G04675
AT5G13610
AT2G25880
AT5G67130
AT2G01023
AT1G75550
AT1G23450
AT3G25265
AT2G38320
AT4G23880
AT1G47610
AT1G60600
AT2G43137
AT2G31830
AT3G54400
AT2G37050
AT2G39510
AT4G01880
AT2G39180
AT5G43285
AT3G21660
AT2G37925
AT5G02730
AT3G56990
AT4G37290
AT1G17760
AT3G08820
AT3G20050
AT3G45090
AT1G22690
AT2G03220
AT1G75350
AT3G16120
AT3G19120
AT1G02330
AT5G34832
AT1G58300
AT2G25680
AT4G03153
AT3G56230
AT5G19570
AT2G17690
AT2G34630
AT2G43520
AT1G32490
AT3G06160
AT4G21326
AT1G13580
AT4G38400
AT5G46115
AT5G19080
AT1G76340
AT1G18580
AT1G04778
AT5G12470
AT3G24225
AT5G13220
AT1G54520
AT1G20050
AT5G38890
AT2G41616
AT5G19930
AT4G18740
AT1G70885
AT5G66607
AT3G15395
AT5G25850
AT3G03190
AT5G48545
AT4G01090
AT5G49030
AT2G22160
AT5G56760
AT3G19420
AT3G12090
AT4G15010
AT5G35840
AT1G01930
AT3G29575
AT3G50640
AT2G04795
AT1G80260
AT1G66030
AT5G63810
AT5G53280
AT4G16310
AT3G50540
AT1G30450
AT2G41080
AT4G15093
AT4G27850
AT3G58990
AT3G58310
AT2G21900
AT5G43980
AT2G39260
AT3G09032
AT1G23190
AT3G43715
AT1G05440
AT5G16285
AT3G27640
AT2G39810
ATCG00240
AT1G34750
AT5G12990
AT5G13920
AT3G17220
AT3G23750
AT5G43310
AT2G35280
AT1G31060
AT5G25210
AT5G59240
AT3G51750
AT5G46070
AT5G22340
AT1G11350
AT4G28280
AT2G16390
AT1G04635
AT5G13270
AT2G20150
AT1G35910
AT3G54440
AT4G05593
AT5G22190
AT1G24060
AT2G18870
AT4G39440
AT1G79110
AT3G14000
AT3G12680
AT3G50900
AT2G04480
AT5G20181
AT3G58910
AT3G11530
AT3G18050
AT5G52390
AT5G37055
AT2G16310
AT5G55220
AT2G01450
AT1G02074
AT4G15610
AT1G76965
AT1G35435
AT4G38750
AT3G04943
AT5G08380
AT3G27140
AT4G03610
AT3G13845
AT3G13630
AT2G46480
AT1G65845
AT5G52415
AT5G57900
AT3G02390
AT1G79880
AT2G15327
AT3G01790
AT2G15990
AT2G35160
AT2G39705
AT3G22415
AT4G38010
AT4G25707
AT5G56060
AT4G34960
AT3G60610
AT3G47070
AT1G13400
AT2G25735
AT4G26720
AT5G04810
AT2G33775
AT3G52510
AT3G06670
AT5G47550
AT4G33420
AT5G44720
AT5G05070
AT1G58590
AT2G21800
AT5G42480
AT2G03970
AT2G17850
ATCG00300
AT3G57280
AT4G26030
AT3G17130
AT5G53620
AT5G64620
AT5G43680
AT5G63595
AT4G24231
AT1G49500
AT2G16860
AT1G61720
AT1G47980
AT4G00280
AT5G01990
AT2G44860
AT2G27100
AT3G26980
AT3G56810
AT1G05925
AT2G15560
AT3G07320
AT1G03320
AT4G22750
AT1G65295
AT1G17360
AT1G57600
AT5G18660
AT3G48550
AT5G36120
AT1G06680
AT4G05070
AT4G14320
AT1G11000
AT1G22980
AT2G24860
AT4G04985
AT5G09225
AT3G28193
AT1G33280
AT4G03020
AT1G67035
AT1G20850
AT3G22136
AT2G36640
AT5G03406
AT5G48520
AT3G43524
AT5G66120
AT3G42680
AT2G47670
AT2G07210
AT1G20920
AT3G12080
AT1G79900
AT5G06540
AT2G23348
AT4G01500
AT3G17520
AT3G42835
AT4G12010
AT1G73780
AT3G04430
AT4G23550
AT1G23020
AT5G36220
AT2G20250
AT5G44316
AT5G48920
AT5G53190
AT1G30530
AT4G38430
AT3G62730
AT3G61571
AT5G28525
AT2G32415
AT3G59480
AT4G29450
AT2G27180
AT5G67640
AT2G14810
AT3G04480
AT5G16567
AT5G47950
AT5G39024
AT5G41071
AT3G55890
AT1G02391
AT1G11570
AT3G53060
AT3G58530
AT1G52080
AT2G44970
AT1G10380
AT2G43570
AT3G53610
AT1G75470
AT2G23960
AT3G62980
AT5G11450
AT4G14930
AT2G38440
AT2G14610
AT1G11660
AT1G11730
AT3G42385
AT5G22990
AT1G75430
AT3G19035
AT4G34910
AT3G03130
ATCG00440
AT1G23880
AT4G02380
AT5G48160
AT3G09560
AT1G23060
AT3G57870
AT1G52400
AT5G63420
AT3G57680
AT3G06580
AT5G22740
AT1G18300
AT3G11760
AT2G15710
AT2G01640
AT2G35950
AT3G06380
AT1G08700
AT1G35780
AT5G44520
AT3G43400
AT5G52250
AT3G27440
AT1G66173
AT1G06510
AT1G17630
AT1G67860
AT3G56610
AT1G30000
AT2G05850
AT2G18720
AT5G29580
AT5G46420
AT5G25970
AT2G39630
AT4G00570
AT1G74490
AT1G35450
AT1G74400
AT3G26990
AT5G39210
AT1G26800
AT3G62140
AT2G32340
AT1G30990
AT5G51230
AT3G29739
AT2G14020
AT2G16270
ATMG00850
AT2G46060
AT3G14310
AT4G31470
AT3G30456
AT5G58550
AT1G65060
AT5G52780
AT2G17250
AT1G42440
AT5G45620
AT1G09060
AT1G16916
AT3G10572
AT2G14378
AT5G40150
AT2G31271
AT3G43120
AT5G08210
AT5G49900
AT5G08730
AT2G43960
AT2G23120
AT4G00080
AT1G74590
AT2G13350
AT5G15240
AT3G58830
AT5G45190
AT3G12600
AT4G04520
AT2G11778
AT2G47870
AT1G79320
AT5G03740
AT2G06820
AT1G11655
AT2G10606
AT2G04740
AT3G42792
AT5G47818
AT3G30110
AT3G26744
AT3G44798
AT1G75160
AT4G35370
AT4G35130
AT3G61800
AT1G64670
AT3G12560
AT1G28520
AT3G16480
AT3G22810
AT4G33020
AT1G77200
AT3G19440
AT3G26616
AT1G03630
AT1G13830
AT5G42130
AT5G08055
AT4G38640
AT3G19300
AT1G59980
AT1G15320
AT5G35480
AT3G52230
AT3G50610
AT3G13674
AT3G11220
AT5G28287
AT3G15700
AT5G11490
AT5G55620
AT4G36610
AT1G01220
AT2G18790
AT5G10820
AT4G36930
AT3G15750
AT2G05170
AT3G12510
AT4G21690
AT1G30290
AT4G21902
AT5G35732
AT1G49440
AT1G08630
AT3G42800
AT4G02715
AT3G18760
AT1G03000
AT4G36710
AT3G15550
AT1G44575
AT5G58200
AT5G10572
AT3G08860
AT4G16430
AT3G10940
AT1G56230
AT4G17680
AT5G13800
AT4G38550
AT1G36310
AT1G11370
AT1G48070
AT1G17990
AT2G14220
AT2G34530
AT1G15050
AT5G49060
AT4G14530
AT3G43240
AT3G44590
AT5G57610
AT3G19550
AT3G61500
AT1G79520
AT1G33250
AT5G25450
AT2G28260
AT1G75000
AT1G60360
AT4G30700
AT4G13470
AT1G49930
AT3G10750
AT5G40550
AT3G25130
AT3G43436
AT5G37220
AT3G20910
AT1G16460
AT5G04320
AT1G31940
AT2G15440
AT5G27606
AT3G22886
AT1G69910
AT1G77880
AT3G47833
AT1G32440
AT2G36990
AT5G48840
AT1G77095
AT2G16010
AT5G54240
AT5G39533
AT4G17560
AT5G52180
AT3G27610
AT5G20300
AT3G21330
AT1G69620
AT2G27390
AT3G18850
AT5G17610
AT4G17615
AT2G13550
AT5G49650
AT3G52640
AT1G14560
AT3G28030
AT3G16970
AT1G36590
AT1G36290
AT5G02540
AT3G25221
AT1G10700
AT5G37840
AT3G58100
AT5G44250
AT4G15020
AT4G00730
AT5G14790
AT1G02560
AT4G19420
AT3G56180
AT1G27950
AT3G22300
AT4G18450
AT3G25855
AT1G71000
AT2G37670
AT3G25140
AT5G56900
AT5G09980
AT1G26900
AT5G54590
AT4G17960
AT1G52827
AT3G14210
AT4G17180
AT1G50720
AT3G23805
AT5G35880
AT4G12130
AT5G53070
AT1G60760
AT2G33380
AT1G36975
AT2G25000
AT4G36670
AT3G25970
AT1G74320
AT1G71230
AT2G40990
AT3G53180
AT2G43480
AT3G15357
AT1G79720
AT5G40750
AT1G69580
AT5G50870
AT5G63168
AT4G38150
AT2G22480
AT1G27750
AT5G27470
AT4G18110
AT4G12530
AT4G14130
AT2G19270
AT2G40070
AT1G60660
AT5G10430
AT1G52390
AT4G05523
AT5G37020
AT1G60560
AT2G38560
AT2G42180
AT1G07747
AT3G49170
AT2G03930
AT5G19770
AT5G46850
AT1G20000
AT3G09920
ATCG00750
AT5G26790
AT1G34420
AT4G29340
AT5G23180
AT3G01260
AT5G23040
AT3G17670
AT1G08510
AT3G16320
AT1G13060
AT1G31993
AT5G03620
AT5G53030
AT5G49940
AT3G08660
AT5G03450
AT3G44980
ATMG01360
AT1G28120
AT2G45280
AT2G30670
AT1G51530
AT3G01516
AT1G75900
AT5G15900
AT1G23230
AT5G26667
AT2G38580
AT2G26380
AT3G25540
AT1G52670
AT4G02870
AT5G16180
AT1G14740
AT5G17990
AT1G52620
AT1G08550
AT5G26830
ATMG01260
AT1G50970
AT3G45450
AT5G46000
AT5G23640
AT1G26350
AT1G13220
AT3G16360
AT4G17060
AT2G28400
AT1G75710
AT1G50160
AT5G52280
AT5G48390
AT4G01400
AT5G13120
AT5G03837
AT3G57630
AT1G71100
AT3G06019
AT5G61530
AT2G20613
AT2G29000
AT3G51790
AT5G39320
AT4G29410
AT1G76660
AT5G04640
AT5G20920
AT5G35407
AT3G07940
AT4G21780
AT5G10110
AT1G78690
AT3G09130
AT2G20805
AT5G52350
AT5G44565
AT3G06435
AT3G21390
AT2G20010
AT1G78740
AT2G38120
AT4G35820
AT1G35740
AT2G16050
AT2G14200
AT3G33393
AT5G49510
AT2G47500
AT1G68720
AT4G35905
AT1G22540
AT4G27060
AT1G69230
AT2G45660
AT2G38360
AT1G52085
AT5G38120
AT1G62863
AT2G20585
AT2G31340
AT1G22651
AT1G80360
AT4G01160
AT1G07420
AT5G23027
AT2G30040
AT1G07850
AT5G50840
AT5G35425
AT4G18660
AT3G25950
AT3G15950
AT5G11340
AT1G19410
AT3G06080
AT1G59835
AT3G48620
AT1G04970
AT1G03170
AT5G65210
AT5G13330
AT5G35910
AT1G67690
AT2G33290
AT4G16050
AT2G19750
AT5G62920
AT2G02160
AT3G13275
AT3G53220
AT5G16715
AT2G14600
AT1G70820
AT5G07680
AT5G05300
AT5G25610
AT3G04780
AT4G01671
AT2G20590
AT4G00870
AT4G14490
AT1G03710
AT5G17190
AT1G29340
AT5G54820
AT3G05620
AT4G30230
AT2G07520
AT1G56290
AT5G48060
AT3G13320
AT5G20030
AT2G06040
AT3G44510
AT5G41080
AT4G26500
AT2G27790
AT5G57340
AT4G04693
AT2G29500
AT5G60950
AT3G23100
AT1G49715
AT3G56770
AT4G14147
AT4G15953
AT1G14182
AT3G57060
AT5G55970
AT4G21213
AT1G55370
AT1G65950
AT5G20280
AT1G36740
AT5G67250
AT3G29788
AT2G30330
AT1G12910
AT4G22650
AT5G28530
AT4G22840
AT3G62880
AT1G28340
AT5G59200
AT5G14040
AT1G15260
AT2G28710
AT1G34230
AT2G47630
AT1G80340
AT3G23330
AT1G65486
AT3G51890
AT1G69860
AT3G29290
AT3G53580
AT2G18830
AT1G07370
ATCG01300
AT2G05620
AT4G32020
AT4G02325
AT1G01640
AT4G30590
AT5G13730
AT1G10657
AT2G40316
AT2G04440
AT5G40650
AT1G36800
AT2G47310
AT1G72500
AT1G74650
AT3G10970
AT5G09940
AT5G43830
AT1G02820
AT1G78172
AT3G23630
AT2G21905
AT1G75200
AT3G24070
AT5G40100
AT5G66200
AT5G35310
AT3G01060
AT3G06280
AT5G50340
AT2G26040
AT4G08210
AT1G44935
AT2G12405
AT2G40250
AT1G06780
AT4G35589
AT1G34130
AT4G26370
AT5G17230
AT5G36890
AT1G52550
AT1G01880
AT5G06370
AT4G04360
AT4G15540
AT3G24180
AT5G45880
AT2G07755
AT4G13630
AT5G28870
AT1G53140
AT2G04870
AT2G28690
AT4G16840
AT2G27020
AT2G44420
AT5G14290
AT4G20430
AT1G27710
AT1G28327
AT3G22110
AT1G55850
AT1G53820
AT1G07840
AT5G14070
AT1G11270
AT5G04290
AT1G21525
AT5G47710
AT4G27970
AT3G10430
AT5G13940
AT5G26170
AT2G33780
AT5G49334
AT3G26810
AT2G37820
AT2G36450
AT3G26880
AT4G27250
AT1G13605
AT2G21080
AT5G46330
AT1G74800
AT5G48310
AT1G03870
AT4G14226
AT1G68600
AT1G76220
AT3G22845
AT5G07300
AT1G05570
AT3G62690
AT3G16690
AT5G02250
AT3G44935
AT2G20940
AT1G36940
AT2G46250
AT5G18620
AT3G15590
AT3G23640
AT1G05300
AT1G80190
AT3G10240
AT4G32420
AT4G19200
AT2G39050
AT5G58003
AT3G24730
AT5G37550
AT1G08280
AT2G20875
AT5G13150
AT1G05630
AT1G64310
AT1G19485
AT4G20860
AT3G11840
AT1G23400
AT3G01820
ATMG01330
AT1G74448
AT1G35700
AT4G10840
AT4G28890
AT1G27040
AT5G56880
AT5G36980
AT2G36985
AT2G13560
AT3G52527
AT3G23171
AT5G50915
AT2G32000
AT1G68090
AT3G57450
AT4G18290
AT2G33090
AT5G47060
AT3G13980
AT2G22805
AT3G09240
AT4G18630
AT4G13345
AT3G06150
AT1G61160
AT1G72240
AT3G03220
AT1G26150
AT1G71040
AT3G19200
AT2G14460
AT5G45680
AT5G25320
AT1G31190
AT1G70570
AT3G10040
AT5G44660
AT5G19720
AT3G55690
AT3G27350
AT1G53570
AT3G05070
AT5G45469
AT5G59980
AT2G33130
AT3G23710
AT3G24670
AT5G60740
AT1G52520
AT3G07440
AT2G43620
AT1G16950
AT2G17490
AT1G32090
AT3G49330
AT3G14395
AT3G09230
AT1G10980
AT4G14570
AT4G03295
AT3G14250
AT3G55280
AT5G42630
AT4G16447
AT5G11690
ATMG00800
AT1G16910
AT2G43660
AT3G57310
AT4G33620
AT4G19512
AT1G80090
AT5G60010
AT1G07860
AT3G44160
AT2G27730
AT4G00630
AT1G66170
AT1G04100
AT5G03944
AT4G08460
AT3G12590
AT4G23090
AT4G36648
AT5G37260
AT5G60615
AT3G06300
AT1G19600
AT5G01380
AT2G39960
AT1G66110
AT1G05600
AT4G39660
AT4G18510
AT3G11460
AT4G12170
AT5G18950
AT4G36020
AT2G44530
AT5G10780
AT1G09812
AT1G24010
AT4G18190
AT2G14793
AT3G45000
AT2G46130
AT2G31130
AT2G22610
AT5G58790
AT1G21600
AT5G16630
AT3G62900
AT5G55540
AT5G27370
AT3G54750
AT1G04200
AT3G15548
AT3G06500
AT2G37020
AT1G08135
AT1G26610
AT3G23210
AT5G65960
AT1G24220
AT3G16590
AT1G04500
AT1G67623
AT3G11260
AT3G61180
AT2G27980
AT1G27420
AT3G01311
AT5G50050
AT4G36980
AT5G14220
AT3G14700
AT5G12270
AT1G44000
AT3G23490
AT3G54550
AT2G25830
AT2G31730
AT1G60073
AT2G21870
AT1G10590
AT1G27520
ATCG00320
AT2G31840
AT3G45200
AT4G14276
AT5G52272
AT1G12650
AT2G13360
AT5G61500
AT5G05330
AT5G62998
AT3G59930
AT5G19860
AT3G55550
AT4G37650
AT1G43330
AT1G63090
AT5G25380
AT1G73930
AT3G18470
AT1G75750
AT3G30814
AT5G56960
AT1G02470
AT5G03090
AT5G07630
AT2G35240
AT5G57190
AT1G35210
AT2G31940
AT2G27935
AT5G44418
AT5G50830
AT3G29130
AT4G31370
AT5G50070
AT2G23810
AT5G57850
AT5G02000
AT3G22345
AT3G63050
AT5G20310
AT4G16690
AT5G64870
AT4G12620
AT2G26267
AT5G11290
AT3G04520
AT3G04960
AT5G58090
AT4G39450
AT2G28570
AT1G58380
AT5G43130
AT2G41380
AT3G51850
AT1G42560
AT4G15390
AT1G04920
AT1G49840
AT1G53190
AT4G21100
AT1G67220
AT3G06530
AT5G03120
AT4G24710
AT1G64040
AT5G46210
AT2G16790
AT5G56325
ATCG00960
AT1G63660
AT3G03260
AT1G35617
AT2G18550
AT2G12410
AT5G15730
AT4G35660
AT5G19110
AT3G18560
AT1G20410
AT5G27889
AT3G27925
AT3G14385
AT4G06568
AT3G48660
AT4G24160
AT5G56630
AT4G11790
AT5G45670
ATCG00500
AT1G05970
AT1G16240
AT1G26916
AT1G53265
AT3G42646
AT1G74600
AT5G63030
AT5G17350
AT1G69325
AT3G48260
AT2G26290
AT2G18010
AT1G21150
AT1G08150
AT2G35800
AT2G24610
AT1G23670
AT2G48090
AT2G41430
AT1G74790
AT3G43684
AT5G15760
AT1G27390
AT4G09649
AT5G63225
AT2G01890
AT1G31270
AT5G40940
AT5G17650
AT5G54770
AT1G44760
AT5G16680
AT5G05530
AT3G58970
AT3G54280
AT1G53366
AT4G34790
AT1G08590
AT1G26560
AT3G62640
AT5G28470
AT3G48120
AT2G47585
AT4G19880
AT5G21130
AT2G42930
AT4G39920
AT2G04910
AT4G15470
AT1G71200
AT1G48460
AT1G79850
AT1G10790
AT5G02800
AT1G07140
AT1G04240
AT4G20980
AT4G08840
AT5G63630
AT5G66590
AT3G12210
AT5G08020
AT1G44960
AT1G32280
AT5G57500
AT5G62760
AT1G76420
AT2G31900
AT5G60805
AT3G17820
AT4G34560
AT5G40140
AT4G20930
AT5G24260
AT3G05860
AT3G28180
AT5G60180
AT4G09850
AT3G10870
AT4G01040
AT1G07610
AT3G13882
AT5G10030
AT1G33070
AT4G21865
AT3G15040
AT3G20085
AT1G04730
AT3G29050
AT2G37140
AT3G59650
AT5G57730
AT5G64270
AT1G70140
AT5G37670
AT4G27330
AT2G40740
AT1G17050
AT3G50110
AT2G35510
AT3G29240
AT5G61040
AT3G08940
AT2G20400
AT5G50490
AT5G59180
AT5G66150
AT2G47820
AT4G14450
AT3G44785
AT4G01970
AT3G15920
AT1G36640
AT3G27150
AT1G80440
AT1G66680
AT2G34650
AT2G37790
AT5G24980
AT4G32060
AT1G71070
AT5G38460
AT1G32480
AT3G43050
AT4G02060
AT4G13030
AT3G62440
AT3G54800
AT1G79400
AT5G18570
AT5G06670
AT1G29785
AT1G78510
AT2G30890
AT3G21352
AT4G03827
AT5G44574
AT1G43580
AT1G11930
AT1G74690
AT3G05520
AT2G23240
AT1G52730
AT1G10740
AT2G19146
AT5G56560
AT4G22600
AT4G29930
AT3G53710
AT1G52200
AT4G08390
AT1G43620
AT2G20450
AT3G48920
AT4G19010
AT5G52670
AT4G13770
AT4G24910
AT1G63610
AT1G74990
AT1G13635
AT1G67920
AT2G07768
AT5G40890
AT5G48720
AT1G54030
AT3G23570
AT1G14520
AT4G30872
AT3G30727
AT4G15620
AT1G64150
AT5G66040
AT4G15790
AT3G30840
AT1G15510
AT3G59400
AT3G07770
AT5G18230
AT3G63290
AT1G65300
AT5G28460
AT5G22790
AT4G01535
AT3G22420
AT5G27710
AT2G43370
AT2G42030
AT1G55070
AT1G33980
AT1G26510
AT1G76610
AT3G44240
AT5G61770
ATCG01200
AT2G14095
AT2G45740
AT2G35360
AT5G62960
AT1G45160
AT1G63005
AT3G23140
AT3G53910
AT3G29800
AT5G64170
AT2G26600
AT4G37770
AT3G23870
AT2G42560
AT4G04670
AT3G59680
AT5G41560
AT3G43622
AT5G32037
AT1G26570
AT3G32100
AT5G58880
AT4G30064
AT3G07050
AT5G61670
AT2G38080
AT1G73840
AT5G47500
AT3G51560
AT2G13142
ATCG00360
AT5G46970
AT4G21570
AT1G28410
AT2G43280
AT5G49152
AT1G79600
AT3G45093
AT5G20100
AT4G18050
AT2G36290
AT4G10940
AT3G52240
AT4G08895
AT2G26970
AT1G72010
AT5G44286
AT1G20690
AT5G15725
AT1G67570
AT5G13181
AT5G65370
AT2G28910
AT1G27850
AT3G50123
AT5G65170
AT1G23790
AT1G43260
AT2G15500
AT1G65560
AT1G03910
AT3G13690
ATCG00870
AT4G29530
AT4G24805
AT5G11570
AT5G51330
AT4G30880
AT3G10195
AT3G44620
AT4G01600
AT2G15318
AT1G53460
AT1G73875
AT5G38900
AT3G26710
AT2G47895
AT5G24110
AT4G39370
AT1G66430
AT3G63090
AT1G11320
AT3G24100
AT3G61680
AT5G38437
AT2G05120
AT3G45320
AT5G11970
AT2G01120
AT3G56530
AT1G15020
AT2G18196
AT1G52191
AT5G19620
AT1G72200
AT2G37860
AT1G23120
AT3G19360
AT5G66720
AT4G10660
AT5G38975
AT1G78620
AT4G26640
AT2G33830
AT4G34360
AT2G06555
AT3G18420
AT3G22270
AT5G45550
AT1G02690
AT2G32698
AT1G78930
AT4G23271
AT4G30996
AT3G57000
AT2G41360
AT3G12290
AT4G10507
AT2G28426
AT3G60640
AT2G10430
AT1G22620
AT5G05230
AT5G52580
AT3G19500
AT4G35230
AT1G65760
AT1G12950
AT1G23724
AT3G13280
AT4G17930
AT3G17090
AT2G02980
AT4G30680
AT1G48270
AT1G74700
AT1G06840
AT5G60408
AT2G36690
AT5G54790
AT3G25050
AT3G20170
AT5G20860
AT4G08920
AT1G79970
AT2G26760
ATMG01030
AT2G02590
AT4G26840
AT4G10610
AT4G21130
ATCG00070
AT4G37790
AT5G06580
AT2G43030
AT2G23510
AT1G43660
AT1G44830
AT2G12730
AT1G68140
AT4G35519
AT5G24318
AT3G61300
AT2G25990
AT1G18000
AT4G10600
AT2G02790
AT1G08500
AT1G12790
AT5G65140
AT4G33800
AT1G72480
AT5G50562
AT4G13150
AT3G01860
AT3G24500
AT1G72580
AT5G09480
AT1G03030
AT5G48640
AT5G07170
AT3G61390
AT5G10745
AT4G14000
AT4G21030
AT5G03700
AT1G05500
AT1G60060
AT2G44820
AT1G35490
AT1G43005
AT5G67140
AT1G16360
AT3G43826
AT1G74250
AT3G08780
AT3G29779
AT3G28157
AT5G13190
AT2G01913
AT5G40800
AT5G08640
AT2G20562
AT5G62170
AT4G28470
AT5G02560
AT3G59380
AT3G62800
AT3G07800
AT1G54560
AT5G11220
AT1G10652
AT2G39865
AT4G14330
AT5G27037
AT3G26340
AT1G01690
AT5G23480
AT5G10900
AT5G24105
AT3G04760
AT2G46090
AT5G20660
AT3G14800
AT1G15772
AT1G11680
AT3G45640
AT2G16430
AT5G45320
AT2G36053
AT1G14860
AT5G06130
AT2G14580
AT2G40660
AT2G31430
AT3G03140
AT5G11130
AT1G48950
AT2G42770
AT5G16780
AT2G46580
AT3G03890
AT5G18820
AT3G18950
AT2G36330
AT1G09026
AT5G13450
AT3G61962
AT1G32060
AT1G08140
AT2G01900
AT2G20635
AT3G29370
AT1G51915
AT5G40840
AT2G20740
AT1G27320
AT1G11850
AT4G21850
AT3G28917
AT5G51860
AT1G44191
AT2G38830
AT2G47350
AT2G43420
AT1G49830
AT1G32992
AT2G39340
AT2G28830
AT5G06080
AT2G19690
AT3G16560
AT2G33680
AT1G75790
AT2G41945
AT3G15353
AT3G05270
AT3G25440
AT5G39850
AT1G14060
AT2G31170
AT5G45960
AT5G03900
AT2G16630
AT1G12015
AT5G57815
AT5G19960
AT3G46860
AT3G03490
AT3G49790
AT3G50845
AT5G19097
AT5G05240
AT5G04190
AT1G64195
AT5G56610
AT2G39370
AT4G38090
AT5G18690
AT3G49070
AT2G19310
AT2G29180
AT1G22450
AT4G12720
AT1G06430
AT5G05440
AT3G03590
AT3G27997
AT4G10250
AT2G28080
AT2G28180
AT2G27310
AT2G36000
AT4G33450
AT1G14220
AT1G31020
AT1G11410
AT4G21200
AT4G04090
AT4G19090
AT4G06520
AT3G61826
AT4G26920
AT2G07310
AT3G45170
AT5G34930
AT3G31909
AT2G38510
AT5G08315
AT4G33670
AT5G53690
AT2G36570
AT5G38595
AT1G34170
AT4G38940
AT1G08820
AT4G12760
AT4G00540
AT1G23090
AT5G57950
AT5G12200
AT4G23120
AT3G24700
AT3G58580
AT5G44330
ATCG00200
AT2G40380
AT3G26010
AT5G60780
AT4G04990
AT1G19880
AT4G18425
AT3G55970
AT5G19420
AT5G35090
AT2G28320
AT2G31980
AT3G03990
AT3G12190
AT3G29970
AT5G63910
AT3G18210
AT2G21195
AT5G27680
AT3G25240
AT3G46613
AT4G29140
AT2G40930
AT2G35155
AT3G09640
AT5G65290
AT1G55970
AT3G10310
AT3G44420
AT2G45630
AT4G11260
AT5G13485
AT2G45930
AT3G51250
AT5G42010
AT4G30935
AT5G13655
AT4G17760
AT5G44780
AT4G27190
AT1G30840
AT2G07674
AT1G33740
AT1G53300
AT5G35470
AT2G29700
AT3G20290
AT3G56650
AT1G13570
AT5G49360
AT1G01590
AT3G07290
AT2G19120
AT4G00335
AT3G48360
AT3G07640
AT4G21920
AT2G10940
AT1G16030
AT1G68040
AT4G19040
AT4G35070
AT2G25420
AT3G54826
AT3G51050
AT4G19450
AT2G03650
AT2G15535
AT1G29480
AT3G15260
AT4G23790
AT1G22700
AT1G16510
AT5G10940
AT3G59880
AT5G04460
AT2G31280
AT1G30795
AT1G60995
AT3G12040
AT1G69880
AT4G17810
AT3G30370
AT1G70470
AT3G23990
AT3G17360
AT5G54980
AT3G27425
AT5G27845
AT2G41530
AT3G27884
AT2G01990
AT4G30020
AT1G75510
AT1G05930
AT1G75800
AT5G58210
AT3G28630
AT1G07650
AT1G78020
AT3G02980
AT3G22230
AT3G14850
AT3G44220
AT4G14315
AT5G46650
AT3G29431
AT2G46630
AT1G27690
AT5G27967
AT3G52155
AT2G47430
AT1G57840
AT3G12980
AT2G46410
AT1G03810
AT5G65320
AT4G14970
AT5G59360
AT4G38670
AT1G32520
AT5G11410
AT4G23940
AT1G66750
AT1G13730
AT1G05020
AT4G32717
AT5G65730
AT1G04370
AT1G30370
AT5G10350
AT4G30820
AT4G31990
AT3G24590
AT2G37100
AT3G55160
AT4G23690
AT3G61678
AT2G01200
AT3G05330
AT2G26890
AT3G17760
AT2G20440
AT4G31360
AT2G29660
AT1G54200
AT1G62260
AT5G35110
AT2G40110
AT1G26870
AT3G05480
AT5G45200
AT4G24690
AT3G27740
AT1G05055
AT5G40040
AT3G16680
AT5G35290
AT2G44630
AT5G12290
AT3G09350
AT1G43171
AT5G42825
AT1G27090
AT1G54400
AT1G32320
AT3G07560
AT1G48530
AT1G10280
AT1G49952
AT3G17910
AT3G02060
AT1G61410
AT2G01570
AT4G14870
AT5G44130
AT4G13070
AT5G64030
AT1G80745
AT3G48760
AT1G66350
AT3G56110
AT5G51070
AT3G48030
AT3G05820
AT4G38520
AT5G28237
AT3G12530
AT1G76952
AT4G14770
AT3G23040
ATCG01100
AT2G22060
AT5G60330
AT3G12470
AT1G52870
AT1G33410
AT3G06480
AT2G38900
AT2G39840
AT1G75670
AT3G01680
AT5G51174
AT1G27000
AT3G62400
AT2G15750
AT4G35870
AT1G19130
AT4G13215
AT1G25310
AT1G62301
AT1G13890
AT1G65490
AT3G24280
AT2G34820
AT4G19850
AT5G15520
AT5G46250
AT1G49140
AT1G20530
AT4G14010
AT1G33265
AT3G31312
AT3G61840
AT5G52740
AT4G08455
AT1G29990
AT5G17390
AT5G33075
AT3G45880
AT3G17668
AT2G02430
AT5G45820
AT3G22961
AT5G16860
AT5G42380
AT5G06240
AT5G17320
AT3G49910
AT4G20060
AT1G77405
